# Supplementary material for: Proteomic patterns associated with response to breast cancer neoadjuvant treatment
Source: Mol Syst Biol. 2020 Sep 22;16(9):e9443. doi: 10.15252/msb.20209443 (PMC7507992; doi:10.15252/msb.20209443)
Supplement: Supplementary file 3 — Dataset EV1 [file MSB-16-e9443-s003.xlsx]

## Sheet: Legend
Dataset EV1: Neoadjuvant clinical cohort (Related to Figure1)
Abrreviations are as follows:
SUBTYPE
HP	Hormone positive, HER2 negative
TP	Triple positive(ER,PR,HER2 positive)
HER2	HER2 positive, Hormone negative
TN	Triple negative(ER,PR,HER2 negative)
Ki67 SCORE
1	Low
2	Intermediate
3	High
0.5	in between
Miller & Payne score
1	no reduction in tumor cellularity
2	minimum reduction in tumor cellularity
3	partial reduction in tumor cellularity
4	significant reduction in tumor cellularity
Tumor Size
1	< 2 cm
2	2 - 2-5 cm
3	> 5 cm
4	tumor has grown into chest wall or skin

## Sheet: EV1
Dataset EV1: Neoadjuvant clinical cohort.
				Diagnosis pre-treatment							Surgery post-treatment
ST code	Patient code	Affiliated samples	Date of birth	Date of Diagnosis	Subtype	Age	Ki67 staining	Tumor size	Tumor Grade	Lymph node involved	Date of surgery	Tumor size	Tumor Grade	Lymph node involved	Number of Lymph node involved	Miller & Payne score	Date of Relapse	Date of death	Date of last follow-up	RFS (days)	OS (days)
ST-35	1	1A,1B,1C	1948-01-01	2013-06-20	TP	65	2.5	2	2	Yes	2014-01-15	1	1	No	0	3			2017-12-20	1644	1644
ST-8	2	2A,2B,2C	1954-08-23	2011-07-01	TP	57	1.5	1	2	Yes	2012-03-13	1	3	Yes	2	2			2018-01-01	2376	2376
ST-11	3	3A,3B,3C	1980-03-10	2011-11-28	HP	32	2	1	3	Yes	2012-05-14	1	3	Yes	2	3			2017-11-22	2186	2186
ST-16	4	4A,4B,4C	1940-10-19	2008-11-23	HP	68	-	4	2	Yes	2009-07-29	2	-	Yes	1	3			2014-08-31	2107	2107
ST-18	5	5A,5B,5C	1951-10-02	2011-01-17	HP	59	2	2	2	Yes	2011-07-08	1	3	No	0	2	2013-07-09	2014-11-08		904	1391
ST-1	6	6A,6B,6C	1957-01-01	2011-04-27	TP	54	2	3	2	No	2011-12-22	1	-	Yes	2	4			2017-03-26	2160	2160
ST-6	7	7A,7B,7C	1950-07-01	2011-12-08	HP	61	1.5	2	2	Yes	2012-06-07	2	-	Yes	6	3	2017-03-01	2017-04-26		1910	1966
ST-13	8	8A,8B,8C	1949-01-01	2011-04-17	TP	62	2	1	2	Yes	2011-11-28	1	-	Yes	1	3			2018-01-17	2467	2467
ST-23	9	9A,9B,9C	1956-01-13	2008-09-11	HP	53	-	2	3	Yes	2009-01-25	1	-	Yes	1	3			2018-02-11	3440	3440
ST-29	10	10A,10B,10C	1957-12-17	2013-01-01	HP	55	1	2	1	Yes	2014-04-01	1	-	No	0	3			2017-07-17	1658	1658
ST-5	11	11A,11B,11C	1957-05-31	2011-05-03	HP	54	3	2	3	Yes	2011-11-03	1	2	Yes	1	3			2011-12-13	224	224
ST-7	12	12A,12B,12C	1962-10-31	2011-04-04	HP	48	-	3	2	Yes	2012-01-05	3	2	Yes	6	1	2012-10-15	2013-04-03		560	730
ST-10	13	13A,13B,13C	1962-01-31	2011-05-25	HP	49	1.5	2	2	Yes	2011-11-21	2	2	Yes	4	2			2012-05-23	364	364
ST-21	14	14A,14B,14C	1961-05-24	2006-01-01	HP	45	-	2	3	Yes	2006-05-30	1	-	Yes	3	3			2013-01-09	2565	2565
ST-28	15	15A,15B,15C	1973-06-23	2011-03-22	TP	38	2	2	2	Yes	2010-10-25	2	-	Yes	2	1			2018-03-06	2541	2541
ST-32	16	16A,16B,16C	1948-04-23	2012-05-01	HP	64	2	3	1	Yes	2012-10-22	2	-	Yes	10	2			2016-05-04	1464	1464
ST-12	17	17A,17B,17C	1969-05-22	2011-11-03	HP	42	1	2	3	Yes	2012-03-19	1	3	Yes	11	2			2017-07-10	2076	2076
ST-14	18	18A,18B,18C	1952-08-19	2009-02-09	HP	57	-	2	3	Yes	2010-01-12	1	2	Yes	1	2			2016-11-21	2842	2842
ST-42	19	19A,19B,19C	1942-01-01	2008-02-21	TN	66	-	2	3	No	2008-09-18	3	3	Yes	4	1			2009-01-21	335	335
ST-43	20	20A,20B,20C	1951-10-03	2013-07-17	HP	62	1.5	3	3	Yes	2014-01-01	2	3	Yes	1	1			2018-01-03	1631	1631
ST-24	21	21A,21B,21C	1958-10-15	2009-03-24	HP	50	-	2	2	Yes	2009-10-18	1	2	Yes	2	2			2014-05-14	1877	1877
ST-31	22	22A,22B,22C	1949-02-06	2012-05-08	TP	63	3	3	2	Yes	2012-12-18	1	-	Yes	3	3			2017-11-22	2024	2024
ST-47	23	23A,23B,23C	1967-12-15	2013-11-17	TP	46	2	2	2	Yes	2014-06-30	2	-	Yes	4	2			2017-12-28	1502	1502
ST-48	24	24A,24B,24C	1979-04-29	2013-10-27	TP	35	3	2	2	Yes	2014-05-21	2	-	No	0	3			2018-02-19	1576	1576
ST-49	25	25A,25B,25C	1969-11-06	2015-01-01	HP	45	2.5	2	2	No	2015-08-10	2	2	No	0	2			2017-06-19	900	900
ST-51	26	26A,26B,26C	1956-03-10	2003-11-20	HER2	48	-	4	3	Yes	2004-05-17	1	2	Yes	3	2	2005-02-15	2005-03-25		453	491
ST-53	28	28A,28B,28C	1971-07-18	2014-10-29	TN	43	3	2	3	No	2015-06-14	1	-	No	0	3			2018-03-23	1241	1241
ST-54	29	29A,29B,29C	1934-03-25	2009-11-01	TN	76	-	3	2	Yes	2010-06-06	1	-	Yes	10	1	2011-01-01	2011-06-26		602	602
ST-55	30	30A,30B,30C	1946-11-24	2007-01-01	HP	60	-	3	2	Yes	2008-01-30	1	2	No	0	3		2010-05-21		1236	1236
ST-56	31	31A,31B,31C	1961-01-01	2012-02-01	HP	51	2	2	2	Yes	2012-11-05	2	2	Yes	2	2			2015-03-26	1149	1149
ST-57	32	32A,32B,32C	1983-01-09	2014-01-01	TN	31	3	2	2	Yes	2014-11-12	2	3	Yes	3	2	2015-03-31	2015-11-12		454	680
ST-58	33	33A,33B,33C	1970-07-18	2013-01-03	TP	42	2.5	3	2	No	2013-08-26	3	3	Yes	1	3			2017-06-18	1627	1627
ST-59	39	39A,39B,39C	1964-10-26	2015-08-11	HP	51	-	3	2	Yes	2016-02-10	2	-	No	0	2			2018-05-29	1022	1022
ST-60	40	40A,40B,40C	1960-01-01	2015-08-01	TN	56	3	4	3	No	2016-03-16	4	3	No	0	1	2016-05-29	2016-07-08		302	342
ST-52	27a	27aA,27aB,27aC	1934-10-18	2014-12-10	HP	80	2	2	2	Yes	2015-04-19	2	-	No	0	3			2017-05-24	896	896
ST-52	27b	27bA,27bB,27bC	1934-10-18	2014-12-10	HP	80	2.5	2	3	Yes	2015-04-19	1	3	No	0	3			2017-05-24	896	896
