# Supplementary material for: Proteomic patterns associated with response to breast cancer neoadjuvant treatment
Source: Mol Syst Biol. 2020 Sep 22;16(9):e9443. doi: 10.15252/msb.20209443 (PMC7507992; doi:10.15252/msb.20209443)
Supplement: Supplementary file 4 — Dataset EV2 [file MSB-16-e9443-s004.xlsx]

## Sheet: Legend
Dataset EV2: Identified proteins H/L log2 normalized ratio (Raw data)																Pre-treatment
Data is Log2 H/L ratio values
Abrreviation of clinical samples is as follows:
A- Pre -treatment core needle biopsy
B- Post- treatment residual tumor sample
C- Post-treatment Tumor Adjacent Normal
The suffix is followed by the serial number of the sample. Matched sample numbers denote matching samples from the same patient.
C34-38 refers to Healthy samples from breast reduction surgery.
NaN - no quantitative information is available.
Total number of peptides per sample and unique peptides per sample are included

## Sheet: EV2
Dataset EV2: Identified proteins H/L log2 normalized ratio (Raw data)																Pre-treatment
Gene names	Protein names	Majority protein IDs	Protein IDs	Peptides	Razor + unique peptides	Unique peptides	Sequence coverage [%]	Unique + razor sequence coverage [%]	Unique sequence coverage [%]	Mol. weight [kDa]	Q-value	Score	Intensity	Intensity L	Intensity H	Ratio H/L normalized 1A	Ratio H/L normalized 2A	Ratio H/L normalized 3A	Ratio H/L normalized 4A	Ratio H/L normalized 5A	Ratio H/L normalized 6A	Ratio H/L normalized 7A	Ratio H/L normalized 8A	Ratio H/L normalized 9A	Ratio H/L normalized 10A	Ratio H/L normalized 11A	Ratio H/L normalized 12A	Ratio H/L normalized 13A	Ratio H/L normalized 14A	Ratio H/L normalized 15A	Ratio H/L normalized 16A	Ratio H/L normalized 17A	Ratio H/L normalized 18A	Ratio H/L normalized 19A	Ratio H/L normalized 20A	Ratio H/L normalized 21A	Ratio H/L normalized 22A	Ratio H/L normalized 23A	Ratio H/L normalized 24A	Ratio H/L normalized 25A	Ratio H/L normalized 26A	Ratio H/L normalized 27aA	Ratio H/L normalized 27bA	Ratio H/L normalized 28A	Ratio H/L normalized 29A	Ratio H/L normalized 30A	Ratio H/L normalized 31A	Ratio H/L normalized 32A	Ratio H/L normalized 33A
MARCH1	Mitochondrial amidoxime-reducing component 1	Q5VT66;Q5VT66-2;H7BYZ9;Q5VT66-3	Q5VT66;Q5VT66-2;H7BYZ9;Q5VT66-3	5	5	5	19.6	19.6	19.6	37.499	0.005884	5.2474	24.112	22.1908	23.6697	NaN	NaN	NaN	NaN	NaN	NaN	NaN	NaN	NaN	NaN	NaN	NaN	NaN	NaN	NaN	NaN	NaN	NaN	NaN	NaN	NaN	NaN	NaN	NaN	NaN	NaN	NaN	NaN	NaN	NaN	NaN	NaN	NaN	NaN
MARCH2	Mitochondrial amidoxime reducing component 2	Q969Z3;Q969Z3-2;X1WI34	Q969Z3;Q969Z3-2;X1WI34;F6V6Z1	6	6	6	17.9	17.9	17.9	38.023	0.00033727	22.279	27.6457	26.8254	26.4404	NaN	NaN	NaN	NaN	NaN	NaN	NaN	NaN	-0.756063	-2.5084	-1.32301	-1.02891	NaN	NaN	-3.0517	NaN	NaN	NaN	NaN	-1.80284	NaN	NaN	NaN	NaN	NaN	NaN	NaN	NaN	NaN	NaN	NaN	NaN	NaN	NaN
MARCH5	E3 ubiquitin-protein ligase MARCH5	Q9NX47	Q9NX47	6	6	6	25.2	25.2	25.2	31.231	0	86.406	29.5722	27.9943	28.9838	-1.83064	NaN	NaN	0.556797	-0.358657	NaN	-0.46343	NaN	0.275842	NaN	-0.124126	0.204516	-0.428605	0.357833	NaN	0.703809	NaN	NaN	NaN	0.297015	NaN	NaN	NaN	NaN	NaN	NaN	NaN	NaN	NaN	NaN	NaN	NaN	NaN	NaN
SEPT1		I3L2M1	I3L2M1	1	1	1	30	30	30	7.6968	0.0052248	5.5047	23.9506	23.2676	22.5441	NaN	NaN	NaN	NaN	NaN	NaN	NaN	NaN	NaN	NaN	NaN	NaN	NaN	-3.14676	NaN	NaN	NaN	NaN	NaN	NaN	NaN	NaN	NaN	NaN	NaN	NaN	NaN	NaN	NaN	NaN	NaN	NaN	NaN	NaN
SEPT1	Septin-1	J3KNL2;Q8WYJ6	J3KNL2;Q8WYJ6;Q8WYJ6-2	6	6	6	14.5	14.5	14.5	46.918	0.0012327	13.042	27.2669	26.9945	24.7276	NaN	NaN	NaN	NaN	NaN	NaN	NaN	NaN	NaN	NaN	NaN	NaN	NaN	NaN	NaN	NaN	NaN	NaN	NaN	NaN	NaN	-5.79706	NaN	NaN	NaN	NaN	NaN	NaN	NaN	NaN	NaN	NaN	NaN	NaN
SEPT2	Septin-2	Q15019;Q15019-2;Q15019-3;B5MCX3;C9J2Q4;C9JB25	Q15019;Q15019-2;Q15019-3;B5MCX3;C9J2Q4;C9JB25;C9J938;H7C2Y0;C9IZU3;C9IY94;C9JQJ4;H7C310;C9JZI2;B5MD47;C9JFT1;F8WB65;C9JT15;C9JSE7;H7C1T1	30	29	29	87	87	87	41.487	0	323.31	35.7528	34.3148	35.0883	0.274888	0.601697	-0.815809	-0.330737	-0.108674	0.225398	-0.407727	-0.345674	-0.752	-0.997549	-0.788464	-0.867015	-0.542143	-0.416154	-0.954948	-0.538576	-0.0683018	-0.827129	0.0936954	-0.809878	-0.587381	-0.424416	-0.248948	-0.716955	0.0612924	-0.41348	-0.710591	-0.696728	-0.687497	-0.838203	-0.0640726	-0.747415	-0.842491	-0.508896
SEPT3	Neuronal-specific septin-3	B1AHR1;Q9UH03-2;Q9UH03;B1AHR2	B1AHR1;Q9UH03-2;Q9UH03;B1AHR2	4	4	4	18	18	18	33.601	0.0072522	4.4964	27.056	25.3307	26.5365	NaN	NaN	NaN	NaN	0.603312	NaN	NaN	NaN	NaN	NaN	NaN	NaN	NaN	NaN	NaN	NaN	NaN	NaN	NaN	NaN	NaN	NaN	NaN	NaN	NaN	NaN	NaN	NaN	NaN	NaN	NaN	NaN	NaN	NaN
SEPT5	Septin-5	C9JM82;B4DJ62;G3XAH0;Q99719;E7EPG2;E7EX32;Q99719-2;F8W9E5;E7EQM7	C9JM82;B4DJ62;G3XAH0;Q99719;E7EPG2;E7EX32;Q99719-2;F8W9E5;E7EQM7;A0A087WWZ5	7	7	7	26.6	26.6	26.6	34.672	0.00033841	22.697	31.2529	29.1472	30.8714	NaN	-0.92191	-1.09145	-1.16634	-1.09406	0.0608775	0.553852	NaN	0.386921	-0.385997	-1.43066	-1.24845	-0.627694	NaN	NaN	-1.33745	NaN	NaN	NaN	0.693587	NaN	-0.00168891	NaN	-0.0449105	-1.60538	-1.28089	-1.49443	-1.20304	NaN	-0.0320641	0.261711	0.327112	-0.772481	-0.371497
SEPT6	Septin-6	B1AMS2;Q14141-2;Q14141-4;Q14141	B1AMS2;Q14141-2;Q14141-4;Q14141;Q14141-3	20	9	9	49.7	28.8	28.8	49.303	0	306.92	30.8465	29.9852	29.6928	0.994073	NaN	0.147697	-0.100948	0.198494	-0.267687	-0.0641028	-0.870888	-0.850272	-2.12885	-1.20051	-0.660635	NaN	-1.45577	-1.60784	-0.54654	-0.416308	NaN	1.11323	-0.481183	1.01185	-0.780859	0.914871	NaN	NaN	0.0712136	0.417056	NaN	-0.576218	-0.119463	-0.245147	-0.580008	0.187388	NaN
SEPT7	Septin-7	Q16181;E7ES33;E7EPK1;G3V1Q4;H0Y3Y4	Q16181;E7ES33;E7EPK1;G3V1Q4;H0Y3Y4;Q5JXL7;J3QRT6;J3KSZ7;O43236-5;Q6ZU15	41	41	1	69.3	69.3	2.7	50.679	0	323.31	35.462	33.7092	34.9542	1.09788	2.1989	-0.178878	-0.273291	-0.138902	0.525367	-0.36911	-0.822988	-0.267826	-0.660589	-0.18007	-0.836939	0.110764	-0.258166	-0.421766	-0.0898814	-1.17332	-0.391418	0.684639	-0.296013	-0.261275	-0.130855	0.904426	-0.295712	-0.0599761	-0.506988	0.567059	-0.137711	-0.862208	-1.06486	-0.740312	-0.538388	-0.623554	0.193835
SEPT8	Septin-8	A0A087X142;A6NMH6;A6NFQ9;F8W8I8;Q92599-2;Q92599-4;Q92599;Q92599-3	A0A087X142;A6NMH6;A6NFQ9;F8W8I8;Q92599-2;Q92599-4;Q92599;Q92599-3;C9JV02;C9J4G8;A0A0A0MRP8	23	17	17	61.3	49.8	49.8	49.355	0	323.31	34.006	32.4093	33.4268	0.160275	1.28096	-0.637379	-0.262019	-0.887126	-0.440831	-0.980682	-0.854492	-0.435846	-0.396119	-0.920571	-0.606496	-0.210429	0.0788831	-0.445401	-0.10841	-0.336592	NaN	0.394404	-0.618916	1.49922	0.543892	-0.152308	-0.71532	-0.284194	0.337197	-0.453083	-0.496529	-0.355904	-0.23817	-0.516285	0.328262	0.662297	0.0567222
SEPT9	Septin-9	Q9UHD8;Q9UHD8-7;Q9UHD8-2;Q9UHD8-5;Q9UHD8-3;Q9UHD8-4;Q9UHD8-9;Q9UHD8-8	Q9UHD8;Q9UHD8-7;Q9UHD8-2;Q9UHD8-5;Q9UHD8-3;Q9UHD8-4;Q9UHD8-9;Q9UHD8-8;K7EL40;K7EK18;K7ER52;K7EIE4;K7EQD7;K7ELJ9;K7ENL0;K7EJ51;K7EJZ2;K7ER14;K7EIR4;K7EKN4;K7EN52;K7ENQ5;K7EJV0;K7EPY1;K7ER34;K7EJL9;K7ERG1;K7EQ08	49	49	49	77.8	77.8	77.8	65.401	0	323.31	35.6854	33.8447	35.2131	0.342441	0.936289	0.335255	0.275722	-0.113567	0.265317	0.172616	-0.86226	-0.674775	0.0382958	-0.372655	-0.00773913	0.486663	0.513693	0.136454	0.420725	-0.582728	-0.040675	1.0165	-0.153398	0.468323	0.683562	0.341189	0.713608	-0.0739399	-0.445598	0.292782	0.0542234	0.0409626	-0.462714	0.584289	-0.312671	-0.21215	-0.636235
SEPT10	Septin-10	E7EW69;B5ME97;Q9P0V9;Q9P0V9-2;E7EX04;Q9P0V9-3	E7EW69;B5ME97;Q9P0V9;Q9P0V9-2;E7EX04;Q9P0V9-3;C9JEW2;C9JNR7;F5GYV2;F5H1W3;F8WC85;C9JEQ7;F5H1F2	17	15	15	46	40.2	40.2	52.145	0	323.31	32.7368	31.4316	31.9885	0.494467	0.933119	NaN	-0.604586	-0.519425	-0.198593	-0.398094	1.40479	-0.961985	-0.577229	0.748633	0.303109	0.283329	-0.251281	-0.514717	-0.603862	0.594549	-0.381047	0.298658	-0.636369	0.531069	0.128161	1.22262	-0.0348253	-0.133416	0.331361	-0.0169936	0.62938	-0.382946	0.422018	-0.418099	0.197865	-0.844588	-0.236028
SEPT11	Septin-11	D6RGI3;D6RER5;Q9NVA2;Q9NVA2-2;D6RDU5	D6RGI3;D6RER5;Q9NVA2;Q9NVA2-2;D6RDU5;H0Y961;H0Y9G8;D6RDP1;D6R9Y6	27	27	15	60.2	60.2	37.2	49.005	0	323.31	34.9211	33.4471	34.2773	1.12155	0.534759	0.610795	-0.441732	0.62293	0.837378	-0.210095	0.073546	-0.0670167	-1.09403	0.0237521	-0.649933	-0.373626	-0.157882	-0.415826	-0.199587	0.15082	-0.358454	0.604641	-0.475314	0.15082	0.0186342	0.0710762	-0.397657	0.057277	0.567545	0.563841	-0.496041	-0.567083	-0.736533	-0.00714454	-0.325069	-0.593224	-0.291256
43723	15 kDa selenoprotein	A0A087X1G7;A0A0B4J1S4;O60613	A0A087X1G7;A0A0B4J1S4;O60613;A0A087WXL0;A0A0B4J1T0;A8MZD0;O60613-2	5	5	5	27.4	27.4	27.4	17.942	0	301.8	30.7745	29.8116	29.7364	NaN	-2.66319	-1.91311	-1.0703	-1.14156	-0.333952	-0.977213	NaN	-1.00214	NaN	-1.55699	-2.39684	-0.758746	-2.35284	-1.36216	NaN	-1.74053	NaN	-1.24958	0.529071	NaN	-2.34909	-2.7731	-3.1098	-1.95372	NaN	-1.65799	-1.46124	-2.47586	NaN	NaN	-3.13492	-1.81274	-1.51552
A1BG	Alpha-1B-glycoprotein	P04217;P04217-2;M0R009	P04217;P04217-2;M0R009	17	16	16	48.9	47.5	47.5	54.253	0	323.31	33.4076	33.3014	29.5892	-4.20437	-3.18994	-2.95478	-2.72318	-2.1862	-3.7446	-3.69787	NaN	-4.22502	-4.57539	-3.45204	-4.81401	-3.15714	-3.64788	NaN	-2.15258	NaN	NaN	-2.31948	-2.45846	-2.63657	-3.25691	NaN	-4.26682	-5.65043	NaN	-2.93302	NaN	NaN	-4.65185	NaN	-4.03751	-4.1353	-2.52849
A2M	Alpha-2-macroglobulin	P01023	P01023;H0YFH1;F8W7L3	70	61	56	55.2	50.7	45.9	163.29	0	323.31	35.1029	34.9573	31.722	-4.53922	-3.2514	-2.2693	-3.16178	-2.81391	-2.62852	-2.57656	-5.18668	-6.26523	-5.05947	-3.22877	-4.75438	-4.80301	-4.26701	-3.80846	-3.42469	NaN	NaN	-3.74257	-4.60198	-5.46779	-3.92939	NaN	-4.06041	-2.40828	-5.63386	-0.314176	NaN	NaN	NaN	-1.55211	-5.08407	-4.32216	-3.20809
A2ML1	Alpha-2-macroglobulin-like protein 1	H0YGG5;A8K2U0-2;A8K2U0	H0YGG5;A8K2U0-2;A8K2U0;F5GYG7;F5GXP1	4	4	4	5.7	5.7	5.7	110.56	0.001238	13.256	26.015	25.0704	24.9574	NaN	NaN	NaN	NaN	NaN	NaN	NaN	NaN	NaN	NaN	NaN	NaN	NaN	NaN	NaN	NaN	NaN	NaN	NaN	NaN	NaN	NaN	NaN	NaN	NaN	NaN	NaN	NaN	NaN	NaN	NaN	NaN	NaN	NaN
AAAS	Aladin	Q9NRG9;Q9NRG9-2;F8VZ44;H3BU82	Q9NRG9;Q9NRG9-2;F8VZ44;H3BU82;F8VUB6	17	17	17	38.3	38.3	38.3	59.573	0	152.54	31.6656	30.0795	31.0813	0.166972	0.757706	0.777283	-0.410716	-0.208011	0.177854	0.587653	0.148609	-0.256166	0.501312	0.836005	0.391218	-0.0370291	0.224287	-0.0912947	-0.394904	1.37122	0.243791	-0.00717357	-0.0367775	0.527271	0.0506061	0.340619	0.319387	0.798921	0.277985	0.037312	0.0982848	1.64196	-0.000923584	0.223793	0.921208	-0.0175485	-0.239549
AACS	Acetoacetyl-CoA synthetase	Q86V21;Q86V21-2	Q86V21;Q86V21-2;Q86V21-3;E7EW25	24	24	24	38.1	38.1	38.1	75.143	0	323.31	32.3931	30.531	31.929	-0.459516	1.19478	-0.11062	-0.242704	-0.794157	0.426855	0.91831	0.799336	1.56623	1.76693	-0.0174316	0.376068	1.4742	-0.415711	0.282855	1.23358	1.1111	2.01717	1.20044	1.28208	NaN	1.8808	2.33526	0.67229	1.41061	0.261591	1.59956	1.35592	2.3781	0.631337	1.32947	2.70478	-0.0299857	0.720716
AAGAB	Alpha- and gamma-adaptin-binding protein p34	Q6PD74;Q6PD74-2	Q6PD74;Q6PD74-2;H0YL49	5	5	5	17.8	17.8	17.8	34.593	0	83.994	28.1661	26.4476	27.6436	NaN	-0.260912	NaN	NaN	NaN	1.13901	0.908121	NaN	NaN	0.844787	-0.289404	NaN	NaN	NaN	NaN	0.712728	NaN	NaN	NaN	NaN	NaN	NaN	NaN	NaN	NaN	NaN	NaN	NaN	NaN	NaN	NaN	NaN	NaN	NaN
AAK1	Uncharacterized protein FLJ45252	A0A096LP25;Q6ZSR9;A0A096LNZ0	A0A096LP25;Q6ZSR9;A0A096LNZ0	11	9	9	35.6	31.3	31.3	54.448	0	44.524	28.864	27.622	28.0712	NaN	NaN	-0.410965	NaN	-0.574906	NaN	-0.141398	NaN	-0.206412	-0.102543	-0.278129	NaN	NaN	NaN	-0.375478	NaN	NaN	NaN	NaN	-0.694812	NaN	NaN	NaN	NaN	NaN	NaN	NaN	NaN	NaN	NaN	NaN	NaN	-0.263369	NaN
AAK1	AP2-associated protein kinase 1	Q2M2I8;Q2M2I8-2;E9PG46	Q2M2I8;Q2M2I8-2;E9PG46;A0A096LP60	19	19	16	29.7	29.7	26.6	103.88	0	323.31	31.8033	30.3929	31.1224	-0.362436	0.246347	0.557484	-0.248588	-0.666004	-0.302191	-0.346518	0.531369	-0.490963	-0.135792	0.0589399	0.385817	-0.303899	-0.360749	-0.876148	-0.268608	NaN	-1.2285	0.606537	-0.234907	-0.0127664	-0.281071	NaN	-0.445952	-0.426044	-0.418157	-0.44185	NaN	-0.851548	-0.295872	-0.632942	-0.806998	-0.146403	-0.88766
AAMDC	Mth938 domain-containing protein	Q9H7C9;E9PR47;E9PNP3;E9PIQ4	Q9H7C9;E9PR47;E9PNP3;E9PIQ4;E9PJP1;E9PLK9;K4DI89;Q9H7C9-3;Q9H7C9-2	11	11	11	72.1	72.1	72.1	13.332	0	323.31	32.3591	31.5498	31.1393	-0.321099	-1.2958	-1.12196	-0.859562	-1.40198	-2.89819	-0.64939	-0.455792	0.388796	-3.03517	-1.07905	-0.262331	-0.765989	-0.417001	-1.25209	0.101784	NaN	-0.0917712	-0.157592	NaN	-2.04919	-1.10339	-0.0616615	-1.25639	-0.735884	-0.416057	-1.14717	-0.360138	NaN	NaN	-1.67332	0.438186	-0.793207	-2.913
AAMP	Angio-associated migratory cell protein	C9JG97;C9JEH3;Q13685;C9JTS3	C9JG97;C9JEH3;Q13685;C9JTS3;H7C0R2	8	8	8	23.1	23.1	23.1	44.693	0	213.51	30.8329	28.9207	30.3874	1.35118	0.804714	-0.127053	1.61805	1.54414	0.557778	1.98145	1.04341	1.16594	0.596076	-0.453419	1.9138	1.5813	1.24531	-0.0315774	2.43451	NaN	NaN	-0.00794223	0.938775	NaN	NaN	0.330673	NaN	NaN	NaN	-0.252501	NaN	NaN	NaN	NaN	NaN	NaN	NaN
AAR2	Protein AAR2 homolog	Q9Y312;A2A2Q9	Q9Y312;A2A2Q9	13	13	13	40.6	40.6	40.6	43.472	0	125.2	30.1696	28.1355	29.7658	NaN	0.511974	0.0517201	-0.307287	0.0997664	-0.420704	NaN	0.207768	-0.101908	1.40458	0.0149266	0.266157	0.793771	NaN	NaN	0.133564	NaN	-0.432941	0.00561564	-0.0930325	NaN	0.534261	0.331247	0.376401	0.516217	NaN	0.263996	NaN	NaN	-0.776429	0.373063	0.162081	NaN	-0.289686
AARD	Alanine and arginine-rich domain-containing protein	Q4LEZ3	Q4LEZ3	2	2	2	14.8	14.8	14.8	17.575	0.0079187	4.0917	25.1772	24.5241	23.7195	NaN	NaN	NaN	NaN	NaN	NaN	NaN	NaN	NaN	NaN	NaN	NaN	NaN	NaN	NaN	NaN	NaN	NaN	NaN	NaN	NaN	NaN	NaN	NaN	NaN	NaN	NaN	NaN	NaN	NaN	NaN	NaN	NaN	NaN
AARS	Alanine--tRNA ligase, cytoplasmic	P49588	P49588;H3BPK7	63	63	2	65.9	65.9	2	106.81	0	323.31	36.0933	34.054	35.6911	0.340847	1.58212	0.614286	1.44244	0.28404	0.695905	1.51253	1.04397	0.223299	0.963474	0.296076	1.05297	1.18282	1.03026	0.305679	1.39034	0.515813	1.30999	0.556307	0.822689	1.22983	0.525367	1.51939	0.0321009	1.33245	-0.149809	1.1776	0.922959	0.768163	0.821139	0.522056	0.906044	1.03619	0.610322
AARS2	Alanine--tRNA ligase, mitochondrial	Q5JTZ9	Q5JTZ9	25	25	25	32.3	32.3	32.3	107.34	0	237.73	31.1195	29.4529	30.5738	0.875072	0.682034	1.66275	0.445515	-0.279879	-0.838693	0.103934	-0.376433	-2.12954	0.0223323	1.00353	0.188907	NaN	-0.752048	-0.471749	0.463413	NaN	NaN	0.0371714	0.488001	-0.337339	0.0690147	-0.671807	0.0153548	-0.376227	0.15782	-0.0713605	-0.672934	NaN	NaN	0.0110662	1.05123	-0.662414	0.192699
AARSD1;PTGES3L-AARSD1	Alanyl-tRNA editing protein Aarsd1	Q9BTE6-3;C9J5N1;Q9BTE6;Q9BTE6-2	Q9BTE6-3;C9J5N1;Q9BTE6;Q9BTE6-2;L7N2F4;K7EQ85;K7N799;H7C1Q7;E9PB15	15	15	14	39.4	39.4	34.6	65.701	0	285.66	31.7995	30.1775	31.2328	0.308128	-0.660954	0.249021	-0.145398	-0.175468	0.51339	0.848718	0.925012	0.376401	-0.546688	-0.0692399	-0.696167	-0.09411	0.339137	0.00791302	0.278461	1.06654	0.994725	0.950916	0.683651	NaN	0.167101	0.216113	0.763836	-0.0142664	NaN	0.22231	-0.320594	NaN	0.941933	0.957543	0.676177	0.24987	0.276318
AASDHPPT	L-aminoadipate-semialdehyde dehydrogenase-phosphopantetheinyl transferase	Q9NRN7;E9PLW6;E9PNF3	Q9NRN7;E9PLW6;E9PNF3;Q9NRN7-2	12	12	12	42.1	42.1	42.1	35.776	0	132.49	32.3409	30.1891	31.9731	1.67636	0.575119	0.787265	-0.183621	0.467697	1.38515	0.809661	0.921436	0.970117	1.27334	0.982729	0.444561	1.35913	0.879157	1.07499	0.71984	NaN	0.604071	0.258217	0.667483	1.28107	0.813196	0.00216244	0.223793	1.55149	0.545771	0.692338	0.883855	0.998557	0.00302647	1.17658	0.413269	0.824727	1.11723
AASS	Alpha-aminoadipic semialdehyde synthase, mitochondrial;Lysine ketoglutarate reductase;Saccharopine dehydrogenase	Q9UDR5;F8WAH1;F8WE53	Q9UDR5;F8WAH1;F8WE53	9	9	9	11.4	11.4	11.4	102.13	0.0004931	19.556	29.0447	28.6018	27.125	NaN	0.59053	NaN	NaN	NaN	NaN	NaN	NaN	NaN	-0.743279	NaN	0.0930192	NaN	NaN	NaN	NaN	NaN	NaN	NaN	NaN	NaN	NaN	NaN	NaN	NaN	NaN	NaN	NaN	NaN	NaN	NaN	NaN	NaN	NaN
AATF	Protein AATF	Q9NY61	Q9NY61;A0A087WWS8;A0A087WTH8	15	15	15	35.7	35.7	35.7	63.132	0	118.13	29.8495	28.0177	29.3738	1.66598	1.8757	2.26835	1.23205	NaN	NaN	-1.97194	NaN	NaN	-1.03824	2.74006	-0.483521	NaN	1.14091	NaN	NaN	NaN	-0.0216579	0.571822	0.688852	NaN	NaN	NaN	NaN	NaN	NaN	NaN	NaN	NaN	NaN	NaN	NaN	NaN	NaN
ABAT	4-aminobutyrate aminotransferase, mitochondrial	H3BRN4;P80404;H3BNQ7	H3BRN4;P80404;H3BNQ7;H3BPW8;H3BMJ9;H3BRJ1;H3BRT1	30	30	30	65.8	65.8	65.8	58.14	0	323.31	33.344	32.1017	32.5515	-0.28641	-1.30936	-0.273849	-1.60292	0.848878	1.95088	0.522056	-1.58619	0.830174	-0.86928	1.59024	1.46582	0.626953	1.66903	-0.985788	-0.846169	0.32964	0.371615	1.13508	0.751806	-4.68171	0.797013	-1.36986	1.51329	-1.03946	1.49927	1.37028	-0.611535	NaN	NaN	1.40065	-0.602898	2.40958	-2.88342
ABCA2	ATP-binding cassette sub-family A member 2	J3QSS3;A0A087WXK5;Q9BZC7;Q9BZC7-3;Q9BZC7-2;H0Y8D6	J3QSS3;A0A087WXK5;Q9BZC7;Q9BZC7-3;Q9BZC7-2;H0Y8D6;H0Y8C9;E9PGB2;H0Y8E3	7	7	7	3.6	3.6	3.6	269.93	0.0030168	7.5801	27.6857	26.177	27.0611	NaN	NaN	NaN	NaN	NaN	NaN	NaN	NaN	NaN	NaN	-1.124	NaN	NaN	NaN	NaN	NaN	NaN	NaN	NaN	NaN	NaN	NaN	NaN	NaN	NaN	NaN	1.9405	NaN	NaN	NaN	NaN	NaN	NaN	NaN
ABCA3	ATP-binding cassette sub-family A member 3	H0Y3H2;Q99758	H0Y3H2;Q99758;Q99758-2	3	3	3	2.8	2.8	2.8	184.86	0.0072347	4.4334	25.9702	24.6347	25.2422	NaN	NaN	NaN	-2.50267	-2.76366	-0.986159	NaN	NaN	NaN	NaN	NaN	NaN	NaN	NaN	NaN	NaN	NaN	NaN	NaN	NaN	NaN	NaN	NaN	NaN	NaN	NaN	NaN	NaN	NaN	NaN	NaN	NaN	NaN	NaN
ABCB10	ATP-binding cassette sub-family B member 10, mitochondrial	Q9NRK6	Q9NRK6	11	10	10	16.1	15	15	79.147	0	46.679	28.2777	26.8219	27.6235	-1.1857	NaN	NaN	1.11237	-0.862155	-1.08743	NaN	NaN	-0.0558612	NaN	NaN	0.697062	NaN	NaN	NaN	NaN	NaN	-0.403866	NaN	NaN	NaN	-1.72199	NaN	NaN	-0.388506	NaN	NaN	NaN	NaN	NaN	NaN	NaN	NaN	-1.24069
ABCB6	ATP-binding cassette sub-family B member 6, mitochondrial	Q9NP58-4;Q9NP58;H7BXK9	Q9NP58-4;Q9NP58;H7BXK9	10	10	10	13.8	13.8	13.8	88.598	0	104.81	31.1026	28.7985	30.7763	0.851519	NaN	NaN	NaN	0.26111	0.750949	NaN	1.07265	NaN	0.221073	0.955759	NaN	1.63436	0.0922074	NaN	1.51132	NaN	NaN	0.523662	0.579663	NaN	NaN	NaN	NaN	NaN	NaN	NaN	NaN	NaN	NaN	NaN	NaN	NaN	NaN
ABCB7	ATP-binding cassette sub-family B member 7, mitochondrial	O75027;O75027-2;B4DGL8;A0A087WW65;O75027-3	O75027;O75027-2;B4DGL8;A0A087WW65;O75027-3;E9PJR8;E9PNQ5	10	10	10	17.6	17.6	17.6	82.64	0.00018113	32.141	30.5892	29.2664	29.8529	-1.96714	1.05949	NaN	0.0716254	-0.999625	-0.737302	0.36233	NaN	0.224411	-0.217105	-0.897087	NaN	0.175173	-0.769822	-0.229958	-0.0699516	-0.311273	NaN	-0.353137	-0.522343	0.262193	-0.797639	NaN	NaN	0.16633	NaN	-0.78839	NaN	NaN	NaN	NaN	NaN	-0.908984	-0.915528
ABCB8	ATP-binding cassette sub-family B member 8, mitochondrial	Q9NUT2-5;Q9NUT2-4;Q9NUT2-2;Q9NUT2;Q9NUT2-3	Q9NUT2-5;Q9NUT2-4;Q9NUT2-2;Q9NUT2;Q9NUT2-3;C9JYI3;C9JTY4	8	7	7	15.7	14.2	14.2	59.382	0.0074202	4.206	30.6526	26.9324	30.5387	0.141564	-0.144537	NaN	-1.66086	-1.32641	-1.61511	NaN	NaN	-1.09493	-0.0775129	-1.71762	0.201634	NaN	-0.49289	NaN	-0.400282	NaN	NaN	NaN	NaN	NaN	NaN	NaN	NaN	NaN	NaN	NaN	NaN	NaN	NaN	NaN	NaN	NaN	-0.8682
ABCB9	ATP-binding cassette sub-family B member 9	Q6P2Q0;Q9NP78-6;Q9NP78-5;Q9NP78-7;Q9NP78-2;Q9NP78;F5GYI2;F5H0G0;F5H7U2;Q9NP78-3	Q6P2Q0;Q9NP78-6;Q9NP78-5;Q9NP78-7;Q9NP78-2;Q9NP78;F5GYI2;F5H0G0;F5H7U2;Q9NP78-3	2	2	2	2.7	2.7	2.7	84.786	0.0078001	4.1363	24.0838	24.0651	17.803	NaN	NaN	NaN	NaN	NaN	NaN	NaN	NaN	NaN	NaN	NaN	NaN	NaN	NaN	NaN	NaN	NaN	NaN	NaN	NaN	NaN	NaN	NaN	NaN	NaN	NaN	NaN	NaN	NaN	NaN	NaN	NaN	NaN	NaN
ABCC1	Multidrug resistance-associated protein 1	P33527;P33527-9;I3L4X2;P33527-4;P33527-3;A0A0A0MS99;P33527-7;P33527-2;P33527-6;P33527-5;P33527-8	P33527;P33527-9;I3L4X2;P33527-4;P33527-3;A0A0A0MS99;P33527-7;P33527-2;P33527-6;P33527-5;P33527-8	25	25	24	17.1	17.1	16.7	171.59	0	63.314	31.3011	28.8364	31.0127	NaN	1.12512	NaN	0.54745	NaN	NaN	0.15562	NaN	NaN	NaN	0.437334	0.350837	0.0150693	-0.32771	NaN	NaN	NaN	-1.81289	0.83374	1.41153	2.14378	NaN	NaN	0.160404	0.587365	NaN	1.73223	NaN	NaN	NaN	NaN	0.383939	0.876173	NaN
ABCC3	Canalicular multispecific organic anion transporter 2	O15438-4;O15438;O15438-2	O15438-4;O15438;O15438-2;H0Y8Q6;O15438-5	15	14	14	11.9	11.5	11.5	174.91	0	70.014	28.0103	26.1726	27.5369	NaN	1.69875	NaN	NaN	NaN	NaN	NaN	NaN	2.65881	1.22212	NaN	0.581592	NaN	1.23014	NaN	NaN	NaN	NaN	NaN	NaN	NaN	NaN	NaN	NaN	NaN	NaN	NaN	NaN	NaN	NaN	NaN	NaN	NaN	NaN
ABCD1	ATP-binding cassette sub-family D member 1	P33897	P33897	7	7	5	14.8	14.8	9.4	82.936	0.00018162	32.701	26.2013	25.7199	24.3837	NaN	NaN	NaN	NaN	NaN	NaN	NaN	NaN	NaN	NaN	-2.37565	-2.62424	NaN	-2.80783	NaN	NaN	NaN	NaN	NaN	NaN	NaN	NaN	NaN	NaN	NaN	NaN	NaN	NaN	NaN	NaN	NaN	NaN	NaN	NaN
ABCD3	ATP-binding cassette sub-family D member 3	P28288;P28288-2	P28288;P28288-2;P28288-3	34	34	34	46.9	46.9	46.9	75.475	0	323.31	33.2742	31.8949	32.5742	0.306845	-0.31224	NaN	-1.37224	-0.711086	-1.74299	0.0361869	-0.143787	-0.229974	0.880881	-0.633882	-0.620934	-0.364181	1.52492	-1.31276	-0.808412	0.691445	0.845992	1.34648	0.235604	0.508226	0.623773	0.932666	-0.300289	-0.943611	0.101247	-0.307109	0.265677	-0.971855	-0.250131	0.555325	1.41316	0.272501	-1.01771
ABCE1	ATP-binding cassette sub-family E member 1	P61221;D6R9I9	P61221;D6R9I9;D6RGF4;H0Y990	41	41	41	63.4	63.4	63.4	67.314	0	323.31	35.0779	32.808	34.7426	0.6469	1.84262	1.32976	0.921665	1.29719	1.43659	1.37973	1.42051	-0.0249128	1.21996	0.773912	1.49329	1.51061	0.652968	0.801738	0.927517	0.553655	-0.222077	0.641176	-0.100778	1.37033	0.499578	0.711495	0.61372	1.03386	-0.0841197	0.75232	1.88745	-0.142003	0.626486	0.853197	0.647545	0.8279	0.828307
ABCF1	ATP-binding cassette sub-family F member 1	Q8NE71;Q8NE71-2;H0YGW7	Q8NE71;Q8NE71-2;H0YGW7;A0A0G2JIC2;F5GYK6	34	34	25	41.1	41.1	26.9	95.925	0	323.31	34.3663	32.7815	33.7812	-0.0427986	0.829687	1.01621	0.202261	0.131326	-0.12009	0.728835	0.488515	0.183709	0.883152	0.469365	0.260146	0.756425	-0.228199	-0.138918	0.520648	0.555423	0.400866	-1.00831	0.604641	0.609755	0.0794293	0.462157	0.463832	0.237074	-0.0414617	0.509544	0.758218	-0.275821	0.307428	-0.130665	0.385486	0.0356239	0.559247
ABCF2	ATP-binding cassette sub-family F member 2	Q9UG63;Q9UG63-2	Q9UG63;Q9UG63-2;C9JHK9;C9JZV3	29	29	29	49.8	49.8	49.8	71.289	0	214.79	32.3779	30.1878	32.021	0.133564	1.74846	0.627046	0.447844	0.109829	1.68778	0.891808	0.9115	0.361656	0.91127	0.390778	0.231064	0.49057	0.521553	0.769941	0.99429	1.77083	NaN	0.0183493	0.762646	NaN	NaN	0.609755	0.262072	2.05755	-0.0838445	0.254231	NaN	1.98269	NaN	-0.569115	NaN	0.19497	0.89933
ABCF3	ATP-binding cassette sub-family F member 3	Q9NUQ8;Q9NUQ8-2	Q9NUQ8;Q9NUQ8-2;F8WCU6	30	30	30	45.7	45.7	45.7	79.744	0	319.21	32.1543	30.5193	31.5937	0.226262	0.675274	-0.275577	0.0267293	0.0812032	-0.0886689	0.265437	0.701771	0.201885	0.908429	-0.0162494	-0.112256	1.07471	-0.542311	0.588229	-0.901796	NaN	NaN	-0.271322	0.524465	0.204141	-0.0440772	0.28889	0.500802	-1.2426	0.769095	0.00216244	0.514299	1.10306	NaN	0.349365	0.678793	0.624054	0.144568
ABCG2	ATP-binding cassette sub-family G member 2	Q9UNQ0-2;Q9UNQ0;H0YAF3;H0YAF1	Q9UNQ0-2;Q9UNQ0;H0YAF3;H0YAF1	4	4	4	8.7	8.7	8.7	67.453	0.0011024	14.695	26.8223	23.4742	26.673	NaN	3.36821	NaN	NaN	NaN	NaN	NaN	NaN	NaN	NaN	NaN	NaN	NaN	NaN	NaN	NaN	NaN	NaN	NaN	NaN	NaN	NaN	NaN	NaN	NaN	NaN	NaN	NaN	NaN	NaN	NaN	NaN	NaN	NaN
ABHD10	Mycophenolic acid acyl-glucuronide esterase, mitochondrial	Q9NUJ1	Q9NUJ1;Q9NUJ1-3	15	15	4	58.2	58.2	17.6	33.932	0	323.31	32.841	31.2709	32.2485	-0.0243992	-1.81081	-0.251024	0.0771063	-1.02571	-0.846117	-0.0116752	1.03513	0.938549	0.133958	-0.839906	-0.417714	-0.316348	-0.0814917	0.534759	-0.122523	0.54745	1.2584	0.244156	-0.260549	-0.835574	-0.514388	-0.879542	0.280244	-2.31	-2.98896	-0.725065	-0.296846	-0.339217	0.678703	1.99418	0.0802483	-0.436627	-0.149089
ABHD11	Alpha/beta hydrolase domain-containing protein 11	Q8NFV4;Q8NFV4-4;Q8NFV4-6	Q8NFV4;Q8NFV4-4;Q8NFV4-6;C9J7Q4;H7BZ58;H0YC52;Q8NFV4-3;Q8NFV4-2;Q8NFV4-5;H7C396	20	20	20	74.9	74.9	74.9	34.69	0	323.31	34.9404	33.7002	34.1463	-0.532846	-0.318488	-1.79336	-1.11707	-2.16094	-1.22253	-0.837042	-1.00237	-1.29633	-0.083019	-0.254066	-0.542963	-0.271931	-0.102295	-0.82498	-0.147634	-0.0151409	0.256528	1.19346	-0.231329	-2.59632	0.447315	-2.51953	-0.984702	-1.83903	-1.79366	0.0919367	-1.61706	-0.367508	-0.590897	-0.502382	-0.0526406	-0.202921	-0.956963
ABHD12	Monoacylglycerol lipase ABHD12	Q8N2K0;Q8N2K0-2;Q8N2K0-3	Q8N2K0;Q8N2K0-2;Q8N2K0-3;Q5T712;I3L294;I3L440;I3L380;I3L1V0	16	16	16	51.8	51.8	51.8	45.096	0	302.7	32.061	30.5402	31.443	-0.883875	0.204141	0.338567	-0.021819	-0.78267	0.29337	-0.715154	-0.91213	-0.20583	0.562377	-1.417	0.243181	-1.02644	-0.66605	-0.621955	NaN	0.15069	-0.198858	1.38366	-0.245078	0.199123	-0.0827286	0.00920381	-1.30461	-0.726448	-0.631936	-0.105628	-0.800425	1.14581	0.0305479	0.40621	-0.546456	0.595313	-0.465978
ABHD14B	Alpha/beta hydrolase domain-containing protein 14B	Q96IU4;F8W9U3;B4DQI4	Q96IU4;F8W9U3;B4DQI4;Q96IU4-2	10	10	10	63.3	63.3	63.3	22.345	0	323.31	35.7223	35.1358	34.1403	-1.84099	-1.89497	-2.24462	-3.35186	-2.33272	-3.34447	-0.882039	-1.74981	-0.0747753	-2.58104	-1.16816	-1.46415	-1.77275	-1.14618	-1.99257	-1.8363	-0.957608	-0.969537	-1.15705	-1.28845	-2.30493	-0.882757	-3.97683	-1.9981	-2.10036	-0.691103	-1.40152	-1.5536	-0.821917	-1.98171	-1.23599	-2.01864	-1.84876	-1.04576
ABHD16A	Abhydrolase domain-containing protein 16A	A0A0G2JJD3;O95870;O95870-2	A0A0G2JJD3;O95870;O95870-2;A0A0G2JI89;F2Z3H2;F2Z3G6	20	20	20	44.1	44.1	44.1	67.518	0	314.04	31.8655	30.5968	31.0919	-0.750785	0.823423	1.46963	-0.622687	-1.13749	-0.275804	-0.369408	1.25266	-0.953467	0.0455827	-0.359083	-0.810663	0.224287	-1.22992	-1.01115	-0.110059	NaN	-1.27589	-0.456801	-0.300306	-1.06181	-0.892232	0.0247452	-0.544308	-0.635809	-1.06906	-1.29219	0.111833	-1.36885	-0.0369846	0.54092	0.237564	-0.550507	0.869792
ABHD17B	Alpha/beta hydrolase domain-containing protein 17B	Q5VST6;Q5VST6-2	Q5VST6;Q5VST6-2	5	5	5	29.9	29.9	29.9	32.214	0.0012457	13.727	26.1555	25.1135	25.1963	NaN	NaN	NaN	NaN	-0.605727	NaN	NaN	NaN	NaN	NaN	NaN	NaN	NaN	NaN	NaN	NaN	NaN	NaN	NaN	NaN	NaN	NaN	NaN	NaN	NaN	NaN	NaN	NaN	NaN	NaN	NaN	NaN	NaN	NaN
ABHD5	1-acylglycerol-3-phosphate O-acyltransferase ABHD5	Q8WTS1;H7BZY9	Q8WTS1;H7BZY9;C9J1D1;C9JBM3	6	6	6	25.8	25.8	25.8	39.095	0	36.707	28.7872	27.3961	28.0945	NaN	NaN	NaN	-0.0538232	1.32395	-0.387544	NaN	-0.610213	NaN	NaN	-0.208694	NaN	-0.327276	NaN	NaN	NaN	0.0427844	NaN	NaN	NaN	1.35332	NaN	NaN	NaN	1.54092	NaN	NaN	-1.1078	NaN	NaN	NaN	NaN	-0.579814	-1.48912
ABI1	Abl interactor 1	B6VEX4;A0A0A0MRT6;Q8IZP0-10;Q8IZP0-8;Q8IZP0-7;Q8IZP0-2;Q8IZP0-4;Q8IZP0-3;Q8IZP0-5;Q8IZP0-6;Q8IZP0-9;Q8IZP0;Q8IZP0-12;Q8IZP0-11	B6VEX4;A0A0A0MRT6;Q8IZP0-10;Q8IZP0-8;Q8IZP0-7;Q8IZP0-2;Q8IZP0-4;Q8IZP0-3;Q8IZP0-5;Q8IZP0-6;Q8IZP0-9;Q8IZP0;Q8IZP0-12;Q8IZP0-11	17	17	10	46.1	46.1	35.4	43.294	0	323.31	32.7057	31.2575	32.0471	0.477884	1.80029	-0.141748	-0.0373548	-0.447761	-0.880232	-0.0161764	-0.218128	-0.219757	0.216486	0.139993	-0.232261	-0.493499	0.187134	0.126841	-0.057797	-0.412501	0.396488	-0.327493	-0.069467	0.863542	-0.288769	0.627327	0.554049	-0.287149	-0.637132	-0.18331	0.431569	0.0575542	0.213627	0.538637	-1.2193	-0.305325	-0.596427
ABI2	Abl interactor 2	E7EW77;E7EP65;A0A0C4DG21;F8WAL6;Q9NYB9-2;Q9NYB9-4;Q9NYB9;E9PEZ7;B7Z836;Q9NYB9-3	E7EW77;E7EP65;A0A0C4DG21;F8WAL6;Q9NYB9-2;Q9NYB9-4;Q9NYB9;E9PEZ7;B7Z836;Q9NYB9-3;H0Y6B5;H7C3Q7;F8WBL5;F8WEB9;E7EUA1;F8WAU3;F8WCD7;F8WAZ8	14	7	7	30.2	21.5	21.5	52.789	0.00034716	25.774	28.9644	27.2378	28.4454	2.57364	NaN	NaN	0.257373	-0.187395	NaN	NaN	1.89305	NaN	-0.029809	NaN	-0.057737	1.35383	1.89805	NaN	0.647729	NaN	0.501006	NaN	0.613815	0.0567222	-0.113036	NaN	NaN	-0.64291	NaN	0.946581	NaN	NaN	1.57182	NaN	1.77589	NaN	NaN
ABI3	ABI gene family member 3	Q9P2A4;Q9P2A4-2	Q9P2A4;Q9P2A4-2;I3L3W4;I3L1X2	6	6	6	21.6	21.6	21.6	39.035	0.0010979	14.4	26.3251	25.0695	25.5422	NaN	NaN	NaN	NaN	NaN	NaN	NaN	NaN	NaN	NaN	NaN	NaN	NaN	NaN	NaN	NaN	NaN	NaN	NaN	NaN	NaN	NaN	NaN	NaN	NaN	NaN	NaN	NaN	NaN	NaN	NaN	NaN	NaN	NaN
ABI3BP	Target of Nesh-SH3	H0Y897;D3YTG3;Q7Z7G0-2;Q7Z7G0-3;Q7Z7G0-4;Q7Z7G0	H0Y897;D3YTG3;Q7Z7G0-2;Q7Z7G0-3;Q7Z7G0-4;Q7Z7G0;H7C556	9	9	9	9.9	9.9	9.9	124.12	0	151.23	30.0253	29.8201	27.1091	NaN	NaN	NaN	NaN	NaN	NaN	NaN	NaN	NaN	-4.0988	NaN	NaN	-3.30073	NaN	NaN	NaN	NaN	NaN	NaN	NaN	NaN	NaN	NaN	NaN	NaN	NaN	NaN	NaN	NaN	NaN	NaN	NaN	NaN	NaN
ABL1	Tyrosine-protein kinase ABL1	P00519;P00519-2	P00519;P00519-2	5	5	3	5.8	5.8	3.7	122.87	0.0018083	11.239	26.8357	25.2295	26.2612	0.923111	NaN	NaN	0.654802	0.274411	0.610417	0.477263	NaN	NaN	0.0776532	NaN	NaN	NaN	0.582171	NaN	-0.0402298	NaN	NaN	NaN	NaN	NaN	NaN	NaN	0.575603	0.229957	NaN	NaN	NaN	NaN	NaN	NaN	NaN	NaN	NaN
ABLIM1	Actin-binding LIM protein 1	F8W8M4;A0A0A0MRL6;O14639-2;O14639-6;O14639;O14639-3;O14639-5;J3QSX6;O14639-4	F8W8M4;A0A0A0MRL6;O14639-2;O14639-6;O14639;O14639-3;O14639-5;J3QSX6;O14639-4;H0Y7N6;F6XFR5	16	16	16	29.9	29.9	29.9	81.104	0	65.631	30.5152	29.22	29.7603	0.430499	NaN	NaN	-0.228436	NaN	NaN	NaN	NaN	NaN	0.770195	-0.428605	NaN	NaN	-1.45553	-1.43835	0.0663992	NaN	NaN	-0.257632	-0.299294	NaN	-1.24226	NaN	NaN	0.499782	-1.50014	NaN	NaN	NaN	NaN	NaN	NaN	NaN	NaN
ABLIM2	Actin-binding LIM protein 2	A0A0A0MR40;F5GYR0;Q6H8Q1-7;Q6H8Q1;Q6H8Q1-9	A0A0A0MR40;F5GYR0;Q6H8Q1-7;Q6H8Q1;Q6H8Q1-9;Q6H8Q1-4;Q6H8Q1-6;Q6H8Q1-8;Q6H8Q1-3;Q6H8Q1-2;Q6H8Q1-5	3	3	3	7.1	7.1	7.1	71.286	0.0025163	9.686	24.5454	20.9239	24.4232	NaN	NaN	NaN	NaN	NaN	NaN	NaN	NaN	NaN	NaN	NaN	NaN	NaN	NaN	NaN	NaN	NaN	NaN	NaN	NaN	NaN	NaN	NaN	NaN	NaN	NaN	NaN	NaN	NaN	NaN	NaN	NaN	NaN	NaN
ABLIM3	Actin-binding LIM protein 3	A0A0C4DGA7;O94929-2;O94929-3;O94929	A0A0C4DGA7;O94929-2;O94929-3;O94929;A0A0A0MRD5;O94929-4;D6RHE7	11	11	11	20.9	20.9	20.9	74.167	0.00034264	24.149	27.0378	24.6286	26.7369	NaN	NaN	NaN	NaN	NaN	NaN	NaN	NaN	NaN	1.15173	NaN	NaN	NaN	NaN	NaN	NaN	NaN	NaN	NaN	NaN	NaN	NaN	NaN	NaN	NaN	NaN	NaN	NaN	NaN	NaN	NaN	NaN	NaN	NaN
ABR	Active breakpoint cluster region-related protein	A0A0G2JQ41;Q12979-4;Q12979-2;Q12979;B7Z683	A0A0G2JQ41;Q12979-4;Q12979-2;Q12979;B7Z683;I3L2P5;Q12979-3;A0A0G2JRJ1;I3L3W0;I3L1U8;I3NI05;A0A0G2JQT5;I3L379;I3L4Y1;I3L2C0	14	14	12	23.8	23.8	21.5	88.857	0	108.04	30.64	28.8842	30.1334	NaN	1.75634	1.0513	-0.200399	-0.208978	-0.841818	0.125916	1.5103	NaN	-0.158156	-0.10448	NaN	0.57192	0.0350608	-0.157802	NaN	NaN	NaN	-0.130997	-0.653832	NaN	0.258338	NaN	NaN	1.69564	NaN	1.23186	NaN	NaN	NaN	NaN	-0.290092	NaN	-0.767855
ABRACL	Costars family protein ABRACL	Q9P1F3	Q9P1F3;Q5SZC9	3	3	3	46.9	46.9	46.9	9.0564	0	270.15	31.1121	29.2506	30.6478	NaN	0.238053	NaN	NaN	NaN	NaN	NaN	NaN	NaN	NaN	NaN	-0.603468	NaN	0.125783	NaN	NaN	NaN	NaN	NaN	0.114234	NaN	NaN	NaN	NaN	NaN	NaN	NaN	NaN	NaN	NaN	NaN	NaN	NaN	NaN
ABT1	Activator of basal transcription 1	Q9ULW3	Q9ULW3	5	5	5	25	25	25	31.079	0.003411	7.0752	27.9549	24.6487	27.8012	NaN	NaN	NaN	NaN	NaN	NaN	NaN	NaN	NaN	NaN	NaN	NaN	NaN	NaN	NaN	NaN	NaN	NaN	NaN	NaN	NaN	NaN	NaN	NaN	NaN	NaN	NaN	NaN	NaN	NaN	NaN	NaN	NaN	NaN
ACAA1	3-ketoacyl-CoA thiolase, peroxisomal	P09110;C9JDE9;H7C131;P09110-2;H0Y4D4	P09110;C9JDE9;H7C131;P09110-2;H0Y4D4;B4DVF4;F2Z2Q6;F2Z3P7	22	22	22	62.3	62.3	62.3	44.292	0	323.31	33.4706	32.2353	32.6728	0.147958	-0.663374	-0.534036	-1.48706	-0.488593	0.139469	-0.676941	0.808261	0.00690831	-0.166826	-2.02263	-0.281246	-0.795909	-0.381573	-0.501749	0.0855606	0.0606008	NaN	0.321928	0.1644	-1.52666	0.707348	-0.0959283	0.201383	-0.854362	0.406428	-1.57803	1.1151	-0.285776	NaN	-2.21036	1.24373	0.158725	-0.0670922
ACAA2	3-ketoacyl-CoA thiolase, mitochondrial	P42765;A0A0B4J2A4;K7EME0	P42765;A0A0B4J2A4;K7EME0;K7EJB1;K7EJ68;K7ER88	31	31	31	81.1	81.1	81.1	41.924	0	323.31	34.7251	33.3376	34.0303	0.117562	-3.01136	1.53351	0.2806	1.07676	1.80087	-0.531949	-1.16056	-0.644984	-0.65699	0.413811	-0.0815527	-0.815809	-1.22813	-0.583463	-0.257994	-1.43117	-1.28328	-0.355627	-1.11129	-1.61515	-0.713048	-1.37759	-0.486833	-1.63706	-0.773072	-0.513625	-1.21665	-1.70891	-0.655194	-0.765818	-1.66919	-2.03404	-1.12083
ACACA	Acetyl-CoA carboxylase 1;Biotin carboxylase	Q13085;Q13085-2;Q13085-4;Q13085-3;Q59FY4	Q13085;Q13085-2;Q13085-4;Q13085-3;Q59FY4;A0A087WWN5;A0A0C4DGT1;A0A087X0W4;A0A087WVR6;S4R3S7;A0A0G2JM60;A0A087X2F8;A0A087WYS8;A0A087X126	79	79	69	40.6	40.6	35.5	265.55	0	323.31	33.6554	32.3972	32.8744	-0.451919	-0.594835	0.413269	-2.2395	-0.463927	-0.637356	0.184852	-1.57158	0.701859	0.726831	0.496718	0.0446039	0.243669	-0.15748	0.385817	-0.373159	0.900104	0.208892	0.427499	0.546857	0.262674	0.229219	-1.02019	0.00273846	0.184217	-0.313262	-0.0210429	-0.432571	1.2765	0.328147	-1.21023	0.673647	0.845591	0.438825
ACACB	Acetyl-CoA carboxylase 2;Biotin carboxylase	O00763-3;O00763-2;O00763	O00763-3;O00763-2;O00763	13	3	2	8.1	2	1.6	255.09	0.00048725	18.047	22.7298	22.2642	20.8717	NaN	NaN	NaN	NaN	NaN	NaN	NaN	NaN	NaN	NaN	NaN	NaN	NaN	NaN	NaN	NaN	NaN	NaN	NaN	NaN	NaN	NaN	NaN	NaN	NaN	NaN	NaN	NaN	NaN	NaN	NaN	NaN	NaN	NaN
ACAD10	Acyl-CoA dehydrogenase family member 10	Q6JQN1;Q6JQN1-5;F8W1I9;Q6JQN1-2	Q6JQN1;Q6JQN1-5;F8W1I9;Q6JQN1-2;Q6JQN1-3;Q6JQN1-4;D6RFF6;F8VXK4;F8W179;F8W0Q4	15	15	14	17.9	17.9	17.1	118.83	0	124.74	27.8663	26.8215	26.9098	NaN	NaN	NaN	-0.631377	-1.21494	NaN	NaN	0.357496	-0.0536734	NaN	NaN	-2.06782	NaN	NaN	NaN	NaN	NaN	NaN	NaN	NaN	NaN	NaN	NaN	NaN	-1.78667	NaN	NaN	NaN	NaN	NaN	NaN	NaN	NaN	NaN
ACAD11	Acyl-CoA dehydrogenase family member 11	Q709F0;Q709F0-3;F8WEV0;D6RDI8	Q709F0;Q709F0-3;F8WEV0;D6RDI8;H0Y9C6	11	11	1	17.7	17.7	1.5	87.282	0.00034892	26.438	28.7358	27.6579	27.8096	NaN	NaN	NaN	NaN	NaN	NaN	NaN	NaN	NaN	NaN	-0.869913	0.00733906	NaN	-0.131534	NaN	NaN	NaN	NaN	-1.33341	NaN	NaN	NaN	NaN	NaN	NaN	NaN	NaN	NaN	NaN	NaN	NaN	NaN	NaN	-0.943722
ACAD8	Isobutyryl-CoA dehydrogenase, mitochondrial	Q9UKU7;Q9UKU7-3;Q9UKU7-2	Q9UKU7;Q9UKU7-3;Q9UKU7-2;E9PLS3	14	14	14	41.9	41.9	41.9	45.069	0	126.01	31.4557	30.9602	29.6731	-1.48693	-1.70252	-0.516347	-1.84684	-2.50038	-0.170313	-0.206479	-1.78369	0.456911	-1.14784	-1.43737	-1.93264	-0.43049	-0.721302	-0.213203	0.0335111	NaN	NaN	-0.811979	-1.24322	-0.805837	-1.28419	-1.58182	-1.0785	-1.59854	0.00690831	-0.855484	-1.78682	NaN	-1.35067	NaN	-0.863152	-1.43983	-0.0568213
ACAD9	Acyl-CoA dehydrogenase family member 9, mitochondrial	Q9H845;H0Y8Z9	Q9H845;H0Y8Z9;D6RCD8	35	35	35	50.4	50.4	50.4	68.76	0	323.31	34.4648	33.2754	33.632	0.417164	1.14972	1.4321	1.11843	0.46801	1.15491	0.509037	0.524164	0.571434	0.210389	0.379177	0.45038	0.780058	0.799419	0.873813	0.980391	0.473423	1.72687	0.525467	0.511164	1.40005	0.272859	0.939603	1.04614	0.374845	0.723602	0.511974	-0.211231	0.67084	1.4268	1.19465	0.878608	-0.150513	1.59273
ACADM	Medium-chain specific acyl-CoA dehydrogenase, mitochondrial	Q5T4U5;P11310;P11310-2;B7Z9I1	Q5T4U5;P11310;P11310-2;B7Z9I1;E9PJM9;E9PRX4;H0YDT5	24	24	24	49.3	49.3	49.3	50.27	0	323.31	33.0887	32.0227	32.1517	0.575215	-1.48706	-0.403485	-1.62932	-1.96151	-0.178763	-0.291557	-1.4125	0.488515	-0.440596	-1.34876	0.302524	-0.902524	-0.477723	-1.22887	-0.21558	-0.481022	-0.419295	0.0100636	-0.410006	-2.16165	-1.37951	-0.632853	-0.361027	-1.51416	0.500598	-0.276205	-0.984502	-1.35982	-1.01745	-0.418909	-0.941365	-1.26791	-1.06897
ACADS	Short-chain specific acyl-CoA dehydrogenase, mitochondrial	P16219;E9PE82	P16219;E9PE82	12	12	12	38.1	38.1	38.1	44.297	0	318.59	31.6258	31.1251	29.8561	-4.12794	-1.2117	0.267835	-3.2227	-0.543467	NaN	-0.785602	-1.28104	-1.06434	-2.69797	-0.977526	-0.808892	-3.42343	-2.42663	-2.35085	-1.67872	NaN	NaN	-0.77221	-1.72948	NaN	-1.01491	-2.79746	NaN	NaN	NaN	-1.23957	-2.54338	NaN	NaN	NaN	-1.01891	NaN	-1.63594
ACADSB	Short/branched chain specific acyl-CoA dehydrogenase, mitochondrial	P45954;P45954-2	P45954;P45954-2	21	21	21	60.6	60.6	60.6	47.485	0	323.31	35.0201	33.7476	34.2493	-0.475756	-2.14051	1.70677	-1.09634	-1.90288	-0.6293	0.408168	-1.22847	1.24452	0.299362	-0.832565	2.02137	-0.532741	2.95067	0.944409	0.0661237	-0.145398	NaN	2.55508	0.284869	-0.955956	0.428464	-0.458902	0.20389	-0.540547	2.91812	0.353662	-1.98467	0.947928	0.751378	0.819832	0.589284	1.51738	-0.76469
ACADVL	Very long-chain specific acyl-CoA dehydrogenase, mitochondrial	P49748;P49748-2;P49748-3	P49748;P49748-2;P49748-3;G3V1M7;K7EQP4;J3QKU9;K7EJW8;J3KS89;J9JID6;K7EMF8	42	42	32	62.9	62.9	47.5	70.389	0	323.31	36.1003	34.3801	35.5784	0.391658	-0.311435	0.705757	0.558072	0.963918	0.773912	0.535257	0.169284	0.344147	0.236095	-0.192826	0.543496	-0.517606	0.230695	-0.297272	-0.290162	-0.405318	-0.165774	1.23616	0.184598	0.283803	-0.399178	1.45286	0.668845	0.27035	-0.179319	0.610795	-0.484853	-0.22085	0.462785	0.624148	0.264116	-0.472509	0.156526
ACAN	Aggrecan core protein;Aggrecan core protein 2	A0A087X1T7;H0YM81;E7EX88;E7ENV9;P16112-2;P16112;P16112-3	A0A087X1T7;H0YM81;E7EX88;E7ENV9;P16112-2;P16112;P16112-3;H0YK70	14	14	4	7.4	7.4	2.9	255.58	0	94.308	29.1291	28.9694	25.8745	NaN	NaN	NaN	NaN	NaN	NaN	NaN	NaN	NaN	NaN	NaN	NaN	NaN	NaN	NaN	NaN	NaN	NaN	NaN	NaN	NaN	NaN	NaN	NaN	NaN	NaN	NaN	NaN	NaN	NaN	NaN	NaN	NaN	NaN
ACAP1	Arf-GAP with coiled-coil, ANK repeat and PH domain-containing protein 1	Q15027	Q15027;I3L0K9;I3L268	5	4	4	8.1	7	7	81.535	0.009956	3.523	30.5585	29.9897	28.9405	NaN	NaN	NaN	-1.05038	-1.53554	-1.7153	-0.144106	NaN	NaN	NaN	NaN	NaN	NaN	NaN	NaN	NaN	NaN	NaN	NaN	NaN	NaN	NaN	NaN	NaN	NaN	NaN	NaN	NaN	NaN	NaN	NaN	NaN	NaN	NaN
ACAP2	Arf-GAP with coiled-coil, ANK repeat and PH domain-containing protein 2	Q15057;A0A087X1H5	Q15057;A0A087X1H5;H7C3Q8;H7C3K3;C9J8L1;Q96P50-4	24	24	22	35	35	33.9	88.028	0	307.75	31.7187	29.8119	31.2712	0.798507	-0.501953	0.84004	0.472592	0.690372	0.423417	0.7589	1.27697	0.434988	0.0110662	1.65682	0.495183	0.536351	0.51662	0.29725	1.0256	0.693409	0.632641	0.508834	0.324696	NaN	1.09997	0.905043	0.0172092	NaN	1.29743	NaN	-0.625912	-0.474272	NaN	0.15082	1.10796	0.708408	0.745797
ACAT1	Acetyl-CoA acetyltransferase, mitochondrial	P24752	P24752;H0YEL7;P24752-2;E9PRQ6;E9PKF3	36	36	36	86.2	86.2	86.2	45.199	0	323.31	36.7069	34.8652	36.235	-0.538891	0.330673	0.909888	-0.238306	-0.802034	0.837297	1.34181	0.0750534	0.991608	0.361207	-0.275332	0.0124972	0.339707	0.595885	0.542605	0.098689	-0.115863	0.169412	0.0850168	-0.353211	0.388575	0.00360232	-0.121157	0.675455	-0.816876	0.865365	0.548831	0.210513	1.2664	0.567351	0.714399	0.232538	-0.194955	-0.477322
ACAT2	Acetyl-CoA acetyltransferase, cytosolic	Q9BWD1;Q9BWD1-2	Q9BWD1;Q9BWD1-2	20	20	20	70.8	70.8	70.8	41.35	0	323.31	35.0096	32.7176	34.6802	1.50141	0.67238	0.455018	1.47051	0.551491	0.75745	1.05707	1.58665	1.6653	0.359296	0.916094	0.439464	1.43755	1.14124	0.0247452	0.95114	0.857026	0.320311	0.292899	0.950692	2.00313	0.499272	0.717298	0.375067	0.8279	1.03266	1.84487	0.89103	0.65205	1.23291	0.500292	0.653335	0.817541	0.407298
ACBD3	Golgi resident protein GCP60	Q9H3P7	Q9H3P7	20	20	20	42	42	42	60.593	0	323.31	33.0394	31.4376	32.4628	-0.500402	0.289008	-0.707336	0.547943	-0.479432	-0.255632	-0.752826	-0.0561012	-0.132309	0.377734	0.268794	0.252658	-0.362177	0.952632	0.142348	0.840201	NaN	NaN	1.76867	0.167358	0.288181	0.773828	1.04411	0.554736	-0.3928	0.580242	-0.326878	-0.111181	NaN	1.10353	NaN	0.224534	0.0524158	-0.0577219
ACBD5	Acyl-CoA-binding domain-containing protein 5	B7Z2R7;Q5T8D3-2;Q5T8D3-3;Q5T8D3;Q5T8D3-4	B7Z2R7;Q5T8D3-2;Q5T8D3-3;Q5T8D3;Q5T8D3-4;X6RDD7;Q5T8E0;A0A087X0B8;K7EM05;Q8NC06;Q8NC06-3	16	16	15	29.1	29.1	27.3	58.792	0	284.38	30.5159	29.1309	29.8195	-1.07893	-1.02192	-0.504346	0.00949053	-0.178551	-1.85319	-0.962885	NaN	NaN	0.972766	0.529671	NaN	0.111298	NaN	-0.471969	NaN	NaN	NaN	-0.6348	-0.954194	NaN	NaN	0.836651	NaN	NaN	NaN	-0.517937	NaN	NaN	NaN	NaN	NaN	NaN	NaN
ACBD6	Acyl-CoA-binding domain-containing protein 6	Q9BR61	Q9BR61	8	8	8	33	33	33	31.15	0.00034054	23.576	29.8753	28.0167	29.4099	NaN	1.05804	NaN	1.59922	1.31022	1.29666	NaN	NaN	2.7688	NaN	1.65659	1.18511	0.869003	2.07375	1.15795	NaN	NaN	NaN	0.480886	0.491391	NaN	NaN	1.99921	1.10152	0.762221	NaN	NaN	0.664392	NaN	NaN	NaN	NaN	0.692963	1.53958
ACBD7	Acyl-CoA-binding domain-containing protein 7	Q8N6N7	Q8N6N7	4	4	4	52.3	52.3	52.3	9.7902	0.0004852	17.681	28.6433	27.1817	27.9924	NaN	NaN	NaN	NaN	NaN	NaN	NaN	NaN	NaN	NaN	NaN	NaN	NaN	NaN	NaN	NaN	NaN	NaN	NaN	NaN	NaN	NaN	NaN	NaN	NaN	NaN	NaN	NaN	NaN	NaN	NaN	NaN	NaN	NaN
ACD	Adrenocortical dysplasia protein homolog	R4GNJ5;A0A0C4DGT6;Q96AP0-2;Q96AP0	R4GNJ5;A0A0C4DGT6;Q96AP0-2;Q96AP0	2	2	2	7.9	7.9	7.9	47.12	0.0058856	5.2677	22.925	20.5403	22.6184	NaN	NaN	NaN	NaN	NaN	NaN	NaN	NaN	NaN	NaN	0.78902	NaN	NaN	NaN	NaN	NaN	NaN	NaN	NaN	NaN	NaN	NaN	NaN	NaN	NaN	NaN	NaN	NaN	NaN	NaN	NaN	NaN	NaN	NaN
ACE	Angiotensin-converting enzyme;Angiotensin-converting enzyme, soluble form	P12821;A0A0A0MSN4;P12821-2	P12821;A0A0A0MSN4;P12821-2;P12821-4;P12821-3;F6X3S4;J3KTB8;J3QRX8;J3KSQ5;J3KS28	11	11	9	11.1	11.1	8.8	149.71	0	37.467	28.4146	27.979	26.4744	-6.21829	-1.80829	NaN	-2.80813	NaN	NaN	NaN	NaN	-4.64015	NaN	NaN	-4.07926	NaN	NaN	NaN	NaN	NaN	NaN	NaN	NaN	NaN	NaN	-3.08106	NaN	-4.08809	NaN	NaN	NaN	NaN	NaN	NaN	NaN	NaN	-2.94253
ACIN1	Apoptotic chromatin condensation inducer in the nucleus	S4R3H4;Q9UKV3;E7EQT4;Q9UKV3-5;Q9UKV3-3;Q9UKV3-2	S4R3H4;Q9UKV3;E7EQT4;Q9UKV3-5;Q9UKV3-3;Q9UKV3-2;G3V3B0;G3V3T3;A0A087WYN3	49	49	49	39.8	39.8	39.8	145.44	0	323.31	34.5904	32.6222	34.1646	-0.0576919	1.51753	1.07231	0.421695	0.553164	0.586789	0.635615	1.82481	0.139208	0.0268709	0.523763	0.38648	0.153416	0.841571	0.291486	-0.279231	0.87688	-0.200233	-0.132246	0.225152	0.795518	0.308827	0.925772	0.870187	1.5786	1.13842	0.373509	0.63988	0.921969	0.32435	0.867027	0.540027	0.0840642	-0.0568514
ACLY	ATP-citrate synthase	P53396;P53396-2;P53396-3	P53396;P53396-2;P53396-3;K7ESG8;K7EIE7	75	75	75	68.1	68.1	68.1	120.84	0	323.31	36.6322	34.3014	36.3124	-0.0604273	0.773659	1.53819	0.075738	0.0347792	0.510456	0.924632	1.73734	0.837943	1.32953	1.1783	0.825786	1.57555	1.12889	1.29831	0.682753	0.737427	0.453544	1.168	0.489748	2.3698	0.870818	0.210513	1.22823	0.993348	0.682843	0.656268	0.0839282	1.21101	0.664574	0.531668	1.17121	1.08107	0.621993
ACO1	Cytoplasmic aconitate hydratase	P21399	P21399;F5H2R8;F5H143;F5H3Z7	38	38	37	47.7	47.7	46.9	98.398	0	323.31	34.0694	32.8216	33.2808	0.219834	0.647269	-0.228943	-0.12986	1.01999	-0.914059	-0.455317	0.714311	0.0422241	-0.588964	-0.704418	-0.44841	-0.490152	-0.445303	-1.06622	0.760349	-0.430179	0.139731	0.556012	-0.533577	0.153157	-0.472509	-0.499871	-0.13649	-1.04035	-0.064148	-0.567725	-0.338214	0.232047	-0.270904	-0.212334	-0.278181	-1.44379	-0.648847
ACO2	Aconitate hydratase, mitochondrial	A2A274;Q99798	A2A274;Q99798	49	49	49	61.7	61.7	61.7	87.819	0	323.31	36.3222	35.192	35.4417	0.663937	-2.65072	0.204892	-0.797012	-0.256494	0.647729	-0.309556	-0.415057	-0.277901	-0.159605	-0.316726	-0.750251	-0.627427	-0.632942	-0.659563	-0.0752312	-0.660247	-0.869965	0.445409	-0.634218	-0.0952347	-0.76442	-0.0545121	0.123004	-1.73346	-0.0769193	-0.164464	-1.33181	0.032524	-0.179531	0.100574	-0.221539	-0.375478	-0.9108
ACOT1;ACOT2	Acyl-coenzyme A thioesterase 1;Acyl-coenzyme A thioesterase 2, mitochondrial	Q86TX2;A0A087X0W7;G3V4F2;A0A087WT95;P49753;P49753-2	Q86TX2;A0A087X0W7;G3V4F2;A0A087WT95;P49753;P49753-2	22	22	22	60.8	60.8	60.8	46.277	0	266.89	34.0226	32.963	33.0798	-1.0561	-1.56606	-1.34289	-1.34861	-3.43255	-3.57734	0.907814	-2.18968	-0.922128	-2.57906	-1.64453	-1.45938	-1.41012	-1.41877	-2.34146	-1.14035	-1.84783	-1.14768	-0.21083	-3.18194	-2.06994	-1.1495	-2.29032	-1.72104	-1.22395	-0.752	-2.13625	-2.18036	-0.532929	-0.295889	-0.322072	-1.7326	-2.39988	-2.15875
ACOT11	Acyl-coenzyme A thioesterase 11	Q8WXI4;Q8WXI4-2	Q8WXI4;Q8WXI4-2	6	6	6	13.3	13.3	13.3	68.491	0.0031532	7.4189	28.3493	26.7222	27.7849	NaN	NaN	NaN	NaN	-1.74923	NaN	NaN	NaN	-1.11438	-0.171531	0.799833	2.34837	-1.01395	2.63708	NaN	NaN	NaN	NaN	NaN	NaN	NaN	NaN	NaN	NaN	NaN	NaN	NaN	NaN	NaN	NaN	NaN	NaN	NaN	NaN
ACOT13	Acyl-coenzyme A thioesterase 13;Acyl-coenzyme A thioesterase 13, N-terminally processed	Q9NPJ3;Q9NPJ3-2	Q9NPJ3;Q9NPJ3-2	7	7	7	70.7	70.7	70.7	14.96	0	203.17	33.0782	31.5558	32.4608	-0.430548	-3.5255	-0.600162	0.0186342	-0.851548	-0.826131	-0.579706	-1.66342	0.907891	NaN	0.339707	0.124461	-0.294172	-0.586991	-0.44969	0.48656	NaN	0.164658	0.347892	-0.860635	-2.00058	-0.412059	-0.757062	-0.47337	-1.00393	NaN	-1.18932	-1.20739	NaN	-0.517296	NaN	-0.504735	0.448795	0.205768
ACOT7	Cytosolic acyl coenzyme A thioester hydrolase	O00154-4;O00154-6;O00154-7;O00154;O00154-5;K7EKP8;O00154-2;O00154-3	O00154-4;O00154-6;O00154-7;O00154;O00154-5;K7EKP8;O00154-2;O00154-3;Q6ZUV0	20	20	20	58	58	58	37.419	0	323.31	34.107	32.1598	33.674	0.890797	1.38769	-0.756575	0.158466	0.229834	1.84282	0.92964	0.998557	0.712376	1.81205	0.616452	0.456596	0.1644	-0.295447	0.836005	0.978855	1.63199	0.171719	0.461319	0.280006	0.395502	1.17012	0.51076	0.447315	-0.0485465	-0.362177	0.691266	0.41565	-1.48742	0.32458	0.248778	0.0729976	-0.0946645	0.322505
ACOT8	Acyl-coenzyme A thioesterase 8	O14734;E9PJN0;H7C5A7	O14734;E9PJN0;H7C5A7;E9PMC4;E9PIS4;H0Y698;Q9BR14;E9PRD4;F6VBM3	10	10	10	46.7	46.7	46.7	35.914	0	100.22	30.1489	28.3941	29.642	-0.504714	-0.989879	-1.54011	0.873734	0.387252	0.61372	-1.35561	0.31742	-0.878401	1.84888	-0.0373399	0.155231	-0.598217	NaN	NaN	NaN	1.02382	NaN	NaN	-0.317193	NaN	0.505078	1.77728	NaN	0.503552	0.489954	-0.368495	0.259182	1.04222	NaN	-0.121173	NaN	1.37223	1.60852
ACOT9	Acyl-coenzyme A thioesterase 9, mitochondrial	Q9Y305;Q9Y305-2;Q9Y305-4;Q9Y305-3;H7C5Q2	Q9Y305;Q9Y305-2;Q9Y305-4;Q9Y305-3;H7C5Q2;C9J7L8	27	27	27	61.7	61.7	61.7	49.901	0	217.93	33.9324	31.8087	33.5562	0.240253	-0.651246	-0.169566	0.288299	0.990882	2.14196	-0.657605	-0.86986	0.225892	-0.308841	-0.739396	-0.185819	0.0123541	-1.17687	0.0478175	0.89476	-0.160105	0.537843	0.0542234	-0.0178406	-0.286533	0.195348	0.849839	-0.49769	-0.950202	-2.21685	0.0450235	0.189919	-0.442203	-0.00520307	0.0312541	-0.632182	-0.0494719	-0.690917
ACOX1	Peroxisomal acyl-coenzyme A oxidase 1	Q15067-2;Q15067-3	Q15067-2;Q15067-3	25	25	2	54.5	54.5	8.2	74.667	0	323.31	32.5261	31.1172	31.8444	-0.536022	-1.19017	1.06922	-0.382363	0.495593	-0.573853	1.38316	0.629566	-0.710449	0.663026	-1.75419	-0.100871	0.620587	0.621431	0.0054719	0.980683	NaN	NaN	-0.28884	-0.723587	NaN	1.94385	0.998557	-0.287677	-0.791408	-0.0992163	0.113567	0.135929	-0.871707	-0.315917	1.18403	1.55434	0.535356	-0.680451
ACOX2	Acyl-coenzyme A oxidase;Peroxisomal acyl-coenzyme A oxidase 2	C9J0G0;Q99424	C9J0G0;Q99424	2	2	2	4.6	4.6	4.6	75.141	0.0013772	12.455	24.8567	23.3522	24.2298	NaN	NaN	NaN	NaN	NaN	NaN	NaN	NaN	NaN	NaN	NaN	NaN	NaN	NaN	NaN	-2.66365	NaN	NaN	NaN	NaN	NaN	NaN	NaN	NaN	NaN	NaN	NaN	NaN	NaN	NaN	NaN	NaN	NaN	NaN
ACOX3	Peroxisomal acyl-coenzyme A oxidase 3	O15254;O15254-2	O15254;O15254-2;D6RJ89	23	23	23	38.7	38.7	38.7	77.628	0	155.18	31.6557	30.8155	30.4761	-2.14567	-0.441909	-1.80844	-2.35483	-1.90201	-1.62247	-3.64488	-0.866042	-0.0622489	-0.0689221	-2.70736	-1.38526	-1.65631	-0.0405266	-1.55656	-1.34117	NaN	NaN	0.889551	-0.987017	NaN	0.0896338	-0.443575	-2.11722	-1.05269	-0.804199	-2.52949	-0.812688	NaN	-0.324889	-0.172392	NaN	-1.50976	-1.7455
ACP1	Low molecular weight phosphotyrosine protein phosphatase	P24666;G5E9R5;P24666-4;F2Z2Q9	P24666;G5E9R5;P24666-4;F2Z2Q9	10	10	4	62.7	62.7	25.9	18.042	0	323.31	34.3749	32.9588	33.6974	-0.32925	-1.24818	-0.521328	0.142087	-0.746301	-0.631422	-0.189845	-0.560579	-0.127211	-0.667928	-0.375459	0.159887	-0.335572	-0.192217	-0.00229573	-0.727666	0.15082	0.00432164	-0.164674	0.274888	-1.51651	-0.898888	-0.939095	-0.291963	-0.966207	-0.445382	-0.283422	-0.205746	-0.257252	-1.01698	-0.400244	-0.232413	0.587845	-0.365741
ACP1	Low molecular weight phosphotyrosine protein phosphatase	P24666-2;D3YTI2	P24666-2;D3YTI2	7	1	1	53.2	16.5	16.5	17.977	0.0016634	11.597	24.2215	23.275	23.1659	NaN	NaN	NaN	NaN	NaN	NaN	NaN	NaN	NaN	NaN	NaN	NaN	NaN	NaN	NaN	NaN	NaN	NaN	NaN	NaN	NaN	NaN	NaN	NaN	NaN	NaN	NaN	NaN	NaN	NaN	NaN	NaN	NaN	NaN
ACP2	Lysosomal acid phosphatase	P11117;E9PQY3;E9PHY0;B7Z7D2;E9PP23	P11117;E9PQY3;E9PHY0;B7Z7D2;E9PP23;E9PKW9;E9PQW9;B7Z6U3;P11117-2	12	12	12	28.6	28.6	28.6	48.344	0	143.55	32.3562	31.7154	30.8769	-1.33763	-4.4972	-3.95346	-2.52268	-3.53112	-1.73682	-2.24612	-4.21603	-2.04668	-2.29166	-2.45056	-1.85674	-3.0328	-2.27083	-0.959907	-1.28107	-1.9482	-1.60108	-1.70101	-1.61564	-2.33475	-2.3976	-2.39433	-3.25911	-2.0138	-1.55767	-2.5944	-2.51589	-2.17378	-2.08786	-2.79676	-2.8138	-2.11553	-2.35653
ACP5	Tartrate-resistant acid phosphatase type 5	P13686;K7EJD9	P13686;K7EJD9;K7EIP0;K7ESF2	3	3	3	12.3	12.3	12.3	36.598	0	48.556	29.2557	29.1626	25.2554	NaN	NaN	-4.65395	NaN	NaN	-2.48124	NaN	NaN	NaN	NaN	NaN	NaN	NaN	NaN	-1.42217	NaN	NaN	NaN	NaN	-4.72589	NaN	NaN	NaN	NaN	NaN	NaN	NaN	NaN	NaN	NaN	NaN	-6.23743	NaN	-5.01052
ACP6	Lysophosphatidic acid phosphatase type 6	X5D289;Q9NPH0;A0A087WYU6;Q9NPH0-2;V9GZ71;A0A0A0MS36;A0A087WW36	X5D289;Q9NPH0;A0A087WYU6;Q9NPH0-2;V9GZ71;A0A0A0MS36;A0A087WW36	6	6	6	14	14	14	48.886	0	49.613	28.0658	26.5141	27.4639	-0.594792	-0.629389	NaN	NaN	0.493135	NaN	NaN	NaN	1.08556	NaN	NaN	NaN	NaN	NaN	NaN	-0.944499	NaN	NaN	NaN	NaN	NaN	NaN	NaN	NaN	NaN	NaN	NaN	NaN	NaN	NaN	NaN	NaN	NaN	NaN
ACPP	Prostatic acid phosphatase;PAPf39	P15309-3;P15309;P15309-2;E9PFE6	P15309-3;P15309;P15309-2;E9PFE6	2	2	2	6.2	6.2	6.2	40.443	0.00033378	21.099	30.6989	30.1439	29.0522	NaN	NaN	NaN	NaN	NaN	NaN	NaN	NaN	NaN	NaN	NaN	NaN	NaN	-2.65154	NaN	NaN	NaN	NaN	NaN	NaN	NaN	NaN	NaN	NaN	NaN	NaN	NaN	NaN	NaN	NaN	-1.79746	NaN	NaN	NaN
ACSF2	Acyl-CoA synthetase family member 2, mitochondrial	Q96CM8-3;Q96CM8;Q96CM8-2;E9PF16;Q96CM8-4	Q96CM8-3;Q96CM8;Q96CM8-2;E9PF16;Q96CM8-4;D6RF87;H0Y8N1	29	29	29	62.6	62.6	62.6	66.798	0	323.31	33.7401	32.1987	33.133	0.746485	1.36888	1.80978	0.40163	-0.19408	-0.221707	1.52266	-0.52224	0.646992	-0.0689221	-1.02318	1.03963	0.466653	1.38874	0.418892	0.957618	0.50284	NaN	1.70017	-0.29419	0.647176	1.90585	0.372506	-0.998011	0.599699	1.37234	1.31777	0.482022	2.16871	1.09417	0.878686	1.52201	1.66011	-0.648847
ACSF3	Acyl-CoA synthetase family member 3, mitochondrial	Q4G176;F5H5A1;F5H362;F5H755;H0YGC7;F5H2G6	Q4G176;F5H5A1;F5H362;F5H755;H0YGC7;F5H2G6;F5H3B2;F5GX20;H0YH37;H0YGJ0	17	17	17	32.3	32.3	32.3	64.129	0	187.42	32.2665	31.3929	31.1278	-1.82705	-0.0566112	-0.0750792	0.151859	0.271665	0.152248	-0.152757	-0.116129	-0.0205745	0.721854	-1.37232	-0.091433	-1.48649	-0.163316	-0.822682	-0.382344	-0.51804	NaN	0.308244	-0.594029	-0.39817	0.154065	-1.05691	-0.716623	-0.767634	-0.511958	-0.0351948	-0.438425	0.164658	0.812293	0.362666	0.264597	-1.24927	-0.856476
ACSL1	Long-chain-fatty-acid--CoA ligase 1	P33121;E7EPM6;P33121-3;P33121-2;B7Z3Z9	P33121;E7EPM6;P33121-3;P33121-2;B7Z3Z9;D6RER0;H0Y9U7;H0Y9Z9;D6RG07;Q9UKU0-2;Q9UKU0-3;Q9UKU0-8	34	34	31	48.6	48.6	47.3	77.942	0	323.31	33.868	32.4558	33.1882	0.78509	0.387473	1.30801	0.113967	1.25399	1.4305	0.852878	-0.0636654	-0.0827286	-0.572222	-0.661433	-0.720588	-0.697266	0.0603242	-0.192134	0.891108	0.207768	1.08216	1.45254	-0.420395	0.538141	-0.244377	0.701416	-0.537236	-0.563817	-0.838022	0.432104	0.453755	0.29337	0.109427	1.16124	0.831634	-0.373664	-0.248142
ACSL3	Long-chain-fatty-acid--CoA ligase 3	O95573	O95573;F5GWH2;C9JC11;F5H062	35	35	33	59.2	59.2	56.8	80.419	0	323.31	34.4808	32.5313	34.0486	0.465713	1.79539	2.43954	1.0263	0.695103	1.44127	0.107286	1.2581	0.0856966	-0.109779	1.2725	0.563256	1.16986	0.0282862	-0.558708	1.2756	0.574925	1.52206	-0.189911	0.488309	1.60994	0.328377	1.21338	0.132643	0.283092	-0.25355	0.396159	0.864255	0.747258	0.018919	0.373286	0.673285	-0.503896	0.728922
ACSL4	Long-chain-fatty-acid--CoA ligase 4	O60488-2;O60488	O60488-2;O60488;H0Y9A0;D6RF95;D6RFW9;D6RDA8;D6RD96	25	23	23	42.4	39.9	39.9	74.435	0	92.903	30.8723	28.7867	30.4847	1.80678	2.12158	1.1125	0.763836	NaN	2.29099	1.40463	NaN	0.489337	1.07087	-0.104992	0.157949	-0.300804	-1.60749	0.989284	0.301119	NaN	1.08209	1.59445	0.29901	-0.153511	0.166715	NaN	0.0353423	1.57792	NaN	1.02815	NaN	NaN	NaN	NaN	-0.354907	-0.749596	1.4814
ACSS1	Acetyl-coenzyme A synthetase 2-like, mitochondrial	Q9NUB1-2;Q9NUB1;Q9NUB1-4;Q9NUB1-3	Q9NUB1-2;Q9NUB1;Q9NUB1-4;Q9NUB1-3;Q5TF43	11	11	11	23	23	23	74.626	0	170.94	29.5055	29.1088	27.4491	-2.65218	0.0282862	-1.10715	-0.0493524	-2.50865	-0.542395	-2.96319	-2.61599	NaN	-2.37228	NaN	-1.93418	-4.01427	-3.42047	-3.5155	-1.87594	NaN	NaN	-1.56405	NaN	NaN	-2.27746	-4.04195	-5.66325	-4.28676	NaN	NaN	NaN	NaN	NaN	NaN	-1.64187	-3.12155	NaN
ACSS2	Acetyl-coenzyme A synthetase, cytoplasmic	Q9NR19;Q9NR19-2	Q9NR19;Q9NR19-2;F8WCJ4;C9IYL0;B4DEH9;C9JY31;C9JXD9;C9J7L5;F8WDJ9	19	19	19	29.1	29.1	29.1	78.579	0	196.09	31.1228	29.654	30.4761	1.28966	0.8222	-1.03759	0.304044	0.258338	0.778629	0.208143	0.532865	0.42094	0.0563061	0.0897694	0.62527	0.143394	1.52657	0.0170666	0.360533	0.719052	NaN	0.658371	-0.480841	-0.112116	0.773659	NaN	NaN	0.655352	0.135666	0.499272	0.0197731	0.939076	NaN	-1.16576	0.931532	-0.967194	-0.0698303
ACSS3	Acyl-CoA synthetase short-chain family member 3, mitochondrial	A0A0B4J1R2;Q9H6R3;Q9H6R3-2	A0A0B4J1R2;Q9H6R3;Q9H6R3-2;F8VZB4	16	16	15	34	34	33	74.591	0	76.187	31.009	30.2995	29.6448	NaN	-4.72452	-1.17472	-1.95495	0.645609	0.625645	-0.150849	0.0419438	-0.980654	-0.868332	-2.97949	NaN	-2.29874	NaN	-1.73164	NaN	NaN	NaN	NaN	-0.818834	NaN	NaN	-3.52525	-2.0913	-4.7163	-1.99499	-2.02485	-1.65972	NaN	NaN	NaN	-2.92577	NaN	-2.53024
ACTA2;ACTG2	Actin, aortic smooth muscle;Actin, gamma-enteric smooth muscle	P62736;P63267;P63267-2	P62736;P63267;P63267-2;F6UVQ4;F6QUT6;C9JFL5;F8WB63;B8ZZJ2	45	2	2	94.2	7.2	7.2	42.009	0	133.31	34.478	34.4312	29.509	-4.14216	-2.93324	-6.80776	-4.82427	NaN	NaN	NaN	NaN	-3.28743	-8.08824	-4.76039	-3.53582	-5.12819	-4.20892	-5.89394	-5.21754	-5.20227	-5.04544	NaN	NaN	NaN	-4.78723	-5.82967	-4.42319	-3.55453	-3.00532	-5.31295	-4.68951	-4.83531	-5.24162	0.409255	-2.71824	-5.44882	-3.74076
ACTB	Actin, cytoplasmic 1;Actin, cytoplasmic 1, N-terminally processed	P60709	P60709;E7EVS6;G5E9R0;C9JZR7;C9JUM1;C9JTX5	57	57	1	99.7	99.7	4.5	41.736	0	323.31	42.9664	41.4009	42.3716	-0.311488	-0.492099	-1.22159	-0.535102	0.0738203	-0.210079	-0.615508	-0.281474	0.0206267	-0.392005	-0.6579	-0.492241	-0.495288	-0.208528	0.23842	-0.379076	-0.472389	-0.278041	-0.120059	-0.53778	-0.544182	-0.122664	-0.185852	-0.531385	-0.0891292	-0.453676	-0.461958	-0.355092	-0.483239	-0.806998	-1.17902	-0.806064	-0.319208	0.0129261
ACTBL2	Beta-actin-like protein 2	Q562R1	Q562R1	20	6	6	55.3	36.4	36.4	42.003	0	163.29	33.3662	31.0691	33.038	NaN	-2.58173	-3.1839	-1.44666	NaN	NaN	NaN	NaN	NaN	NaN	NaN	NaN	NaN	NaN	1.04593	NaN	NaN	NaN	NaN	NaN	NaN	NaN	NaN	NaN	NaN	NaN	NaN	NaN	NaN	NaN	NaN	NaN	NaN	NaN
ACTC1;ACTA1	Actin, alpha cardiac muscle 1;Actin, alpha skeletal muscle	P68032;P68133;A6NL76	P68032;P68133;A6NL76	47	21	3	94.2	59.4	13.5	42.019	0	323.31	39.2066	38.0546	38.3441	-0.566015	-2.38255	-0.985302	-0.381329	-2.33679	-0.466178	-1.1971	-4.68639	-1.26095	-5.01746	-2.38586	-2.34791	-3.52408	-0.299898	-3.65681	-0.159767	-2.30258	0.449429	-3.29647	-4.56163	-0.691779	-1.39756	-1.58424	-1.68061	-1.82961	-0.30893	-3.98122	-1.12083	-0.267965	-2.51598	-2.95881	-3.34426	-0.332226	-0.119181
ACTG1	Actin, cytoplasmic 2;Actin, cytoplasmic 2, N-terminally processed	P63261;I3L3I0;I3L1U9;I3L4N8	P63261;I3L3I0;I3L1U9;I3L4N8;I3L3R2;J3KT65	57	1	0	99.7	4.5	0	41.792	0	323.31	33.1369	30.17	32.9395	NaN	NaN	NaN	NaN	NaN	NaN	NaN	NaN	NaN	NaN	NaN	NaN	NaN	NaN	NaN	NaN	NaN	NaN	NaN	NaN	NaN	NaN	NaN	NaN	NaN	NaN	NaN	NaN	NaN	NaN	NaN	NaN	NaN	NaN
ACTL6A	Actin-like protein 6A	O96019;O96019-2	O96019;O96019-2;H7C5S0;C9JQT2;O94805	22	22	22	50.1	50.1	50.1	47.46	0	323.31	34.5699	32.2174	34.2555	0.871449	1.33096	-0.122287	0.497638	0.458697	0.525067	0.951439	1.09808	0.445409	0.790272	1.09133	0.869398	0.893051	1.30574	1.23756	0.171463	1.36345	-0.16238	0.429536	0.438932	1.16896	0.763667	0.91196	0.998268	1.42083	1.32349	0.970854	1.31191	0.533264	1.1163	1.58717	0.503756	0.790021	0.617769
ACTN1	Alpha-actinin-1	P12814-3;P12814-2;P12814-4	P12814-3;P12814-2;P12814-4	81	49	0	81	59.3	0	105.57	0	323.31	37.728	36.0184	37.2015	-0.198593	2.04002	0.557484	0.18053	1.45765	1.43066	0.236829	0.233643	-0.273308	-0.053344	-0.0306045	-0.354298	-0.173417	0.160017	-0.687497	0.113034	-0.863126	-1.26757	-0.0685136	-0.156434	0.516721	0.120219	0.598842	-0.451287	0.470927	-0.30333	0.0893625	-0.228081	-1.16975	-0.0320346	-0.110885	-0.575314	-1.03369	0.118891
ACTN4		K7EJH8	K7EJH8	17	2	2	80.2	18.7	18.7	21.43	0.00049229	19.366	27.5843	25.38	27.2314	NaN	NaN	NaN	NaN	NaN	NaN	NaN	NaN	NaN	NaN	NaN	NaN	NaN	NaN	1.01056	NaN	NaN	NaN	NaN	NaN	NaN	NaN	NaN	NaN	NaN	NaN	NaN	NaN	NaN	NaN	NaN	NaN	NaN	NaN
ACTN4	Alpha-actinin-4	O43707;O43707-2;F5GXS2;O43707-3	O43707;O43707-2;F5GXS2;O43707-3;H7C144;K7EP19;D6RH00	95	95	52	88.3	88.3	56.4	104.85	0	323.31	39.2764	37.1529	38.9003	0.725261	2.26942	1.00641	0.461109	0.849759	1.17089	0.203765	0.796099	0.535555	0.276675	0.836974	0.336626	0.528771	0.171335	0.47176	0.58246	0.449218	0.784839	0.801407	0.418136	0.908044	0.709644	0.907891	0.234501	-0.0207941	0.153546	0.617581	0.302641	0.237197	0.589668	0.548831	0.474877	-0.571343	1.04089
ACTR10	Actin-related protein 10	Q9NZ32;V9GYX7	Q9NZ32;V9GYX7;G3V2Q5;G3V5Y4;F6S9Y6;G3V524;H0YJD9;H0YJE8	13	13	13	35	35	35	46.306	0	143.48	30.9402	29.3028	30.3807	0.961105	0.959251	0.506703	-0.289792	0.0119249	-1.17902	NaN	1.19818	-0.291875	-0.798717	0.0503276	0.143394	0.339365	0.280838	-0.0628967	-0.768297	-0.00455164	-0.370545	-0.419295	0.443819	0.275603	-0.110231	0.887525	-0.0362003	0.0203421	0.61504	0.462995	-0.138854	-0.177588	-0.0557412	-1.0435	-0.44138	0.25181	-0.531719
ACTR1A	Alpha-centractin	P61163;R4GMT0	P61163;R4GMT0	21	21	11	60.4	60.4	38	42.613	0	323.31	34.017	32.3863	33.4543	0.462052	-0.334971	-0.38496	-0.290727	-0.297467	0.228973	-0.287924	-0.614889	0.0650208	-0.595576	-0.459754	-0.000115405	0.374845	-0.0146453	-0.19248	0.223052	-0.340715	-0.801908	0.251446	-0.307162	-0.726782	0.23952	0.724563	-0.312079	0.178492	-0.274233	-0.234839	-0.0477858	-0.850402	-0.454585	0.0659858	-1.23135	0.037312	0.393965
ACTR1B	Beta-centractin	P42025	P42025	18	8	8	60.4	36.2	36.2	42.293	0	323.31	30.7064	29.2596	30.047	0.233029	-0.870783	NaN	-0.47325	-1.16433	-1.61697	-1.4045	NaN	NaN	-1.5287	-1.17137	NaN	0.630778	-0.263577	NaN	-0.392743	NaN	NaN	NaN	NaN	NaN	NaN	NaN	NaN	NaN	-0.163898	NaN	NaN	NaN	NaN	NaN	NaN	-1.6652	NaN
ACTR2	Actin-related protein 2	P61160;P61160-2;F5H6T1	P61160;P61160-2;F5H6T1	29	29	29	66.5	66.5	66.5	44.76	0	323.31	35.7615	34.1784	35.1756	0.0972062	0.318114	-1.11269	-0.238664	0.0440444	0.980903	-0.515418	-0.257028	0.147828	-0.0439433	-0.181182	-0.361213	-0.492058	-0.267219	-0.55277	-0.188036	0.320773	0.185867	0.189793	-0.555672	-0.321784	-1.01751	-0.0122425	-0.719376	-0.414211	-0.658902	-0.482492	-0.116676	-1.09416	-0.951541	-0.607067	-1.06019	-0.399692	-0.333643
ACTR3	Actin-related protein 3	P61158;B4DXW1	P61158;B4DXW1;F8WDR7;F8WEW2;F8WE84	34	34	29	87.3	87.3	80.9	47.371	0	323.31	36.4032	34.8561	35.7989	-0.466357	0.700262	-0.716339	-0.0216872	0.0993626	0.618051	-0.742169	-0.491855	-0.104449	0.120485	-0.312563	-0.616591	-0.61542	-0.822733	-0.49771	-0.597845	-0.272419	-0.111118	0.308477	-0.595446	-0.338688	-0.862234	-0.0164828	-0.596951	-0.3866	-0.571922	-0.474793	-0.322415	-0.919915	-1.05149	-0.304933	-0.731015	0.0683268	-0.30952
ACTR5	Actin-related protein 5	Q9H9F9	Q9H9F9	8	8	8	16.5	16.5	16.5	68.297	0	68.131	29.1133	27.662	28.4566	-0.11009	0.505383	0.825867	0.268913	-0.280703	-1.309	NaN	0.0476779	-0.10771	NaN	-0.0537932	0.593497	NaN	0.360308	0.201258	-0.682974	NaN	NaN	NaN	NaN	NaN	NaN	0.814263	0.228234	1.20652	1.09228	-0.0447765	-0.0745322	0.985428	NaN	0.89243	NaN	0.285816	NaN
ACTR6	Actin-related protein 6	Q9GZN1;F8W057;G3V1Y1	Q9GZN1;F8W057;G3V1Y1;F8VP72;F8W043;F8W0Q1;F8VRL1;F8VSD1;Q9GZN1-2	5	5	5	16.9	16.9	16.9	45.81	0.0022405	10.412	27.3673	25.1444	27.0195	NaN	NaN	3.75553	NaN	NaN	NaN	NaN	NaN	0.065848	NaN	NaN	NaN	NaN	NaN	NaN	NaN	NaN	NaN	NaN	NaN	NaN	NaN	NaN	NaN	NaN	-0.911288	0.826925	NaN	NaN	NaN	NaN	NaN	NaN	NaN
ACTR8	Actin-related protein 8	Q9H981;H0Y849	Q9H981;H0Y849;Q9H981-3	4	4	1	7.4	7.4	2.4	70.483	0.0083835	3.8752	28.7925	26.0735	28.5549	NaN	NaN	NaN	0.482022	NaN	NaN	NaN	NaN	NaN	NaN	NaN	NaN	NaN	NaN	NaN	NaN	NaN	NaN	NaN	NaN	NaN	NaN	NaN	NaN	NaN	NaN	NaN	NaN	NaN	NaN	NaN	NaN	NaN	NaN
ACY1;ABHD14A-ACY1	Aminoacylase-1	Q03154;Q03154-4;C9JMV9;Q03154-2;Q03154-3	Q03154;Q03154-4;C9JMV9;Q03154-2;Q03154-3;C9JYZ0;F8WC59	26	26	26	62	62	62	45.884	0	323.31	33.8384	32.236	33.2621	0.269392	1.26219	0.64607	-0.375047	0.0469799	-0.446954	1.33394	0.559443	1.76018	-0.0647666	0.993928	1.22342	0.43957	2.17233	0.488104	0.295135	0.0594937	1.58337	0.595026	0.868766	0.641546	0.864652	-1.40553	0.0302654	0.389016	1.62779	1.26448	1.26057	2.46503	0.586308	1.06605	1.77235	-0.209511	0.609566
ACYP1	Acylphosphatase;Acylphosphatase-1	G3V2U7;P07311	G3V2U7;P07311;G3V3F8	7	7	6	51.9	51.9	46.5	14.125	0	198.2	31.3211	29.931	30.6278	1.75313	-1.96838	0.165044	-0.053344	-0.799546	0.996678	0.989866	NaN	-1.1539	-0.802738	1.32314	0.28558	1.04991	0.0366088	0.447844	-0.000952496	0.146264	0.15017	-0.42711	0.584866	-1.45601	-0.294951	-0.414787	0.132906	-0.442693	-0.26259	-0.0170959	NaN	-1.13135	NaN	NaN	0.167743	0.0578315	0.032242
ACYP2	Acylphosphatase-2;Acylphosphatase	P14621;U3KPX8;U3KQL2;U3KPX1;E9PF46;F8WA34	P14621;U3KPX8;U3KQL2;U3KPX1;E9PF46;F8WA34	8	8	8	63.6	63.6	63.6	11.139	0.0023824	10.136	29.4856	28.1108	28.7828	0.710261	-1.27219	NaN	NaN	-0.0768128	NaN	NaN	NaN	-0.179792	-0.153174	1.02786	0.156914	NaN	-0.6171	NaN	-0.497934	NaN	-0.130729	0.695014	0.410775	NaN	NaN	-0.609332	NaN	NaN	NaN	NaN	NaN	NaN	NaN	NaN	-0.850064	NaN	NaN
ADA	Adenosine deaminase	P00813;F5GWI4;F5GXW0	P00813;F5GWI4;F5GXW0;F5GYD4	15	15	15	51.8	51.8	51.8	40.764	0	305.01	31.7467	31.0902	30.295	0.0768327	1.19793	NaN	-0.27357	NaN	NaN	NaN	NaN	NaN	0.533763	0.174918	0.346418	0.0683268	-1.52903	0.542506	NaN	0.688494	NaN	0.782409	-0.0696335	NaN	-0.321135	0.692874	-0.0746537	NaN	NaN	NaN	0.33182	NaN	-0.0781524	0.481712	-0.435437	0.523963	0.96739
ADAM10	Disintegrin and metalloproteinase domain-containing protein 10	O14672	O14672;H0YK87;C9J9B4	20	20	8	35.8	35.8	14.3	84.141	0	323.31	31.6434	30.2546	30.9493	0.200253	1.36653	0.928806	-0.395226	0.115699	-1.00214	-1.87229	0.101516	-1.07185	0.272382	0.448478	-0.133163	0.231555	-0.257942	0.156138	0.375735	NaN	NaN	-0.566528	0.734569	0.284159	0.0272955	0.756596	0.554049	-0.403122	-0.351608	1.37445	0.832039	NaN	-0.238477	1.18473	-0.0507266	-0.0925709	0.0497701
ADAM15	Disintegrin and metalloproteinase domain-containing protein 15	Q13444-2;Q13444-12;Q13444-5;Q13444-3;Q13444;Q13444-8;Q13444-7;Q13444-6;Q13444-4;Q13444-11;Q13444-13	Q13444-2;Q13444-12;Q13444-5;Q13444-3;Q13444;Q13444-8;Q13444-7;Q13444-6;Q13444-4;Q13444-11;Q13444-13	16	2	2	28.4	3.2	3.2	87.743	0.0029049	8.3398	27.2434	25.6934	26.6406	-0.833593	NaN	NaN	NaN	-0.0630323	NaN	NaN	NaN	NaN	NaN	NaN	0.154454	NaN	NaN	NaN	NaN	NaN	NaN	NaN	NaN	NaN	NaN	NaN	NaN	NaN	NaN	NaN	NaN	NaN	NaN	NaN	NaN	NaN	NaN
ADAM15	Disintegrin and metalloproteinase domain-containing protein 15	Q13444-10;Q13444-9	Q13444-10;Q13444-9	16	16	2	29.3	29.3	2.7	83.664	0	67.676	30.5537	29.7215	29.364	-0.75677	0.525367	0.154713	0.0333701	-0.251007	1.049	NaN	NaN	NaN	0.610511	0.199751	0.157949	0.450697	0.986811	1.36474	0.99429	NaN	NaN	0.368712	0.265317	1.0644	NaN	0.116498	-0.196261	-0.370303	-1.14999	NaN	NaN	NaN	NaN	NaN	NaN	NaN	NaN
ADAM17	Disintegrin and metalloproteinase domain-containing protein 17	P78536;P78536-2	P78536;P78536-2;A6H8L4;E7EUI5	9	9	9	12.5	12.5	12.5	93.02	0.0025245	9.9574	29.4653	27.8143	28.9123	NaN	0.5431	-0.060939	NaN	-0.50943	-0.361138	NaN	-2.29995	0.0714881	-1.1937	-1.18613	0.985209	NaN	-0.693411	NaN	-1.10983	NaN	-0.270417	0.0699771	-0.352713	NaN	-1.43405	-1.63424	-1.60841	-0.882066	NaN	-1.05913	NaN	NaN	NaN	NaN	NaN	NaN	-1.56648
ADAM9	Disintegrin and metalloproteinase domain-containing protein 9	Q13443;A0AVL1;Q13443-2;F8WC54	Q13443;A0AVL1;Q13443-2;F8WC54;C9J6H5;C9JPM3	16	16	16	24.5	24.5	24.5	90.555	0	91.882	30.1042	28.0575	29.7045	2.32025	NaN	NaN	NaN	-0.219673	1.88057	0.477677	NaN	NaN	NaN	2.45223	1.11363	NaN	1.27542	NaN	2.6181	NaN	NaN	0.700351	1.06019	NaN	NaN	NaN	NaN	NaN	NaN	NaN	NaN	NaN	NaN	NaN	NaN	NaN	0.610322
ADAMDEC1	ADAM DEC1	O15204-2;O15204	O15204-2;O15204	3	3	3	10.2	10.2	10.2	43.556	0.0072396	4.4559	27.9523	27.6796	25.4145	NaN	NaN	NaN	NaN	NaN	NaN	NaN	NaN	NaN	NaN	NaN	NaN	NaN	NaN	NaN	NaN	NaN	NaN	NaN	NaN	NaN	NaN	NaN	NaN	-2.85705	NaN	NaN	NaN	NaN	NaN	NaN	NaN	NaN	NaN
ADAMTS4	A disintegrin and metalloproteinase with thrombospondin motifs 4	Q5VTW1;O75173-2;O75173	Q5VTW1;O75173-2;O75173	2	2	2	12.7	12.7	12.7	36.018	0	36.507	23.9189	23.7116	21.0177	NaN	NaN	NaN	NaN	NaN	NaN	NaN	NaN	NaN	NaN	NaN	NaN	NaN	NaN	NaN	NaN	NaN	NaN	NaN	NaN	NaN	NaN	NaN	NaN	NaN	NaN	NaN	NaN	NaN	NaN	NaN	NaN	NaN	NaN
ADAR	Double-stranded RNA-specific adenosine deaminase	P55265;P55265-4;P55265-5	P55265;P55265-4;P55265-5	64	64	4	48	48	3.4	136.06	0	323.31	35.4045	33.4442	34.976	-0.938874	1.64533	1.49047	0.985938	0.206893	0.313362	0.56988	1.33377	0.749491	0.977976	-0.0695124	0.78509	-0.0506817	0.371615	0.436908	-0.31337	0.179256	-0.109872	0.433173	0.31603	0.518132	0.318577	0.973207	1.31255	1.33388	1.03837	0.247685	0.573568	0.542506	0.747173	0.55031	0.925544	0.418568	-0.456405
ADAR	Double-stranded RNA-specific adenosine deaminase	P55265-3;P55265-2;H0YCK3	P55265-3;P55265-2;H0YCK3	61	1	1	48.2	1.9	1.9	131.17	0	53.983	28.4266	26.2389	28.0691	NaN	NaN	NaN	NaN	0.256528	0.660655	NaN	NaN	NaN	NaN	NaN	NaN	NaN	NaN	NaN	NaN	NaN	NaN	NaN	NaN	NaN	NaN	NaN	NaN	NaN	2.27563	NaN	NaN	NaN	NaN	NaN	NaN	NaN	NaN
ADCK3	Atypical kinase ADCK3, mitochondrial	Q8NI60;Q8NI60-3;Q8NI60-4;Q8NI60-2	Q8NI60;Q8NI60-3;Q8NI60-4;Q8NI60-2	14	14	14	24.6	24.6	24.6	71.949	0	236.67	30.6892	29.3356	29.973	-1.05382	-0.227895	NaN	-0.304879	-0.607045	-0.974574	0.927593	NaN	NaN	0.648373	0.645056	0.842054	-0.55493	-0.128093	-0.567511	-0.240009	NaN	NaN	-0.24542	NaN	1.17466	-0.218028	-0.558049	0.944259	-0.263213	2.0569	-0.400378	-1.22668	-0.6212	NaN	0.71563	0.529871	-0.980426	0.357496
ADCK4	AarF domain-containing protein kinase 4	Q96D53;Q96D53-2	Q96D53;Q96D53-2;M0R001;M0R011;M0R0L2;M0R3F7;M0R362;M0R2F4;M0R307;M0R0F4;M0R340;M0QZZ2	8	8	8	15.4	15.4	15.4	60.069	0.00048796	18.172	28.2366	26.4511	27.7423	0.218843	1.21431	NaN	0.697685	0.80033	NaN	0.0103502	NaN	NaN	0.690998	-0.241799	NaN	NaN	NaN	NaN	NaN	NaN	NaN	NaN	NaN	NaN	NaN	NaN	NaN	NaN	NaN	-0.470549	NaN	NaN	NaN	NaN	NaN	-0.0171834	NaN
ADCK5	Uncharacterized aarF domain-containing protein kinase 5	Q3MIX3	Q3MIX3	4	4	4	10.7	10.7	10.7	65.896	0.0021015	10.831	26.3946	24.3985	25.9783	NaN	NaN	NaN	NaN	NaN	NaN	NaN	NaN	NaN	NaN	NaN	NaN	NaN	NaN	NaN	NaN	NaN	NaN	NaN	NaN	NaN	NaN	NaN	NaN	NaN	NaN	NaN	NaN	NaN	NaN	NaN	NaN	NaN	NaN
ADD1	Alpha-adducin	E7EV99;E7ENY0;P35611-2;P35611-6;P35611;P35611-3;P35611-4;A0A0A0MSR2;P35611-5;H0Y9H2	E7EV99;E7ENY0;P35611-2;P35611-6;P35611;P35611-3;P35611-4;A0A0A0MSR2;P35611-5;H0Y9H2;D6RF25;D6RJE2;D6RAH3;H0YFD8;H0YG19	24	24	23	42.9	42.9	41.6	70.055	0	323.31	32.9483	32.0311	31.8605	-0.0965452	-0.630483	-1.38938	-1.07094	-0.573639	0.574053	-1.85857	-0.5391	NaN	-2.34051	-0.736124	-1.29141	-0.471129	-0.968633	-1.7427	-0.496549	NaN	NaN	-0.39155	-0.598217	-1.55127	-0.483985	-0.396251	-1.205	-1.2183	-0.233295	-0.214692	NaN	-1.47899	-2.08828	NaN	-0.64896	-1.01683	-0.0871662
ADD2	Beta-adducin	P35612;P35612-4;P35612-3;P35612-2;P35612-8;P35612-9	P35612;P35612-4;P35612-3;P35612-2;P35612-8;P35612-9;C9JTM0;C9J080;P35612-5;P35612-6;C9J299	13	12	12	22.6	21.5	21.5	80.853	0.00035286	28.131	28.8258	27.5079	28.0861	NaN	NaN	NaN	NaN	NaN	NaN	NaN	NaN	0.782576	NaN	NaN	0.61617	1.15458	NaN	-0.796761	NaN	NaN	NaN	NaN	NaN	NaN	NaN	NaN	NaN	NaN	NaN	NaN	NaN	NaN	NaN	NaN	NaN	NaN	NaN
ADD3	Gamma-adducin	A0A087WX08;Q9UEY8-2;Q9UEY8	A0A087WX08;Q9UEY8-2;Q9UEY8	14	14	14	28.9	28.9	28.9	75.375	0	97.413	30.4322	29.5244	29.3337	1.12684	NaN	NaN	-0.294261	NaN	NaN	NaN	-3.01882	0.263035	-2.42314	-0.1786	-1.1235	-1.00191	-0.76393	-1.35897	NaN	NaN	NaN	NaN	NaN	-0.828383	NaN	NaN	0.527771	-0.812486	NaN	-0.698576	NaN	-0.603643	NaN	NaN	0.179893	-2.25822	NaN
ADGRL3;LPHN3	Latrophilin-3	E7EMR3;E7ES20;E7ENK1;E7ESV6;E7EUP0;E7EX52;A0A0A0MTH7;E7EN28;E9PBG4;E7EW95;E7EVD6;E7ETE3;E7EUW2;Q9HAR2-3;Q9HAR2-2;Q9HAR2;Q9HAR2-4;H0Y9K5	E7EMR3;E7ES20;E7ENK1;E7ESV6;E7EUP0;E7EX52;A0A0A0MTH7;E7EN28;E9PBG4;E7EW95;E7EVD6;E7ETE3;E7EUW2;Q9HAR2-3;Q9HAR2-2;Q9HAR2;Q9HAR2-4;H0Y9K5	2	2	2	1.9	1.9	1.9	138.13	0.0027839	8.9942	23.5847	22.9492	22.0958	NaN	NaN	NaN	NaN	NaN	NaN	NaN	NaN	NaN	NaN	NaN	NaN	NaN	NaN	NaN	NaN	NaN	NaN	NaN	NaN	NaN	NaN	NaN	NaN	NaN	NaN	NaN	NaN	NaN	NaN	NaN	NaN	NaN	NaN
ADH1A	Alcohol dehydrogenase 1A	P07327	P07327	18	2	0	34.9	6.9	0	39.858	0.0072405	4.4559	26.3566	26.0318	24.0461	NaN	NaN	NaN	NaN	NaN	NaN	NaN	NaN	NaN	NaN	NaN	NaN	NaN	NaN	NaN	NaN	NaN	NaN	NaN	NaN	NaN	NaN	NaN	NaN	NaN	NaN	NaN	NaN	NaN	NaN	NaN	NaN	NaN	NaN
ADH1B	Alcohol dehydrogenase 1B	P00325;P00325-2;A0A0D9SFH8	P00325;P00325-2;A0A0D9SFH8;H0Y9N0;D6RIB1;D6R9K8;A0A0D9SFB5;P08319;P08319-2	29	29	10	62.7	62.7	33.3	39.854	0	323.31	34.1386	33.9789	30.8833	NaN	NaN	NaN	NaN	NaN	NaN	NaN	NaN	NaN	-4.78878	NaN	NaN	-5.12885	NaN	-4.06108	NaN	-7.53831	NaN	NaN	NaN	NaN	NaN	NaN	NaN	NaN	NaN	NaN	NaN	NaN	NaN	NaN	NaN	NaN	NaN
ADH5	Alcohol dehydrogenase class-3	P11766	P11766;H0YAG8;D6RFE4;D6R9G2;D6RAY0	22	22	22	61.8	61.8	61.8	39.724	0	323.31	34.6382	32.8089	34.1615	1.2676	1.17242	0.736042	0.374511	0.828144	-0.192447	0.843743	0.510962	1.20521	-0.209011	0.352533	0.295488	0.454176	0.638769	-0.634531	0.0612924	0.202763	0.15549	0.341189	-0.277377	1.7612	0.254473	0.411969	0.568519	1.66962	0.0786098	0.577441	0.644318	0.0574155	-0.228148	-0.0175631	0.859174	0.813361	0.0082
ADI1	1,2-dihydroxy-3-keto-5-methylthiopentene dioxygenase	Q9BV57;Q9BV57-2;A0A0G2JQN5	Q9BV57;Q9BV57-2;A0A0G2JQN5;H7C382	16	16	16	79.3	79.3	79.3	21.498	0	240.8	33.3468	30.3172	33.1584	2.425	1.91092	2.13139	3.52732	3.47832	1.76554	2.35544	2.02311	3.11155	2.77163	2.57691	2.55606	2.2606	1.82465	2.95947	2.54641	NaN	0.899408	1.32002	1.24969	3.83935	2.72759	0.766807	1.84692	1.81361	2.71725	2.64303	2.28898	2.40822	1.53366	0.332393	1.17063	2.97021	1.86722
ADIRF	Adipogenesis regulatory factor	Q15847	Q15847	7	7	6	80.3	80.3	80.3	7.8547	0	323.31	32.91	32.338	31.2988	NaN	-0.728742	-1.48265	-3.22715	-1.07838	-2.82951	-0.81919	NaN	NaN	-1.72014	-1.76209	-1.05448	0.167101	0.698841	NaN	-0.832231	NaN	NaN	NaN	-0.811954	NaN	-1.06196	NaN	NaN	NaN	NaN	NaN	NaN	NaN	NaN	NaN	NaN	NaN	NaN
ADK	Adenosine kinase	P55263;P55263-3;P55263-2;P55263-4	P55263;P55263-3;P55263-2;P55263-4	27	27	27	54.7	54.7	54.7	40.545	0	323.31	34.8163	32.6114	34.4635	0.713608	1.69408	0.987175	0.958212	1.31684	0.541911	0.489646	0.853996	0.560911	0.881038	1.7817	0.349139	1.5612	1.92816	1.55675	0.298541	0.200253	0.823016	0.481919	0.60521	1.05381	0.570171	-0.118946	0.0950467	0.784923	0.43776	0.83657	0.645978	0.232538	0.305795	0.633013	-0.313513	1.44562	0.469469
ADNP	Activity-dependent neuroprotector homeobox protein	Q9H2P0	Q9H2P0;E9PQK8	39	39	39	44.6	44.6	44.6	123.56	0	323.31	33.8401	32.1238	33.3165	0.387142	2.27861	1.99012	1.19944	0.741402	0.638676	0.651775	0.821792	1.14215	0.655718	1.79061	1.55547	0.36042	1.19698	0.856707	-0.0375472	0.0754641	0.305095	0.854315	-0.0992163	1.0939	0.635615	1.80595	0.965396	2.4619	1.83879	0.554442	0.967464	0.913952	0.485221	0.828794	1.49968	0.940204	0.60739
ADO	2-aminoethanethiol dioxygenase	Q96SZ5	Q96SZ5	11	11	11	34.8	34.8	34.8	29.751	0.00035874	30.713	30.9185	29.8509	29.983	-0.209862	-1.37056	-1.67863	-0.89991	-0.0839668	-1.6144	-0.026352	NaN	-0.240128	-0.396878	-0.804325	-0.465321	0.513086	-0.665386	-0.254221	-0.559005	-0.459199	-2.57312	-1.12746	0.260267	NaN	NaN	NaN	NaN	NaN	NaN	NaN	NaN	NaN	NaN	NaN	-0.381705	-1.79036	NaN
ADPGK	ADP-dependent glucokinase	Q9BRR6-2;Q9BRR6;Q9BRR6-3	Q9BRR6-2;Q9BRR6;Q9BRR6-3;H3BRS6;Q9BRR6-4;Q9BRR6-5;H3BTH4;H3BN66;H3BU35;Q9BRR6-6	13	13	13	43.3	43.3	43.3	53.96	0	323.31	31.3555	30.1342	30.5475	-0.909607	0.326422	-0.0579923	-0.427052	0.372395	-0.623043	-0.590528	-0.679897	-0.989478	-0.184113	-0.594552	-1.40061	-0.351461	-1.88726	-0.451386	-0.778556	0.849679	NaN	-0.0191412	-0.506701	-0.240248	-0.685756	-0.17093	0.267715	-0.836759	-1.19123	-0.571193	0.838992	-1.5327	-0.303579	-0.0529398	-0.978435	-0.360046	NaN
ADPRHL1	[Protein ADP-ribosylarginine] hydrolase-like protein 1	Q8NDY3;Q8NDY3-2	Q8NDY3;Q8NDY3-2	2	2	2	9.3	9.3	9.3	40.104	0.0041929	6.2555	30.3937	29.4149	29.3721	NaN	NaN	NaN	NaN	NaN	NaN	NaN	NaN	NaN	NaN	NaN	NaN	NaN	NaN	NaN	NaN	NaN	NaN	NaN	NaN	NaN	NaN	NaN	NaN	NaN	NaN	NaN	NaN	NaN	NaN	NaN	NaN	NaN	NaN
ADPRHL2	Poly(ADP-ribose) glycohydrolase ARH3	Q9NX46	Q9NX46	18	18	18	48.2	48.2	48.2	38.946	0	323.31	32.5064	31.3566	31.6422	0.177089	-1.33257	-1.39327	-1.4074	-1.12573	-1.15117	-0.799923	-0.532387	-0.936304	-1.58788	0.438399	-0.393823	-0.3365	-1.79271	-0.409297	-0.5985	NaN	0.416732	-1.05562	-0.624488	-1.28969	-1.10805	-1.4568	-0.697149	-1.60327	-0.399692	-0.958477	-0.856084	NaN	-1.32862	-1.15306	-1.04814	-1.49326	-1.59053
ADRA2A	Alpha-2A adrenergic receptor	P08913	P08913	2	2	2	6.9	6.9	6.9	48.956	0.0073197	4.2901	23.1965	23.1847	16.2627	NaN	NaN	NaN	NaN	NaN	NaN	NaN	NaN	NaN	NaN	NaN	NaN	NaN	NaN	NaN	NaN	NaN	NaN	NaN	NaN	NaN	NaN	NaN	NaN	NaN	NaN	NaN	NaN	NaN	NaN	NaN	NaN	NaN	NaN
ADRBK1	Beta-adrenergic receptor kinase 1	P25098;E9PRV7	P25098;E9PRV7;P35626;Q8N433	15	15	15	21.9	21.9	21.9	79.573	0	61.058	30.4189	29.3312	29.5016	0.153676	NaN	0.357045	0.272979	-2.15194	0.384381	-0.233651	NaN	-0.674452	-0.254513	0.124328	-0.723491	0.242328	0.133169	0.461529	NaN	NaN	NaN	-0.347931	-0.563113	NaN	-0.761727	0.288299	-0.467514	-0.807781	NaN	-0.216937	0.174534	NaN	-1.0858	NaN	-0.693155	-0.64948	-0.985388
ADRM1	Proteasomal ubiquitin receptor ADRM1	Q16186;A0A087WX59	Q16186;A0A087WX59;A0A087WUX6	9	9	9	26.8	26.8	26.8	42.153	0	323.31	34.1022	32.7406	33.3911	-0.523276	-1.16443	-1.32858	-0.954921	-0.384169	-0.641694	-0.50666	-0.338287	-0.930573	-0.57837	0.0352017	0.00245056	0.483364	-0.131424	0.316957	0.0333701	0.391438	-0.393634	-0.0796457	-0.283527	0.0783365	0.206143	-0.702773	-0.717691	-0.339126	-0.0532392	-0.284493	-0.579943	0.0575542	NaN	-0.986988	-0.563817	0.261591	-0.298673
ADSL	Adenylosuccinate lyase	P30566;A0A0A6YY92;P30566-2;A0A096LNY6	P30566;A0A0A6YY92;P30566-2;A0A096LNY6;A0A096LNY5;A0A096LPA2;A0A096LNY4;B4DEP1;A0A096LP72;A0A096LP92;A0A096LNT4;A0A096LP76;V9GY96;A0A096LNT0	23	23	23	68	68	68	54.889	0	323.31	33.4401	31.7248	32.9162	0.523863	0.763921	0.0385766	-0.0350765	-0.197368	0.455334	0.126444	0.525868	0.860764	0.585155	0.325502	-0.274198	0.696795	-0.0079277	0.372841	0.470511	-0.0508311	-0.621955	-0.262504	0.138028	0.739848	-0.65847	0.370276	0.231432	-0.475956	-0.386299	0.722553	0.269392	0.0447438	-0.219774	-0.23596	-0.232616	0.15017	-0.322199
ADSS	Adenylosuccinate synthetase isozyme 2	P30520	P30520	24	24	21	53.5	53.5	48	50.097	0	323.31	34.4619	33.3802	33.5392	-0.123214	1.18485	0.0211954	0.652326	0.265557	0.364012	0.41792	0.786596	0.104471	0.866473	0.322043	-0.148433	0.743644	1.20777	1.17165	-0.277219	0.241962	-0.576906	0.783163	0.851519	1.58976	0.172743	0.175684	0.335369	0.819995	0.923492	0.0050406	1.1377	-0.253653	0.372506	0.682573	0.744764	0.346758	0.344601
ADSSL1	Adenylosuccinate synthetase isozyme 1	Q8N142;Q8N142-2;G3V5D8;G3V232	Q8N142;Q8N142-2;G3V5D8;G3V232	6	3	3	15.1	9.6	9.6	50.208	0.0072561	4.5108	23.2359	22.4236	22.0201	NaN	NaN	NaN	NaN	NaN	NaN	NaN	NaN	NaN	NaN	NaN	NaN	NaN	NaN	NaN	NaN	NaN	NaN	NaN	NaN	NaN	NaN	NaN	NaN	NaN	NaN	NaN	NaN	NaN	NaN	NaN	NaN	NaN	NaN
AEBP1	Adipocyte enhancer-binding protein 1	Q8IUX7	Q8IUX7;H7C0W8;H7C4B5;H7C391	18	18	2	19.3	19.3	1.6	130.93	0	245.7	31.3425	31.2311	27.5931	NaN	NaN	-4.9741	-5.77762	-4.51279	-2.2894	-7.31151	NaN	-4.59266	-6.0808	-4.1015	-4.59036	-4.54736	-4.44034	-1.81294	-5.10046	NaN	NaN	NaN	-1.45154	NaN	-6.63451	-6.78142	NaN	-6.69555	-7.09439	NaN	NaN	NaN	NaN	NaN	NaN	-5.98905	NaN
AES	Amino-terminal enhancer of split	Q08117;K7ELE3;Q08117-2;K7EQH5	Q08117;K7ELE3;Q08117-2;K7EQH5;K7ELQ8	6	5	5	35	25.9	25.9	21.97	0.0012348	13.139	28.8719	27.6223	28.0846	NaN	-1.84379	NaN	-1.57179	NaN	-1.31398	NaN	NaN	NaN	NaN	NaN	-0.826361	-1.59723	NaN	NaN	NaN	NaN	NaN	NaN	NaN	NaN	NaN	NaN	NaN	NaN	NaN	NaN	NaN	NaN	NaN	NaN	NaN	NaN	NaN
AFAP1	Actin filament-associated protein 1	Q8N556;Q8N556-2	Q8N556;Q8N556-2	10	10	9	13.3	13.3	12.3	80.724	0.00048852	18.299	27.3257	25.4481	26.8674	NaN	NaN	NaN	-0.0884695	1.56774	NaN	1.03633	NaN	-0.496468	0.60065	0.971369	-0.813144	3.98322	NaN	NaN	NaN	NaN	NaN	NaN	1.4479	NaN	0.175557	NaN	NaN	NaN	NaN	NaN	NaN	NaN	NaN	NaN	NaN	NaN	NaN
AFAP1L1	Actin filament-associated protein 1-like 1	Q8TED9;Q8TED9-2;Q8TED9-4	Q8TED9;Q8TED9-2;Q8TED9-4;Q8TED9-3	5	4	4	9.4	8.5	8.5	86.431	0.00049164	19.095	26.5839	24.6518	26.1456	NaN	NaN	NaN	NaN	NaN	NaN	NaN	NaN	NaN	NaN	NaN	NaN	NaN	NaN	NaN	NaN	NaN	NaN	NaN	NaN	NaN	NaN	NaN	NaN	NaN	NaN	NaN	NaN	NaN	NaN	NaN	NaN	NaN	NaN
AFF4	AF4/FMR2 family member 4	Q9UHB7;Q9UHB7-2	Q9UHB7;Q9UHB7-2;C9JCE0;H7C319;Q9UHB7-3	12	12	12	13	13	13	127.46	0	53.784	28.8884	27.368	28.27	0.269512	NaN	NaN	0.793105	NaN	0.633571	NaN	NaN	NaN	NaN	0.775598	0.962808	NaN	-1.2659	NaN	0.89569	NaN	0.54498	NaN	0.0554733	1.72194	NaN	NaN	NaN	NaN	NaN	NaN	NaN	NaN	NaN	NaN	NaN	NaN	NaN
AFG3L2	AFG3-like protein 2	Q9Y4W6	Q9Y4W6;K7EP56	44	44	43	53.5	53.5	52.4	88.583	0	323.31	34.5053	32.5542	34.0736	1.43515	1.28611	2.81924	0.72657	0.406645	1.31921	0.923415	0.387473	0.288418	1.78547	0.698396	0.385817	0.803475	0.922883	-0.111851	0.547845	0.67708	-0.0751096	0.621243	0.236707	0.899794	0.377512	1.66298	0.752577	-0.607617	1.05887	0.46999	0.253021	2.37751	1.21089	1.49062	0.832526	0.332393	1.01336
AFM	Afamin	P43652	P43652	10	9	9	17	15.9	15.9	69.068	0	36.807	28.8299	28.0139	27.619	NaN	NaN	NaN	NaN	NaN	NaN	NaN	NaN	NaN	NaN	NaN	NaN	NaN	NaN	NaN	NaN	NaN	NaN	NaN	NaN	NaN	NaN	NaN	NaN	NaN	NaN	NaN	NaN	NaN	NaN	NaN	NaN	NaN	NaN
AFMID	Kynurenine formamidase	Q63HM1;Q63HM1-2;K7EK09;K7EMM5;K7EMI4	Q63HM1;Q63HM1-2;K7EK09;K7EMM5;K7EMI4	2	2	2	8.9	8.9	8.9	33.991	0.0036806	6.902	22.7858	22.5356	20.1353	NaN	NaN	NaN	NaN	NaN	NaN	NaN	NaN	NaN	NaN	NaN	NaN	NaN	NaN	NaN	NaN	NaN	NaN	NaN	NaN	NaN	NaN	NaN	NaN	NaN	NaN	NaN	NaN	NaN	NaN	NaN	NaN	NaN	NaN
AFP	Alpha-fetoprotein	J3KMX3;P02771	J3KMX3;P02771	11	3	3	13.3	5.9	5.9	70.449	0.0034178	7.1651	30.6206	30.563	25.9448	NaN	-0.991972	-1.50042	-1.95377	-0.860583	NaN	NaN	NaN	-3.85929	-2.6122	NaN	NaN	NaN	NaN	NaN	NaN	NaN	NaN	NaN	NaN	NaN	NaN	NaN	NaN	NaN	NaN	NaN	NaN	NaN	NaN	NaN	NaN	NaN	NaN
AFTPH	Aftiphilin	Q6ULP2-5;Q6ULP2-2;Q6ULP2-4;Q6ULP2;Q6ULP2-3;B8ZZI9	Q6ULP2-5;Q6ULP2-2;Q6ULP2-4;Q6ULP2;Q6ULP2-3;B8ZZI9;A0A0A0MSN6	10	10	10	16.7	16.7	16.7	99.37	0	68.372	28.7931	27.5141	28.0268	0.283922	-0.437174	0.405448	-0.730105	-0.884035	NaN	-0.905791	NaN	NaN	-0.641986	-1.28191	0.494467	-0.448292	0.0216219	NaN	-1.00764	NaN	NaN	NaN	-0.0914637	NaN	NaN	NaN	NaN	NaN	NaN	NaN	NaN	NaN	NaN	NaN	-0.808564	NaN	NaN
AGA	N(4)-(beta-N-acetylglucosaminyl)-L-asparaginase;Glycosylasparaginase alpha chain;Glycosylasparaginase beta chain	P20933	P20933;H0Y8L9;H0Y9C7	7	7	7	26.6	26.6	26.6	37.208	0	268.04	33.187	32.8793	30.8064	-3.31416	-4.83803	-3.59186	-2.44804	-3.61596	-4.38073	-1.90056	-1.57639	-2.44403	-3.91228	-4.35845	-2.88555	-2.30829	-2.11447	-1.41411	-2.90099	-3.26313	-2.46706	-0.35838	-2.16611	-2.51796	-2.40308	-3.30002	-2.34938	-2.60314	-1.71767	-3.14267	-2.39562	NaN	-2.36372	-1.38854	-2.65045	-2.70181	-3.04382
AGAP1	Arf-GAP with GTPase, ANK repeat and PH domain-containing protein 1	A0A087X1U1;F5GXM9;E7EUN2;Q9UPQ3-2;Q9UPQ3	A0A087X1U1;F5GXM9;E7EUN2;Q9UPQ3-2;Q9UPQ3;C9J8Z2;H7C211;H7C0A7;A0A087X044;A0A087X0S6;J3KQL4;A0A096LNP0;A0A0D9SFU9;Q9UPQ3-3;Q8TF27;A8MT82;A6NIR3	5	5	4	8.1	8.1	7.1	82.688	0.0032881	7.3302	25.6868	24.7321	24.6401	NaN	NaN	NaN	-3.11766	NaN	NaN	NaN	NaN	NaN	NaN	NaN	NaN	NaN	NaN	NaN	NaN	NaN	NaN	NaN	NaN	NaN	NaN	NaN	NaN	NaN	NaN	NaN	NaN	NaN	NaN	NaN	NaN	NaN	NaN
AGAP3	Arf-GAP with GTPase, ANK repeat and PH domain-containing protein 3	Q96P47;Q96P47-2;Q96P47-4;Q96P47-5;H0Y873	Q96P47;Q96P47-2;Q96P47-4;Q96P47-5;H0Y873;E7ESL9;Q96P47-3;Q96P47-6;H7C5G0;H7C4U6;H7C4F1;C9J975	5	5	5	7	7	7	95.043	0.00034299	24.195	28.9742	28.1627	27.7574	NaN	NaN	-0.745212	-1.29821	-1.93943	NaN	NaN	NaN	-1.14392	-0.507952	-1.43172	NaN	NaN	-0.728646	NaN	-0.780562	NaN	NaN	NaN	NaN	NaN	-0.530343	-0.459854	NaN	-0.853319	NaN	0.627233	NaN	NaN	NaN	NaN	NaN	NaN	-1.15428
AGFG1	Arf-GAP domain and FG repeat-containing protein 1	P52594-2;P52594-3;P52594;P52594-4;B8ZZY2;C9J2I0	P52594-2;P52594-3;P52594;P52594-4;B8ZZY2;C9J2I0	12	12	11	33.1	33.1	31	54.181	0	323.31	32.773	30.8476	32.3322	0.901263	0.904503	0.594262	0.0922074	0.0787465	1.00389	-0.183638	0.428357	NaN	-0.0856651	0.449852	0.342327	0.755913	0.335483	0.535953	0.754802	0.760604	NaN	0.295958	0.172616	1.14189	0.188781	1.49779	-0.768838	0.910886	-0.0994017	0.341758	NaN	NaN	-0.122853	NaN	0.0515809	-0.176202	NaN
AGFG2	Arf-GAP domain and FG repeat-containing protein 2	O95081;A0A0C4DG34;O95081-2	O95081;A0A0C4DG34;O95081-2	7	6	6	17.7	15.4	15.4	48.962	0	72.275	27.831	25.1341	27.5894	NaN	NaN	NaN	NaN	NaN	NaN	NaN	NaN	NaN	NaN	NaN	NaN	NaN	NaN	NaN	-0.167102	NaN	NaN	NaN	NaN	NaN	NaN	NaN	NaN	NaN	NaN	NaN	NaN	NaN	NaN	NaN	NaN	NaN	NaN
AGK	Acylglycerol kinase, mitochondrial	Q53H12;E9PC15;E9PG39	Q53H12;E9PC15;E9PG39;A0A0G2JLG5;A0A0G2JLD0;Q53H12-2;F8WDD1	20	20	20	46	46	46	47.137	0	229.45	32.7843	31.0495	32.2689	0.302173	0.939227	1.9151	0.439038	-0.402683	0.275126	0.0862402	0.698574	0.336398	0.310805	1.81242	1.71844	0.130931	2.14796	0.878058	1.21244	NaN	NaN	NaN	1.71787	-2.52094	0.204141	0.473216	-3.9081	-0.795308	1.57908	0.502432	-2.03375	1.58106	0.669299	-2.52525	-1.41758	0.45607	2.00902
AGL	Glycogen debranching enzyme;4-alpha-glucanotransferase;Amylo-alpha-1,6-glucosidase	P35573;P35573-2;P35573-3	P35573;P35573-2;P35573-3	73	73	73	56.5	56.5	56.5	174.76	0	323.31	33.8775	32.9311	32.8217	0.000721115	0.000721115	1.02645	-0.826924	-1.19982	-0.42138	-0.931123	0.95888	-0.592876	-2.34402	-0.617897	-1.17619	-0.362863	0.00245056	-1.56674	-0.356495	-0.550211	0.512783	-1.3767	-1.09999	-0.438249	-0.740963	-0.28641	-0.671922	-1.56576	-0.125541	-4.55721	-0.225329	0.108491	-0.32762	-3.21638	-0.77816	-1.29729	-0.332026
AGMAT	Agmatinase, mitochondrial	Q9BSE5	Q9BSE5	3	3	3	15.6	15.6	15.6	37.66	0	38.375	26.3993	24.0856	26.0753	NaN	NaN	NaN	NaN	NaN	NaN	NaN	NaN	NaN	NaN	NaN	NaN	NaN	NaN	NaN	NaN	NaN	NaN	NaN	NaN	NaN	NaN	NaN	NaN	NaN	NaN	NaN	NaN	NaN	NaN	NaN	NaN	NaN	NaN
AGO1	Protein argonaute;Protein argonaute-1	Q5TA58;Q9UL18	Q5TA58;Q9UL18	20	13	5	33	22	9	88.878	0	41.243	29.527	28.7786	28.2219	NaN	0.418568	NaN	-2.38443	-1.7666	-1.6312	NaN	NaN	-1.98833	-2.93545	-1.15988	NaN	NaN	-1.03789	-2.24168	-2.30722	-2.3463	NaN	-0.93998	-1.56657	-1.32941	-0.121188	0.104337	-0.714823	-0.394543	NaN	-1.47293	NaN	NaN	NaN	NaN	NaN	-1.21783	-0.678233
AGO2	Protein argonaute-2	Q9UKV8;Q9UKV8-2	Q9UKV8;Q9UKV8-2;E5RJY2	25	25	17	36.9	36.9	24.9	97.207	0	323.31	32.3	30.7972	31.6721	-0.0820565	0.00619029	0.616075	-0.115269	-0.0199162	0.510354	0.116365	0.0439044	-0.32	0.677621	-0.249445	0.548634	-0.231261	-0.220043	-0.363772	-0.247645	0.0280033	NaN	-0.319153	0.641731	-0.45334	0.858061	0.972766	-0.772678	-0.110277	0.650305	0.425781	-0.5256	0.707348	0.160791	0.594931	0.0680517	0.287591	-0.629947
AGO3	Protein argonaute-3	Q9H9G7;Q9H9G7-2	Q9H9G7;Q9H9G7-2;Q5TA56	20	8	7	28.6	10.5	10.5	97.359	0.00167	11.857	30.54	30.3038	27.8127	-1.32507	NaN	NaN	NaN	NaN	NaN	NaN	NaN	NaN	-3.45877	NaN	NaN	NaN	-0.332807	NaN	-0.990853	NaN	NaN	NaN	-0.302119	NaN	NaN	NaN	NaN	NaN	NaN	NaN	NaN	NaN	NaN	NaN	NaN	NaN	NaN
AGPAT1	1-acyl-sn-glycerol-3-phosphate acyltransferase alpha	Q99943	Q99943	5	5	5	23.7	23.7	23.7	31.716	0.00033333	20.96	29.8329	28.7943	28.8706	-0.360546	NaN	NaN	-0.971431	-1.38953	-0.2684	NaN	NaN	NaN	-0.994816	-0.481687	-1.49655	NaN	-1.78563	NaN	-0.719329	NaN	NaN	-0.632204	-0.675143	-0.5245	NaN	-1.1372	-1.26923	NaN	-0.924043	NaN	-0.398265	NaN	NaN	NaN	-0.846817	NaN	NaN
AGPAT3	1-acyl-sn-glycerol-3-phosphate acyltransferase gamma	Q9NRZ7-2;Q9NRZ7;Q9NRZ7-3	Q9NRZ7-2;Q9NRZ7;Q9NRZ7-3;C9JL26	8	8	8	26.8	26.8	26.8	36.271	0.0054802	5.3544	28.1872	26.8609	27.4532	NaN	NaN	NaN	0.528271	NaN	NaN	NaN	NaN	0.0326651	NaN	NaN	NaN	0.531868	NaN	0.098689	NaN	NaN	NaN	NaN	0.16954	NaN	NaN	NaN	NaN	NaN	NaN	-0.833182	NaN	NaN	NaN	NaN	NaN	-0.0786094	NaN
AGPAT5	1-acyl-sn-glycerol-3-phosphate acyltransferase epsilon	Q9NUQ2	Q9NUQ2;E5RH21	9	9	6	25.5	25.5	16.8	42.072	0	79.231	30.6999	29.0373	30.1522	0.455439	NaN	1.31208	1.07505	0.63171	1.24239	0.269392	0.757621	-0.526972	0.665302	1.18986	0.196733	NaN	0.0911243	-1.06552	-1.23375	0.0801119	NaN	-0.537278	0.403159	NaN	-2.17801	-1.07972	-0.112927	-0.98859	0.512884	-0.374748	0.490159	NaN	NaN	NaN	-0.496488	NaN	0.461109
AGPAT6	Glycerol-3-phosphate acyltransferase 4	Q86UL3	Q86UL3;E5RIA1;E5RHA6	5	5	4	13.4	13.4	11.4	52.07	0	57.071	28.3713	28.073	25.9509	NaN	-2.15895	NaN	NaN	NaN	NaN	NaN	-1.80249	NaN	NaN	NaN	NaN	NaN	NaN	NaN	NaN	NaN	NaN	NaN	NaN	NaN	NaN	NaN	NaN	NaN	NaN	NaN	NaN	NaN	NaN	NaN	NaN	NaN	NaN
AGPAT9	Glycerol-3-phosphate acyltransferase 3	Q53EU6	Q53EU6	2	1	1	4.4	2.3	2.3	48.705	0.0070432	4.7828	NaN	NaN	NaN	NaN	NaN	NaN	NaN	NaN	NaN	NaN	NaN	NaN	NaN	NaN	NaN	NaN	NaN	NaN	NaN	NaN	NaN	NaN	NaN	NaN	NaN	NaN	NaN	NaN	NaN	NaN	NaN	NaN	NaN	NaN	NaN	NaN	NaN
AGPS	Alkyldihydroxyacetonephosphate synthase, peroxisomal	O00116	O00116;B8ZZ81	26	26	26	50.5	50.5	50.5	72.911	0	323.31	32.5368	30.441	32.1523	-0.493479	1.35406	1.78522	0.758389	-0.154586	0.55562	1.10789	0.141694	0.99081	1.25429	1.11876	1.6415	0.73292	-0.258063	0.41738	0.136979	1.33714	-0.0194044	0.877823	-0.0671376	-0.294261	1.1356	1.34585	0.603597	-1.13384	0.785425	-0.25915	0.850559	0.00949053	0.0781998	0.622368	0.836732	0.488824	-0.720636
AGR2	Anterior gradient protein 2 homolog	O95994;B5MC07;C9J3E2;H7C3Z9	O95994;B5MC07;C9J3E2;H7C3Z9	14	14	13	64	64	57.7	19.979	0	323.31	37.589	37.0112	35.9897	-2.19634	-3.30116	0.286172	0.317767	-3.98807	-0.309824	-1.26046	-1.88491	-3.49924	-1.53897	-1.01232	0.797345	-1.92418	2.71161	-1.08908	-0.565994	-2.12557	-1.10575	-0.572222	-1.169	-2.72681	0.720016	-0.0400073	-0.932912	-2.34073	0.0839282	0.390117	-0.901661	2.95261	-0.504469	-1.41839	-0.680544	3.10007	-2.16676
AGR3	Anterior gradient protein 3 homolog	Q8TD06;B5MC62;H7C040	Q8TD06;B5MC62;H7C040	12	11	11	59	52.4	52.4	19.171	0	323.31	32.7996	32.325	30.9646	-2.2576	-4.55172	-3.49639	-2.4295	-3.63252	-3.06842	-4.66551	-4.39108	NaN	-3.79959	-4.5531	NaN	-4.99305	NaN	-3.34935	-0.791558	-3.01275	NaN	NaN	-2.4387	-4.41707	-3.9243	-0.735692	-1.96089	-3.11079	NaN	-2.14127	-3.31559	NaN	-0.63093	NaN	NaN	1.03238	-4.26133
AGRN	Agrin;Agrin N-terminal 110 kDa subunit;Agrin C-terminal 110 kDa subunit;Agrin C-terminal 90 kDa fragment;Agrin C-terminal 22 kDa fragment	O00468-6;O00468-7;O00468-3;O00468-5;O00468-4;O00468;A0A087X208;O00468-2	O00468-6;O00468-7;O00468-3;O00468-5;O00468-4;O00468;A0A087X208;O00468-2;H0Y5U1	47	47	47	35.2	35.2	35.2	214.84	0	323.31	32.43	31.6319	31.1952	-0.764273	-0.153302	-0.904359	-0.556393	0.00129788	0.337768	-0.221051	-0.957328	-1.56111	-1.43643	-0.262123	-0.599156	-1.92978	-1.57992	-2.79786	-0.290021	-0.387676	1.0895	-1.22617	-0.507316	-2.19278	-0.954306	-0.12334	-1.31441	-1.33075	-3.31818	-0.950286	-0.186787	-1.39024	-1.40779	-1.11082	-0.974149	-2.6753	-0.668065
AGT	Angiotensinogen;Angiotensin-1;Angiotensin-2;Angiotensin-3;Angiotensin-4;Angiotensin 1-9;Angiotensin 1-7;Angiotensin 1-5;Angiotensin 1-4	P01019	P01019	12	12	12	28	28	28	53.154	0	210.07	29.7909	29.5941	26.8198	NaN	-2.55004	NaN	NaN	NaN	NaN	NaN	NaN	NaN	NaN	NaN	NaN	-2.73284	NaN	-3.4958	NaN	NaN	NaN	NaN	NaN	NaN	NaN	NaN	NaN	NaN	NaN	NaN	NaN	NaN	NaN	NaN	NaN	-2.86638	NaN
AGTPBP1	Cytosolic carboxypeptidase 1	J3KNS1;Q9UPW5-2;Q9UPW5;Q9UPW5-3	J3KNS1;Q9UPW5-2;Q9UPW5;Q9UPW5-3	4	4	4	5	5	5	143.23	0.0070175	4.6697	29.9238	24.4182	29.8917	NaN	NaN	NaN	NaN	NaN	NaN	NaN	NaN	NaN	NaN	NaN	NaN	NaN	NaN	NaN	NaN	NaN	NaN	NaN	NaN	NaN	NaN	NaN	NaN	NaN	NaN	NaN	NaN	NaN	NaN	NaN	NaN	NaN	NaN
AGTRAP	Type-1 angiotensin II receptor-associated protein	Q6RW13	Q6RW13	2	2	1	24.5	24.5	10.7	17.419	0	297.89	30.3842	29.3312	29.4353	0.509544	-1.26892	NaN	-2.19396	-0.373776	NaN	-1.80354	-0.701717	NaN	-2.29782	-1.23865	NaN	-1.1219	-1.90255	-0.908172	-0.44839	NaN	NaN	NaN	NaN	NaN	NaN	NaN	NaN	NaN	NaN	NaN	NaN	NaN	NaN	NaN	NaN	NaN	NaN
AHCTF1	Protein ELYS	Q8WYP5;Q8WYP5-3;Q8WYP5-2	Q8WYP5;Q8WYP5-3;Q8WYP5-2;H7C4S1	43	43	43	22.6	22.6	22.6	252.5	0	282.14	31.4225	29.928	30.79	0.0578315	0.597889	0.601982	0.848558	1.08045	0.836894	0.673828	1.87806	1.41662	0.0615688	0.289953	0.718	-1.12831	0.851759	0.234256	0.173127	NaN	NaN	0.0301242	0.710437	NaN	0.453755	1.88764	NaN	NaN	NaN	-0.140174	1.31927	-0.601365	NaN	NaN	1.20945	0.423309	0.275245
AHCY	Adenosylhomocysteinase	P23526;P23526-2	P23526;P23526-2	35	35	35	59	59	59	47.716	0	323.31	37.1733	35.1051	36.7804	0.350045	1.05165	0.708761	-0.0220094	0.742696	0.322851	0.53097	0.253747	0.908659	0.320311	0.711407	0.528571	0.689925	0.559736	0.341644	0.630592	0.255319	0.0734089	0.222805	0.497025	1.29119	0.304511	0.555522	0.72334	0.731704	0.706022	-0.0827286	-0.158188	0.810978	0.427177	0.0366088	0.847516	0.911807	-0.116692
AHCYL1	Putative adenosylhomocysteinase 2	O43865;O43865-2	O43865;O43865-2	23	23	13	52.8	52.8	34.2	58.951	0	311.17	33.3789	32.5592	32.1728	0.249991	0.642655	0.581014	-0.189236	-0.0506518	0.792689	-0.334716	-0.0779392	NaN	-1.62424	0.211884	0.544386	-0.00127013	1.56506	-0.572523	0.388686	-3.41673	NaN	-0.0987063	0.140779	1.18935	NaN	NaN	NaN	NaN	NaN	-0.275175	NaN	1.24775	NaN	NaN	NaN	0.682663	NaN
AHCYL2	Putative adenosylhomocysteinase 3;Adenosylhomocysteinase	Q96HN2-2;Q96HN2;H0Y8B3;Q96HN2-4;Q96HN2-3	Q96HN2-2;Q96HN2;H0Y8B3;Q96HN2-4;Q96HN2-3;C9K0S0	15	5	5	28.5	12.3	12.3	66.592	0	56.019	27.6646	26.4299	26.8664	1.1133	NaN	-0.0593597	NaN	NaN	NaN	NaN	NaN	NaN	NaN	NaN	NaN	NaN	NaN	NaN	NaN	NaN	NaN	NaN	NaN	NaN	NaN	NaN	NaN	NaN	NaN	NaN	NaN	NaN	NaN	NaN	NaN	NaN	NaN
AHDC1	AT-hook DNA-binding motif-containing protein 1	Q5TGY3	Q5TGY3	8	8	8	8.5	8.5	8.5	168.35	0.00033602	21.914	25.477	23.7912	24.9399	NaN	NaN	NaN	NaN	NaN	NaN	NaN	NaN	0.155879	NaN	NaN	NaN	NaN	NaN	NaN	NaN	NaN	NaN	NaN	NaN	NaN	NaN	NaN	NaN	NaN	NaN	NaN	NaN	NaN	NaN	NaN	NaN	NaN	NaN
AHNAK	Neuroblast differentiation-associated protein AHNAK	Q09666	Q09666;E9PKR9;E9PLK4;E9PJZ0;E9PJC6;Q09666-2;E9PQE3	461	461	458	83.6	83.6	83.6	629.09	0	323.31	40.1172	38.022	39.7326	0.80925	1.98189	1.66517	-0.0215701	0.0220482	-0.580893	-0.180773	0.191436	0.88323	-0.168998	0.300299	0.358059	0.401412	0.891575	0.650581	0.109962	-0.154715	0.475604	1.23701	0.0508847	0.236217	0.424492	0.405121	-0.0519524	0.0621218	0.299362	0.623305	0.213005	0.851359	-0.316654	0.291839	0.0941009	0.601411	0.0304067
AHNAK2	Protein AHNAK2	Q8IVF2-3;Q8IVF2	Q8IVF2-3;Q8IVF2;Q8IVF2-2	53	51	51	26.4	25.9	25.9	605.64	0	323.31	33.2663	31.0587	32.9144	-0.209595	1.0197	1.58458	0.562865	0.0825663	1.97992	1.39061	0.956949	0.987539	0.0869197	0.762646	0.275842	0.144177	0.866789	1.03231	0.875623	NaN	1.40076	0.514804	-0.858567	-1.18935	1.26069	0.62938	-0.0908797	0.463936	NaN	0.167743	-0.467853	NaN	-0.50705	-0.294721	0.173511	2.22033	-0.621289
AHSA1	Activator of 90 kDa heat shock protein ATPase homolog 1	O95433;O95433-2;G3V438;H0YJG7	O95433;O95433-2;G3V438;H0YJG7;H0YJU2;G3V3W9;H0YJ63	24	24	24	58.9	58.9	58.9	38.274	0	323.31	34.8177	32.8374	34.396	1.27328	0.929942	1.12181	1.78266	1.51516	1.85372	1.27733	1.27822	0.291132	1.21667	1.24683	0.852079	2.07594	-0.17015	1.35907	1.35084	0.660746	1.08515	0.732747	-0.399311	1.02247	1.3274	0.444137	0.792855	1.85463	1.14796	0.744075	0.606537	0.165558	0.642193	0.447315	1.0782	0.849439	1.21357
AHSG	Alpha-2-HS-glycoprotein;Alpha-2-HS-glycoprotein chain A;Alpha-2-HS-glycoprotein chain B	P02765;C9JV77	P02765;C9JV77	13	9	9	43.9	36.8	36.8	39.324	0	323.31	34.7433	34.6749	30.3113	-4.81474	-4.11371	-2.58113	-5.64696	-3.10905	-4.31032	-4.176	-6.01485	-6.09177	-6.85579	-2.63299	-5.7228	-3.77501	-3.78317	NaN	-6.3094	-3.1213	NaN	-6.56252	-4.96885	NaN	-5.4306	NaN	-5.16183	-5.361	NaN	-6.04102	NaN	NaN	NaN	-5.48882	-6.10393	-4.54365	-3.34507
AHSP	Alpha-hemoglobin-stabilizing protein	Q9NZD4	Q9NZD4	2	2	2	18.6	18.6	18.6	11.84	0.0074172	4.1958	23.5293	23.477	18.7163	NaN	NaN	NaN	NaN	NaN	NaN	NaN	NaN	NaN	NaN	NaN	NaN	NaN	NaN	NaN	NaN	NaN	NaN	NaN	NaN	NaN	NaN	NaN	NaN	NaN	NaN	NaN	NaN	NaN	NaN	NaN	NaN	NaN	NaN
AIDA	Axin interactor, dorsalization-associated protein	Q96BJ3;Q96BJ3-3	Q96BJ3;Q96BJ3-3;Q96BJ3-2	9	9	9	41.5	41.5	41.5	35.023	0	158.7	30.3218	29.3207	29.3229	NaN	NaN	-1.04243	-0.338761	-0.0678027	-1.85163	-0.667584	0.623118	-1.1207	-0.698178	-0.418157	-0.98819	0.1595	0.0954519	-0.355756	-1.09385	NaN	NaN	NaN	NaN	NaN	NaN	NaN	-1.60647	NaN	NaN	-1.31714	NaN	NaN	NaN	NaN	NaN	NaN	-1.72076
AIF1	Allograft inflammatory factor 1	P55008;Q5STX8	P55008;Q5STX8;P55008-2	5	5	4	45.6	45.6	31.3	16.703	0.0013697	12.078	27.2175	26.5514	25.7823	NaN	NaN	NaN	NaN	NaN	NaN	NaN	NaN	NaN	NaN	NaN	NaN	NaN	-1.17762	NaN	NaN	NaN	NaN	NaN	NaN	NaN	NaN	NaN	NaN	NaN	NaN	NaN	NaN	NaN	NaN	NaN	NaN	NaN	NaN
AIF1L	Allograft inflammatory factor 1-like	Q9BQI0-3;Q9BQI0;Q9BQI0-2	Q9BQI0-3;Q9BQI0;Q9BQI0-2;Q5JUP3;Q9BQI0-4	10	10	3	59.2	59.2	19.7	16.183	0	53.471	30.7637	29.3049	30.1114	-0.09068	1.27017	NaN	NaN	NaN	NaN	0.602742	NaN	NaN	NaN	NaN	NaN	2.03682	-0.777715	1.39298	NaN	NaN	NaN	NaN	-1.05823	NaN	NaN	NaN	NaN	NaN	NaN	NaN	NaN	NaN	NaN	-1.87546	NaN	-0.227236	NaN
AIFM1	Apoptosis-inducing factor 1, mitochondrial	O95831;O95831-3;O95831-2;E9PMA0	O95831;O95831-3;O95831-2;E9PMA0;O95831-5;O95831-4;O95831-6	34	34	34	61.5	61.5	61.5	66.9	0	323.31	34.7264	32.8132	34.2813	-0.332498	1.08828	1.39873	0.162081	-0.269356	0.701948	0.157173	0.165301	0.57918	0.442545	0.168	0.597698	-0.0922017	-0.246892	-0.37159	0.333538	0.330788	0.278461	1.62471	0.100574	0.155231	0.809826	0.062398	0.940731	-0.126187	0.0915306	0.192952	-0.0697547	0.537644	1.48759	-0.834082	0.247442	0.209266	0.388024
AIM1	Absent in melanoma 1 protein	Q9Y4K1	Q9Y4K1;Q9Y4K1-2;Q96QW7	37	37	37	28.9	28.9	28.9	188.67	0	323.31	32.5186	30.653	32.0559	0.191942	2.60393	2.05568	2.26132	2.1768	1.78735	1.33965	1.45249	0.728312	1.27537	-0.077452	-0.904305	0.972325	0.358621	0.993928	1.77201	1.52301	0.275961	0.705226	0.86259	NaN	0.435735	0.257976	0.389126	1.78341	-0.260273	2.02744	NaN	NaN	0.0943712	0.133432	NaN	-0.461263	1.87974
AIMP1	Aminoacyl tRNA synthase complex-interacting multifunctional protein 1;Endothelial monocyte-activating polypeptide 2	Q12904;Q12904-2	Q12904;Q12904-2	22	22	13	83.3	83.3	52.2	34.352	0	323.31	35.2859	32.8154	34.9988	0.910656	0.986229	1.33588	0.65764	0.355016	0.298541	0.638584	1.13606	0.795933	0.720979	0.657	0.83875	0.887837	0.66175	1.00992	0.947629	0.952706	1.45497	0.395282	0.574828	0.415542	0.664028	0.269033	0.610133	0.443607	0.669118	0.751207	0.478195	0.851199	0.328722	0.432211	0.696439	0.782409	0.680414
AIMP2	Aminoacyl tRNA synthase complex-interacting multifunctional protein 2	Q13155;F8W950;A8MU58	Q13155;F8W950;A8MU58;F8WCL2	16	16	16	68.8	68.8	68.8	35.348	0	323.31	34.3171	31.7837	34.0435	0.908505	0.326192	0.202136	0.698752	-0.0483078	0.913339	1.15342	0.62854	0.890408	1.00863	0.924784	0.664119	0.884402	1.34897	0.664938	0.872789	0.836328	0.850559	0.425352	0.857424	1.28226	0.566377	0.23952	0.651683	1.00173	0.307778	0.807685	0.432852	-0.388091	1.01585	0.882291	0.79693	0.482332	0.722903
AIP	AH receptor-interacting protein	O00170;E9PMH2	O00170;E9PMH2;V9GYQ3	21	21	21	71.8	71.8	71.8	37.636	0	323.31	33.3332	31.0809	32.9933	0.285935	1.01528	0.363227	0.911653	-0.240861	1.45012	0.268913	0.811635	0.29725	0.439676	0.469157	1.01714	0.513996	0.81106	1.10044	0.865998	0.548733	1.56286	0.930094	0.0994973	0.856627	0.431676	1.30603	1.05436	0.509848	1.31255	0.579856	0.179001	0.387252	0.505586	0.143263	0.354114	1.06805	0.562181
AJUBA	LIM domain-containing protein ajuba	Q96IF1	Q96IF1	14	13	8	39.8	38.3	23	56.933	0	41.841	27.8942	25.1147	27.6672	NaN	NaN	NaN	NaN	NaN	NaN	NaN	NaN	2.44895	NaN	NaN	NaN	NaN	NaN	NaN	NaN	NaN	NaN	-0.22538	NaN	NaN	NaN	NaN	NaN	NaN	NaN	NaN	NaN	NaN	NaN	NaN	NaN	NaN	NaN
AK1	Adenylate kinase isoenzyme 1	Q5T9B7;P00568;H0Y4J6	Q5T9B7;P00568;H0Y4J6;H0YID2;Q9Y6K8-2	20	20	19	73.3	73.3	69	23.411	0	323.31	35.1223	33.3157	34.6365	0.649478	-0.461164	-0.699466	1.05415	-0.311596	0.659833	0.834468	0.399991	1.52216	-1.20586	0.166458	1.10796	0.719052	1.81328	0.240864	0.836894	0.325962	0.605779	1.89712	0.425889	0.47747	1.45943	0.86671	0.74786	-0.357252	0.688315	0.574828	1.23278	1.21493	0.944933	0.384271	1.05929	0.017922	1.34761
AK2	Adenylate kinase 2, mitochondrial;Adenylate kinase 2, mitochondrial, N-terminally processed;Adenylate kinase 2, mitochondrial	P54819;F8W1A4;P54819-2;P54819-5;P54819-6;P54819-3;F8VZG5;F8VY04;P54819-4;G3V213	P54819;F8W1A4;P54819-2;P54819-5;P54819-6;P54819-3;F8VZG5;F8VY04;P54819-4;G3V213;F8VPP1	19	19	19	86.2	86.2	86.2	26.477	0	323.31	36.6149	34.8577	36.109	0.525868	-0.91757	0.890252	-0.661638	-0.722682	0.669662	0.229096	0.141564	0.98783	0.75369	0.462995	1.11083	-0.0410015	-0.297396	0.388686	0.40163	-0.0538831	0.145221	0.577924	0.307895	-0.195005	0.399007	-0.0754896	0.13014	-1.05481	0.653977	0.189287	-0.542605	0.265317	-0.708114	-0.144696	0.293959	0.222434	0.506703
AK3	GTP:AMP phosphotransferase AK3, mitochondrial	Q9UIJ7;Q9UIJ7-3;Q9UIJ7-2	Q9UIJ7;Q9UIJ7-3;Q9UIJ7-2	20	20	20	87.7	87.7	87.7	25.565	0	268.88	33.7784	32.6731	32.8766	-1.46662	-3.45158	-0.568859	-0.696447	-1.67098	-1.16062	-1.4835	-1.36316	-0.509574	-0.863231	-0.993982	-0.542521	-0.776627	-2.32424	-1.36635	-0.757672	-0.840371	-0.575938	-1.04913	-1.4547	-0.931233	NaN	NaN	-1.24311	-2.32959	-0.464166	-0.322505	-1.49802	NaN	-1.35956	-0.11926	-0.418215	-0.993063	-0.670865
AK4	Adenylate kinase 4, mitochondrial	P27144;D3DQ64	P27144;D3DQ64	14	14	14	71.7	71.7	71.7	25.268	0	323.31	34.3996	32.7055	33.8663	1.15924	-1.36863	0.610889	1.30906	1.12565	2.03471	1.1615	1.25375	1.97651	1.1615	0.00245056	0.180657	0.543199	0.256648	-0.367546	1.2838	-0.178306	1.02041	0.198117	0.0180643	-0.63093	-0.122067	-0.282369	-0.353985	0.134089	0.596744	2.05367	-0.420685	1.29672	-0.249719	0.291368	1.79331	-1.63653	0.999495
AK5	Adenylate kinase isoenzyme 5	Q9Y6K8-3;Q9Y6K8;E9PQQ8	Q9Y6K8-3;Q9Y6K8;E9PQQ8	4	3	3	9.3	7.6	7.6	60.314	0.0047098	5.8316	25.3661	25.2319	21.8729	NaN	NaN	NaN	NaN	NaN	NaN	NaN	NaN	NaN	NaN	NaN	NaN	NaN	NaN	NaN	NaN	NaN	NaN	NaN	NaN	NaN	NaN	NaN	NaN	NaN	NaN	NaN	NaN	NaN	NaN	NaN	NaN	NaN	NaN
AK6;TAF9	Adenylate kinase isoenzyme 6	Q9Y3D8;Q9Y3D8-2;A0A087WVD7;D6RDH4	Q9Y3D8;Q9Y3D8-2;A0A087WVD7;D6RDH4;A0A087WY94	7	7	7	47.7	47.7	47.7	20.061	0.00049172	19.1	27.6207	25.3106	27.2958	NaN	NaN	0.985573	NaN	NaN	NaN	NaN	NaN	NaN	NaN	NaN	NaN	NaN	NaN	NaN	NaN	NaN	NaN	NaN	NaN	NaN	NaN	NaN	NaN	NaN	NaN	NaN	NaN	NaN	NaN	NaN	NaN	NaN	NaN
AKAP1	A-kinase anchor protein 1, mitochondrial	Q92667;Q92667-2	Q92667;Q92667-2;I3L0W0;I3L2A2;I3L2N7;I3NI36;I3L0K6;I3L364;I3L3K1;I3L0V5;I3L3V6	28	28	28	39.3	39.3	39.3	97.34	0	323.31	32.1968	29.9954	31.8431	0.00518438	-0.00491356	NaN	-0.292882	1.41673	0.618333	2.26472	NaN	1.57182	1.0383	0.91288	NaN	0.893751	-5.67543	1.01286	0.825948	1.8744	0.953973	2.79129	0.814427	NaN	0.169155	-1.59366	0.946282	0.832363	NaN	2.23701	0.239154	0.115699	NaN	NaN	NaN	0.278698	1.26963
AKAP12	A-kinase anchor protein 12	Q02952;Q02952-3;Q02952-2	Q02952;Q02952-3;Q02952-2	18	18	18	15.5	15.5	15.5	191.48	0	323.31	30.6304	30.377	27.9965	NaN	NaN	NaN	NaN	NaN	NaN	NaN	NaN	NaN	NaN	-2.82429	NaN	-2.96095	NaN	-3.33411	NaN	NaN	NaN	NaN	NaN	NaN	NaN	NaN	NaN	NaN	NaN	NaN	NaN	NaN	NaN	NaN	NaN	NaN	NaN
AKAP13	A-kinase anchor protein 13	Q12802-4;Q12802;Q12802-2;A0A087WTD7;A8MYJ1;H0YMW2	Q12802-4;Q12802;Q12802-2;A0A087WTD7;A8MYJ1;H0YMW2;A0A087WY36;A0A087WX73;H0YLH1;A0A087X047;H0YK84	26	26	26	15.4	15.4	15.4	305.28	0	263.51	29.91	28.2059	29.3811	0.0863761	0.926759	0.820159	0.393306	0.489132	NaN	-0.568923	NaN	0.0738203	0.160662	0.332507	0.413161	1.04286	-1.22428	-0.0834775	-0.26873	NaN	NaN	0.271306	-0.294809	NaN	NaN	NaN	NaN	NaN	NaN	NaN	NaN	NaN	NaN	NaN	NaN	NaN	NaN
AKAP17A	A-kinase anchor protein 17A	Q02040	Q02040;X6RAJ1;Q02040-2;Q02040-3	9	9	9	12.7	12.7	12.7	80.735	0.00033755	22.48	28.1413	26.7619	27.4414	NaN	NaN	NaN	0.0422241	0.0306892	0.246469	0.0398403	NaN	NaN	NaN	0.0779266	1.07108	-0.0605627	0.97944	-0.103922	NaN	NaN	NaN	NaN	-0.205696	NaN	NaN	NaN	NaN	NaN	NaN	NaN	NaN	NaN	NaN	NaN	NaN	NaN	NaN
AKAP2	A-kinase anchor protein 2	Q9Y2D5-6;Q9Y2D5-4;Q9Y2D5;Q9Y2D5-5;Q9Y2D5-7;C9JVY5	Q9Y2D5-6;Q9Y2D5-4;Q9Y2D5;Q9Y2D5-5;Q9Y2D5-7;C9JVY5;C9JZH4	17	17	15	21.9	21.9	20	120.63	0	286.97	30.607	29.1594	29.9481	1.30533	NaN	1.22651	0.335826	-0.89749	NaN	0.0684644	NaN	NaN	-0.00933552	0.534161	0.210264	-0.76295	0.024887	-0.256959	-2.37482	-1.16198	NaN	NaN	0.497536	NaN	NaN	NaN	0.180912	NaN	NaN	NaN	NaN	NaN	NaN	NaN	-0.708868	-0.623332	NaN
AKAP8	A-kinase anchor protein 8	O43823	O43823;M0QYL4	18	18	18	25.6	25.6	25.6	76.107	0	209.31	31.5087	29.3689	31.1374	-0.57293	2.07379	1.17262	1.22836	1.18973	0.413702	1.301	1.17881	0.421802	0.762902	0.623867	0.720716	-1.94758	1.01407	0.220701	-0.052102	0.0881415	NaN	-0.0431404	0.215119	1.01228	0.366812	NaN	1.83386	1.6968	NaN	NaN	0.954345	NaN	0.945308	0.93017	1.14078	0.0885487	NaN
AKAP8L	A-kinase anchor protein 8-like	Q9ULX6;Q9ULX6-2	Q9ULX6;Q9ULX6-2;V9GZ50;M0R1Y5;M0R010;M0QYT7	18	18	18	28.3	28.3	28.3	71.648	0	195.87	30.3151	28.362	29.884	-0.387865	1.13284	0.901185	0.366812	0.784839	0.238053	0.314986	1.04131	0.00619029	1.64349	1.06295	1.02063	0.855113	NaN	NaN	0.434775	NaN	-0.320522	0	NaN	NaN	0.485118	1.11116	1.18796	NaN	NaN	NaN	NaN	NaN	NaN	NaN	1.34108	0.813689	1.53252
AKAP9	A-kinase anchor protein 9	A0A0A0MRF6;Q99996-5;Q99996-3;Q99996-2;Q99996;Q99996-6;A0A0A0MRE9	A0A0A0MRF6;Q99996-5;Q99996-3;Q99996-2;Q99996;Q99996-6;A0A0A0MRE9;A0A087WX84;Q99996-4;H7BYL6;Q6PJH3;H7BZV6;H0Y6Q0	34	34	34	10.5	10.5	10.5	453.49	0	173.67	30.0119	28.7301	29.2476	0.0364681	NaN	NaN	-0.204981	-0.809903	-0.831538	0.1995	NaN	-1.40851	0.440314	-0.606408	-0.985645	-1.27694	-0.671669	-0.39034	0.5007	NaN	NaN	-1.38225	-0.17015	NaN	NaN	NaN	NaN	NaN	NaN	NaN	NaN	NaN	NaN	NaN	NaN	-0.274617	-1.25746
AKR1A1	Alcohol dehydrogenase [NADP(+)]	P14550	P14550;Q5T621;V9GYG2;V9GYP9	24	24	24	70.8	70.8	70.8	36.573	0	323.31	35.7908	34.6916	34.8835	-0.230821	-1.05892	-1.07738	-1.40289	-1.24369	-1.12183	-0.907414	-1.50353	-0.908117	-1.03195	-0.366374	-0.81041	-1.58818	-1.35894	-0.939012	-0.743569	-1.19182	-0.368328	-0.73562	-1.25085	-1.42577	-1.72299	-1.24373	-1.075	-2.27292	-0.793032	-0.657627	-0.465639	-0.386676	-1.773	-1.40656	-1.56563	-1.23053	-1.33072
AKR1B1	Aldose reductase	P15121;E9PCX2	P15121;E9PCX2;E9PEF9	21	21	20	69.6	69.6	69.6	35.853	0	323.31	36.6394	33.6117	36.4506	2.13642	1.41435	0.951961	2.01992	2.25317	2.27295	1.17044	1.22669	2.00385	1.07922	1.94812	1.48414	1.25484	1.44324	1.31678	2.45175	1.31284	1.93134	1.62649	0.763752	1.5653	1.15685	1.65508	0.873183	2.9478	-1.04005	1.46587	1.92831	-0.359287	0.739675	0.93463	0.171463	2.14215	0.858618
AKR1B10	Aldo-keto reductase family 1 member B10	O60218	O60218	15	15	8	50.9	50.9	22.8	36.019	0	109.76	30.8763	29.0653	30.3923	1.82448	1.2278	2.19617	2.27014	0.616075	NaN	NaN	1.47244	NaN	NaN	NaN	NaN	1.53306	1.02984	0.00201835	1.0895	NaN	NaN	-0.0860479	-1.79847	NaN	NaN	NaN	NaN	1.61735	0.0888201	0.273098	0.722816	NaN	NaN	NaN	NaN	-0.519363	NaN
AKR1C1	Aldo-keto reductase family 1 member C1	A0A0A0MT30;Q04828;H0Y804	A0A0A0MT30;Q04828;H0Y804;A6NHU4	19	3	0	67.3	12	0	37.115	0	274.59	32.021	30.5399	31.3811	0.929564	NaN	NaN	NaN	NaN	NaN	1.05582	1.01671	NaN	-0.760113	2.47838	NaN	0.982802	2.26357	0.264957	1.47882	0.852318	NaN	0.857424	1.59994	-0.986159	NaN	NaN	NaN	-0.48922	-1.49265	NaN	NaN	NaN	NaN	NaN	0.62966	0.0422241	0.0856966
AKR1C2	Aldo-keto reductase family 1 member C2	P52895;B4DK69;S4R3P0	P52895;B4DK69;S4R3P0;P52895-2	20	20	1	70.6	70.6	8.4	36.735	0	310.17	33.9713	32.368	33.3953	0.648373	1.82469	1.58429	1.6755	2.07905	2.02606	1.7243	0.919912	0.670387	0.100305	1.61767	0.926986	-0.171222	1.16156	0.853277	0.646163	0.303693	2.56113	0.107822	0.356707	0.917088	2.74444	1.82261	1.35462	0.725174	0.245496	0.369718	0.920674	0.546364	0.723864	1.6072	1.21213	0.448795	1.07121
AKR1C3	Aldo-keto reductase family 1 member C3	A0A0A0MSS8;P42330;S4R3Z2;P42330-2	A0A0A0MSS8;P42330;S4R3Z2;P42330-2;P17516;S4R3D5	16	7	7	55.1	31.6	31.6	36.867	0	225.76	31.0056	28.7001	30.6795	NaN	2.81566	1.38891	2.27217	2.57761	2.69828	1.417	0.859015	NaN	0.298072	2.07782	NaN	0.447315	NaN	-0.0719822	NaN	NaN	NaN	NaN	1.37773	1.54117	NaN	NaN	2.26661	0.620117	0.961401	0.806283	NaN	0.67708	NaN	NaN	1.16794	1.02276	1.8929
AKR1D1	3-oxo-5-beta-steroid 4-dehydrogenase	P51857-2;P51857;P51857-3	P51857-2;P51857;P51857-3	3	3	3	9	9	9	32.747	0.0047046	5.7676	32.0172	30.4903	31.4023	0.53456	2.44768	1.56052	2.07362	0.513289	-0.856868	NaN	0.326537	1.58414	0.0127832	-0.593855	1.9614	NaN	1.58828	NaN	-0.00468191	NaN	0.222434	1.97944	NaN	1.22768	NaN	1.66816	NaN	0.655169	0.414677	0.869714	0.496309	NaN	NaN	NaN	1.63045	0.622743	0.282973
AKR7A2	Aflatoxin B1 aldehyde reductase member 2	O43488;H3BLU7	O43488;H3BLU7;H7C5H7	18	18	13	49.9	49.9	37	39.589	0	323.31	35.6085	34.7829	34.4101	-0.367583	-2.06994	-1.58303	-2.37243	-1.85862	-1.69092	-0.65145	-0.5884	-1.25439	-2.22614	-0.897087	-0.861684	-1.27939	-1.07449	-1.17938	-1.49167	-1.60424	-0.781777	-0.351442	-1.6783	-2.27111	-0.59514	-1.2328	-0.27446	-1.56307	-1.31323	-1.79822	-0.102032	-0.928402	-0.497119	-1.09925	-0.865043	-1.07209	-1.38783
AKR7A3	Aflatoxin B1 aldehyde reductase member 3	O95154	O95154;Q8NHP1-2	15	14	10	44.4	41.1	33.2	37.206	0	323.31	32.6357	32.4761	29.3809	-3.85701	-2.48374	-3.70493	-5.03099	-3.96917	-2.41227	-4.47035	NaN	-3.99424	-5.31519	-3.33665	NaN	-4.85584	NaN	NaN	-5.64097	-1.36691	NaN	NaN	-3.9321	-5.31962	-3.6648	-4.92713	-5.31227	-4.26185	NaN	-5.50373	NaN	NaN	NaN	NaN	NaN	NaN	-3.75631
AKT1	RAC-alpha serine/threonine-protein kinase	P31749;P31749-2	P31749;P31749-2;G3V2I6;A0A087WY56;G3V3X1;G3V4I6;G3V3K5;J3KTP4;J3KTC6;F8VS91	19	19	15	44.6	44.6	36	55.686	0	132.33	31.6433	29.6521	31.2253	-0.255512	0.341075	0.872474	0.363788	0.136454	1.51728	-0.267792	0.102994	-0.764003	0.158725	0.0927488	0.220206	1.03034	0.317188	0.233275	-0.408703	-0.374767	NaN	0.753348	-0.065325	0.578214	0.558758	-0.117396	-0.56077	0.701239	0.0299829	-0.0321084	0.559932	-0.143022	-0.569629	0.263876	0.143524	-0.0531644	0.368266
AKT1S1	Proline-rich AKT1 substrate 1	Q96B36;Q96B36-3;H9KV91;Q96B36-2	Q96B36;Q96B36-3;H9KV91;Q96B36-2	6	6	6	32	32	32	27.383	0.0011122	15.619	29.5615	28.1983	28.8514	-1.00425	-1.38458	-1.22891	-0.356162	NaN	0.00834347	-1.16408	NaN	-0.95288	-0.319586	-0.195434	NaN	0.314522	NaN	NaN	NaN	NaN	NaN	NaN	NaN	NaN	NaN	NaN	NaN	NaN	NaN	NaN	NaN	NaN	NaN	NaN	NaN	NaN	NaN
AKT2	RAC-beta serine/threonine-protein kinase	P31751;P31751-2;M0R0P9;J3QKW1	P31751;P31751-2;M0R0P9;J3QKW1;J3QL45;M0R283;J3KRI8;A8MX96;E7EVP8;M0QZK3;J3QLS6;C9JHS6;M0QZW8;C9JIJ1;A0A0A0MRF1;C9J258;J3KSY8;C9JC83;M0R275;C9JIF6	15	12	12	33.5	27	27	55.768	0.00034977	26.888	30.6299	28.884	30.1192	0.473319	-0.244514	0.380951	0.173127	-0.0530895	0.676538	-1.22533	0.0318186	0.217851	-0.357234	0.282025	0.0575542	0.571628	0.714487	NaN	NaN	-0.977185	NaN	-0.842103	-0.416558	NaN	0.0330882	-0.342396	-0.235569	0.119555	-1.06302	-0.416134	NaN	-0.386035	0.0301242	0.227618	0.538637	0.0197731	-0.528844
AKTIP	AKT-interacting protein	Q9H8T0;Q9H8T0-2;H3BM79	Q9H8T0;Q9H8T0-2;H3BM79;H3BNB8;H3BVH0;H3BRV2	4	4	4	24.7	24.7	24.7	33.128	0	40.014	25.1036	23.286	24.6223	NaN	NaN	NaN	NaN	NaN	NaN	NaN	NaN	NaN	NaN	NaN	NaN	NaN	NaN	NaN	NaN	NaN	NaN	NaN	NaN	NaN	NaN	NaN	NaN	NaN	NaN	NaN	NaN	NaN	NaN	NaN	NaN	NaN	NaN
ALAD	Delta-aminolevulinic acid dehydratase	P13716;P13716-2	P13716;P13716-2;B7ZBK6	16	16	16	65.5	65.5	65.5	36.294	0	323.31	33.1763	32.4544	31.8316	-0.514017	-1.00677	-2.34051	-1.15824	-1.1632	-1.55249	-0.815783	-0.690288	0.603122	-1.29658	-1.10005	-0.362455	-0.670888	-0.602263	-1.21789	-0.601496	-0.672681	0.642471	-0.243523	-0.121157	-0.688171	-0.776231	-0.837145	-1.08195	-2.60718	-0.0507564	-1.28076	-0.810106	-0.243369	-1.51618	-0.429459	-0.594552	-0.187149	-1.41993
ALCAM	CD166 antigen	Q13740-2;Q13740;F5GXJ9	Q13740-2;Q13740;F5GXJ9;H7C543;Q13740-4;Q13740-3	22	22	22	42.1	42.1	42.1	63.664	0	323.31	33.042	32.2365	31.8173	-1.69586	-1.39161	2.55275	-1.52554	-2.44851	-2.64702	-1.91686	-0.779398	-1.51581	1.22367	-0.909336	-1.05427	-1.86108	NaN	0.0578315	-1.00842	-0.426373	NaN	1.82175	-0.992259	-1.46789	-0.350081	0.442439	-1.52056	-2.31847	NaN	-0.351461	0.694301	NaN	-2.64919	2.12763	0.189287	-0.46176	-1.18718
ALDH16A1	Aldehyde dehydrogenase family 16 member A1	Q8IZ83;Q8IZ83-3;F5H4B6	Q8IZ83;Q8IZ83-3;F5H4B6;Q8IZ83-2;M0QY06	20	20	20	33	33	33	85.126	0	285.33	33.3866	32.3009	32.4676	-0.573274	0.273695	-0.443556	-0.597867	-0.978634	-0.344465	-1.64467	-0.449868	-0.841947	-0.271775	-0.769256	-0.942473	-0.193272	0.486457	-0.999019	-0.824239	-1.06323	-0.35753	0.081067	-0.965164	-0.585713	-0.871971	-1.05469	-1.03629	-1.29924	-0.119949	-1.05547	-0.55093	-0.447013	-1.56785	0.0754641	-1.43659	-1.01234	-1.59675
ALDH18A1	Delta-1-pyrroline-5-carboxylate synthase;Glutamate 5-kinase;Gamma-glutamyl phosphate reductase	P54886-2;P54886	P54886-2;P54886	45	45	45	55.6	55.6	55.6	87.088	0	323.31	35.2045	33.3642	34.732	-0.187954	0.337426	0.893362	-0.5973	-0.813246	0.776441	-0.374505	-1.31133	-0.841224	0.0617071	-0.431754	-0.529281	0.253989	-0.328688	0.557974	0.435309	-0.279704	0.0409626	-0.690474	0.517628	-0.798567	0.00891703	-0.258373	-0.727666	-0.239941	-1.60358	-0.148529	-0.483965	-1.01019	-0.0963447	-0.220295	0.533464	-0.155245	-0.741348
ALDH1A1	Retinal dehydrogenase 1	P00352	P00352;Q5SYQ7;Q5SYQ9;Q5SYQ8	28	24	24	68.3	64.7	64.7	54.861	0	323.31	33.0997	32.855	30.4192	-2.23732	-2.30857	-2.58953	-1.90649	-2.71966	NaN	NaN	-1.89502	-2.52168	-4.83695	-2.71909	-3.97399	-3.33089	-3.22499	-3.06625	-1.23865	NaN	NaN	NaN	-3.21706	-4.21063	-4.60205	-4.11939	NaN	-3.34571	NaN	NaN	NaN	-2.90325	NaN	NaN	-5.18589	-2.4387	-4.1443
ALDH1A2	Retinal dehydrogenase 2	O94788;H0YMG7;O94788-2;O94788-3;O94788-4	O94788;H0YMG7;O94788-2;O94788-3;O94788-4;H0YKL3;Q9UED3;E9PF31	17	13	13	41.5	37.8	37.8	56.723	0	323.31	29.5228	29.2945	26.7502	NaN	NaN	NaN	NaN	NaN	NaN	NaN	NaN	-4.48681	NaN	NaN	NaN	NaN	NaN	NaN	NaN	NaN	NaN	NaN	NaN	NaN	NaN	NaN	NaN	NaN	NaN	NaN	NaN	NaN	NaN	NaN	NaN	NaN	NaN
ALDH1A3	Aldehyde dehydrogenase family 1 member A3	P47895;H0Y2X5	P47895;H0Y2X5;H0YKF9;H0YNQ3	37	37	32	59.6	59.6	56.4	56.108	0	323.31	35.0543	33.3063	34.5444	1.19005	3.0192	0.0659858	1.14313	1.29578	2.93576	1.12862	-1.55903	-0.0731048	2.6164	2.64987	-0.839054	0.946282	0.307079	2.2349	3.21824	1.68563	-1.10861	0.639047	0.0480967	0.748032	3.58027	-1.18945	1.35592	1.95155	2.68082	3.87431	1.25695	2.8632	1.6007	2.34741	3.07934	1.61598	-0.12477
ALDH1B1	Aldehyde dehydrogenase X, mitochondrial	P30837	P30837	27	24	24	56.1	54.5	54.5	57.206	0	323.31	34.6932	32.7316	34.2651	-1.18767	2.07283	-1.13733	-0.155132	1.57463	2.2737	1.07265	0.434134	0.934328	0.592828	0.110898	-0.509142	1.30486	-0.185163	0.34551	1.20577	-0.558941	-0.390548	0.342668	-0.530968	-0.540317	-0.49287	-0.810081	-0.382382	-1.33533	0.160662	0.286881	-0.465978	-0.822758	-0.269947	0.0114957	-0.678672	-0.231532	1.89968
ALDH1L1	Cytosolic 10-formyltetrahydrofolate dehydrogenase	O75891;O75891-3;O75891-2	O75891;O75891-3;O75891-2;C9IZ36;O75891-4;C9JY00;C9JYZ6	5	3	3	7.4	4.9	4.9	98.828	0	78.143	28.9068	27.9059	27.9077	NaN	NaN	NaN	-1.85074	NaN	NaN	NaN	NaN	NaN	NaN	NaN	NaN	NaN	NaN	NaN	NaN	NaN	NaN	NaN	NaN	NaN	-1.39521	-0.996196	NaN	NaN	-1.17991	0.0174944	-0.967956	NaN	NaN	-1.93335	NaN	-0.933628	-1.39657
ALDH1L2	Mitochondrial 10-formyltetrahydrofolate dehydrogenase	Q3SY69	Q3SY69;Q3SY69-3;Q3SY69-2;H0YHN9	14	14	12	21	21	18.5	101.74	0	74.486	29.9222	28.8372	29.0024	NaN	1.2475	-0.170215	-1.02128	2.01343	NaN	-0.826438	NaN	0.627327	-1.46383	-1.27125	-1.13559	-0.349107	-1.48609	-0.299365	0.410884	NaN	NaN	NaN	0.555914	-0.933766	-0.554104	0.555227	-0.770806	NaN	-0.29297	-1.08464	NaN	-0.638906	-0.241049	-0.267514	-0.846247	-0.758794	-0.734203
ALDH2	Aldehyde dehydrogenase, mitochondrial	P05091;P05091-2	P05091;P05091-2;S4R3S4	35	33	21	58	56.5	36.2	56.381	0	323.31	35.9579	35.117	34.7789	0.448478	2.18679	0.16723	-2.14867	-0.162154	1.23989	-1.80854	-1.99401	0.256528	-1.77152	0.0976109	-1.71904	-1.80662	-2.41696	-1.64833	-1.09108	-0.75285	0.146004	-0.358861	-1.39426	-0.239719	-1.9448	-1.6549	-0.435749	0.279412	0.156397	-1.50668	-2.51507	-1.59174	-0.550444	0.377068	-2.53249	0.73786	-2.31186
ALDH3A1	Aldehyde dehydrogenase, dimeric NADP-preferring	C9JMC5;E9PNN6;P30838;I3L3I9;A8MYB8;C9JKT2	C9JMC5;E9PNN6;P30838;I3L3I9;A8MYB8;C9JKT2;I3L3W9;I3L4E5;I3L1H6	6	5	5	18	14.8	14.8	41.647	0.00034837	26.246	28.6086	26.4044	28.2557	NaN	NaN	NaN	NaN	NaN	NaN	NaN	NaN	NaN	1.17473	NaN	NaN	NaN	NaN	NaN	NaN	NaN	NaN	NaN	NaN	NaN	NaN	NaN	NaN	NaN	NaN	NaN	NaN	NaN	NaN	NaN	NaN	NaN	NaN
ALDH3A2	Fatty aldehyde dehydrogenase	P51648;P51648-2;J3QRD1	P51648;P51648-2;J3QRD1;I3L1M4;J3QKK9;J3QS00;J3KTG1;C9JGJ2;I3L0X1;J3KTD9;I3L2W1;J3QQV9;I3L4G6;K7EN73;E9PJV0	21	21	20	41.6	41.6	39.2	54.847	0	301.14	33.299	31.3814	32.8554	0.509138	0.411101	1.91077	-0.299401	0.173895	-0.596187	0.790605	0.454913	1.34073	-0.435066	0.498251	-0.603687	-0.122853	0.167615	0.275603	1.23915	0.259785	NaN	0.487898	-0.0974247	NaN	1.1133	NaN	0.310457	0.110631	NaN	0.262674	-0.177131	-0.417386	0.335026	0.451541	-0.767609	0.949199	-0.792057
ALDH3B1	Aldehyde dehydrogenase family 3 member B1	P43353;P43353-2;A0A087X2D4	P43353;P43353-2;A0A087X2D4;A0A087X192;Q9BUJ8;P48448;A0A087WUF8;A0A087WTE0	8	7	7	21.2	21.2	21.2	51.839	0.0029257	8.875	29.7738	28.0014	29.2741	0.413702	1.58116	0.956429	1.06267	1.34596	NaN	1.05811	NaN	1.38504	1.52932	1.15737	NaN	NaN	-2.78369	NaN	0.748891	NaN	NaN	NaN	NaN	NaN	-0.31856	-0.363289	-0.0254119	0.835843	-0.48213	-0.136965	-0.35999	NaN	-0.384942	-0.588422	0.892974	NaN	0.0701145
ALDH4A1	Delta-1-pyrroline-5-carboxylate dehydrogenase, mitochondrial	P30038;P30038-3;P30038-2	P30038;P30038-3;P30038-2;Q5TF55	20	20	20	39.1	39.1	39.1	61.719	0	323.31	34.5337	33.6788	33.3724	0.54666	-0.890653	-0.512493	-2.36327	-0.99951	-0.504018	0.385817	-0.325286	-1.04243	-0.303793	0.672199	-1.43156	-0.211181	-1.54355	-1.25278	-0.315235	0.246347	-0.777319	0.391768	0.321351	-0.604235	1.16549	0.346191	-0.0589689	-0.511053	0.740625	-0.160121	0.177216	1.27947	0.873498	0.114634	0.450697	0.101381	-0.31165
ALDH5A1	Succinate-semialdehyde dehydrogenase, mitochondrial	P51649;P51649-2;C9J8Q5	P51649;P51649-2;C9J8Q5	19	19	19	34.2	34.2	34.2	57.214	0	323.31	33.3013	31.9416	32.589	-1.66575	-1.43059	0.421695	0.267476	-1.22942	-2.11073	-0.038273	-0.534579	0.547351	0.117695	-1.20008	0.735262	1.56608	0.102457	-0.827001	0.390668	0.510152	-0.164901	0.415867	-0.0166434	-1.12951	-0.284528	-0.170037	1.07676	-1.7502	0.406319	-1.17945	-1.93788	0.143785	0.534062	-0.709363	-0.552939	0.819913	-0.600534
ALDH6A1	Methylmalonate-semialdehyde dehydrogenase [acylating], mitochondrial	Q02252;Q02252-2;G3V4Z4	Q02252;Q02252-2;G3V4Z4	32	32	32	63.6	63.6	63.6	57.839	0	323.31	34.2858	33.4678	33.0775	-1.93688	-2.87292	-0.243848	-1.50865	-2.55292	-1.65704	-0.42167	-1.96095	-2.26236	-1.79156	0.221692	-0.946944	-0.812891	-1.77167	-1.71312	-1.2344	-1.08042	-0.869306	0.0657101	-1.35505	-2.73322	-0.792607	-2.73639	-0.867884	-1.23814	0.585539	-1.53981	-1.6719	-0.638883	-0.577487	-0.533493	-0.532908	-2.17677	-2.64964
ALDH7A1	Alpha-aminoadipic semialdehyde dehydrogenase	P49419-2	P49419-2	38	38	2	77.3	77.3	2.9	55.366	0	323.31	36.3937	35.0804	35.6509	-0.739059	0.406645	0.252416	0.214125	-0.981309	-0.531344	0.956651	0.256648	-0.11491	-0.859666	-0.263508	0.164786	-0.53026	0.24306	-1.24605	0.170694	-1.06326	1.14091	0.0610158	0.0856966	0.606916	1.07217	-0.25226	-0.26304	-0.747003	0.377846	-0.293164	-0.620911	-0.493581	-0.167167	-0.462813	-0.0379767	-1.20354	-0.956739
ALDH9A1	4-trimethylaminobutyraldehyde dehydrogenase	P49189;P49189-2	P49189;P49189-2	29	29	29	63.2	63.2	63.2	53.801	0	323.31	36.0213	34.9217	35.1145	-0.91156	-0.268747	-0.990251	-0.229484	-1.59009	-1.56533	-0.959711	0.298072	-0.0216725	-1.2189	0.211137	-0.604827	-0.663785	-0.834596	-1.89245	-1.40809	-0.758794	-0.212835	-0.626736	-0.355184	-0.352271	-1.1346	-0.50668	-0.205297	-1.81782	-0.255408	-0.91937	-0.150593	-0.716173	-0.0781828	-0.802084	-0.272437	-1.56043	-1.61493
ALDOA	Fructose-bisphosphate aldolase A;Fructose-bisphosphate aldolase	P04075;J3KPS3;P04075-2;H3BQN4;H3BPS8;H3BUH7	P04075;J3KPS3;P04075-2;H3BQN4;H3BPS8;H3BUH7;H3BR04;H3BMQ8;H3BU78;H3BR68	50	50	41	95.6	95.6	81.9	39.42	0	323.31	40.5242	37.9165	40.2658	0.821629	0.390888	0.240497	-0.224806	0.543001	0.514602	-0.458743	0.597984	0.769856	0.461319	0.912573	1.09903	0.901263	0.570463	0.687867	0.58323	0.482022	1.73595	1.14574	0.265557	0.0485151	0.553655	-0.046176	0.559345	0.807108	0.496513	0.442121	-0.540883	0.882526	0.628634	-0.019492	0.738206	0.574247	0.132116
ALDOB	Fructose-bisphosphate aldolase;Fructose-bisphosphate aldolase B	A0A087WXX2;P05062	A0A087WXX2;P05062	5	3	3	16.1	11.7	11.7	34.854	0.0038195	6.8612	27.4595	25.7345	26.9398	NaN	NaN	NaN	NaN	NaN	NaN	NaN	NaN	NaN	NaN	NaN	NaN	NaN	NaN	NaN	-2.02263	NaN	NaN	NaN	NaN	NaN	NaN	NaN	NaN	NaN	NaN	NaN	NaN	NaN	NaN	NaN	NaN	NaN	NaN
ALDOC	Fructose-bisphosphate aldolase C;Fructose-bisphosphate aldolase	P09972;A8MVZ9;J3KSV6;J3QKP5	P09972;A8MVZ9;J3KSV6;J3QKP5;C9J8F3;J3QKK1	32	23	13	81	64.6	37.4	39.455	0	323.31	35.6295	33.4707	35.2637	1.67717	-0.262279	1.01035	-0.110744	0.195221	2.16414	0.967242	1.5923	0.15017	0.488515	1.18644	0.247077	0.629007	0.592062	0.168128	2.62845	0.143655	NaN	-0.914684	0.631524	NaN	0.650856	0.252052	NaN	1.81307	NaN	2.6869	0.316841	NaN	NaN	NaN	0.0809305	-0.360472	1.82359
ALG1	Chitobiosyldiphosphodolichol beta-mannosyltransferase	Q9BT22;Q9BT22-2;K7EID2	Q9BT22;Q9BT22-2;K7EID2;K7EPU3;K7EQK1;A0A087WZJ8;Q6GMV1	10	10	10	22.4	22.4	22.4	52.518	0.00018312	34.283	31.5832	30.1666	30.9061	0.216734	0.229465	0.500904	-0.2472	-1.01616	1.06025	-0.709953	-0.13603	-1.17834	-0.411272	0.171207	0.194465	-0.691336	0.426963	-1.53362	-0.324311	0.559149	0.300768	0.903501	-1.10082	-0.901715	0.422664	-0.56435	0.293724	-0.268	-1.41031	-0.174524	-0.205081	NaN	NaN	2.5103	NaN	-0.602635	-1.45443
ALG10	Dol-P-Glc:Glc(2)Man(9)GlcNAc(2)-PP-Dol alpha-1,2-glucosyltransferase	Q5BKT4	Q5BKT4	3	3	1	8.5	8.5	4.7	55.605	0.0090956	3.6414	28.844	28.748	24.8867	NaN	NaN	NaN	NaN	NaN	NaN	NaN	NaN	NaN	NaN	NaN	NaN	NaN	NaN	NaN	NaN	NaN	NaN	NaN	NaN	NaN	NaN	NaN	NaN	NaN	NaN	NaN	NaN	NaN	NaN	NaN	NaN	NaN	NaN
ALG11	GDP-Man:Man(3)GlcNAc(2)-PP-Dol alpha-1,2-mannosyltransferase	Q2TAA5	Q2TAA5	4	4	4	8.1	8.1	8.1	55.65	0.0025103	9.5642	28.4388	27.7174	27.0931	NaN	NaN	NaN	NaN	-2.93005	NaN	NaN	NaN	-1.66813	NaN	NaN	NaN	NaN	-1.40091	NaN	NaN	NaN	NaN	NaN	NaN	NaN	NaN	NaN	NaN	NaN	-3.10346	-0.897167	1.0292	NaN	NaN	0.775261	-2.09739	NaN	NaN
ALG12	Dol-P-Man:Man(7)GlcNAc(2)-PP-Dol alpha-1,6-mannosyltransferase	Q9BV10;H7C5R7	Q9BV10;H7C5R7;H7C4I6	3	3	3	9.2	9.2	9.2	54.654	0.0012367	13.214	26.2474	24.8723	25.5448	NaN	NaN	NaN	NaN	NaN	NaN	NaN	NaN	NaN	NaN	NaN	0.0594937	NaN	NaN	NaN	NaN	NaN	NaN	NaN	NaN	NaN	NaN	NaN	NaN	NaN	NaN	NaN	NaN	NaN	NaN	NaN	NaN	NaN	NaN
ALG13	Putative bifunctional UDP-N-acetylglucosamine transferase and deubiquitinase ALG13	A0A096LP10;Q9NP73-2;A0A096LNJ4;A0A087WX43;D6RE84;A0A087WTT9	A0A096LP10;Q9NP73-2;A0A096LNJ4;A0A087WX43;D6RE84;A0A087WTT9;A0A087WT15;A0A096LNL2	6	6	2	30.9	30.9	8	17.801	0.0010965	14.258	30.9805	29.4036	30.3915	-0.093448	-0.704371	0.105008	-0.419353	-0.184966	0.27262	0.960586	-0.0669562	0.134221	0.21014	0.0858326	NaN	0.108625	0.235972	0.135798	-0.864491	NaN	-0.416442	1.14913	NaN	0.904349	0.579566	-1.01666	0.923415	0.43776	0.335255	-0.271984	-0.545719	-0.420009	NaN	0.0127832	0.454597	-0.0289844	-0.266108
ALG14	UDP-N-acetylglucosamine transferase subunit ALG14 homolog	Q96F25	Q96F25	1	1	1	5.6	5.6	5.6	24.15	0.007307	4.2516	23.4138	22.4724	22.3528	NaN	NaN	NaN	NaN	NaN	NaN	NaN	NaN	-1.63442	NaN	NaN	NaN	NaN	NaN	NaN	NaN	NaN	NaN	NaN	NaN	NaN	NaN	NaN	NaN	NaN	NaN	NaN	NaN	NaN	NaN	NaN	NaN	NaN	NaN
ALG2	Alpha-1,3/1,6-mannosyltransferase ALG2	Q9H553	Q9H553;A0A0A0MTE0	17	17	7	41.8	41.8	17.8	47.091	0	175.74	31.4659	29.8662	30.8882	0.610039	1.33708	-0.832848	0.211511	-0.483037	0.289716	-0.660635	-0.400054	-0.029323	0.0850168	-0.655762	0.0900404	-0.797915	-0.0566262	-1.09191	NaN	-0.771027	-0.478105	NaN	0.333653	NaN	-0.442399	0.602077	0.733615	0.691713	0.0846086	-0.409949	NaN	NaN	-1.04928	1.2737	0.845831	-0.0160597	1.03837
ALG3	Dol-P-Man:Man(5)GlcNAc(2)-PP-Dol alpha-1,3-mannosyltransferase	H7C0X4;C9J7S5;Q92685-2;Q92685	H7C0X4;C9J7S5;Q92685-2;Q92685	5	5	5	13.3	13.3	13.3	36.898	0	36.185	27.7451	26.0794	27.1988	NaN	NaN	NaN	NaN	NaN	NaN	1.39556	1.43563	0.524365	1.37278	-0.824827	NaN	NaN	-0.977923	-0.400568	NaN	NaN	NaN	NaN	NaN	NaN	NaN	NaN	NaN	NaN	NaN	NaN	NaN	NaN	NaN	NaN	NaN	NaN	NaN
ALG5	Dolichyl-phosphate beta-glucosyltransferase	Q9Y673-2;Q9Y673	Q9Y673-2;Q9Y673	11	11	11	45.2	45.2	45.2	33.525	0	67.096	30.3468	29.0202	29.6128	-0.243301	0.386701	NaN	NaN	-3.131	0.426855	NaN	NaN	-0.828281	NaN	0.0976109	-1.24356	-0.0559212	-1.7209	-0.556988	0.454492	NaN	NaN	0.410775	0.441059	NaN	-1.02856	-1.24999	-0.581519	0.196859	NaN	NaN	NaN	-0.489463	0.753177	NaN	NaN	NaN	-0.996311
ALG6	Dolichyl pyrophosphate Man9GlcNAc2 alpha-1,3-glucosyltransferase	S4R350;A2A2G4;Q9Y672	S4R350;A2A2G4;Q9Y672	3	3	3	11.7	11.7	11.7	32.235	0.00035292	28.166	29.8413	28.8512	28.8312	NaN	NaN	NaN	NaN	NaN	NaN	NaN	NaN	-0.17674	-1.45763	-0.277726	-0.175419	-0.301142	0.172103	-1.61083	NaN	NaN	NaN	NaN	NaN	NaN	-0.136902	NaN	NaN	NaN	-0.97211	0.829281	NaN	NaN	NaN	-0.996225	0.342668	-1.23521	-0.312509
ALG8	Probable dolichyl pyrophosphate Glc1Man9GlcNAc2 alpha-1,3-glucosyltransferase	Q9BVK2-2;Q9BVK2;E9PK79;E9PP96	Q9BVK2-2;Q9BVK2;E9PK79;E9PP96;E9PLP7;E9PP04;E9PP80;E9PNE2	4	4	2	12.2	12.2	7.3	53.18	0.0046981	5.7326	27.5761	25.181	27.272	NaN	NaN	NaN	NaN	NaN	NaN	NaN	NaN	NaN	NaN	NaN	NaN	NaN	NaN	NaN	NaN	NaN	NaN	NaN	NaN	NaN	NaN	NaN	NaN	NaN	NaN	NaN	NaN	NaN	NaN	NaN	NaN	NaN	NaN
ALG9	Alpha-1,2-mannosyltransferase ALG9	A0A087WZ62;Q9H6U8;Q9H6U8-3;H0YCW6;Q9H6U8-2;Q9H6U8-4	A0A087WZ62;Q9H6U8;Q9H6U8-3;H0YCW6;Q9H6U8-2;Q9H6U8-4;A0A087WVC0;A0A087WZY8;A0A087WTZ3;A0A087WV58;A0A087WX16	11	11	11	18.4	18.4	18.4	95.921	0	67.577	29.7221	28.4396	28.9582	NaN	0.96643	NaN	-0.571557	-0.645616	0.616734	NaN	NaN	NaN	NaN	NaN	-0.642617	0.390117	NaN	-1.61392	NaN	NaN	0.687867	-0.705782	-0.383755	NaN	NaN	NaN	-0.899184	0.869082	NaN	NaN	NaN	NaN	NaN	NaN	NaN	-0.29752	NaN
ALKBH1	Alkylated DNA repair protein alkB homolog 1	Q13686	Q13686;H0YJF3;G3V4M4	4	4	4	16.2	16.2	16.2	43.831	0.0013766	12.359	29.9154	25.3769	29.8519	NaN	NaN	NaN	NaN	NaN	NaN	NaN	NaN	NaN	NaN	NaN	NaN	NaN	NaN	NaN	NaN	NaN	NaN	NaN	NaN	NaN	NaN	NaN	NaN	NaN	NaN	NaN	NaN	NaN	NaN	NaN	NaN	NaN	NaN
ALKBH4	Alpha-ketoglutarate-dependent dioxygenase alkB homolog 4	Q9NXW9	Q9NXW9;Q9NXW9-2	4	4	4	14.6	14.6	14.6	33.837	0.0020961	10.62	28.337	27.3106	27.3629	NaN	NaN	-0.490172	NaN	NaN	NaN	NaN	NaN	NaN	NaN	NaN	NaN	NaN	0.168385	NaN	NaN	NaN	NaN	NaN	NaN	NaN	NaN	NaN	NaN	NaN	NaN	NaN	-0.696704	NaN	NaN	-0.146771	NaN	0.00345838	NaN
ALKBH5	RNA demethylase ALKBH5	Q6P6C2;Q6P6C2-1;Q6P6C2-3	Q6P6C2;Q6P6C2-1;Q6P6C2-3;K7ER58	11	11	11	29.4	29.4	29.4	44.255	0	95.503	29.4531	27.5366	29.0091	0.872395	1.87476	NaN	0.305912	NaN	0.527371	NaN	2.30168	1.21642	NaN	1.86667	NaN	0.98178	1.72102	1.03224	1.04544	NaN	NaN	-1.62589	1.21655	NaN	NaN	NaN	NaN	NaN	NaN	NaN	NaN	NaN	NaN	NaN	NaN	NaN	3.393
ALKBH7	Alpha-ketoglutarate-dependent dioxygenase alkB homolog 7, mitochondrial	Q9BT30;M0QZI0	Q9BT30;M0QZI0	4	4	4	29.9	29.9	29.9	24.516	0.00036121	31.835	26.0252	25.0996	24.9469	NaN	NaN	-1.43378	NaN	NaN	NaN	NaN	NaN	NaN	NaN	NaN	NaN	NaN	NaN	NaN	NaN	NaN	NaN	NaN	NaN	NaN	NaN	NaN	NaN	NaN	NaN	NaN	NaN	NaN	NaN	NaN	NaN	NaN	NaN
ALMS1	Alstrom syndrome protein 1	A0A087WTU9;A0A087WZY3;Q8TCU4;A0A087WV20;Q8TCU4-3;Q8TCU4-2	A0A087WTU9;A0A087WZY3;Q8TCU4;A0A087WV20;Q8TCU4-3;Q8TCU4-2;H7C1D9	10	10	10	3.2	3.2	3.2	456.41	0.0088784	3.7937	30.2556	29.417	29.074	NaN	NaN	NaN	NaN	NaN	NaN	NaN	NaN	NaN	NaN	NaN	NaN	-0.641334	NaN	NaN	NaN	-1.95294	NaN	2.20564	NaN	NaN	NaN	NaN	NaN	NaN	NaN	NaN	NaN	NaN	NaN	NaN	0.914718	NaN	NaN
ALOX12B	Arachidonate 12-lipoxygenase, 12R-type	O75342	O75342	5	5	5	6.7	6.7	6.7	80.355	0.0070147	4.6631	28.5125	27.0436	27.8658	NaN	NaN	NaN	0.517326	NaN	NaN	NaN	NaN	NaN	NaN	NaN	NaN	NaN	NaN	NaN	NaN	NaN	NaN	NaN	NaN	NaN	NaN	NaN	NaN	NaN	NaN	NaN	NaN	NaN	NaN	NaN	NaN	NaN	NaN
ALOX15B	Arachidonate 15-lipoxygenase B	I3L1D5;O15296;O15296-3;O15296-4;O15296-2	I3L1D5;O15296;O15296-3;O15296-4;O15296-2	12	12	12	19.9	19.9	19.9	74.486	0	70.647	30.4567	29.7481	29.0913	-1.17007	2.20377	NaN	-2.64124	NaN	NaN	NaN	NaN	-0.571515	NaN	NaN	-1.76921	NaN	NaN	NaN	NaN	-1.02043	NaN	0.486045	-2.40721	NaN	NaN	NaN	-2.40989	NaN	NaN	NaN	-0.041432	NaN	-1.89475	1.20702	-1.66282	NaN	-3.3954
ALOX5	Arachidonate 5-lipoxygenase	P09917;P09917-5;P09917-2;P09917-3	P09917;P09917-5;P09917-2;P09917-3;A0A087X109	9	9	2	17.5	17.5	4.7	77.982	0	51.831	27.1713	26.4946	25.754	NaN	NaN	-0.153896	NaN	NaN	NaN	NaN	NaN	NaN	NaN	NaN	NaN	-2.10302	NaN	NaN	NaN	NaN	NaN	NaN	NaN	NaN	NaN	NaN	NaN	NaN	NaN	NaN	NaN	NaN	NaN	NaN	NaN	-2.90574	NaN
ALOX5AP	Arachidonate 5-lipoxygenase-activating protein	A0A087WW23;P20292	A0A087WW23;P20292	4	4	4	17.9	17.9	17.9	24.208	0.0011143	15.815	30.1353	29.5792	28.4907	NaN	NaN	NaN	NaN	NaN	NaN	NaN	NaN	NaN	NaN	NaN	NaN	-4.64863	-3.31473	NaN	NaN	NaN	NaN	NaN	NaN	NaN	NaN	NaN	NaN	NaN	NaN	NaN	NaN	NaN	NaN	NaN	NaN	NaN	NaN
ALPL	Alkaline phosphatase, tissue-nonspecific isozyme	P05186-3;P05186;P05186-2	P05186-3;P05186;P05186-2;B1ANL0	10	10	10	33.3	33.3	33.3	51.045	0	323.31	29.5228	29.0588	27.6604	NaN	NaN	NaN	NaN	NaN	NaN	NaN	NaN	NaN	NaN	NaN	NaN	NaN	-2.5021	-1.30611	NaN	NaN	NaN	NaN	NaN	NaN	NaN	NaN	NaN	NaN	NaN	NaN	NaN	-2.6642	NaN	NaN	NaN	NaN	NaN
ALPP;ALPPL2	Alkaline phosphatase, placental type;Alkaline phosphatase;Alkaline phosphatase, placental-like	P05187;A0A087X0P5;P10696	P05187;A0A087X0P5;P10696;P09923	15	15	15	41.9	41.9	41.9	57.953	0	199.12	30.7896	28.7894	30.3746	NaN	0.794936	2.12244	1.64759	2.61006	1.56145	1.04586	0.851119	3.36765	2.12846	1.61753	1.28859	NaN	0.973795	NaN	2.1037	NaN	NaN	1.96846	1.52462	NaN	NaN	NaN	2.00364	1.47114	NaN	1.79011	NaN	NaN	2.35177	NaN	2.43904	2.89194	2.9142
ALYREF	THO complex subunit 4	Q86V81;E9PB61	Q86V81;E9PB61	14	14	14	58.4	58.4	58.4	26.888	0	323.31	34.9789	33.034	34.545	-0.0147765	0.47892	0.3421	0.730227	0.638954	-0.157126	-0.0396811	0.827331	2.10232	0.504468	0.345169	0.543298	0.240253	-0.321513	0.0311129	-0.114613	-0.103845	-0.433078	-0.719162	-1.16249	0.533364	0.709202	1.3739	0.873971	2.12668	1.28647	0.813525	1.99436	2.16549	1.74636	-0.433526	1.25659	0.457647	-0.032492
AMACR	Alpha-methylacyl-CoA racemase	D6RB81;Q9UHK6;Q9UHK6-5;V9GZ45;V9GYP4	D6RB81;Q9UHK6;Q9UHK6-5;V9GZ45;V9GYP4;V9GYU9;Q9UHK6-4;Q9UHK6-2	7	7	7	30.5	30.5	30.5	40.674	0	78.098	29.145	28.4061	27.826	NaN	-0.231769	-0.182213	-0.620224	-0.175045	NaN	0.195348	NaN	0.246347	NaN	NaN	-1.42206	NaN	NaN	NaN	NaN	NaN	NaN	NaN	-2.25209	NaN	NaN	NaN	-1.47481	-1.62349	-1.84601	0.535754	-0.119808	NaN	NaN	0.289244	NaN	0.809003	NaN
AMBP	Protein AMBP;Alpha-1-microglobulin;Inter-alpha-trypsin inhibitor light chain;Trypstatin	P02760;S4R471;S4R3Y4	P02760;S4R471;S4R3Y4	18	17	17	56.5	54.5	54.5	38.999	0	323.31	32.6143	32.513	28.7318	NaN	NaN	NaN	NaN	NaN	NaN	NaN	NaN	NaN	NaN	NaN	NaN	-2.51862	NaN	-2.25574	NaN	NaN	NaN	NaN	-2.34659	NaN	-4.81754	NaN	NaN	-5.05827	NaN	NaN	NaN	NaN	NaN	NaN	-3.52598	NaN	-3.77889
AMDHD2	Putative N-acetylglucosamine-6-phosphate deacetylase	Q9Y303;Q9Y303-2;Q9Y303-3;H3BTZ6;H3BSV9	Q9Y303;Q9Y303-2;Q9Y303-3;H3BTZ6;H3BSV9;H3BSD5;H3BTE3;H3BQ15;H3BT49	13	13	13	50.4	50.4	50.4	43.747	0	141.58	31.009	30.2589	29.7065	NaN	-2.47971	-2.29315	-2.34307	-0.737086	-1.06314	-0.479613	-0.0956508	-0.565994	-1.76386	-1.5399	-1.52363	-0.769133	-1.44521	NaN	NaN	-0.477181	-0.93451	0.1133	-1.53521	-2.58606	-0.945138	-1.23674	-1.13327	-1.6554	-1.33337	-0.45688	-0.372225	-0.156177	-2.02591	0.682483	-1.6589	-0.175159	-1.14452
AMFR	E3 ubiquitin-protein ligase AMFR	Q9UKV5;H3BRK9;R4GNG2	Q9UKV5;H3BRK9;R4GNG2	6	6	6	17.1	17.1	17.1	72.995	0.0034164	7.1329	27.0922	26.1588	26.0226	NaN	NaN	NaN	NaN	-1.17371	-1.42682	NaN	NaN	-1.06951	0.0219061	NaN	NaN	NaN	NaN	NaN	NaN	NaN	NaN	NaN	0.808426	NaN	NaN	-0.615044	NaN	NaN	NaN	NaN	NaN	NaN	NaN	NaN	NaN	NaN	NaN
AMOTL1	Angiomotin-like protein 1	Q8IY63-2;Q8IY63	Q8IY63-2;Q8IY63	3	3	3	4.6	4.6	4.6	101.18	0.004065	6.4319	24.5736	22.5176	24.1767	NaN	NaN	NaN	NaN	NaN	NaN	NaN	NaN	NaN	NaN	NaN	NaN	NaN	NaN	NaN	NaN	NaN	NaN	NaN	NaN	NaN	NaN	NaN	NaN	NaN	NaN	NaN	NaN	NaN	NaN	NaN	NaN	NaN	NaN
AMPD2	AMP deaminase 2	Q01433-2;Q01433;H0Y360;Q01433-3;Q01433-5;Q01433-4	Q01433-2;Q01433;H0Y360;Q01433-3;Q01433-5;Q01433-4;E9PJF6;H0YCL9;E9PIJ1;H0YF16	22	22	21	32.1	32.1	31	92.07	0	73.196	31.8799	30.7134	31.0291	0.522056	-0.0574968	-0.514862	-0.634867	-0.167928	-0.184375	0.220701	-0.106234	0.296428	-0.726711	-0.643451	0.202763	0.272382	-0.682858	-0.900207	0.306146	-0.543614	-1.03259	-0.864097	0.311387	0.0468402	-0.501136	0.0333701	-0.452688	-0.150321	-0.320919	0.509037	NaN	NaN	-0.296864	NaN	-0.237065	0.0230425	-0.478226
AMPH	Amphiphysin	P49418-2;P49418;H0Y7T8	P49418-2;P49418;H0Y7T8	7	7	7	13.2	13.2	13.2	71.928	0.00064599	17.48	27.1529	26.8596	24.7104	NaN	NaN	-3.03789	NaN	NaN	NaN	NaN	NaN	NaN	NaN	NaN	NaN	NaN	NaN	NaN	NaN	NaN	NaN	NaN	NaN	NaN	NaN	NaN	NaN	NaN	NaN	NaN	NaN	NaN	NaN	NaN	NaN	NaN	NaN
AMZ2	Archaemetzincin-2	Q86W34;J3KSH1;J3KS38;J3KRS2;J3QLK6;J3KTM1;J3KRD0	Q86W34;J3KSH1;J3KS38;J3KRS2;J3QLK6;J3KTM1;J3KRD0	5	5	3	15.8	15.8	8.9	41.263	0.0013713	12.174	27.0723	25.5422	26.4592	NaN	-0.0621434	NaN	0.758303	-0.30868	NaN	NaN	NaN	-0.880551	NaN	NaN	NaN	NaN	NaN	NaN	NaN	NaN	NaN	NaN	NaN	NaN	NaN	NaN	NaN	NaN	NaN	NaN	NaN	NaN	NaN	NaN	NaN	NaN	NaN
ANAPC1	Anaphase-promoting complex subunit 1	Q9H1A4;H0Y564	Q9H1A4;H0Y564;F8WAS1	25	25	25	17.1	17.1	17.1	216.5	0	255.77	31.7355	30.4121	30.9996	0.00992034	0.426855	NaN	0.65361	0.986739	1.04019	0.60046	1.20013	0.319965	0.629753	0.194339	0.387473	1.0653	0.151209	1.29596	0.152768	1.50523	0.482125	-0.16895	0.480575	NaN	0.330444	0.406863	0.705934	1.76043	NaN	0.3667	NaN	NaN	0.524064	0.174406	NaN	0.403159	0.196229
ANAPC10	Anaphase-promoting complex subunit 10	D6R9Q5;D6RD74;D6RA92;Q9UM13	D6R9Q5;D6RD74;D6RA92;Q9UM13	1	1	1	11	11	11	12.346	0.0072454	4.4725	26.4587	25.1601	25.706	NaN	NaN	NaN	-0.240605	NaN	NaN	NaN	NaN	NaN	NaN	NaN	NaN	NaN	NaN	NaN	NaN	NaN	NaN	NaN	NaN	NaN	NaN	NaN	NaN	NaN	NaN	NaN	NaN	NaN	NaN	NaN	NaN	NaN	NaN
ANAPC16	Anaphase-promoting complex subunit 16	Q96DE5	Q96DE5	3	3	1	57.3	57.3	14.5	11.667	0.0003468	25.553	24.1345	23.2364	23.0249	NaN	NaN	NaN	NaN	NaN	NaN	NaN	NaN	NaN	NaN	NaN	NaN	NaN	NaN	NaN	NaN	NaN	NaN	NaN	NaN	NaN	NaN	NaN	NaN	NaN	NaN	NaN	NaN	NaN	NaN	NaN	NaN	NaN	NaN
ANAPC2	Anaphase-promoting complex subunit 2	Q9UJX6-2;Q9UJX6	Q9UJX6-2;Q9UJX6	12	12	12	15.1	15.1	15.1	93.468	0	49.282	29.9991	28.6192	29.2996	1.02077	1.04369	0.543991	0.32964	0.198745	0.118626	NaN	0.76757	-0.398494	0.250355	NaN	NaN	NaN	NaN	NaN	NaN	1.48841	NaN	-0.0619024	-0.661889	NaN	NaN	0.624616	NaN	NaN	0.523662	0.0564447	0.555129	NaN	NaN	NaN	0.715718	NaN	NaN
ANAPC4	Anaphase-promoting complex subunit 4	Q9UJX5;Q9UJX5-3;Q9UJX5-2	Q9UJX5;Q9UJX5-3;Q9UJX5-2;D6RAP6;D6RFM7	11	11	11	15.6	15.6	15.6	92.115	0.0011168	16.076	28.0333	26.5144	27.4142	NaN	NaN	NaN	NaN	NaN	0.472592	NaN	NaN	0.589284	NaN	NaN	NaN	NaN	NaN	NaN	NaN	NaN	NaN	-0.248793	0.600936	NaN	NaN	NaN	NaN	NaN	NaN	NaN	NaN	NaN	NaN	2.04646	NaN	NaN	NaN
ANAPC5	Anaphase-promoting complex subunit 5	F5H0F9;Q9UJX4;Q9UJX4-3;H0YFB5	F5H0F9;Q9UJX4;Q9UJX4-3;H0YFB5;F5GY68;F5H0N1;Q9UJX4-2;F5H3S5;F5GZ05	21	21	21	40.2	40.2	40.2	83.674	0	120.19	31.4853	28.5622	31.2813	0.797843	1.65255	1.15445	0.49968	0.287	0.174406	0.193204	0.285225	NaN	0.551787	1.39912	0.852318	0.646808	0.601792	-0.0213797	NaN	NaN	NaN	NaN	NaN	NaN	0.823342	0.40523	NaN	1.59393	1.05943	0.560715	0.74442	NaN	NaN	NaN	0.79776	0.58602	0.881508
ANAPC7	Anaphase-promoting complex subunit 7	Q9UJX3-2;Q9UJX3	Q9UJX3-2;Q9UJX3;H0YIW2;H0YIX7	21	21	21	47.1	47.1	47.1	60.002	0	323.31	31.5383	29.425	31.1592	0.319849	1.65709	1.66644	1.08236	0.224905	0.712816	1.12413	NaN	1.93301	0.584674	0.65526	1.06343	0.711935	0.869398	0.477677	0.658463	0.33754	NaN	-0.131487	0.700617	NaN	NaN	2.62835	NaN	1.68585	NaN	NaN	0.961772	NaN	NaN	NaN	1.2532	NaN	NaN
ANG	Angiogenin	P03950	P03950	4	4	4	38.1	38.1	38.1	16.55	0	36.704	25.734	25.4086	23.4259	NaN	NaN	NaN	NaN	NaN	NaN	NaN	NaN	NaN	NaN	NaN	NaN	NaN	NaN	NaN	NaN	NaN	NaN	NaN	NaN	NaN	NaN	NaN	NaN	NaN	NaN	NaN	NaN	NaN	NaN	NaN	NaN	NaN	NaN
ANGEL2	Protein angel homolog 2	Q5VTE6-2;Q5VTE6	Q5VTE6-2;Q5VTE6	1	1	1	5.6	5.6	5.6	42.106	0	120.9	26.7077	25.1999	26.0826	NaN	NaN	NaN	NaN	NaN	NaN	NaN	NaN	NaN	NaN	NaN	NaN	NaN	NaN	NaN	NaN	NaN	NaN	NaN	NaN	NaN	NaN	NaN	NaN	NaN	NaN	NaN	NaN	NaN	NaN	NaN	NaN	NaN	NaN
ANGPTL2	Angiopoietin-related protein 2	Q9UKU9	Q9UKU9;Q9UKU9-2	11	11	9	22.3	22.3	17.2	57.104	0.0030151	7.5376	27.1693	26.5732	25.6063	-2.6137	NaN	NaN	NaN	NaN	NaN	NaN	NaN	NaN	NaN	NaN	NaN	NaN	NaN	NaN	NaN	NaN	NaN	NaN	NaN	NaN	NaN	NaN	NaN	NaN	NaN	NaN	NaN	NaN	NaN	NaN	NaN	NaN	NaN
ANK1	Ankyrin-1	P16157-10;P16157-8;P16157-5;P16157-16;P16157-3;P16157;P16157-12;P16157-14;P16157-21;P16157-11;P16157-9;P16157-6;P16157-7;P16157-4;P16157-13;P16157-15;P16157-2;H0YBS0	P16157-10;P16157-8;P16157-5;P16157-16;P16157-3;P16157;P16157-12;P16157-14;P16157-21;P16157-11;P16157-9;P16157-6;P16157-7;P16157-4;P16157-13;P16157-15;P16157-2;H0YBS0;H0YAY8	56	56	52	42.5	42.5	41	197.75	0	323.31	31.7388	31.5313	28.8387	-0.219455	NaN	-2.17997	-2.00434	NaN	NaN	NaN	-3.95223	NaN	-1.05302	-0.0840432	NaN	NaN	-2.18449	-3.3329	NaN	NaN	-2.79336	NaN	0.808014	NaN	NaN	NaN	NaN	-5.26668	NaN	NaN	NaN	NaN	NaN	NaN	-6.55993	NaN	NaN
ANK2	Ankyrin-2	Q01484;I6L894;E9PHW9;D6RHE1;B7Z651	Q01484;I6L894;E9PHW9;D6RHE1;B7Z651;H0Y931;D6R9U4;H0Y8Y2;D6RIY9	21	12	5	5.7	3.7	1.4	433.71	0.0011152	15.913	28.5811	27.4018	27.7407	NaN	-0.547763	-0.98339	NaN	NaN	2.84105	NaN	NaN	NaN	NaN	NaN	NaN	NaN	NaN	NaN	NaN	NaN	NaN	NaN	NaN	NaN	NaN	NaN	NaN	NaN	NaN	NaN	NaN	NaN	NaN	NaN	NaN	NaN	NaN
ANK3	Ankyrin-3	Q12955;Q12955-5;A0A087WTF3	Q12955;Q12955-5;A0A087WTF3;Q12955-6;A0A087WZ65;A0A087WUY3;H0Y3A4;A0A087X0B4;D6RHY3;H0Y951;A0A087WY90;H0YA66;A0A087WX55;A0A087WWI5;H0YAH5;A0A087WTP5	52	48	4	14.9	14.3	1	480.4	0	323.31	32.6935	30.6342	32.2977	1.16594	1.34153	1.82338	0.740625	0.998051	0.511569	-0.343989	1.6854	0.499986	0.403159	0.166587	0.418352	1.07909	1.37195	-1.7012	0.626112	0.359521	NaN	0.705403	0.79917	NaN	-0.311166	0.283448	0.966357	-0.56077	-0.0421448	0.570657	NaN	-0.0273221	NaN	0.0475383	1.50223	0.240253	-0.948614
ANKFY1	Rabankyrin-5	Q9P2R3;Q9P2R3-2;Q9P2R3-4	Q9P2R3;Q9P2R3-2;Q9P2R3-4;I3L3P8;K7EPT2	30	30	29	37.2	37.2	35.6	128.4	0	323.31	32.4076	31.0475	31.6955	0.192194	0.881899	0.495183	-0.0595401	-0.652448	-1.23151	-0.0834928	0.0949116	-0.447525	-0.802839	0.0112093	-0.54751	-0.600031	-0.370284	-0.0212626	-0.738915	-0.240009	-0.281737	0.107018	-0.556584	-0.786522	-0.728837	-0.466038	-0.638232	0.348232	-0.32182	-0.225531	-0.433896	-0.465022	-0.200664	0.199248	-0.623843	-0.68622	-1.33257
ANKHD1	Ankyrin repeat and KH domain-containing protein 1	Q8IWZ3-6	Q8IWZ3-6;H7C0V5	49	49	2	27	27	1.7	277.17	0	323.31	32.0559	30.4928	31.4599	0.432959	0.0253123	0.180657	0.135535	-0.242106	-0.215781	0.0206267	0.414244	-0.361064	0.496309	0.0972062	0.443501	0.584866	1.21176	0.687061	0.269991	-0.677218	-0.304434	-0.0255588	0.465295	-0.135364	0.602077	0.179001	0.195852	0.383939	0.254352	-0.231193	0.440846	0.130931	0.339821	0.293724	0.614851	-0.0249568	0.0813396
ANKIB1	Ankyrin repeat and IBR domain-containing protein 1	Q9P2G1	Q9P2G1;C9JZ63	4	4	4	7	7	7	122	0.007308	4.2518	30.3091	30.2844	24.4298	NaN	NaN	NaN	NaN	NaN	NaN	NaN	NaN	NaN	NaN	NaN	NaN	-6.70215	NaN	NaN	NaN	NaN	NaN	NaN	NaN	NaN	NaN	NaN	NaN	NaN	NaN	NaN	NaN	NaN	NaN	NaN	NaN	NaN	NaN
ANKLE2	Ankyrin repeat and LEM domain-containing protein 2	Q86XL3;Q86XL3-2	Q86XL3;Q86XL3-2;Q86XL3-3;F5H1D4;F5H6J0	21	21	21	30.6	30.6	30.6	104.11	0	236.28	30.303	28.4102	29.8504	0.487075	1.30135	-0.40677	0.294665	-0.45334	0.230449	0.170694	1.0732	0.0140695	0.970191	0.238787	0.225892	0.471864	0.397693	NaN	0.791606	NaN	0.527571	0.320773	0.128161	NaN	1.04956	0.994145	0.0908535	0.939904	0.361432	0.124857	NaN	NaN	NaN	NaN	NaN	NaN	-0.281702
ANKRD13A	Ankyrin repeat domain-containing protein 13A	Q8IZ07;S4R3D2;H0YIN8	Q8IZ07;S4R3D2;H0YIN8;F8W150;S4R3U2;Q6ZTN6-2;Q6ZTN6	6	6	5	13.1	13.1	11	67.618	0.0025271	10.033	27.2742	26.0709	26.4523	NaN	NaN	NaN	-0.565438	-1.52521	-0.419604	NaN	0.424815	NaN	NaN	NaN	NaN	NaN	NaN	NaN	NaN	NaN	NaN	NaN	NaN	NaN	NaN	NaN	NaN	NaN	NaN	NaN	NaN	NaN	NaN	NaN	NaN	NaN	NaN
ANKRD16	Ankyrin repeat domain-containing protein 16	Q6P6B7;Q6P6B7-2	Q6P6B7;Q6P6B7-2	5	5	5	20.8	20.8	20.8	39.283	0	42.202	26.9292	25.5777	26.2116	0.97739	NaN	NaN	NaN	NaN	NaN	NaN	NaN	NaN	NaN	NaN	NaN	NaN	NaN	NaN	NaN	NaN	NaN	NaN	NaN	NaN	NaN	NaN	NaN	NaN	NaN	NaN	-3.28757	NaN	NaN	NaN	NaN	NaN	NaN
ANKRD17	Ankyrin repeat domain-containing protein 17	O75179-6;O75179-2;O75179;H0YM23;O75179-7;O75179-4	O75179-6;O75179-2;O75179;H0YM23;O75179-7;O75179-4;H0YLQ3;O75179-3;O75179-5	37	20	20	20.1	12.7	12.7	246.75	0	152.19	29.2644	27.3923	28.8041	-0.22361	NaN	NaN	-1.06471	-0.820973	-1.00173	-0.265327	NaN	NaN	NaN	-0.581303	0.33811	0.667937	-0.0987991	NaN	0.385265	NaN	NaN	NaN	0.809167	NaN	NaN	NaN	NaN	NaN	NaN	NaN	NaN	NaN	NaN	NaN	NaN	NaN	NaN
ANKRD20A8P;ANKRD20A3;ANKRD20A1;ANKRD20A2	Ankyrin repeat domain-containing protein 20B;Ankyrin repeat domain-containing protein 20A3;Ankyrin repeat domain-containing protein 20A1;Ankyrin repeat domain-containing protein 20A2	Q5CZ79;Q5CZ79-2;Q5VUR7;Q5TYW2;Q5SQ80	Q5CZ79;Q5CZ79-2;Q5VUR7;Q5TYW2;Q5SQ80;A0A087WXR0;Q4UJ75	4	4	4	4.9	4.9	4.9	93.908	0.001092	13.905	31.732	29.5297	31.3785	NaN	NaN	NaN	NaN	NaN	NaN	NaN	NaN	NaN	NaN	NaN	NaN	NaN	NaN	NaN	NaN	NaN	NaN	NaN	NaN	NaN	NaN	NaN	NaN	NaN	NaN	NaN	NaN	NaN	NaN	NaN	NaN	NaN	NaN
ANKRD22	Ankyrin repeat domain-containing protein 22	Q5VYY1	Q5VYY1	4	4	4	19.9	19.9	19.9	21.848	0.0025219	9.8209	26.0771	25.7852	23.6287	NaN	NaN	NaN	-3.06697	NaN	NaN	NaN	NaN	NaN	NaN	NaN	NaN	NaN	NaN	NaN	NaN	NaN	NaN	NaN	NaN	NaN	NaN	NaN	NaN	NaN	NaN	NaN	NaN	NaN	NaN	NaN	NaN	NaN	NaN
ANKRD26	Ankyrin repeat domain-containing protein 26	E7ESJ3;Q9UPS8;Q9UPS8-3;Q9UPS8-2	E7ESJ3;Q9UPS8;Q9UPS8-3;Q9UPS8-2	7	7	7	5.6	5.6	5.6	198.27	0.0074212	4.2071	29.3537	28.3819	28.3249	NaN	NaN	NaN	NaN	NaN	NaN	NaN	NaN	NaN	NaN	NaN	NaN	NaN	NaN	NaN	NaN	NaN	NaN	NaN	-4.31396	NaN	NaN	NaN	NaN	NaN	NaN	NaN	NaN	NaN	NaN	NaN	NaN	NaN	NaN
ANKRD27	Ankyrin repeat domain-containing protein 27	Q96NW4	Q96NW4;K7ELM1;K7EIH4;K7EPM2;A0A087WX52	17	17	17	19.2	19.2	19.2	116.98	0	81.81	28.6734	26.4438	28.3274	NaN	NaN	NaN	2.34517	1.20771	NaN	2.08617	1.28392	1.64823	NaN	NaN	1.61141	2.25142	1.59531	NaN	NaN	-0.288488	NaN	NaN	NaN	NaN	NaN	1.22076	1.77808	1.98612	NaN	1.66312	NaN	NaN	NaN	NaN	NaN	NaN	NaN
ANKRD28	Serine/threonine-protein phosphatase 6 regulatory ankyrin repeat subunit A	O15084;O15084-1;O15084-2;B4DIW9	O15084;O15084-1;O15084-2;B4DIW9	24	24	1	35.3	35.3	1.9	112.96	0	215.74	31.2441	29.2689	30.8207	0.240131	1.48218	1.69426	0.139208	0.337311	-0.118273	0.924404	0.716947	0.356595	0.407516	0.271665	0.612683	0.683921	-0.111321	0.403704	0.564037	0.989575	NaN	-0.468551	0.223917	0.833336	-0.436373	-0.12133	NaN	-0.0605026	NaN	0.513895	NaN	0.617487	NaN	NaN	1.02176	0.543298	-0.454565
ANKRD39	Ankyrin repeat domain-containing protein 39	Q53RE8	Q53RE8	7	7	7	51.4	51.4	51.4	19.651	0	43.959	28.0563	26.4753	27.4693	2.17117	-0.896979	NaN	NaN	NaN	NaN	NaN	NaN	NaN	NaN	NaN	NaN	NaN	NaN	NaN	NaN	NaN	NaN	NaN	NaN	NaN	NaN	NaN	NaN	NaN	NaN	NaN	NaN	NaN	NaN	NaN	NaN	NaN	NaN
ANKRD40	Ankyrin repeat domain-containing protein 40	Q6AI12	Q6AI12;K7ERW4	4	4	4	17.7	17.7	17.7	41.088	0.0012399	13.398	27.0961	25.559	26.4865	NaN	-0.290939	NaN	-0.759502	NaN	NaN	NaN	NaN	NaN	NaN	-1.12803	1.6828	NaN	NaN	NaN	NaN	NaN	NaN	NaN	NaN	NaN	NaN	NaN	NaN	NaN	NaN	NaN	NaN	NaN	NaN	NaN	NaN	NaN	NaN
ANKRD50	Ankyrin repeat domain-containing protein 50	Q9ULJ7;Q9ULJ7-2	Q9ULJ7;Q9ULJ7-2	15	15	15	13.8	13.8	13.8	155.86	0.00034813	26.152	28.2997	26.7303	27.7069	0.187261	NaN	NaN	NaN	-0.801179	-0.958813	NaN	1.99758	NaN	NaN	-0.485055	NaN	0.189919	NaN	NaN	NaN	NaN	NaN	NaN	-0.305485	NaN	NaN	NaN	NaN	NaN	NaN	NaN	NaN	NaN	NaN	NaN	NaN	NaN	NaN
ANKRD52	Serine/threonine-protein phosphatase 6 regulatory ankyrin repeat subunit C	Q8NB46	Q8NB46	13	12	12	19.2	19.2	19.2	115.08	0.00033568	21.763	28.0214	26.1337	27.567	0.875308	NaN	NaN	0.878608	NaN	0.252416	NaN	NaN	NaN	NaN	NaN	0.446362	NaN	NaN	NaN	NaN	NaN	NaN	0.369941	NaN	NaN	NaN	NaN	NaN	0.0859685	NaN	NaN	NaN	NaN	NaN	NaN	NaN	2.02998	NaN
ANKRD54	Ankyrin repeat domain-containing protein 54	D3YTC9;Q6NXT1;C9JU48;F8WB76;H7BZV9;B5MCX7	D3YTC9;Q6NXT1;C9JU48;F8WB76;H7BZV9;B5MCX7;H7C3L3;Q6NXT1-2;C9JX82;V9GYU2	6	6	6	23.2	23.2	23.2	30.75	0.0034154	7.1158	27.4565	26.4559	26.4572	0.299596	NaN	NaN	NaN	NaN	NaN	NaN	NaN	NaN	NaN	0.250355	NaN	-0.0701029	NaN	NaN	NaN	NaN	NaN	NaN	NaN	NaN	NaN	NaN	NaN	NaN	NaN	NaN	NaN	NaN	NaN	NaN	NaN	NaN	NaN
ANKS1A	Ankyrin repeat and SAM domain-containing protein 1A	Q92625	Q92625;Q92625-2	15	15	14	16.9	16.9	16.1	123.11	0	121.57	29.7856	28.4615	29.0501	0.283922	-0.675927	0.582749	0.141171	-0.0945875	-1.11251	-2.00828	0.988703	NaN	NaN	NaN	-0.595293	0.534659	-0.497262	-0.598457	NaN	0.144699	-0.451701	-1.06425	0.0521377	0.301119	NaN	-0.548227	NaN	-0.515233	-0.798793	NaN	NaN	NaN	NaN	NaN	NaN	-0.430528	0.0299829
ANKZF1	Ankyrin repeat and zinc finger domain-containing protein 1	Q9H8Y5;B8ZZS4	Q9H8Y5;B8ZZS4;C9JS61;C9K022;C9JQZ3	16	16	16	27.4	27.4	27.4	80.926	0	72.467	28.2029	26.4202	27.7075	NaN	1.99964	NaN	NaN	NaN	NaN	NaN	NaN	NaN	NaN	NaN	NaN	NaN	NaN	NaN	0.394295	NaN	NaN	-0.375965	NaN	NaN	NaN	-0.115832	NaN	1.06833	NaN	NaN	NaN	NaN	NaN	NaN	NaN	-0.171271	NaN
ANLN	Actin-binding protein anillin	Q9NQW6-2;Q9NQW6	Q9NQW6-2;Q9NQW6;H7C1K5;H7C3S1;H7C1C2;H7C167;C9JJT6;H7C0Y6	43	43	43	40.6	40.6	40.6	120.01	0	323.31	32.3063	29.6803	32.0513	2.44106	3.27453	3.30226	3.04759	2.21095	2.97458	1.95185	-0.523878	1.829	1.86592	1.37384	0.51339	0.945907	2.57611	NaN	2.3862	2.89056	2.03679	1.40043	1.33845	NaN	-1.00012	3.00509	2.71763	3.36121	NaN	2.56479	2.73825	1.06475	1.80116	1.33771	NaN	0.790188	3.43603
ANO1	Anoctamin-1;Anoctamin	Q5XXA6;Q5XXA6-3;Q5XXA6-2;E9PNA7	Q5XXA6;Q5XXA6-3;Q5XXA6-2;E9PNA7;H0YDD9;E9PP68;E9PS90	11	11	11	12.5	12.5	12.5	114.08	0.00018142	32.425	27.9902	26.1029	27.5355	NaN	NaN	NaN	-2.32121	NaN	NaN	NaN	NaN	-2.03499	NaN	NaN	NaN	-4.03741	NaN	-2.35727	NaN	NaN	NaN	NaN	NaN	NaN	NaN	NaN	NaN	NaN	NaN	NaN	NaN	NaN	NaN	NaN	NaN	NaN	NaN
ANO10	Anoctamin-10	Q9NW15;Q9NW15-2;Q9NW15-4;Q9NW15-3;Q9NW15-5	Q9NW15;Q9NW15-2;Q9NW15-4;Q9NW15-3;Q9NW15-5;C9IZD0;C9JA49;C9IYD3;C9JQC9;C9JPY2;C9JH90;H7C3N6;C9J670	10	10	10	16.5	16.5	16.5	76.328	0.00034089	23.638	28.5536	27.5704	27.5366	NaN	NaN	NaN	NaN	NaN	NaN	NaN	NaN	NaN	NaN	-1.88961	NaN	NaN	NaN	-1.65181	NaN	NaN	NaN	NaN	NaN	NaN	NaN	NaN	NaN	NaN	NaN	NaN	NaN	NaN	NaN	NaN	NaN	NaN	NaN
ANO6	Anoctamin-6	Q4KMQ2-3;Q4KMQ2;Q4KMQ2-2;Q4KMQ2-4	Q4KMQ2-3;Q4KMQ2;Q4KMQ2-2;Q4KMQ2-4	15	15	15	17.4	17.4	17.4	103.96	0	41.902	29.3363	27.8912	28.676	1.48419	NaN	NaN	-0.24696	0.808426	-0.7791	NaN	NaN	-1.00486	-0.112163	0.265677	0.158596	0.249627	-0.407402	-1.67034	NaN	-0.526826	NaN	0.164915	0.0172092	NaN	NaN	0.267955	NaN	NaN	NaN	NaN	NaN	NaN	-0.459159	NaN	NaN	NaN	-1.50242
ANP32A	Acidic leucine-rich nuclear phosphoprotein 32 family member A	P39687;H0YN26	P39687;H0YN26;H7BZ09;O95626;O43423	23	23	20	61.4	61.4	58.6	28.585	0	323.31	35.5253	33.2532	35.1905	0.696528	-0.0305308	0.746399	-0.00589823	0.201383	0.663299	1.59703	0.585732	0.938323	0.461214	0.199751	1.93915	0.868687	0.862511	0.416948	0.0211954	0.421587	0.534858	-0.0910795	0.549324	1.54997	0.799087	0.92235	1.54824	0.572502	1.53958	0.608715	1.78923	0.686792	-1.34033	0.269033	-0.295234	1.84386	1.80281
ANP32B	Acidic leucine-rich nuclear phosphoprotein 32 family member B	Q92688-2;Q92688	Q92688-2;Q92688	14	11	11	54.4	44.1	44.1	22.276	0	323.31	35.7508	33.1656	35.4878	-0.258149	1.27608	0.602552	0.910195	1.00791	0.89538	0.694033	3.82038	1.97475	1.45675	0.987248	0.595408	0.679063	0.686702	0.228726	0.236829	1.31626	1.1109	-0.414403	0.5655	1.14143	0.41738	0.733615	1.13921	2.00831	2.00177	0.959696	2.04628	1.19061	0.418244	1.44339	0.675455	0.55454	1.60573
ANP32E	Acidic leucine-rich nuclear phosphoprotein 32 family member E	Q9BTT0;Q9BTT0-3;Q5TB19;E9PLC4	Q9BTT0;Q9BTT0-3;Q5TB19;E9PLC4;E9PPH5;Q5TB25;Q9BTT0-2;H0YCE2;E9PI45	9	9	9	36.6	36.6	36.6	30.692	0	323.31	34.9083	31.1507	34.7974	1.33113	1.52932	2.52208	3.60265	1.95155	2.67421	2.4489	1.61725	2.00133	0.848958	-1.2557	1.73933	1.89798	2.29461	1.52075	2.03422	3.29546	1.14835	0.882056	1.59756	2.97071	1.71708	1.94737	1.84567	2.04726	3.48967	-1.02609	1.83228	1.14626	NaN	2.25169	2.18059	1.39693	2.06802
ANPEP	Aminopeptidase N	P15144	P15144;H0YKT6;H0YLZ8;H0YMC1;H0YM04	52	52	52	44.5	44.5	44.5	109.54	0	323.31	36.3625	34.6421	35.8408	1.2857	3.12156	1.61377	2.24004	3.58689	1.01385	1.63617	1.46837	1.25623	1.03062	1.73859	1.71681	-2.18639	0.573665	0.893518	-1.08801	0.504366	1.27017	1.84655	0.918157	1.67604	2.29696	1.12459	0.846233	1.94118	1.20846	2.19809	0.609282	1.55006	1.38571	1.37696	0.897628	0.6219	1.98659
ANTXR1	Anthrax toxin receptor 1	Q9H6X2-5;Q9H6X2;Q9H6X2-6;Q9H6X2-2;Q9H6X2-3	Q9H6X2-5;Q9H6X2;Q9H6X2-6;Q9H6X2-2;Q9H6X2-3;H0YC24	5	5	1	11.9	11.9	2.5	59.204	0.005484	5.3788	27.495	26.4678	26.5216	NaN	NaN	NaN	0.443607	NaN	NaN	NaN	NaN	NaN	NaN	NaN	-0.616304	NaN	-1.40118	NaN	NaN	NaN	-1.5438	NaN	NaN	NaN	NaN	NaN	NaN	NaN	NaN	NaN	NaN	NaN	NaN	NaN	NaN	NaN	NaN
ANXA1	Annexin A1;Annexin	P04083;Q5T3N1	P04083;Q5T3N1;Q5T3N0	39	39	39	83.5	83.5	83.5	38.714	0	323.31	38.6893	36.6478	38.2879	0.843502	2.77819	1.28546	1.309	1.64482	2.23922	0.755913	0.621055	0.812786	-0.11327	1.04886	0.546561	0.65471	0.0522768	-0.108892	1.57284	0.303109	0.430821	0.829687	-0.0164682	0.812457	1.057	1.74011	0.719052	0.643487	0.484808	0.999278	0.997907	0.650213	0.51783	0.375735	-0.00511617	0.0786098	1.09397
ANXA10	Annexin A10	A0A087X0X1;Q9UJ72	A0A087X0X1;Q9UJ72	7	7	7	23.2	23.2	23.2	37.111	0.00034217	24.006	26.5697	23.6957	26.3581	NaN	NaN	NaN	NaN	NaN	NaN	NaN	NaN	NaN	NaN	NaN	NaN	NaN	NaN	NaN	NaN	NaN	NaN	NaN	NaN	NaN	NaN	NaN	NaN	NaN	NaN	NaN	NaN	NaN	NaN	NaN	NaN	NaN	NaN
ANXA11	Annexin A11	P50995-2;P50995	P50995-2;P50995;H0Y6E1;E5RIN3;P27216;P27216-2	30	29	29	48.9	48.9	48.9	51.242	0	323.31	35.1027	33.6699	34.4352	-0.584804	1.20652	0.317188	0.311852	-0.164496	0.356932	0.273814	-0.166033	-0.0198577	-0.277569	-0.173303	-0.79601	-0.252845	0.347892	-0.23783	-0.228452	-0.467075	-0.608122	0.252537	-0.423507	-0.500096	-0.438796	-0.0103523	-0.208878	-0.487197	0.202261	0.969381	-0.312904	-0.0991545	-0.471789	0.599032	-0.630863	0.346872	-0.66084
ANXA2;ANXA2P2	Annexin A2;Annexin;Putative annexin A2-like protein	P07355;P07355-2;H0YN42;H0YM50;H0YMD0;H0YMU9;A6NMY6;H0YN28;H0YL33;H0YNP5;H0YKS4	P07355;P07355-2;H0YN42;H0YM50;H0YMD0;H0YMU9;A6NMY6;H0YN28;H0YL33;H0YNP5;H0YKS4;H0YMM1;H0YKZ7;H0YLV6;H0YMT9;H0YKX9;H0YMW4;H0YKL9;H0YNA0;H0YN52;H0YKV8;H0YMD9;H0YNB8;H0YKN4;H0YLE2	55	55	55	91.7	91.7	91.7	38.604	0	323.31	40.2343	37.8715	39.9224	0.425674	1.59846	1.68509	0.254836	1.2976	2.08311	1.06571	0.657457	-0.318398	-0.106964	0.321813	0.443288	-0.247303	0.0779266	0.362105	0.605589	0.260989	0.798424	0.351741	0.550408	0.271426	0.754289	0.962364	0.321928	0.0947765	0.527471	0.848958	0.404249	0.764006	0.815657	0.295018	0.295488	1.47726	0.40882
ANXA3	Annexin A3;Annexin	P12429;D6RA82	P12429;D6RA82;D6RFG5;D6RCA8;D6RAZ8;D6RFJ9	37	37	37	87.9	87.9	87.9	36.375	0	323.31	35.8042	33.9418	35.3402	2.82083	2.98528	2.18441	3.97233	3.08122	0.154324	2.19137	1.91972	2.95563	-1.05607	1.5149	1.34545	2.60084	1.04516	0.844145	2.32921	-0.543888	1.80488	1.10165	1.99852	3.39999	0.386811	1.9449	1.78626	1.40398	1.51783	2.83506	3.24169	2.34588	0.849599	1.4547	2.03023	-0.512452	2.34435
ANXA4	Annexin A4;Annexin	P09525;Q6P452;P09525-2	P09525;Q6P452;P09525-2	29	29	29	74.3	74.3	74.3	35.882	0	323.31	36.1026	34.787	35.3615	0.125122	0.586212	0.398788	-0.857364	0.236829	-0.284335	-1.49875	-0.267479	-0.125746	-1.05418	-0.118069	-0.420646	-0.690428	-1.21998	-0.123827	-0.48837	-0.311005	-0.0238124	0.121015	-0.0330528	-0.941947	-1.07027	-0.830973	-0.27446	-0.25577	0.579373	-0.219136	0.10742	0.278461	-0.993752	0.53665	-1.12677	-0.487075	-0.203319
ANXA5	Annexin A5;Annexin	P08758;D6RBL5;D6RBE9;E9PHT9	P08758;D6RBL5;D6RBE9;E9PHT9;D6RCN3	38	38	38	80.6	80.6	80.6	35.936	0	323.31	37.9636	36.9589	36.9683	-0.711535	-1.21632	-1.44234	-1.05838	-0.585518	-0.256993	-0.391437	-1.21223	-0.724135	-2.01234	-1.35369	-1.27694	-1.78742	-1.76778	-1.15721	-0.168155	-1.05245	-0.971685	0.0535284	-0.786945	-0.896496	-0.671991	-0.233753	-1.06133	-1.15688	-0.832848	-0.628296	-1.06148	-0.915255	-0.904197	-0.602263	-1.74608	-0.658174	-1.651
ANXA6	Annexin	E5RK69	E5RK69	41	2	2	67.4	8.9	8.9	51.776	0	99.063	28.9968	27.8944	28.0923	NaN	NaN	NaN	NaN	NaN	NaN	NaN	NaN	NaN	NaN	NaN	NaN	NaN	NaN	NaN	NaN	NaN	NaN	NaN	NaN	NaN	NaN	NaN	NaN	NaN	NaN	NaN	NaN	NaN	NaN	NaN	NaN	NaN	NaN
ANXA6	Annexin A6;Annexin	P08133;P08133-2;E7EMC6	P08133;P08133-2;E7EMC6;E5RK63;E5RJF5;E5RFF0;E5RI05;E5RJR0;E5RIU8;H0YC77	67	67	28	75.5	75.5	32.4	75.872	0	323.31	36.74	35.8506	35.62	-0.502076	-0.0241057	-0.995391	-2.36617	-2.37056	-1.85157	-1.49244	-1.11198	-1.06037	-3.10544	-1.46777	-1.41408	-1.20853	-1.21093	-1.79216	-1.33614	-1.1821	-1.00622	-0.172669	-1.8984	-1.76327	-1.44784	-1.71648	-1.78443	-2.11547	-1.19403	-2.18357	-1.05038	-2.34865	-1.66164	-0.344007	-2.37131	-1.34681	-0.709269
ANXA7	Annexin A7	P20073-2;P20073	P20073-2;P20073	31	31	30	49.4	49.4	49.4	50.315	0	323.31	35.3574	33.8746	34.7186	0.782157	0.332507	0.134747	-0.448627	-0.433721	-0.388091	0.0775164	0.89786	0.277747	-0.317067	0.524264	-0.460806	0.416948	0.293135	0.00288247	-0.0556962	-0.372561	-0.213253	-0.231447	-0.668295	-0.33508	-0.272019	0.278698	0.235359	-0.300466	0.669299	0.257856	0.0275787	-0.947139	0.43957	-0.371908	-0.301301	-0.0999737	-0.814895
ANXA8;ANXA8L1	Annexin A8;Annexin	P13928;A0A087WTN9;A0A075B765;A0A087WUP0;P13928-3;P13928-2	P13928;A0A087WTN9;A0A075B765;A0A087WUP0;P13928-3;P13928-2;A0A096LPL1	25	25	1	62.1	62.1	3.4	36.881	0	323.31	33.8787	30.8757	33.6865	1.29378	3.3274	5.99711	3.54015	3.56682	3.02627	1.657	2.20552	2.97895	2.49413	3.75307	2.63266	2.82991	2.64145	3.01532	NaN	2.37909	6.77755	0.985355	1.04005	3.60916	3.6605	3.14027	1.87633	3.73509	1.60288	3.38929	2.21366	1.88092	1.61169	1.85288	1.11823	-0.576454	3.32869
ANXA8L2;ANXA8L1	Annexin A8-like protein 2;Annexin	Q5VT79;B4DTF2;A0A075B752;A0A0B4J2F9;Q5VT79-2	Q5VT79;B4DTF2;A0A075B752;A0A0B4J2F9;Q5VT79-2	25	1	1	62.1	3.4	3.4	36.879	0.001811	11.381	29.3387	28.1376	28.5153	NaN	NaN	NaN	NaN	NaN	NaN	NaN	NaN	NaN	NaN	NaN	NaN	-1.05197	NaN	NaN	NaN	NaN	NaN	NaN	NaN	NaN	NaN	NaN	NaN	NaN	NaN	NaN	NaN	NaN	NaN	NaN	NaN	NaN	NaN
ANXA9	Annexin A9	O76027	O76027	10	10	10	40.6	40.6	40.6	38.363	0	77.073	29.1379	28.1973	28.0761	-1.08694	-0.307394	-0.728646	-3.12004	-0.216736	NaN	0.909888	NaN	NaN	-1.16647	-0.231633	0.841168	NaN	NaN	NaN	NaN	NaN	NaN	NaN	-0.11235	NaN	-1.41812	NaN	NaN	NaN	NaN	-1.69208	NaN	NaN	NaN	NaN	NaN	NaN	NaN
AOC1	Amiloride-sensitive amine oxidase [copper-containing];Amine oxidase	P19801;P19801-2;C9J2J4;A0A087WYD8	P19801;P19801-2;C9J2J4;A0A087WYD8;A0A087WY53	4	4	4	7.6	7.6	7.6	85.377	0	69.376	25.185	24.8106	23.0557	NaN	NaN	NaN	NaN	NaN	NaN	NaN	NaN	NaN	NaN	NaN	NaN	NaN	NaN	-1.00677	NaN	NaN	NaN	NaN	NaN	NaN	NaN	NaN	NaN	NaN	NaN	NaN	NaN	NaN	NaN	NaN	NaN	NaN	NaN
AOC3	Membrane primary amine oxidase	Q16853;Q16853-2	Q16853;Q16853-2;Q16853-3;K7EL47;K7EQZ5;O75106-2;O75106;K7EIK5	24	24	24	40.9	40.9	40.9	84.621	0	323.31	34.627	34.5102	30.9422	-2.96624	-2.41627	-3.83154	-4.26077	-3.38519	-4.25118	-4.45046	-5.12527	-4.09977	-4.7291	-2.60612	-4.58122	-4.13077	-3.98958	-3.4412	-4.19511	NaN	-6.25121	-2.34769	-4.75836	NaN	NaN	-4.50161	0.105812	NaN	-5.08471	-5.19179	NaN	NaN	NaN	NaN	-4.17613	-4.307	NaN
AP1B1	AP-1 complex subunit beta-1	Q10567-3;Q10567-2;Q10567;Q10567-4;C9J1E7	Q10567-3;Q10567-2;Q10567;Q10567-4;C9J1E7;H7C034	54	27	27	48.7	29.6	29.6	103.56	0	323.31	34.5377	32.8181	34.0156	-0.336956	0.550408	0.89507	-0.385827	-0.796736	-0.521308	-0.920352	-0.591049	-0.197898	-0.121957	-0.479472	-0.28086	0.0899048	-0.518742	-0.0525508	-0.165596	0.423202	0.730923	0.854235	-0.153687	-0.284212	-0.249891	-0.278479	-0.642617	-0.598697	-1.11823	-0.053314	-0.144026	0.063641	-0.537278	-0.148689	-0.496895	-0.487844	-0.430431
AP1G1	AP-1 complex subunit gamma-1	O43747;O43747-2	O43747;O43747-2;H3BNR4;H3BR36;H3BUN9;B4DGE1;H3BN71;H3BRM7;B3KNW1;H3BS13;H3BV30;H3BN75	37	37	37	50	50	50	91.35	0	323.31	34.1316	32.4537	33.591	-0.106467	1.432	1.03005	0.040682	-0.568217	-0.246378	-0.302457	0.329755	-0.132562	0.0632269	-0.577918	0.172103	0.266517	-0.0685136	-0.281246	-0.0508311	0.848398	1.1915	1.01107	0.0915306	0.778377	0.499986	0.0251707	-0.386902	0.25544	-0.0596002	0.259785	0.0805212	-0.0426499	-0.340313	-0.198477	0.991535	-0.206961	-0.0865227
AP1G2	AP-1 complex subunit gamma-like 2	O75843	O75843;G3V532;G3V3Z2;H0YJ08;G3V2V9	19	19	17	29.3	29.3	26.6	87.116	0	180.98	31.7305	30.2486	31.0911	-0.708797	0.281787	0.238053	-0.0193166	-0.745914	-0.690777	-0.365054	-0.000317429	0.234746	-0.0874575	-0.173677	0.248049	-0.213772	0.839718	-0.316061	-0.739468	-0.115472	-2.36565	1.32654	0.549226	-0.0640877	-0.128282	-0.637962	0.508733	-1.36027	-0.209128	-0.631936	-0.650182	-0.107337	0.0425042	-0.332589	-0.26029	0.616264	-0.921636
AP1M1	AP-1 complex subunit mu-1	Q9BXS5;Q9BXS5-2;K7EJL1;E7ENJ6	Q9BXS5;Q9BXS5-2;K7EJL1;E7ENJ6;K7EQX3;K7EPJ8;K7ENA7;K7EQ90;K7ER75;A0A087WZX7	21	16	16	50.8	40.2	40.2	48.586	0	294.64	31.4325	29.6248	30.9471	0.966873	1.95903	1.15063	0.229957	-0.872763	0.0990932	-0.730488	-0.177914	-0.277569	0.0877344	0.175045	-0.0445682	-0.950007	-0.125132	-0.333371	-0.0788227	0.440846	NaN	0.630592	0.439251	NaN	0.0760118	-0.0205307	1.09112	0.233765	0.723165	0.751292	0.917394	0.41997	0.399007	0.94875	1.21568	-0.0753984	0.605874
AP1M2	AP-1 complex subunit mu-2	Q9Y6Q5;K7EPR4	Q9Y6Q5;K7EPR4;K7EJJ1;K7EMG5;K7ERH5;K7EL08;K7EK69	23	23	2	60.8	60.8	3.3	48.108	0	323.31	33.4833	31.5692	33.0384	0.325502	1.40931	1.06516	0.25181	-0.668983	-0.659609	-0.417752	1.16273	0.368936	0.416515	-0.346298	1.00884	0.363788	0.485221	0.699107	0.0712136	-0.0211747	-0.437701	1.1908	-0.0141061	0.959102	0.706376	0.424385	-0.000707108	0.175173	-0.164836	0.0712136	-0.10712	NaN	0.0308304	0.778461	1.17907	-0.126643	0.174662
AP1M2	AP-1 complex subunit mu-2	Q9Y6Q5-2	Q9Y6Q5-2	23	2	2	61.4	4.2	4.2	48.209	0.0031469	7.3674	27.6408	26.6732	26.6077	NaN	0.701859	NaN	-0.700099	-1.27348	NaN	-1.10175	NaN	NaN	0.543694	NaN	NaN	NaN	NaN	NaN	NaN	NaN	NaN	NaN	NaN	NaN	NaN	NaN	NaN	NaN	NaN	NaN	NaN	NaN	NaN	NaN	NaN	NaN	NaN
AP1S1	AP-1 complex subunit sigma-1A	P61966;H7C1E4;P61966-2	P61966;H7C1E4;P61966-2	7	7	6	50	50	44.9	18.733	0	323.31	31.5457	29.9567	30.9628	0.0500489	0.247563	-0.899695	0.110764	-1.01299	0.236707	0.396379	NaN	-1.34263	-0.450262	-0.186344	0.313014	-0.0154326	0.365692	-0.12356	0.0280033	NaN	NaN	0.660381	-0.195946	NaN	0.108357	0.0630887	-0.71026	-0.431481	-0.964348	0.996822	-0.551416	-1.10312	0.343806	-0.292935	NaN	-0.793282	-0.579555
AP1S2	AP-1 complex subunit sigma-2	P56377;F6SFB5;H7BZG6;H0Y673;A6NH01;A0A0D9SFP9;P56377-2	P56377;F6SFB5;H7BZG6;H0Y673;A6NH01;A0A0D9SFP9;P56377-2	4	3	3	26.8	21.7	21.7	18.615	0.00034341	24.321	27.0252	26.1913	25.8375	NaN	NaN	NaN	NaN	NaN	NaN	NaN	NaN	NaN	NaN	NaN	NaN	NaN	NaN	NaN	NaN	NaN	NaN	NaN	NaN	NaN	NaN	NaN	NaN	NaN	NaN	NaN	NaN	NaN	NaN	NaN	NaN	NaN	NaN
AP1S3	AP-1 complex subunit sigma-3	F8W8K9;G5E966;B8ZZZ1;Q96PC3-3;Q96PC3-4;Q96PC3;Q96PC3-2	F8W8K9;G5E966;B8ZZZ1;Q96PC3-3;Q96PC3-4;Q96PC3;Q96PC3-2	1	1	1	14.3	14.3	14.3	7.7583	0.005232	5.5545	24.7596	22.8845	24.3005	NaN	NaN	NaN	NaN	-0.436783	NaN	1.11756	NaN	NaN	NaN	NaN	NaN	NaN	NaN	NaN	NaN	NaN	NaN	NaN	NaN	NaN	NaN	NaN	NaN	NaN	NaN	NaN	NaN	NaN	NaN	NaN	NaN	NaN	NaN
AP2A1	AP-2 complex subunit alpha-1	O95782-2;O95782	O95782-2;O95782;M0R2D9;E9PPZ3;E9PS94	51	51	38	57	57	42.6	105.36	0	323.31	35.6324	34.2273	34.9484	-0.297059	0.889863	0.706906	-0.127999	0.0560286	0.176067	-0.831717	0.0102069	-0.64758	-0.365425	-0.452195	-0.385319	-0.221825	-0.225717	-0.251951	-0.13984	-0.421419	0.227495	0.52667	0.0666747	-0.0862317	0.109829	0.40523	-0.453814	-0.264564	-0.227185	-0.303579	0.0192037	-0.1229	-0.559388	0.177089	-0.142608	-0.229433	0.269033
AP2A2	AP-2 complex subunit alpha-2	O94973;A0A0G2JS82	O94973;A0A0G2JS82;E9PR62;A0A0G2JRF9;A0A0G2JQA4;A0A0G2JQT9;H0YEG0;A0A0G2JS17;H0YDE9;A0A0G2JRS3;E9PQP4;E9PNC4;E9PPY8	39	26	1	49.7	35.1	1.4	103.96	0	323.31	33.3388	31.6949	32.7824	-0.390491	0.839557	-0.455277	-0.641154	-1.21967	-0.215664	-0.340532	0.158854	-1.53554	-1.46311	-0.169712	-0.492058	-0.856189	-0.633614	-0.835342	-0.358657	-0.0920787	-0.369203	0.370834	-0.572823	0.549324	-0.553447	0.328032	0.0596321	-0.541345	-0.764371	-0.624977	-0.2708	-1.03089	-0.493093	0.699374	-0.429984	-0.262123	-0.471549
AP2B1	AP-2 complex subunit beta	P63010;P63010-2;P63010-3;A0A087X253;A0A087WU93;A0A087WZQ6;A0A087WYD1	P63010;P63010-2;P63010-3;A0A087X253;A0A087WU93;A0A087WZQ6;A0A087WYD1;K7ERB2;K7EN71;K7EJX1;K7EJ01;A0A087WXS3;K7EKZ5	54	54	27	49.5	49.5	29.3	104.55	0	323.31	35.8413	34.2648	35.252	-0.336082	1.24428	0.41792	0.32435	-0.255925	-0.0301036	-0.34507	0.916324	-0.509964	-0.70174	0.211635	-0.290004	-0.253584	0.154454	0.170566	-0.31054	-0.293978	-0.760871	0.415326	-0.28854	0.128953	0.235359	0.104068	-0.588964	0.067088	0.324119	-0.278829	-0.138775	0.00432164	-0.291415	-0.267062	0.395172	0.395611	0.0706641
AP2M1	AP-2 complex subunit mu	Q96CW1;A0A087WY71;E9PFW3;C9JJ47	Q96CW1;A0A087WY71;E9PFW3;C9JJ47;C9JJD3;C9JTK4;C9JPV8;H7C4C3	23	23	1	52.2	52.2	5.3	49.654	0	323.31	33.3402	31.8983	32.6781	-0.99246	0.982218	1.95958	-0.334862	-0.047234	-0.125132	-0.302867	0.176451	-0.186656	-1.35063	-0.083447	0.2529	-0.880445	0.156397	-0.993465	0.678793	-0.83123	-0.154554	1.07409	0.139731	0.462052	0.207518	0.00920381	-0.251796	-0.0425014	0.184344	0.241596	-0.161185	0.266757	0.0149266	0.403922	0.219958	-0.0395921	-0.436276
AP2S1	AP-2 complex subunit sigma	M0R0N4;M0QYZ2;P53680;X6R390;P53680-2;M0QZ21	M0R0N4;M0QYZ2;P53680;X6R390;P53680-2;M0QZ21;M0R1S0	5	5	5	33.3	33.3	33.3	17.303	0	57.04	32.1219	31.1554	31.0875	-1.85977	-1.16198	-0.882464	-1.30426	-1.27226	-0.41781	-1.41327	-1.60691	-1.6679	-1.83805	-1.19235	-1.6052	-1.41789	-1.25922	-1.92095	NaN	-2.12457	-1.88135	-0.398037	-1.06347	-0.881507	-0.626736	-0.822631	-1.33577	-0.435515	-1.03502	-1.39943	-0.388261	-0.973922	-1.21076	-1.2557	-0.710732	-0.858018	-0.666279
AP3B1	AP-3 complex subunit beta-1	O00203-3;O00203	O00203-3;O00203;H0YBD0	46	46	35	38.8	38.8	32.7	116.19	0	323.31	33.7505	32.0417	33.2237	-0.124063	0.632361	0.843903	-1.08241	-0.25577	-0.174117	-0.171238	-0.764077	-0.125305	-0.174915	-0.462038	-0.277656	-0.517792	0.351967	-0.442026	-0.0961442	-0.164884	-0.377145	0.719665	0.0833836	-0.314374	0.263275	-0.430101	-0.305788	-0.956712	-0.287607	-0.242345	-0.240657	-0.12213	-0.208994	-0.123701	-0.31678	-0.252552	-0.732093
AP3D1	AP-3 complex subunit delta-1	O14617;O14617-5;O14617-4;O14617-2;O14617-3	O14617;O14617-5;O14617-4;O14617-2;O14617-3;A0A087WYN6;K7ELX8;K7ERW8	37	37	37	39.1	39.1	39.1	130.16	0	323.31	33.4688	32.0022	32.8208	-0.945971	-0.0889757	1.51339	-1.1818	0.202386	-0.18682	-0.188299	-0.156965	-0.0816291	-0.281334	-0.562623	-0.035106	-0.0459824	-0.456702	-0.259323	-0.0588636	-0.731805	0.143785	-0.370023	-0.0992781	-0.0759761	-0.12191	-0.147026	-0.6655	-1.1141	-0.1748	-0.612527	-0.464544	-0.362993	-0.167037	0.204015	-0.298265	-0.3821	0.0233263
AP3M1	AP-3 complex subunit mu-1	Q9Y2T2	Q9Y2T2	17	17	14	56.2	56.2	49	46.939	0	323.31	32.4638	30.8585	31.8889	0.108892	0.439889	0.448161	-0.978179	-0.0454315	0.0754641	0.206643	-0.356809	-0.3698	-0.255753	-0.315217	0.0556121	0.39846	0.859095	-0.111867	NaN	NaN	NaN	0.19862	-0.372916	1.1169	0.131853	-0.407498	-0.163817	-0.641154	0.158596	-0.441458	-1.70463	NaN	0.373509	0.493545	0.290307	0.112366	-0.503957
AP3M2	AP-3 complex subunit mu-2	E5RJ52;P53677	E5RJ52;P53677;H0YBM0;H0YAY4;H0YBA0;E7ER80;P53677-2	8	5	5	36.6	26.1	26.1	31.771	0.0022435	10.52	27.7232	26.4691	26.9392	NaN	NaN	NaN	-1.16327	-1.16185	NaN	NaN	NaN	NaN	NaN	NaN	NaN	NaN	-0.533702	NaN	NaN	NaN	NaN	NaN	NaN	NaN	NaN	NaN	-1.04121	-1.82582	NaN	NaN	NaN	NaN	NaN	NaN	NaN	-0.640861	NaN
AP3S1	AP-3 complex subunit sigma-1	Q92572	Q92572;F5H459	7	7	7	31.6	31.6	31.6	21.732	0	123.75	31.1648	29.6805	30.5267	-0.579512	-1.73524	-1.03925	-1.44132	-0.170378	NaN	-1.08641	-0.87636	-1.19238	-0.419797	-0.758746	NaN	0.317651	-0.894751	0.195474	NaN	NaN	NaN	-0.408263	-0.756038	NaN	NaN	NaN	-1.387	NaN	NaN	NaN	NaN	NaN	NaN	NaN	-0.913732	NaN	NaN
AP4B1	AP complex subunit beta;AP-4 complex subunit beta-1	B1ALD0;Q9Y6B7;B1ALD3;B1ALD1;Q9Y6B7-2	B1ALD0;Q9Y6B7;B1ALD3;B1ALD1;Q9Y6B7-2;B1ALD2	10	10	10	21	21	21	64.574	0.0079103	4.0613	27.3885	26.2361	26.5261	NaN	NaN	NaN	NaN	NaN	NaN	NaN	NaN	NaN	NaN	NaN	NaN	0.920674	NaN	NaN	NaN	NaN	NaN	NaN	NaN	NaN	NaN	NaN	NaN	0.500496	NaN	NaN	NaN	NaN	NaN	NaN	NaN	NaN	NaN
AP4E1	AP-4 complex subunit epsilon-1	Q9UPM8;Q9UPM8-2	Q9UPM8;Q9UPM8-2;H0YK95;H0YL95	8	8	8	9.5	9.5	9.5	127.29	0.00035149	27.519	27.8733	27.4802	25.8055	NaN	NaN	NaN	1.03097	NaN	NaN	NaN	NaN	-1.62487	NaN	-1.19106	NaN	NaN	NaN	NaN	NaN	NaN	NaN	NaN	0.412185	NaN	NaN	NaN	NaN	NaN	NaN	NaN	NaN	NaN	NaN	NaN	NaN	NaN	NaN
AP4M1	AP-4 complex subunit mu-1	C9IZL5;C9JC87;O00189;H7C0A0	C9IZL5;C9JC87;O00189;H7C0A0;C9JMG3;C9JWL4;H7BZV3;H0Y6K1;F8WCR6	5	5	5	13.8	13.8	13.8	35.742	0.0070346	4.7481	28.3153	27.0732	27.5226	NaN	1.2112	NaN	0.1145	-0.597736	0.0747794	NaN	NaN	0.111031	-1.7557	NaN	NaN	NaN	NaN	NaN	0.492007	NaN	NaN	NaN	NaN	NaN	NaN	1.13179	NaN	-0.170004	NaN	NaN	NaN	NaN	NaN	NaN	NaN	1.01999	0.345737
AP4S1	AP-4 complex subunit sigma-1	Q9Y587	Q9Y587	2	2	2	9.7	9.7	9.7	17.005	0.0054817	5.3689	27.0452	26.5782	25.191	NaN	-1.26403	-0.891241	0.057277	-0.579081	NaN	NaN	NaN	NaN	0.0238941	NaN	NaN	NaN	NaN	NaN	NaN	NaN	NaN	NaN	NaN	NaN	NaN	NaN	NaN	NaN	NaN	NaN	NaN	NaN	NaN	NaN	NaN	NaN	NaN
AP5M1	AP-5 complex subunit mu-1	G3V3L4;E7EQ45;Q9H0R1-2;Q9H0R1	G3V3L4;E7EQ45;Q9H0R1-2;Q9H0R1	1	1	1	47.4	47.4	47.4	4.2179	0.00036004	31.204	26.5102	25.0844	25.8386	NaN	NaN	NaN	NaN	NaN	NaN	NaN	NaN	NaN	NaN	NaN	NaN	NaN	NaN	NaN	NaN	NaN	NaN	NaN	NaN	NaN	NaN	NaN	NaN	NaN	NaN	NaN	NaN	NaN	NaN	NaN	NaN	NaN	NaN
AP5S1	AP-5 complex subunit sigma-1	Q9NUS5;Q5JX74;A2A2L4	Q9NUS5;Q5JX74;A2A2L4	4	4	4	26	26	26	22.522	0	108.19	26.27	24.9633	25.5227	NaN	-0.948475	NaN	-0.807705	NaN	NaN	NaN	NaN	0.905736	NaN	NaN	NaN	NaN	NaN	NaN	NaN	NaN	NaN	NaN	NaN	NaN	NaN	NaN	NaN	NaN	NaN	NaN	NaN	NaN	NaN	NaN	NaN	NaN	NaN
AP5Z1	AP-5 complex subunit zeta-1	O43299;O43299-2	O43299;O43299-2;O43299-3	8	8	8	14.1	14.1	14.1	88.604	0.0030229	7.7105	27.8001	26.6752	26.9151	-0.866173	NaN	NaN	NaN	NaN	NaN	NaN	NaN	NaN	NaN	NaN	NaN	NaN	NaN	NaN	NaN	NaN	NaN	NaN	NaN	NaN	NaN	-1.5114	NaN	NaN	-0.00138564	NaN	NaN	NaN	NaN	NaN	NaN	NaN	NaN
APBB1IP	Amyloid beta A4 precursor protein-binding family B member 1-interacting protein	Q7Z5R6	Q7Z5R6;Q7Z5R6-2	6	5	5	12.6	11.3	11.3	73.182	0.00034066	23.602	27.3444	25.9263	26.6682	NaN	NaN	NaN	NaN	NaN	NaN	NaN	NaN	NaN	NaN	NaN	NaN	NaN	-5.75734	NaN	NaN	NaN	NaN	NaN	NaN	NaN	NaN	NaN	NaN	NaN	NaN	NaN	NaN	NaN	NaN	NaN	NaN	NaN	NaN
APBB2	Amyloid beta A4 precursor protein-binding family B member 2	H0YAJ5;G5E9Y1;Q92870-2;Q92870;Q92870-4	H0YAJ5;G5E9Y1;Q92870-2;Q92870;Q92870-4;Q92870-3;D6RDY3;D6RB00;D6RB55;H0Y9U9;V9GY97;A0A087X0V7;A0A087WYH9;A0A075B7G8;J3KPL8;O00213-4;O00213-6;O00213-3;O00213-5;O00213-2;O00213	5	5	5	8	8	8	79.972	0.0011113	15.558	27.4286	26.1622	26.6535	0.341417	NaN	NaN	-0.640501	NaN	NaN	NaN	NaN	NaN	NaN	NaN	NaN	NaN	NaN	NaN	NaN	NaN	NaN	NaN	NaN	NaN	NaN	NaN	NaN	NaN	NaN	NaN	NaN	NaN	NaN	NaN	NaN	NaN	NaN
APCS	Serum amyloid P-component;Serum amyloid P-component(1-203)	P02743	P02743	16	16	16	42.6	42.6	42.6	25.387	0	323.31	36.0808	36.023	31.4107	-4.64259	-5.50734	-2.6652	-4.1479	-3.33659	NaN	-5.50092	-4.73697	NaN	-4.64151	-3.56308	-4.70005	-5.50413	-4.11741	-2.44058	-4.18784	-4.75446	NaN	NaN	-4.86897	-7.02566	-4.07765	-4.03214	-7.48961	-3.69124	-5.75298	-4.42455	-5.3137	-5.02154	-6.71001	NaN	-7.91933	-4.74487	-3.16411
APEH	Acylamino-acid-releasing enzyme	C9JIF9;P13798;H7C393	C9JIF9;P13798;H7C393;C9JLK2;F8WEH5;H0YFE5	29	29	15	57.9	57.9	36.2	81.673	0	323.31	34.5556	32.6474	34.1085	0.0169242	1.27352	-0.283948	0.155102	0.298893	-0.0172127	0.91219	0.706022	0.509949	-0.301604	0.330444	1.05346	1.06605	0.15056	0.713432	0.478402	0.037312	0.487486	0.788853	0.412727	0.244522	0.465818	-0.719424	0.206768	-0.252157	1.22947	1.12856	0.764771	1.01321	-0.43298	0.183455	0.662479	0.36614	0.021764
APEX1	DNA-(apurinic or apyrimidinic site) lyase;DNA-(apurinic or apyrimidinic site) lyase, mitochondrial	P27695;G3V3M6;G3V5Q1;G3V3C7;A0A0C4DGK8;H7C4A8	P27695;G3V3M6;G3V5Q1;G3V3C7;A0A0C4DGK8;H7C4A8;G3V359;G3V5M0;G3V5D9;G3V3Y6;G3V2D9	30	30	30	80.2	80.2	80.2	35.554	0	323.31	35.3553	33.5259	34.8787	0.431356	-0.0125627	0.102725	1.11183	0.982072	0.636172	-0.0430067	1.08202	0.445197	0.410232	0.0687396	1.23536	0.153546	0.372283	-0.0721187	0.0794293	0.32458	-0.444321	0.203514	-0.346096	-0.108783	-0.223374	0.36446	-0.184113	1.15075	0.555816	0.423202	-0.302191	-0.103472	1.86418	0.952259	-0.0925709	-0.530447	0.0888201
API5	Apoptosis inhibitor 5	Q9BZZ5;Q9BZZ5-6	Q9BZZ5;Q9BZZ5-6	25	1	1	53.4	2.5	2.5	59.004	0	42.905	24.4442	22.0984	24.1283	NaN	NaN	NaN	NaN	NaN	NaN	NaN	NaN	NaN	NaN	NaN	NaN	NaN	NaN	NaN	NaN	NaN	NaN	NaN	NaN	NaN	NaN	NaN	NaN	NaN	NaN	NaN	NaN	NaN	NaN	NaN	NaN	NaN	NaN
API5	Apoptosis inhibitor 5	Q9BZZ5-2;G3V1C3;Q9BZZ5-3;Q9BZZ5-5;Q9BZZ5-1	Q9BZZ5-2;G3V1C3;Q9BZZ5-3;Q9BZZ5-5;Q9BZZ5-1;H0YER7;E9PQK6	25	25	1	55.4	55.4	2.4	56.769	0	323.31	34.6783	32.5568	34.3016	0.229711	1.55011	0.387362	0.162726	0.399882	0.413702	0.0448837	0.906737	0.2529	1.01107	0.213627	0.724388	0.864731	0.354226	0.0557509	0.110497	0.517729	0.635615	0.0606008	-0.564713	0.616264	-0.291468	0.76137	1.0743	1.6016	1.57691	0.513289	0.348799	0.0652966	1.20458	1.07628	0.537743	-0.0811711	0.426748
APIP	Methylthioribulose-1-phosphate dehydratase	Q96GX9;S4R3D6;Q96GX9-3	Q96GX9;S4R3D6;Q96GX9-3	11	11	11	51.7	51.7	51.7	27.125	0	303.8	31.7595	29.5572	31.406	1.16247	0.906044	0.735262	0.308594	-0.316241	NaN	0.366924	NaN	1.0597	0.315218	0.28155	0.57289	0.59846	1.37301	0.200002	0.600175	0.0590784	NaN	1.14646	-0.0998654	NaN	-0.336154	1.5007	1.04243	1.00454	1.75975	-0.759869	NaN	1.48702	NaN	NaN	0.430071	0.324926	0.397584
APLP2	Amyloid-like protein 2	Q06481-3;Q06481;Q06481-6;Q06481-4;Q06481-2;Q06481-5	Q06481-3;Q06481;Q06481-6;Q06481-4;Q06481-2;Q06481-5;E9PQS3;E9PSC7;E9PK76;Q9UED0;E9PPD0	16	15	15	24.6	23.6	23.6	85.486	0.00036127	31.836	30.1501	28.3379	29.6667	-0.00763764	1.14581	NaN	-0.820769	0.747774	0.608809	NaN	NaN	0.480679	0.645702	-0.326425	-0.529906	-0.319568	0.645148	NaN	0.727005	-0.321964	NaN	0.222805	0.695281	NaN	NaN	NaN	NaN	NaN	NaN	NaN	NaN	NaN	NaN	NaN	NaN	NaN	NaN
APMAP	Adipocyte plasma membrane-associated protein	Q9HDC9;H0Y512;Q9HDC9-2	Q9HDC9;H0Y512;Q9HDC9-2	24	24	24	60.3	60.3	60.3	46.48	0	323.31	35.1295	33.9863	34.2598	-0.226949	-1.37891	-0.886913	-0.729196	-0.876652	-0.313997	-0.206395	-1.41523	-0.827589	-0.519425	-0.801732	-0.135523	-1.31308	-0.877738	-1.97109	-0.4569	-0.462277	-0.940451	0.470615	-0.536754	-0.141573	-0.355811	-0.554994	-2.37715	-0.458247	-0.724135	-0.755527	-0.68346	-0.081797	0.0899048	-0.109561	-0.498831	-0.590441	-0.961423
APOA1	Apolipoprotein A-I;Proapolipoprotein A-I;Truncated apolipoprotein A-I	P02647;F8W696	P02647;F8W696	42	41	41	83.5	83.5	83.5	30.777	0	323.31	36.3631	36.1883	33.2318	-4.6023	-3.90877	-3.52306	-4.19858	-4.25148	-4.43762	-6.50033	-2.64611	-3.10309	-3.50452	-5.35379	-4.82382	-4.86141	-5.28175	-3.37607	-4.05412	NaN	NaN	-4.95357	-5.21534	NaN	NaN	-3.70442	-6.58561	-4.26745	-2.69628	NaN	NaN	NaN	NaN	NaN	NaN	-4.51269	NaN
APOA1BP	NAD(P)H-hydrate epimerase	Q8NCW5;Q8NCW5-2	Q8NCW5;Q8NCW5-2;Q5T3I4;Q5T3I3	17	17	17	60.1	60.1	60.1	31.674	0	323.31	34.755	32.9148	34.2825	0.203264	-0.193288	0.057277	0.41565	-0.794557	-0.959879	1.04481	0.00417777	1.41376	0.601221	0.532267	1.00712	0.822037	1.62639	0.702125	0.630778	0.212632	0.358284	0.235482	-0.574949	0.444985	0.475708	0.922502	0.840201	-0.353284	0.773068	0.290542	-0.139077	0.474774	0.397146	-0.130918	0.71519	0.726744	-0.82082
APOA2	Apolipoprotein A-II;Proapolipoprotein A-II;Truncated apolipoprotein A-II	V9GYM3;P02652;V9GYE3;V9GYG9	V9GYM3;P02652;V9GYE3;V9GYG9;V9GYC1;V9GYS1	10	10	10	55.6	55.6	55.6	14.914	0	323.31	32.8727	32.8165	28.1626	NaN	-2.28307	-4.11656	NaN	NaN	NaN	NaN	NaN	NaN	-3.50231	NaN	NaN	NaN	NaN	NaN	NaN	NaN	NaN	NaN	-4.72436	NaN	NaN	NaN	NaN	NaN	NaN	NaN	NaN	NaN	NaN	NaN	NaN	NaN	NaN
APOA4	Apolipoprotein A-IV	P06727	P06727	36	36	34	73.5	73.5	70.5	45.398	0	323.31	33.4827	33.348	29.9946	NaN	-3.50967	NaN	-3.11204	-4.09089	NaN	NaN	NaN	-3.51683	-5.66456	NaN	-4.17186	NaN	-3.82636	-3.95713	NaN	NaN	NaN	NaN	-4.45495	NaN	NaN	NaN	NaN	NaN	NaN	NaN	NaN	NaN	NaN	NaN	NaN	NaN	NaN
APOB	Apolipoprotein B-100;Apolipoprotein B-48	P04114;A0A087WTM7	P04114;A0A087WTM7;A8MUN2	87	87	83	21.7	21.7	20.7	515.6	0	323.31	33.6045	33.0555	31.9452	-1.85204	0.0809305	NaN	-0.684272	-3.0255	NaN	-3.98512	-4.36183	-1.8397	-3.35952	-2.82327	0.389016	-1.43659	-1.33971	-0.100886	1.73005	NaN	NaN	NaN	-0.722896	NaN	-2.5951	NaN	NaN	-1.42554	-4.03025	-1.00848	NaN	NaN	NaN	NaN	-7.26266	0.0234682	-4.78552
APOBEC3B	DNA dC->dU-editing enzyme APOBEC-3B	B0QYD3;Q9UH17;Q9UH17-3;Q9UH17-2	B0QYD3;Q9UH17;Q9UH17-3;Q9UH17-2;P31941-2;P31941	6	6	4	13.5	13.5	9.8	57.208	0	67.157	30.2994	28.4914	29.8143	2.22866	1.31383	-0.48082	NaN	1.13881	NaN	0.519542	2.34452	2.53777	2.26472	3.71896	NaN	0.0462816	4.08865	NaN	0.897937	NaN	NaN	0.502127	2.15976	NaN	NaN	NaN	1.55474	0.820567	NaN	NaN	NaN	NaN	NaN	NaN	NaN	NaN	NaN
APOBEC3C	DNA dC->dU-editing enzyme APOBEC-3C	Q9NRW3	Q9NRW3	4	4	3	26.8	26.8	20.5	22.826	0	87.428	30.502	29.5261	29.4776	-0.168058	-0.644781	-1.29874	-0.0352096	0.932742	-0.231684	NaN	-0.42942	-0.525434	0.0483758	0.0972062	-1.00263	NaN	-1.71137	-1.10774	0.104605	-0.999423	-1.94042	-1.70008	-0.425191	-0.334444	-0.914548	-1.0446	-0.771347	-1.07516	-0.247714	-0.54103	-0.821661	-1.62233	-2.10936	-0.400416	-2.73735	-1.32027	-0.663442
APOBR	Apolipoprotein B receptor	Q0VD83-3;Q0VD83;Q0VD83-4;Q0VD83-2	Q0VD83-3;Q0VD83;Q0VD83-4;Q0VD83-2	9	9	9	9.8	9.8	9.8	113.04	0	98.759	28.7459	27.1562	28.1633	-1.28796	NaN	NaN	NaN	NaN	NaN	NaN	NaN	NaN	NaN	NaN	NaN	NaN	NaN	NaN	NaN	NaN	NaN	NaN	NaN	NaN	NaN	NaN	NaN	NaN	NaN	NaN	NaN	NaN	NaN	NaN	NaN	NaN	NaN
APOC1	Apolipoprotein C-I;Truncated apolipoprotein C-I	K7ERI9;P02654;K7EJI9;K7ELM9;K7EPF9;K7EKP1	K7ERI9;P02654;K7EJI9;K7ELM9;K7EPF9;K7EKP1	6	6	6	42.9	42.9	42.9	8.647	0	97.521	31.3222	31.2661	26.6098	-4.93916	NaN	NaN	NaN	NaN	NaN	NaN	NaN	NaN	NaN	NaN	NaN	NaN	NaN	-5.14397	NaN	NaN	NaN	NaN	-6.14847	NaN	NaN	NaN	NaN	NaN	NaN	NaN	NaN	NaN	NaN	NaN	NaN	NaN	NaN
APOC3	Apolipoprotein C-III	B0YIW2;P02656	B0YIW2;P02656	5	5	5	33.3	33.3	33.3	12.815	0	323.31	32.4386	32.3618	28.1702	NaN	NaN	NaN	NaN	NaN	NaN	NaN	NaN	NaN	-7.74128	NaN	NaN	NaN	NaN	-4.82235	NaN	NaN	NaN	NaN	NaN	NaN	NaN	NaN	NaN	-5.29268	NaN	NaN	NaN	NaN	NaN	NaN	NaN	NaN	NaN
APOC4-APOC2;APOC2	Apolipoprotein C-II;Proapolipoprotein C-II	K7ER74;P02655;Q6P163	K7ER74;P02655;Q6P163;V9GYJ8	7	7	7	33.7	33.7	33.7	20.049	0.00035448	28.797	28.7862	28.7011	24.6588	NaN	NaN	NaN	NaN	NaN	NaN	NaN	NaN	NaN	NaN	NaN	NaN	NaN	NaN	NaN	NaN	NaN	NaN	NaN	NaN	NaN	NaN	NaN	NaN	NaN	NaN	NaN	NaN	NaN	NaN	NaN	NaN	NaN	NaN
APOD	Apolipoprotein D	P05090;C9JF17	P05090;C9JF17;C9JX71	17	17	16	56.1	56.1	56.1	21.275	0	323.31	36.6021	36.574	30.8999	NaN	NaN	-2.96083	NaN	NaN	NaN	NaN	NaN	NaN	-3.47685	NaN	-4.03491	-3.89248	NaN	-2.9916	NaN	NaN	NaN	NaN	NaN	NaN	NaN	NaN	NaN	NaN	NaN	NaN	NaN	NaN	NaN	NaN	NaN	NaN	NaN
APOE	Apolipoprotein E	P02649;H0Y7L5;E9PEV4;E7ERP7	P02649;H0Y7L5;E9PEV4;E7ERP7	23	23	19	65.3	65.3	59.9	36.154	0	323.31	33.6495	33.5296	30.0007	-4.35511	-4.17642	-3.45604	-4.28422	-5.48474	-4.42117	NaN	NaN	-4.63343	-6.91379	-3.75696	-4.49528	-4.12029	-5.9079	-2.93578	NaN	NaN	NaN	NaN	-5.35096	-4.47268	-4.39292	NaN	-5.96425	-5.24474	NaN	-6.4112	NaN	NaN	NaN	NaN	-6.69636	NaN	-3.86929
APOH	Beta-2-glycoprotein 1	P02749;J3QRN2	P02749;J3QRN2;J3QLI0;J3KS17	12	9	9	46.7	40.6	40.6	38.298	0	323.31	32.2526	32.1411	28.504	-5.5192	NaN	-4.59248	-4.32537	-3.94317	-2.29089	-4.55043	-3.95266	-3.0159	-5.45059	-4.09838	-5.33276	-4.47534	-4.21515	-2.52127	NaN	NaN	NaN	NaN	NaN	NaN	-7.11897	-4.06149	NaN	-6.2358	-4.29633	-3.31775	NaN	NaN	NaN	NaN	NaN	NaN	NaN
APOL1	Apolipoprotein L1	O14791-3;O14791;O14791-2	O14791-3;O14791;O14791-2	5	5	5	15.3	15.3	15.3	42.158	0	323.31	28.4564	28.1577	26.0375	NaN	NaN	NaN	NaN	NaN	NaN	NaN	NaN	NaN	NaN	NaN	NaN	NaN	NaN	NaN	NaN	NaN	NaN	NaN	NaN	NaN	NaN	NaN	NaN	NaN	NaN	NaN	NaN	NaN	NaN	NaN	NaN	NaN	NaN
APOL2	Apolipoprotein L2	J3KQL8;Q9BQE5	J3KQL8;Q9BQE5;E9PM95;B0QYK8	12	12	12	28.5	28.5	28.5	48.915	0	184.73	30.5829	30.0328	28.9256	NaN	-1.39453	-1.51235	NaN	NaN	NaN	-2.76327	NaN	0.00906043	NaN	-2.41281	-1.76626	-2.22965	-3.23324	-1.09937	NaN	NaN	NaN	NaN	-1.10724	NaN	-3.38801	-0.429323	NaN	NaN	NaN	-1.52516	NaN	NaN	NaN	NaN	-3.58168	-0.442066	NaN
APOM	Apolipoprotein M	Q5SRP5;O95445-2;O95445	Q5SRP5;O95445-2;O95445	6	6	6	29.5	29.5	29.5	14.185	0.0012413	13.469	31.2152	30.3851	30.0225	NaN	NaN	-2.96477	NaN	-4.06123	-4.10726	NaN	NaN	NaN	-2.28877	-3.15406	-5.85642	NaN	NaN	NaN	NaN	NaN	NaN	NaN	NaN	NaN	NaN	-3.79164	NaN	-6.63551	NaN	NaN	-4.2106	NaN	NaN	-6.26912	NaN	NaN	NaN
APOO	Apolipoprotein O	H7C1U8;Q9BUR5;Q9BUR5-2	H7C1U8;Q9BUR5;Q9BUR5-2;G3V1B6	7	7	7	41	41	41	20.08	0	317.52	30.5764	28.956	30.0089	NaN	NaN	NaN	NaN	-0.78834	0.298306	0.63171	NaN	NaN	NaN	2.27807	-0.3524	-0.949505	-0.885393	-0.705853	3.26369	NaN	NaN	NaN	NaN	NaN	NaN	NaN	NaN	NaN	NaN	NaN	NaN	NaN	NaN	NaN	NaN	NaN	NaN
APOOL	MICOS complex subunit MIC27	A0A087WYF7;Q6UXV4;A0A087WUX8	A0A087WYF7;Q6UXV4;A0A087WUX8	12	12	12	52.2	52.2	52.2	29.205	0	177.77	30.8448	28.9889	30.3782	0.837055	1.40719	NaN	-0.16301	-0.622754	0.78927	2.267	1.383	NaN	0.383386	0.482229	0.635708	-0.195467	0.249142	0.134352	0.862987	NaN	NaN	NaN	0.0434844	NaN	NaN	1.29231	0.839395	-0.297431	NaN	NaN	NaN	NaN	NaN	NaN	NaN	NaN	NaN
APP	Amyloid beta A4 protein;N-APP;Soluble APP-alpha;Soluble APP-beta;C99;Beta-amyloid protein 42;Beta-amyloid protein 40;C83;P3(42);P3(40);C80;Gamma-secretase C-terminal fragment 59;Gamma-secretase C-terminal fragment 57;Gamma-secretase C-terminal fragment 50;C31	E9PG40;P05067-11;P05067-8;P05067;P05067-7;P05067-9;H7C0V9;A0A0A0MRG2;P05067-10;P05067-4;P05067-6;P05067-3;P05067-5	E9PG40;P05067-11;P05067-8;P05067;P05067-7;P05067-9;H7C0V9;A0A0A0MRG2;P05067-10;P05067-4;P05067-6;P05067-3;P05067-5;P05067-2;H7C2L2	20	20	19	28.9	28.9	27.7	80.832	0	323.31	32.199	30.8644	31.4705	-0.679989	1.02397	1.26123	0.0448837	1.94332	2.02244	NaN	-0.246413	0.937344	0.139993	-0.458108	-0.657832	-0.141351	-0.0425608	0.177089	0.665211	0.414027	NaN	-0.0437797	0.695192	0.0149266	NaN	0.555227	0.0377336	0.433921	-0.8925	1.39133	1.06695	-0.972818	0.175429	0.115033	0.816641	-1.10535	0.335712
APPL1	DCC-interacting protein 13-alpha	Q9UKG1	Q9UKG1;C9JAB0;C9K0C4	29	29	28	49.6	49.6	48.7	79.663	0	323.31	32.8359	31.698	31.9617	0.762817	1.28789	-0.240657	-0.584306	-0.653174	-0.71416	0.647913	0.180912	-0.64853	-0.585908	0.126973	-0.84112	0.0194884	-0.716837	-0.352897	-0.425908	0.459432	NaN	0.100305	-0.484954	0.387804	-0.481626	-0.447584	-0.567511	-0.0964989	-0.840035	-0.438816	-1.06531	NaN	-0.204765	-0.301124	-0.221623	-0.742144	-1.12058
APPL2	DCC-interacting protein 13-beta	Q8NEU8-2;Q8NEU8;Q8NEU8-3	Q8NEU8-2;Q8NEU8;Q8NEU8-3;H0YH86;F8VXB0;F8VWV2;F8W124	14	13	13	28.5	27.4	27.4	69.745	0	62.472	28.428	27.5813	27.2564	-0.457633	NaN	-0.446836	-0.924508	-1.80662	-2.25408	NaN	NaN	-0.881189	0.090718	-1.09274	-1.54153	NaN	-1.29945	NaN	NaN	NaN	NaN	NaN	NaN	NaN	NaN	NaN	NaN	NaN	NaN	NaN	NaN	NaN	NaN	NaN	NaN	-0.294226	NaN
APRT	Adenine phosphoribosyltransferase	P07741;P07741-2;H3BQZ9;H3BQB1;H3BQF1	P07741;P07741-2;H3BQZ9;H3BQB1;H3BQF1;H3BSW3	17	17	17	94.4	94.4	94.4	19.608	0	323.31	36.5493	34.8027	36.0389	-0.757672	-0.111851	-0.401292	0.477159	0.259303	-0.0903421	0.988194	0.775514	0.575506	0.393087	-0.171417	0.798009	0.933119	0.162855	0.60046	1.54987	0.599318	1.28889	0.733962	0.0822938	0.307312	-0.0952347	-0.856398	-0.558856	0.586597	0.723515	0.640899	0.573956	0.179893	-0.262227	-0.24554	0.417812	0.0450235	0.562767
APTX	Aprataxin	Q7Z2E3-4;Q7Z2E3-5;Q7Z2E3-9;Q7Z2E3-10;Q7Z2E3-11;Q7Z2E3-7;Q7Z2E3;C9JZ40;C9J8U3;Q7Z2E3-6;Q7Z2E3-2;Q7Z2E3-3;Q7Z2E3-8	Q7Z2E3-4;Q7Z2E3-5;Q7Z2E3-9;Q7Z2E3-10;Q7Z2E3-11;Q7Z2E3-7;Q7Z2E3;C9JZ40;C9J8U3;Q7Z2E3-6;Q7Z2E3-2;Q7Z2E3-3;Q7Z2E3-8;F8W6G5;A0A0A0MRW7;Q7Z2E3-13	5	5	5	26.4	26.4	26.4	29.108	0.0048329	5.6834	26.552	25.2203	25.8215	NaN	NaN	NaN	NaN	NaN	NaN	NaN	NaN	NaN	NaN	NaN	NaN	NaN	NaN	NaN	NaN	NaN	NaN	NaN	NaN	NaN	NaN	NaN	NaN	NaN	NaN	NaN	NaN	NaN	NaN	NaN	NaN	NaN	NaN
AQP1	Aquaporin-1	K7N7A8;P29972-4;P29972-2;P29972-3;P29972	K7N7A8;P29972-4;P29972-2;P29972-3;P29972	5	5	5	15.1	15.1	15.1	48.685	0	124.72	27.4688	27.3499	23.8082	NaN	NaN	NaN	NaN	NaN	NaN	NaN	NaN	NaN	NaN	NaN	NaN	NaN	NaN	-2.07006	NaN	NaN	NaN	NaN	NaN	NaN	NaN	NaN	NaN	NaN	NaN	NaN	NaN	NaN	NaN	NaN	NaN	NaN	NaN
AQR	Intron-binding protein aquarius	O60306	O60306;H0YH15;H0YLN9	41	40	40	30.8	30.4	30.4	171.29	0	283.94	32.2964	30.0526	31.9543	0.163885	3.28417	0.444561	0.54201	0.661111	0.125651	0.610133	0.618615	0.860049	0.924024	0.686523	0.640343	0.278461	-0.0542875	0.652509	-0.051743	0.95509	2.11869	0.342896	0.406428	2.17948	0.598175	0.262313	1.47592	2.53483	0.69207	0.684639	0.14274	-0.0464144	0.218967	1.03605	0.757023	0.583423	-0.260359
ARAF	Serine/threonine-protein kinase A-Raf	P10398;Q96II5	P10398;Q96II5;P10398-2	13	13	8	25.9	25.9	17.2	67.585	0	63.392	30.1301	28.8581	29.359	0.160275	0.0404014	NaN	-0.643541	-0.417849	-0.13814	NaN	NaN	-0.968689	-0.416885	-0.413903	-0.455099	-0.109063	-0.00730407	-0.345693	-0.246704	NaN	NaN	-0.325214	0.156397	NaN	NaN	NaN	NaN	-0.28023	NaN	NaN	NaN	NaN	NaN	NaN	NaN	0.0900404	NaN
ARAP1	Arf-GAP with Rho-GAP domain, ANK repeat and PH domain-containing protein 1	Q96P48-3;Q96P48;E7EU13;Q96P48-7;Q96P48-2;Q96P48-4;Q96P48-1;A0A0A0MSJ2;Q96P48-5	Q96P48-3;Q96P48;E7EU13;Q96P48-7;Q96P48-2;Q96P48-4;Q96P48-1;A0A0A0MSJ2;Q96P48-5;F5GWN4;F8WBT0	22	22	18	23.1	23.1	19.5	160.99	0	142.07	31.085	30.1383	30.0296	NaN	-0.177653	0.35682	-1.4536	-2.25326	-0.305628	-0.515687	NaN	-2.14682	-1.22969	-0.867858	-0.861998	-0.250989	-1.04472	-1.29378	NaN	NaN	NaN	-0.471589	-0.250732	-1.47165	-1.13467	0.0571383	-0.578628	-1.31211	-0.151859	-0.0654156	-0.582512	-0.217507	-1.82797	-0.912021	-1.73557	0.342213	-1.42206
ARCN1	Coatomer subunit delta	P48444;B0YIW6;P48444-2	P48444;B0YIW6;P48444-2;Q6P1Q5;E9PK34	39	39	39	65.4	65.4	65.4	57.21	0	323.31	35.3813	33.5746	34.8956	-0.118492	0.410884	0.580628	0.013641	-0.281492	0.318346	-0.599768	-0.117161	-0.00688366	-0.13272	-0.0392363	-0.560026	-0.198096	-0.865069	-0.0570464	0.208517	-0.212885	0.638213	-0.172116	-0.090465	0.712552	0.263996	0.276318	0.161307	-0.246875	-0.190668	0.033793	-0.0730897	0.167101	0.158854	-0.160089	0.499068	0.103934	-0.228706
ARF1;ARF3	ADP-ribosylation factor 1;ADP-ribosylation factor 3	P84077;P61204;F5H423;P61204-2	P84077;P61204;F5H423;P61204-2;F5H0C7;H0YGG7;F5H1V1;F5H6T5;F8WDB3	20	20	13	91.7	91.7	58.6	20.697	0	323.31	36.2962	34.9947	35.5455	-0.891375	-1.55169	-1.60938	-0.93904	-1.18059	-0.914467	-0.904035	-0.405528	-0.420858	-0.548185	-1.03437	-0.25159	-0.578392	-0.687916	-0.840552	-0.3209	-0.955452	-0.471349	-0.399407	-0.541807	-0.512246	-0.610896	-0.529947	-0.877076	-0.746471	-0.128677	-1.28247	-0.587988	-0.0453124	-0.686522	-1.39278	-0.512719	-0.139267	-0.443595
ARF4	ADP-ribosylation factor 4	P18085;C9JPM4;C9JAK5	P18085;C9JPM4;C9JAK5;U3KQF2	14	8	8	68.9	35.6	35.6	20.511	0	323.31	34.6889	33.6268	33.7483	-1.40912	-2.00115	-1.66091	-1.32572	-0.366336	-0.246858	-0.506168	-1.52712	-1.18108	-0.22489	-1.18567	-1.0916	-1.08464	-1.22196	-0.369669	-0.0889144	-1.59798	-0.800701	-0.692945	-0.640794	-1.58632	-0.235943	-1.72309	-1.67204	-1.18718	-2.07103	-0.486085	-0.94167	-0.458783	-1.52658	-1.81441	-1.36216	-0.559983	-0.697663
ARF5	ADP-ribosylation factor 5	P84085;C9J1Z8	P84085;C9J1Z8	15	8	8	85	51.7	51.7	20.529	0	323.31	33.2125	31.2285	32.7921	NaN	0.316377	-0.2601	-0.402035	-0.599943	-0.513337	NaN	1.09058	NaN	0.0469799	0.293135	NaN	-0.795133	-0.0241351	NaN	NaN	NaN	NaN	NaN	NaN	NaN	-0.366504	-0.359675	-0.720184	-0.487055	NaN	-0.131819	-0.0401409	NaN	-0.794557	NaN	0.0844725	-0.201377	NaN
ARF6	ADP-ribosylation factor 6	P62330	P62330	9	9	9	58.9	58.9	58.9	20.082	0	290.29	32.4448	31.0154	31.7753	-0.509902	-0.743714	-0.138997	-0.824495	-1.7314	-1.11472	0.198745	-0.0701029	-0.928759	-0.401825	-0.0916635	-0.42585	-0.795859	-0.624154	-0.399673	-0.433545	NaN	NaN	0.0264459	-1.08948	NaN	-0.253085	0.134089	0.0961269	-0.743352	-0.104915	-0.053898	NaN	0.838589	0.389897	-0.282527	-0.15637	-0.338925	-0.0966378
ARFGAP1	ADP-ribosylation factor GTPase-activating protein 1	Q8N6T3;Q8N6T3-2;Q8N6T3-5;Q8N6T3-3;E5RHC5;F8VWH9;F8W1U7;E5RHT6;Q8N6T3-4	Q8N6T3;Q8N6T3-2;Q8N6T3-5;Q8N6T3-3;E5RHC5;F8VWH9;F8W1U7;E5RHT6;Q8N6T3-4;F8VWB3;E5RGL6;E5RHH7;E5RIU2;H0YIQ0	18	18	18	42.1	42.1	42.1	44.667	0	323.31	32.1601	30.3615	31.6712	0.110497	-0.571407	-0.652176	-0.146915	0.317072	0.56774	-0.198792	-0.527492	-0.121691	-0.243472	-0.242686	-0.498423	-0.324852	-0.44969	0.382501	0.603312	-0.178747	-0.0588186	0.888617	0.56589	NaN	0.585347	0.440633	-1.88747	0.429857	-0.55892	0.457857	-0.242977	NaN	NaN	NaN	NaN	0.431997	0.305679
ARFGAP2		E9PN48	E9PN48	7	1	1	32.5	4.4	4.4	27.131	0.0018113	11.381	26.1091	24.0026	25.728	NaN	NaN	NaN	NaN	NaN	NaN	NaN	NaN	NaN	NaN	NaN	NaN	NaN	NaN	NaN	NaN	NaN	NaN	NaN	NaN	NaN	NaN	NaN	NaN	NaN	NaN	NaN	NaN	NaN	NaN	NaN	NaN	NaN	NaN
ARFGAP2	ADP-ribosylation factor GTPase-activating protein 2	Q8N6H7;G5E9L0;A0A0D9SF70;Q8N6H7-2;E9PQP3;E9PIY6;Q8N6H7-3	Q8N6H7;G5E9L0;A0A0D9SF70;Q8N6H7-2;E9PQP3;E9PIY6;Q8N6H7-3;H0YDN9;E9PMU9;E9PK28;E9PJT7;E9PMR9;E9PM63;E9PNY8;H0YF45;H0YDX1;E9PM18;B0QYV9	21	21	15	42.4	42.4	28.8	56.72	0	323.31	33.3173	31.7978	32.6985	-0.167377	0.279293	-0.149009	-0.222717	-0.943361	-0.275437	-0.0702544	-0.176169	-0.298229	-0.0628816	-0.752972	0.117828	-0.237779	-0.563497	0.477367	0.119555	0.433066	0.0387171	0.190172	0.0308304	-0.200531	-0.42026	-0.11832	-1.11732	-0.891295	0.33754	-0.815225	-0.710945	0.0717627	-0.412962	0.439144	0.121015	-0.277552	-0.271775
ARFGAP3	ADP-ribosylation factor GTPase-activating protein 3	Q9NP61;Q9NP61-2;H0Y6A0	Q9NP61;Q9NP61-2;H0Y6A0;B0QYV8	16	15	15	39.3	37.4	37.4	56.928	0	137.73	30.8008	29.562	30.0056	0.34551	-2.15927	-0.493784	-0.256649	-0.541261	-0.293642	0.331705	NaN	-0.160734	-0.0545421	-1.09133	-0.804955	NaN	-0.772752	-0.882464	0.490775	NaN	NaN	0.363564	-0.480035	NaN	-0.836888	NaN	-0.395113	-1.4053	-1.30768	NaN	NaN	NaN	NaN	NaN	NaN	-1.38843	-1.1442
ARFGEF1	Brefeldin A-inhibited guanine nucleotide-exchange protein 1	Q9Y6D6;E5RIF2	Q9Y6D6;E5RIF2;E5RJN9	58	58	22	38.2	38.2	19.6	208.76	0	323.31	32.39	31.0264	31.6802	-1.18351	1.28434	1.05221	-0.636773	0.833578	-0.461104	0.244522	0.210513	0.321928	0.481092	-0.876652	-0.618584	-0.914004	0.69207	-0.288505	-0.408397	NaN	NaN	1.3658	-0.710496	NaN	-0.0442557	0.981487	0.399882	-0.317966	0.844225	-0.36695	-1.1218	0.247198	-0.358454	0.483261	-1.22928	0.18954	-0.842361
ARFGEF2	Brefeldin A-inhibited guanine nucleotide-exchange protein 2	Q9Y6D5	Q9Y6D5	48	28	28	30.3	20.4	20.4	202.04	0	323.31	30.3003	29.1169	29.4629	-0.465281	NaN	NaN	-0.93115	-0.10293	NaN	-1.50341	-0.925659	0.0180643	-0.478487	0.263876	-0.263023	-0.795108	-0.447013	-1.16718	-0.844044	1.32297	NaN	NaN	-2.29633	NaN	-0.342671	0.615887	NaN	0.191815	NaN	NaN	-0.183015	NaN	NaN	NaN	NaN	-0.0921402	-0.281351
ARFGEF3	Brefeldin A-inhibited guanine nucleotide-exchange protein 3	Q5TH69	Q5TH69	26	26	26	17.7	17.7	17.7	240.65	0	222.15	29.9985	29.2272	28.7265	-1.33232	-0.800149	NaN	NaN	-0.509224	-0.556139	-0.833028	-1.89819	-1.05062	-0.95397	0.0190613	NaN	NaN	NaN	NaN	0.165301	NaN	NaN	NaN	-2.8249	-1.74545	NaN	NaN	NaN	NaN	NaN	NaN	NaN	NaN	NaN	NaN	NaN	NaN	NaN
ARFIP1	Arfaptin-1	P53367;P53367-2;P53367-3	P53367;P53367-2;P53367-3	24	24	23	76.1	76.1	75.6	41.738	0	323.31	33.2058	31.443	32.7022	-0.286955	-0.381442	0.249142	-0.878162	0.535456	-0.00257025	NaN	0.0691523	0.00115371	-1.01511	-0.686638	-0.652629	-0.443399	-0.104992	0.525267	0.0236102	-0.159347	1.25145	0.848157	-0.0647817	NaN	-0.349235	-0.0324625	0.271187	-0.539121	0.771378	-0.609641	0.192447	0.0067647	0.408603	0.128689	0.903655	NaN	-0.126722
ARFIP2	Arfaptin-2	A0A087X1E4;P53365-3;P53365;P53365-2	A0A087X1E4;P53365-3;P53365;P53365-2;E9PRV8;E9PPY7	15	14	14	46.3	45.7	45.7	41.595	0	323.31	31.4261	30.0637	30.7155	0.0194884	-1.07671	-0.247628	-1.4115	-1.50832	-1.06733	NaN	-0.951401	-0.500565	-0.149153	-0.868885	0.985136	-0.947111	0.139339	0.161694	0.199123	-0.59081	NaN	0.497536	-0.458703	-0.844743	NaN	0.420186	-0.378325	-1.24315	NaN	-1.92095	NaN	NaN	-0.404153	NaN	-0.0391621	NaN	NaN
ARFRP1	ADP-ribosylation factor-related protein 1	Q13795-3;Q13795	Q13795-3;Q13795;Q13795-2	3	3	3	25.3	25.3	25.3	17.082	0	38.544	25.9975	24.2966	25.4671	NaN	-1.03437	NaN	NaN	NaN	NaN	NaN	NaN	NaN	NaN	NaN	NaN	NaN	NaN	NaN	NaN	NaN	NaN	NaN	NaN	NaN	NaN	NaN	NaN	NaN	NaN	NaN	NaN	NaN	NaN	NaN	NaN	NaN	NaN
ARG1	Arginase-1	P05089;P05089-2;P05089-3	P05089;P05089-2;P05089-3	9	9	9	32.3	32.3	32.3	34.735	0	40.458	28.6592	28.2322	26.6943	NaN	-2.87113	-3.4862	-3.29591	-1.02175	NaN	-7.04102	NaN	NaN	-2.14497	NaN	-7.51345	NaN	NaN	NaN	NaN	NaN	NaN	NaN	NaN	-4.75579	NaN	NaN	NaN	NaN	NaN	NaN	NaN	NaN	NaN	NaN	NaN	NaN	NaN
ARHGAP1	Rho GTPase-activating protein 1	Q07960;H0YE29;E9PNR6	Q07960;H0YE29;E9PNR6	30	30	30	71.1	71.1	71.1	50.435	0	323.31	35.2305	34.0024	34.4274	-0.150369	0.660016	-0.44183	-0.9344	-0.711323	0.496922	-0.316906	-0.627939	-0.196062	-0.495695	-1.39036	-1.04246	-0.646722	-0.279722	-0.581173	-0.224503	-0.487702	-0.932306	0.282499	-0.75183	-0.564542	-0.30961	0.16954	-1.79596	-0.301159	-0.317337	0.165044	-0.643022	-0.690684	-1.00549	-0.69101	-1.19896	-0.727547	-0.649865
ARHGAP12	Rho GTPase-activating protein 12	Q1RLN5;Q8IWW6-3;Q8IWW6-2;Q8IWW6-4;Q8IWW6	Q1RLN5;Q8IWW6-3;Q8IWW6-2;Q8IWW6-4;Q8IWW6;H0Y5D8	14	14	14	22.4	22.4	22.4	90.873	0	38.091	29.688	28.2625	29.0161	0.107152	NaN	1.11995	0.0460021	NaN	-0.845183	-1.06115	0.0106367	NaN	NaN	0.910886	-0.183539	-0.0896357	0.0781998	-0.396992	NaN	NaN	NaN	NaN	0.787014	NaN	NaN	NaN	NaN	NaN	NaN	NaN	NaN	NaN	NaN	NaN	NaN	NaN	NaN
ARHGAP17	Rho GTPase-activating protein 17	Q68EM7-5;Q68EM7-6;Q68EM7;Q68EM7-2	Q68EM7-5;Q68EM7-6;Q68EM7;Q68EM7-2;Q68EM7-4;I3L4P0;I3L1S9;C9IZD3;I3L460;I3L3P1;I3L4Y5;I3L4P6;J3KRS3	16	16	9	23.5	23.5	10.5	93.854	0	179.34	30.383	29.3313	29.4329	0.624522	NaN	NaN	-0.35912	0.287709	NaN	-2.13384	NaN	NaN	-0.678003	-0.199935	-0.761409	-0.0706331	-0.777863	-0.645819	-0.477603	NaN	NaN	-0.208461	-0.566335	-0.639242	-1.28135	1.24276	-1.38945	-0.0337172	NaN	NaN	NaN	NaN	NaN	NaN	NaN	NaN	-0.152997
ARHGAP18	Rho GTPase-activating protein 18	Q8N392-2;Q8N392	Q8N392-2;Q8N392	12	12	12	18.8	18.8	18.8	70.163	0	43.294	29.7754	28.4719	29.026	-1.90855	0.122606	NaN	NaN	0.093425	NaN	-0.85371	NaN	0.728661	-0.239975	-2.09776	-0.840242	0.625831	0.0350608	NaN	-0.0695276	NaN	0.498557	-2.0328	-0.425346	1.70602	-1.46817	NaN	0.137897	0.349365	NaN	0.230695	NaN	NaN	NaN	0.830742	NaN	NaN	-1.8133
ARHGAP21	Rho GTPase-activating protein 21	Q5T5U3;E7ESW5;F8W9U9;Q5T5U3-3;A0A087WW76	Q5T5U3;E7ESW5;F8W9U9;Q5T5U3-3;A0A087WW76;Q5JSD8;H0Y468	7	7	7	4.6	4.6	4.6	217.33	0.0047052	5.7813	26.6013	24.8486	26.0933	-0.929666	NaN	NaN	NaN	NaN	2.00335	NaN	NaN	NaN	NaN	NaN	NaN	NaN	NaN	NaN	NaN	NaN	NaN	NaN	0.658006	NaN	NaN	NaN	NaN	NaN	NaN	NaN	NaN	NaN	NaN	NaN	NaN	NaN	NaN
ARHGAP25	Rho GTPase-activating protein 25	P42331-6;P42331-4;H7C4P1;P42331-2;P42331-5;P42331-3;P42331;C9JB56	P42331-6;P42331-4;H7C4P1;P42331-2;P42331-5;P42331-3;P42331;C9JB56;B7Z8K7	7	7	7	13.8	13.8	13.8	72.501	0.0004898	18.529	27.2849	26.6392	25.8141	NaN	NaN	NaN	NaN	NaN	NaN	NaN	NaN	-2.11385	-1.41269	NaN	NaN	NaN	-2.92741	NaN	NaN	NaN	NaN	NaN	NaN	NaN	NaN	NaN	NaN	NaN	NaN	NaN	NaN	NaN	NaN	NaN	NaN	NaN	NaN
ARHGAP27	Rho GTPase-activating protein 27	E9PIR1;Q6ZUM4;A0A0G2JRG8;A0A0G2JNY3;Q6ZUM4-3;E9PNT2;Q6ZUM4-2;A0A0C4DGE6	E9PIR1;Q6ZUM4;A0A0G2JRG8;A0A0G2JNY3;Q6ZUM4-3;E9PNT2;Q6ZUM4-2;A0A0C4DGE6;Q6ZUM4-4;A0A0G2JP16;E9PNX6	11	11	11	18	18	18	96.1	0.0012332	13.07	28.5176	27.1016	27.8401	NaN	0.863463	-0.104139	NaN	NaN	0.666848	NaN	NaN	NaN	0.700262	NaN	NaN	NaN	-1.03348	-2.13575	NaN	NaN	0.36793	-0.227962	0.422664	NaN	NaN	NaN	NaN	NaN	NaN	NaN	NaN	NaN	NaN	NaN	NaN	NaN	NaN
ARHGAP29	Rho GTPase-activating protein 29	Q52LW3;F8VWZ8	Q52LW3;F8VWZ8;Q52LW3-2	29	29	29	31.9	31.9	31.9	142.06	0	291.7	31.2402	29.2627	30.8176	-0.00752163	3.07423	1.10353	1.31313	1.10889	NaN	2.36006	-0.256201	1.35157	1.75138	-0.534036	0.313826	2.48651	1.59889	2.0768	0.591871	NaN	NaN	1.09045	0.154324	NaN	2.16874	1.68302	1.23781	NaN	2.48442	-2.35093	NaN	NaN	1.81061	NaN	2.30857	1.79643	NaN
ARHGAP30	Rho GTPase-activating protein 30	A0A0A0MRJ9;A0A0A0MRJ8;Q7Z6I6-2;Q7Z6I6-3;Q7Z6I6	A0A0A0MRJ9;A0A0A0MRJ8;Q7Z6I6-2;Q7Z6I6-3;Q7Z6I6	1	1	1	1.3	1.3	1.3	95.527	0.008509	3.8628	25.0518	25.0342	18.6835	NaN	NaN	NaN	NaN	NaN	NaN	NaN	NaN	NaN	NaN	NaN	NaN	NaN	NaN	NaN	NaN	NaN	NaN	NaN	NaN	NaN	NaN	NaN	NaN	NaN	NaN	NaN	NaN	NaN	NaN	NaN	NaN	NaN	NaN
ARHGAP32	Rho GTPase-activating protein 32	A7KAX9;G3V174;A7KAX9-2	A7KAX9;G3V174;A7KAX9-2;A7KAX9-3;E9PRH3	7	7	7	4.6	4.6	4.6	230.53	0.0020999	10.788	30.3689	30.2119	27.0912	NaN	0.470094	NaN	NaN	-1.28019	-0.390945	NaN	NaN	NaN	-0.101598	-1.23508	-0.505636	0.430714	NaN	NaN	-0.778061	NaN	NaN	NaN	NaN	NaN	NaN	NaN	NaN	NaN	NaN	NaN	NaN	NaN	NaN	NaN	NaN	NaN	NaN
ARHGAP35;GRLF1	Rho GTPase-activating protein 35	Q9NRY4;A2RRE5	Q9NRY4;A2RRE5	43	43	43	33.6	33.6	33.6	170.51	0	218.43	31.6866	30.0733	31.1156	0.322736	1.91104	1.80108	-0.880498	-0.635517	-0.77221	-0.907468	0.891886	0.0549179	-0.335535	-0.525393	-0.922019	0.280838	1.51652	0.104337	-0.601146	0.754289	-0.067062	NaN	0.414135	0.7589	0.265917	-0.11616	-0.331881	0.362891	1.62284	-0.536712	-0.427751	NaN	NaN	0.993131	NaN	0.0492126	-0.741517
ARHGAP4	Rho GTPase-activating protein 4	E7EQN5;P98171;P98171-2;E9PCM6;S4R352;S4R314;A0A0B4J1X7	E7EQN5;P98171;P98171-2;E9PCM6;S4R352;S4R314;A0A0B4J1X7;H7C3G3;H7C2Z8;C9JLA8;C9J5M2;F8WAR0	6	6	6	7.6	7.6	7.6	102.57	0.00034025	23.482	26.6003	26.4504	23.2593	NaN	NaN	NaN	NaN	NaN	NaN	NaN	NaN	NaN	NaN	NaN	NaN	NaN	-2.68826	NaN	NaN	NaN	NaN	-2.77329	NaN	NaN	NaN	NaN	NaN	NaN	NaN	NaN	NaN	NaN	NaN	NaN	NaN	NaN	NaN
ARHGAP5	Rho GTPase-activating protein 5	A0A0A0MSK6;Q13017-2;Q13017	A0A0A0MSK6;Q13017-2;Q13017;G3V360;Q13017-3;Q13017-4	10	10	10	7.6	7.6	7.6	171.68	0.0040891	6.6832	27.637	26.3867	26.8503	NaN	NaN	NaN	NaN	NaN	NaN	NaN	NaN	NaN	NaN	NaN	NaN	NaN	NaN	NaN	NaN	NaN	NaN	NaN	NaN	NaN	NaN	NaN	NaN	NaN	NaN	NaN	NaN	NaN	NaN	NaN	NaN	-0.0545721	NaN
ARHGDIA	Rho GDP-dissociation inhibitor 1	P52565;J3KTF8;J3QQX2;J3KRY1;P52565-2;J3KRE2	P52565;J3KTF8;J3QQX2;J3KRY1;P52565-2;J3KRE2;J3KS60	17	17	17	88.7	88.7	88.7	23.207	0	323.31	35.682	33.8974	35.1874	0.271306	-1.09776	-0.952992	-0.463211	0.105678	-0.623021	0.548141	-0.733963	0.56179	-0.113817	-0.356624	0.283448	0.47747	0.59846	0.705226	0.462052	-0.0860019	-0.079036	0.926683	-0.631734	0.347326	0.474981	-0.0733629	0.0153548	-0.201195	-0.163543	0.305329	-0.177033	-0.567276	-0.195963	0.326077	0.0213375	0.313826	0.445303
ARHGDIB	Rho GDP-dissociation inhibitor 2	P52566;F5H3P3;H0YGX7;F5H6Q0;F5H2R5	P52566;F5H3P3;H0YGX7;F5H6Q0;F5H2R5	14	14	14	73.6	73.6	73.6	22.988	0	266.94	34.0682	33.5354	32.3727	0.387142	1.2966	-1.77295	-0.799697	-1.28581	-1.58273	-1.76111	-0.389772	-0.622621	-2.17007	-0.597802	-1.08079	-1.80364	-0.480196	-1.02371	-1.40526	-2.69656	-1.40545	-0.225582	-2.21237	0.480058	-1.98	-2.76425	-1.36851	-1.2875	-1.65163	-1.11454	-3.40191	-1.71696	-2.80733	-1.81294	-1.42884	-0.842697	-3.16903
ARHGEF1	Rho guanine nucleotide exchange factor 1	Q92888-3;Q92888-4	Q92888-3;Q92888-4	37	37	1	40.3	40.3	1.4	104.06	0	323.31	32.6479	31.0421	32.0733	-0.0326838	1.48094	0.313594	0.268674	0.294547	1.24714	-0.644939	0.250598	0.107152	0.313478	0.0705267	0.268554	0.298541	-0.0540777	0.561204	-0.342177	1.00007	NaN	-1.09563	-0.0946183	0.0861043	-0.725088	0.157044	-0.222246	-0.334662	0.769433	0.299596	0.141433	-0.575293	-1.06622	2.04558	-0.311363	-0.255632	0.363788
ARHGEF10	Rho guanine nucleotide exchange factor 10	H0YAN8;O15013-7;O15013-4;O15013-5;O15013-6;O15013	H0YAN8;O15013-7;O15013-4;O15013-5;O15013-6;O15013;E9PB39	12	12	11	18.7	18.7	17.4	109.65	0	44.05	27.4658	25.3071	27.1	0.519139	NaN	NaN	NaN	NaN	NaN	NaN	NaN	NaN	NaN	NaN	NaN	NaN	0.78902	NaN	NaN	NaN	NaN	NaN	NaN	NaN	NaN	NaN	NaN	NaN	NaN	NaN	NaN	NaN	NaN	NaN	NaN	NaN	NaN
ARHGEF10L	Rho guanine nucleotide exchange factor 10-like protein	Q5VXI4;Q9HCE6-3;Q9HCE6-2;Q9HCE6;Q9HCE6-4;Q9HCE6-5	Q5VXI4;Q9HCE6-3;Q9HCE6-2;Q9HCE6;Q9HCE6-4;Q9HCE6-5	10	9	9	13.5	12.3	12.3	115.57	0.00033625	21.959	27.9253	26.6707	27.1416	NaN	NaN	NaN	NaN	-0.516677	NaN	NaN	NaN	-0.0878253	-1.90579	NaN	NaN	NaN	NaN	NaN	NaN	NaN	NaN	-0.855588	NaN	NaN	NaN	NaN	NaN	NaN	NaN	NaN	NaN	NaN	NaN	NaN	NaN	NaN	NaN
ARHGEF11	Rho guanine nucleotide exchange factor 11	O15085;O15085-2	O15085;O15085-2	11	11	11	10.4	10.4	10.4	167.7	0.00048701	17.958	30.7456	29.679	29.8092	NaN	NaN	NaN	NaN	-1.83295	NaN	NaN	NaN	NaN	NaN	-0.272663	NaN	NaN	NaN	NaN	NaN	NaN	NaN	NaN	NaN	NaN	NaN	NaN	NaN	NaN	NaN	NaN	NaN	NaN	NaN	NaN	NaN	NaN	NaN
ARHGEF12	Rho guanine nucleotide exchange factor 12	E9PMR6;Q9NZN5-2;Q9NZN5	E9PMR6;Q9NZN5-2;Q9NZN5	17	17	17	13.5	13.5	13.5	161.91	0.00034095	23.713	28.7354	27.2671	28.0884	0.325962	NaN	NaN	-0.73286	NaN	NaN	NaN	NaN	-0.311273	0.0453032	-0.175599	-1.0661	0.498557	1.11303	-0.447525	NaN	NaN	NaN	NaN	NaN	NaN	NaN	NaN	NaN	NaN	NaN	NaN	NaN	NaN	NaN	NaN	NaN	NaN	NaN
ARHGEF16	Rho guanine nucleotide exchange factor 16	Q5VV41;Q5VV41-2	Q5VV41;Q5VV41-2;B0QZD4;B0QZD3	21	21	21	41.6	41.6	41.6	80.104	0	163.59	31.7423	30.3209	31.068	0.697774	1.17313	0.422664	0.989866	-0.382476	0.446362	1.4297	NaN	0.105142	0.74261	1.5771	0.555816	NaN	2.46548	0.380729	1.36468	-0.305075	0.124063	0.856548	1.15296	NaN	1.15043	1.54399	0.536749	0.234992	-0.48833	-0.248074	1.04949	0.482332	-1.0859	0.985282	1.2447	1.01078	0.411318
ARHGEF17	Rho guanine nucleotide exchange factor 17	Q96PE2	Q96PE2	17	17	17	10.7	10.7	10.7	221.67	0.00048757	18.105	31.3048	29.4913	30.8218	-0.501953	-2.82021	NaN	-1.14471	-1.69876	-1.00648	NaN	NaN	-0.784558	NaN	-1.08593	NaN	NaN	-0.898404	NaN	NaN	NaN	NaN	-1.05454	0.173895	NaN	NaN	-1.71009	0.702835	0.517528	NaN	NaN	NaN	NaN	NaN	NaN	NaN	2.21509	0.0650208
ARHGEF18	Rho guanine nucleotide exchange factor 18	A0A087WZG4;M0R150;Q6ZSZ5-2;Q6ZSZ5;M0QZS0	A0A087WZG4;M0R150;Q6ZSZ5-2;Q6ZSZ5;M0QZS0	13	13	12	15.2	15.2	14.3	116.32	0	50.912	31.0112	29.319	30.4769	-0.390964	1.08868	0.0738203	-0.78133	1.35146	0.445833	0.265677	0.322043	NaN	-0.382325	-1.43768	-0.629813	1.46472	-0.467214	0.881195	0.0528332	NaN	-1.59562	NaN	0.135009	0.390778	-0.141812	0.26123	-0.0974864	-0.200498	-1.47947	0.177981	NaN	-1.16595	NaN	-1.39115	-0.300093	0.0728604	-0.860112
ARHGEF2	Rho guanine nucleotide exchange factor 2	V9GYM8;Q92974-3;Q92974-2;Q92974	V9GYM8;Q92974-3;Q92974-2;Q92974;V9GYF0;Q5VY93;V9GZ14;V9GYG5;V9GZ58	49	49	41	50.3	50.3	41.9	116.07	0	323.31	33.1011	31.487	32.5305	0.249021	1.58467	1.09801	0.420509	-0.459239	-0.115379	0.168257	0.755229	-0.174719	0.391108	1.33588	0.147958	0.592637	-0.159122	-0.138854	-0.263646	0.89786	-0.829767	-0.743955	0.599508	2.35442	-0.0924786	0.185232	0.0801119	0.387473	-0.61083	0.232784	NaN	-0.691103	0.0692898	0.387583	0.0968015	-0.106312	-0.8739
ARHGEF28	Rho guanine nucleotide exchange factor 28	Q8N1W1-4;Q8N1W1-3;Q8N1W1;Q8N1W1-6;Q8N1W1-5;D6RGZ3	Q8N1W1-4;Q8N1W1-3;Q8N1W1;Q8N1W1-6;Q8N1W1-5;D6RGZ3;Q8N1W1-2	8	7	7	6.7	6.1	6.1	185.84	0.0099509	3.516	27.949	26.0466	27.5	NaN	NaN	NaN	NaN	NaN	NaN	NaN	NaN	NaN	NaN	NaN	NaN	NaN	NaN	NaN	NaN	NaN	NaN	NaN	NaN	NaN	NaN	NaN	NaN	NaN	NaN	NaN	NaN	NaN	NaN	NaN	NaN	NaN	NaN
ARHGEF37	Rho guanine nucleotide exchange factor 37	A1IGU5	A1IGU5	9	9	9	16.7	16.7	16.7	76.277	0.00096401	16.687	27.2588	26.2734	26.2439	NaN	NaN	NaN	-1.53412	NaN	-4.35284	NaN	NaN	NaN	NaN	NaN	NaN	NaN	NaN	NaN	NaN	NaN	NaN	NaN	NaN	NaN	NaN	NaN	NaN	NaN	NaN	NaN	NaN	NaN	NaN	NaN	NaN	NaN	NaN
ARHGEF5	Rho guanine nucleotide exchange factor 5	Q12774;H0Y895;Q12774-2	Q12774;H0Y895;Q12774-2;A5YM69	20	20	19	15.8	15.8	15.1	176.8	0	50.433	29.61	28.3695	28.8161	0.826925	0.910119	-0.369911	-2.00723	-0.886593	-0.833079	NaN	NaN	0.223175	0.456491	0.460061	NaN	-0.151154	0.513289	NaN	NaN	NaN	NaN	-0.694415	-1.19228	NaN	-0.122146	0.600841	NaN	-0.232905	NaN	NaN	-0.183081	NaN	NaN	NaN	NaN	-0.288946	-0.573467
ARHGEF6	Rho guanine nucleotide exchange factor 6	Q15052;Q15052-2	Q15052;Q15052-2	9	5	5	15.3	9.8	9.8	87.498	0.0028994	8.1709	26.5655	26.3474	23.7318	NaN	NaN	NaN	NaN	NaN	NaN	NaN	NaN	NaN	NaN	NaN	NaN	NaN	NaN	NaN	NaN	NaN	NaN	NaN	NaN	NaN	NaN	NaN	NaN	NaN	NaN	NaN	NaN	NaN	NaN	NaN	NaN	NaN	NaN
ARHGEF7	Rho guanine nucleotide exchange factor 7	B1ALK7;Q14155-1;Q14155-5;Q14155-6;Q14155-2;Q14155-3;Q14155;E7EUY6;E9PDQ5	B1ALK7;Q14155-1;Q14155-5;Q14155-6;Q14155-2;Q14155-3;Q14155;E7EUY6;E9PDQ5;F6SJA5;C9JDI6;B1ANY6;E7ENL8;E7EU80	17	17	13	32.2	32.2	27.5	79.831	0	118.35	30.362	28.9408	29.6877	-0.738674	-0.157254	-0.581605	0.229219	-0.17288	0.480575	NaN	NaN	-1.13987	-0.776355	0.1503	-0.676941	NaN	-0.537194	0.0951818	-0.272681	NaN	NaN	-0.485842	0.80149	NaN	-1.35956	0.314755	-1.18082	-1.05715	-0.31285	NaN	NaN	-0.837094	NaN	NaN	-0.241032	-0.337321	NaN
ARID1A	AT-rich interactive domain-containing protein 1A	O14497;O14497-2;O14497-3;H0Y488	O14497;O14497-2;O14497-3;H0Y488;A0A087WUV6;H0YCU6;H0YEW5	45	45	44	31.7	31.7	30.9	242.04	0	323.31	32.1315	30.5031	31.5678	-0.337831	1.22515	1.48223	-0.0733478	-0.559601	-0.479734	0.368601	0.823994	-0.0705725	0.591584	1.02609	0.857503	-0.556521	0.205393	0.00891703	-0.48999	-0.279949	-0.410582	-0.208694	-0.364719	-0.993293	-0.148161	1.21201	0.588229	-0.738409	NaN	-0.142656	0.871844	NaN	NaN	NaN	0.932817	0.133037	NaN
ARID1B	AT-rich interactive domain-containing protein 1B	Q8NFD5;Q8NFD5-2;Q8NFD5-3;H0Y7H8;Q8NFD5-4	Q8NFD5;Q8NFD5-2;Q8NFD5-3;H0Y7H8;Q8NFD5-4;H0Y2R3;H0Y3S9	16	15	15	10.6	9.7	9.7	236.12	0	108.96	29.3567	27.9456	28.6763	0.292428	0.660472	NaN	0.381394	NaN	-0.515604	-0.435339	NaN	0.549324	0.121281	-0.074198	-0.276188	-1.10172	0.738119	-0.913896	-1.10647	-0.206628	-0.344557	NaN	-0.628274	-0.285214	NaN	-0.335645	NaN	NaN	NaN	NaN	NaN	NaN	0.0869197	NaN	NaN	-0.29396	NaN
ARID2	AT-rich interactive domain-containing protein 2	Q68CP9-3;Q68CP9;F8WCU9;F8W108	Q68CP9-3;Q68CP9;F8WCU9;F8W108;F8VWP4;A0A087WY37	23	23	23	17.7	17.7	17.7	191.42	0	97.63	30.5149	28.9327	29.9286	0.291132	1.97933	NaN	1.0054	0.0666747	-0.137553	0.646992	NaN	0.594453	1.1306	1.30632	1.46744	0.639695	0.948302	0.0596321	0.0762854	NaN	NaN	1.09207	-0.185983	NaN	NaN	1.3069	NaN	NaN	NaN	0.240986	0.537346	NaN	1.24999	NaN	NaN	0.809826	0.527371
ARID4B	AT-rich interactive domain-containing protein 4B	Q4LE39-3;Q4LE39-2;Q4LE39;Q4LE39-4;X6RCR8;H0Y7Y8;H7C5R6	Q4LE39-3;Q4LE39-2;Q4LE39;Q4LE39-4;X6RCR8;H0Y7Y8;H7C5R6	8	8	8	8.9	8.9	8.9	130.42	0.001373	12.216	28.8497	26.601	28.5088	NaN	NaN	NaN	NaN	NaN	NaN	NaN	NaN	NaN	NaN	NaN	NaN	NaN	NaN	NaN	NaN	NaN	NaN	NaN	NaN	NaN	NaN	NaN	NaN	NaN	NaN	NaN	NaN	NaN	NaN	NaN	NaN	NaN	NaN
ARIH1	E3 ubiquitin-protein ligase ARIH1	Q9Y4X5	Q9Y4X5;A0A087WT96;H3BNB9;H3BSK4	20	20	20	46.1	46.1	46.1	64.117	0	323.31	31.3733	30.1981	30.5295	0.709467	NaN	NaN	0.729357	0.0106367	0.00115371	NaN	NaN	-0.231769	0.593593	0.904658	0.507008	0.503959	0.505992	0.0861043	-0.123402	0.326537	NaN	-0.619625	0.396707	1.12618	-0.301177	0.955313	0.387583	NaN	-0.0580824	0.735955	NaN	NaN	0.105544	0.896233	0.995086	0.512682	0.184217
ARIH2	E3 ubiquitin-protein ligase ARIH2	O95376	O95376;C9JCL4;F8WCS4;C9JBC5;C9JZ71	14	14	14	38.9	38.9	38.9	57.818	0	194.96	29.7965	27.6501	29.4271	0.60966	NaN	NaN	NaN	NaN	NaN	NaN	NaN	NaN	NaN	1.93633	0.40294	1.57303	NaN	1.07635	NaN	NaN	NaN	NaN	1.69328	NaN	NaN	NaN	NaN	NaN	NaN	NaN	NaN	NaN	NaN	NaN	NaN	NaN	NaN
ARKL1;C18orf25	Uncharacterized protein C18orf25	Q5BIX2;Q96B23-2;Q96B23	Q5BIX2;Q96B23-2;Q96B23;K7EQH1;A0A087WVF1	3	3	3	10.1	10.1	10.1	43.395	0.00035329	28.255	28.4499	26.8312	27.8816	NaN	NaN	NaN	NaN	NaN	-1.19707	NaN	NaN	NaN	0.524666	NaN	NaN	NaN	NaN	NaN	NaN	NaN	NaN	NaN	-0.333898	NaN	-0.00860964	NaN	NaN	NaN	NaN	NaN	-0.90958	NaN	-0.161089	NaN	NaN	NaN	NaN
ARL1	ADP-ribosylation factor-like protein 1	F8VYN9;P40616-2;P40616;B4DZG7	F8VYN9;P40616-2;P40616;B4DZG7;F8VP99;F8VP63	8	8	8	51.5	51.5	51.5	21.778	0	278.01	32.3688	30.8703	31.7386	-0.0800117	-2.79616	-1.57364	-0.907224	-0.763783	0.0475383	-1.06434	-0.957552	-0.855666	-1.12658	-1.01002	-1.13943	-0.759209	-1.5561	-0.766652	NaN	-1.20417	NaN	-0.0580674	-0.320684	-0.979686	-0.890573	-1.44521	-0.835651	-0.688404	-1.4087	-1.51066	-0.411982	-0.521225	-1.01514	-1.06332	-0.968238	-0.564307	-0.738891
ARL15	ADP-ribosylation factor-like protein 15	A0A0B4J222;A0A087WUW9;Q9NXU5	A0A0B4J222;A0A087WUW9;Q9NXU5	3	3	3	32.3	32.3	32.3	17.444	0.001384	12.941	29.0405	27.6246	28.3629	0.154972	-2.02697	NaN	-0.394638	NaN	NaN	-1.02929	-0.036008	NaN	-1.35871	NaN	0.0820213	NaN	NaN	NaN	NaN	NaN	NaN	NaN	-0.354686	NaN	NaN	NaN	NaN	NaN	NaN	NaN	NaN	NaN	NaN	NaN	NaN	NaN	NaN
ARL2;ARL2-SNX15	ADP-ribosylation factor-like protein 2	P36404;V9GYD0;P36404-2	P36404;V9GYD0;P36404-2	10	10	10	51.6	51.6	51.6	20.878	0	128.34	30.8046	29.3488	30.1503	NaN	-1.98439	-0.976191	-0.625756	-0.550719	0.0419438	0.371391	-0.0737576	-0.489058	-0.421612	-0.873371	-0.691686	0.821547	-0.875645	0.557091	0.38659	NaN	-0.298744	NaN	NaN	-0.334043	-0.299862	-1.76621	-1.00139	-0.852693	-1.00732	-0.674268	-1.67222	-0.734347	NaN	-0.257028	-0.0615862	-0.848713	-0.594814
ARL2BP	ADP-ribosylation factor-like protein 2-binding protein	Q9Y2Y0-2;Q9Y2Y0;H3BU49	Q9Y2Y0-2;Q9Y2Y0;H3BU49;H3BM52	4	4	4	34.9	34.9	34.9	17.711	0	64.841	29.975	28.3342	29.4172	NaN	0.354452	-0.859902	0.945832	0.958509	0.13711	1.63997	NaN	NaN	0.601887	0.364797	NaN	NaN	1.00741	NaN	1.08638	NaN	NaN	NaN	NaN	NaN	NaN	NaN	1.14594	NaN	NaN	NaN	NaN	NaN	NaN	NaN	NaN	NaN	NaN
ARL3	ADP-ribosylation factor-like protein 3	P36405	P36405	11	11	11	68.1	68.1	68.1	20.455	0	323.31	32.9743	30.8913	32.586	0.67075	0.200755	-0.692432	0.823994	-0.00374143	0.699907	0.169668	-0.0657628	0.247806	-0.0230938	0.220825	0.588037	1.30007	0.886511	1.07348	0.450063	-0.157271	NaN	0.595885	0.234869	-0.63283	0.122341	-0.438933	0.273695	0.371615	0.804549	0.220082	-0.0239444	0.120086	-0.0205015	-0.180806	0.580145	0.981999	-1.23766
ARL6IP4	ADP-ribosylation factor-like protein 6-interacting protein 4	Q66PJ3;Q66PJ3-3;Q66PJ3-2;A0A0C4DG62;F8WCT1;Q66PJ3-7;Q66PJ3-4;F5GYV5;H7BZV4;F5H7X4	Q66PJ3;Q66PJ3-3;Q66PJ3-2;A0A0C4DG62;F8WCT1;Q66PJ3-7;Q66PJ3-4;F5GYV5;H7BZV4;F5H7X4;Q66PJ3-5;F8WEP2;A0A0C4DH18;A0A0A0MTG7;Q66PJ3-6	10	10	10	24.9	24.9	24.9	44.915	0	323.31	29.0634	27.2046	28.5981	0.389126	NaN	NaN	NaN	NaN	NaN	NaN	NaN	NaN	NaN	NaN	-1.33654	NaN	0.0768327	0.124857	NaN	NaN	NaN	NaN	0.0621218	NaN	NaN	NaN	NaN	NaN	NaN	NaN	NaN	NaN	NaN	NaN	NaN	NaN	NaN
ARL6IP5	PRA1 family protein 3	O75915;F8WF90;C9JQU6;F8WF33	O75915;F8WF90;C9JQU6;F8WF33	7	7	7	36.7	36.7	36.7	21.614	0	91.809	33.1716	31.972	32.3469	-0.542689	0.77989	0.642193	-1.43288	-1.46729	-0.259236	-0.928869	-1.36855	-1.49216	-0.945026	-1.06779	-1.07704	-1.2964	-1.22401	-2.19747	-0.899426	-0.713119	-1.32333	-0.137235	-1.15399	NaN	NaN	NaN	NaN	-0.376676	NaN	NaN	NaN	NaN	NaN	NaN	NaN	NaN	NaN
ARL6IP6	ADP-ribosylation factor-like protein 6-interacting protein 6	Q8N6S5	Q8N6S5	3	3	3	13.3	13.3	13.3	24.676	0.0011048	14.882	29.2436	29.0204	26.4408	NaN	NaN	NaN	NaN	NaN	NaN	NaN	NaN	NaN	NaN	NaN	NaN	-1.1347	NaN	-1.70425	NaN	NaN	NaN	NaN	NaN	NaN	NaN	NaN	NaN	NaN	NaN	NaN	NaN	NaN	NaN	NaN	NaN	NaN	NaN
ARL8A	ADP-ribosylation factor-like protein 8A	Q96BM9	Q96BM9;A0A087X2J2	7	2	2	44.1	12.4	12.4	21.416	0.00033647	22.036	30.1231	29.103	29.1429	NaN	NaN	NaN	NaN	NaN	NaN	NaN	NaN	NaN	NaN	NaN	NaN	-1.14695	NaN	-1.69797	NaN	NaN	NaN	-1.13593	NaN	-0.920817	NaN	NaN	NaN	NaN	NaN	NaN	NaN	NaN	NaN	NaN	NaN	NaN	NaN
ARL8B	ADP-ribosylation factor-like protein 8B	Q9NVJ2	Q9NVJ2;Q9NVJ2-2	10	10	5	51.6	51.6	19.9	21.539	0	323.31	33.3797	31.88	32.7501	0.0628125	-1.53132	0.0130691	-0.556605	-0.453222	0.194465	0.595408	-0.239242	1.09051	-0.0716183	0.038998	0.320773	-0.534955	-1.05986	-0.787319	-0.33368	NaN	NaN	-0.477362	0.318346	0.143524	-0.567554	-0.65204	-0.757916	-0.6716	0.267715	-0.112662	0.235604	0.304628	-0.0229619	0.636079	-0.879542	0.413486	-0.479231
ARMC1	Armadillo repeat-containing protein 1	Q9NVT9;E5RJ86	Q9NVT9;E5RJ86;Q9NVT9-2;E5RHK3;E9PR92	12	12	12	51.1	51.1	51.1	31.28	0	90.506	30.7658	28.9404	30.2876	0.399554	-0.381555	0.392867	-0.63554	0.555227	0.119423	-1.03018	NaN	-0.264149	NaN	NaN	NaN	0.979147	NaN	0.465818	NaN	NaN	NaN	NaN	0.139993	NaN	0.55719	-0.168496	NaN	-0.230364	0.525768	0.267596	0.113434	0.912497	NaN	NaN	0.39846	-0.172409	0.423524
ARMC10	Armadillo repeat-containing protein 10	Q8N2F6-3;Q8N2F6;Q8N2F6-4;Q8N2F6-2	Q8N2F6-3;Q8N2F6;Q8N2F6-4;Q8N2F6-2;H7BXQ8	11	11	2	50	50	12	31.079	0	311.61	30.3517	28.9895	29.641	0.972252	-0.137743	-0.132831	-0.800978	-1.08	-0.961901	0.631989	-0.936911	0.0571383	-0.255133	0.309176	-0.222061	-0.264183	-0.221253	-1.15383	0.195096	NaN	NaN	-0.290198	-0.668822	-0.402035	-0.52504	NaN	0.329755	-0.913243	-0.207461	NaN	NaN	NaN	-0.255494	NaN	NaN	-0.794107	0.117695
ARMC6	Armadillo repeat-containing protein 6	Q6NXE6-2;Q6NXE6;B4E1N1;F5H4P3	Q6NXE6-2;Q6NXE6;B4E1N1;F5H4P3;H0YH65;F5GWV0;H0YGQ5;F5H6J3;F5H2X2;F5H2K4;F5H7V0;F5GZP0;F5H3X1;H0YGL0;F5H052	10	10	10	30.3	30.3	30.3	51.547	0	211.59	29.9041	28.2507	29.3523	0.582267	0.0888201	-0.165418	1.26418	1.42787	1.22626	0.812046	NaN	0.398788	1.2673	0.430821	-0.33199	-0.259668	NaN	NaN	0.720629	NaN	NaN	NaN	-1.41288	NaN	0.0795658	NaN	1.09478	NaN	0.403486	-0.0138148	NaN	NaN	NaN	NaN	NaN	0.0433446	NaN
ARMC8	Armadillo repeat-containing protein 8	Q8IUR7;Q8IUR7-8;Q8IUR7-2;Q8IUR7-3;Q8IUR7-7;B7Z637;G5E9V6;Q8IUR7-6;C9J2I1;G5E9V7	Q8IUR7;Q8IUR7-8;Q8IUR7-2;Q8IUR7-3;Q8IUR7-7;B7Z637;G5E9V6;Q8IUR7-6;C9J2I1;G5E9V7;C9JAA7;C9JBY2;H7C5H2;C9J8P8;H7C5B7	16	16	16	30.6	30.6	30.6	75.509	0	44.991	30.3412	28.7503	29.7591	1.35394	0.572599	0.186881	0.148088	0.315334	NaN	NaN	-1.03327	-0.00187669	-0.181526	0.338795	-0.43907	NaN	1.92475	1.33027	NaN	NaN	NaN	NaN	-0.00333645	NaN	NaN	-0.263698	0.388465	NaN	NaN	-0.214893	NaN	NaN	-1.06558	NaN	0.298541	NaN	-0.184982
ARMCX1	Armadillo repeat-containing X-linked protein 1	Q9P291;A0A087WTL2	Q9P291;A0A087WTL2	3	3	3	7.5	7.5	7.5	49.18	0.0088773	3.7801	27.3679	25.5855	26.8724	NaN	NaN	NaN	NaN	NaN	NaN	NaN	NaN	NaN	NaN	NaN	NaN	NaN	NaN	NaN	NaN	NaN	NaN	NaN	NaN	NaN	NaN	NaN	NaN	NaN	NaN	NaN	NaN	NaN	NaN	NaN	NaN	NaN	NaN
ARMCX2	Armadillo repeat-containing X-linked protein 2	Q7L311	Q7L311;Q5H9D8;A0A0B4J1X4;Q5H9E0;Q5H9E1	10	10	10	27.1	27.1	27.1	65.683	0	98.537	27.8578	27.5309	25.5558	NaN	-0.673992	NaN	-0.39857	NaN	NaN	NaN	NaN	-2.25408	-1.91387	NaN	NaN	-2.58528	NaN	-2.27537	NaN	NaN	NaN	NaN	NaN	NaN	NaN	NaN	NaN	NaN	NaN	NaN	NaN	NaN	NaN	NaN	-0.390964	NaN	NaN
ARMCX3	Armadillo repeat-containing X-linked protein 3	Q9UH62	Q9UH62;H3BV87;H3BM63	17	17	17	46.4	46.4	46.4	42.5	0	323.31	31.439	30.2416	30.6125	-1.06205	-0.145175	-0.490051	-0.0320199	1.93911	-0.773615	-0.275053	-1.52438	-0.89983	-0.626157	-1.00219	-0.751222	-1.40863	-0.0620078	-0.145541	-0.876546	NaN	NaN	0.204141	-0.364366	NaN	-0.280633	-0.0527453	-0.188118	-1.9039	-1.28676	-0.594225	-0.486105	-1.23334	-0.226628	-0.82258	NaN	-1.47449	-0.528386
ARMT1	Protein-glutamate O-methyltransferase	Q9H993;F5GZY1	Q9H993;F5GZY1	22	22	22	65.5	65.5	65.5	51.172	0	323.31	33.8462	32.3066	33.2381	0.180403	-1.42709	0.455334	-1.18151	-0.349566	0.465295	0.761626	1.23377	-0.0906954	0.146264	-0.0482929	0.328951	0.496207	1.82245	1.13586	-0.390226	-0.326462	1.5068	1.91625	-1.6034	0.174662	-1.12202	1.09909	0.32262	-0.97943	1.52075	-0.898968	-1.40656	1.3621	1.45181	1.23303	0.126709	2.27542	0.696706
ARNT	Aryl hydrocarbon receptor nuclear translocator	P27540-2;P27540-3;P27540-4;P27540	P27540-2;P27540-3;P27540-4;P27540;A6NGV6	3	3	3	8.4	8.4	8.4	84.947	0	83.878	27.3636	26.0083	26.6484	-1.92308	NaN	NaN	NaN	-0.779621	NaN	NaN	NaN	NaN	NaN	NaN	NaN	NaN	NaN	NaN	NaN	NaN	NaN	NaN	NaN	NaN	NaN	NaN	NaN	NaN	NaN	NaN	NaN	NaN	NaN	NaN	NaN	NaN	NaN
ARPC1A	Actin-related protein 2/3 complex subunit 1A	Q92747;E9PF58;Q92747-2	Q92747;E9PF58;Q92747-2;F8WFD3	25	24	24	66.5	60.3	60.3	41.569	0	302	33.7113	32.0904	33.1439	-0.841534	0.588037	0.171463	-0.117427	-0.504346	0.132643	-1.2055	0.250598	0.249385	-0.660817	0.474254	-1.31427	0.148869	-0.819674	-0.934152	0.225152	-0.675282	NaN	-1.05844	0.0480967	1.06226	-0.456128	-0.387997	-0.231515	0.63171	0.848478	-0.458941	1.18998	-0.0744715	0.0490731	0.636358	0.590243	0.270469	-0.0715425
ARPC1B	Actin-related protein 2/3 complex subunit 1B	O15143	O15143;C9J4Z7;F8VXW2;C9JEY1;C9JQM8;C9JFG9;C9J6C8;C9JBJ7;C9K057;C9JTT6;C9JM51;F8WEB3	30	30	29	69.4	69.4	63.2	40.949	0	323.31	35.3077	34.0079	34.5558	-0.540841	-0.258753	-1.40007	-0.770142	-0.561984	0.385817	-1.10989	-0.941559	-0.822248	-0.532741	-0.806594	-0.533138	-1.05649	-1.28065	-1.08635	-0.562623	-1.24171	-1.78792	-0.914222	-1.08305	-0.86549	-1.12765	-0.332589	-0.672704	-0.903064	-1.08593	-0.376414	-0.616017	-1.98976	-1.69395	-0.978975	-1.51144	-0.468032	-1.30879
ARPC2	Actin-related protein 2/3 complex subunit 2	O15144	O15144;C9JTV5;G5E9J0;H7C3F9;G5E9S7	26	26	26	78	78	78	34.333	0	323.31	35.2791	33.6705	34.7058	-0.321009	0.138683	-0.888862	-0.598588	-0.289492	-0.059029	-0.8043	-0.249016	-0.374767	-0.446817	-0.275472	-0.488876	-0.693201	-0.536566	-0.594639	-0.0211454	-0.717857	-1.50152	-0.438816	-0.946055	0.16221	-0.820591	-0.0208088	-0.314302	-0.427033	-0.462595	-0.188956	-0.0932787	-0.477984	-0.408014	0.128953	-0.911587	-0.472649	-0.197732
ARPC3	Actin-related protein 2/3 complex subunit 3	O15145;C9JZD1	O15145;C9JZD1;F8VR50	12	12	12	53.9	53.9	53.9	20.546	0	323.31	35.6358	34.4312	34.8149	0.425674	-0.608606	-1.67484	-0.710142	-0.376957	0.144829	-1.42573	-1.01072	-0.0313415	-0.18043	-0.128929	-0.505042	-0.82332	-1.35979	-0.000692654	-0.372225	-1.3709	-0.831461	-0.288206	-0.947974	-1.0308	-1.45854	-0.634822	-1.18046	-0.765008	-0.876334	-0.774725	-0.696611	-1.25312	-1.71904	-1.28223	-1.81456	-0.922319	-0.629568
ARPC4-TTLL3;ARPC4	Actin-related protein 2/3 complex subunit 4	F8WCF6;P59998;P59998-3;H7C0A3;F8WDD7;A0A0A6YYG9;P59998-2;R4GN08;P59998-4	F8WCF6;P59998;P59998-3;H7C0A3;F8WDD7;A0A0A6YYG9;P59998-2;R4GN08;P59998-4;F8WE39;F8WDW3	14	14	14	76.8	76.8	76.8	21.058	0	323.31	36.0311	35.149	34.9028	-0.636145	-1.24001	-1.99407	-0.90498	-1.14647	-0.127321	-1.50377	-1.14957	-1.08531	-1.08872	-1.46921	-1.31018	-1.37917	-1.91604	-1.58022	-0.582447	-0.946555	-1.49419	-0.974092	-1.14813	-1.06558	-1.63675	-1.30105	-1.43487	-0.783589	-1.33632	-1.30265	-0.875937	-1.83671	-1.6175	-1.38041	-2.00144	-0.77401	-0.651405
ARPC5	Actin-related protein 2/3 complex subunit 5	O15511;B1ALC0;O15511-2	O15511;B1ALC0;O15511-2	15	15	14	82.8	82.8	82.8	16.32	0	323.31	35.5164	34.5497	34.4823	-0.372449	-1.80364	-2.30194	-1.26067	-1.03635	0.0301242	-1.37546	-1.31208	-0.745817	-0.710614	-1.03174	-0.948391	-0.782794	-1.13946	-0.748408	-0.5973	-1.2305	-1.0818	-0.599462	-0.723515	-1.36245	-1.58862	-0.361898	-1.89647	-1.08736	-1.11017	-1.57355	-1.24332	-2.12249	-1.29644	-1.82572	-2.62995	-1.14188	-0.717501
ARPC5L	Actin-related protein 2/3 complex subunit 5-like protein	Q9BPX5	Q9BPX5	9	8	8	74.5	69.3	69.3	16.941	0	323.31	33.9009	32.4166	33.2628	0.618802	-1.02347	-1.42345	-0.339674	0.187641	0.482435	-0.144935	-0.967166	0.360196	-0.306859	-0.6446	-1.17283	-0.651337	-1.00396	-0.211548	0.0180643	-0.558431	-0.524957	-0.172148	-0.341117	-1.42469	-1.13135	-0.883156	-1.00642	-0.501198	-1.01136	-0.555163	0.119688	-0.737398	-1.82501	-1.37109	-1.25649	-0.251316	0.323428
ARPP19	cAMP-regulated phosphoprotein 19	P56211;H3BMD8;P56211-2;H3BTD3	P56211;H3BMD8;P56211-2;H3BTD3;H3BQ52	7	6	6	76.8	67	67	12.323	0	71.387	30.8022	29.0821	30.2803	1.21033	-0.504243	NaN	-0.826847	NaN	-0.223677	NaN	NaN	-3.62864	NaN	0.898557	0.363676	1.41641	NaN	1.31898	0.616358	NaN	0.676177	0.801324	-0.00242579	0.0244615	NaN	NaN	-0.297963	NaN	0.366252	NaN	-0.00330758	NaN	NaN	NaN	NaN	0.518334	0.0467006
ARRB1	Beta-arrestin-1	P49407-2;P49407;E9PM35	P49407-2;P49407;E9PM35;I3L0V6	19	19	7	42.7	42.7	18.3	46.308	0	231.1	32.3573	31.7594	30.7978	-0.603994	-0.19957	-0.886326	-2.20284	-4.45302	-3.23909	-1.33625	0.518938	-0.27275	-1.07421	-0.966545	0.0890913	-0.458802	0.0292761	-0.839002	-1.67291	-0.139077	0.0408223	0.237319	-1.03446	-0.781578	-1.85074	-0.865595	-0.852198	-2.08351	0.402722	-0.170816	0.332851	-0.314966	-0.0766606	1.06626	-0.530822	-1.44199	-0.904197
ARRB2;DKFZp686L0365	Beta-arrestin-2	P32121-5;P32121-2;P32121;P32121-3;P32121-4;Q68DZ5	P32121-5;P32121-2;P32121;P32121-3;P32121-4;Q68DZ5;K7EL17;K7ENA6;I3L412	7	3	3	18.8	14.7	14.7	44.391	0.007259	4.5263	25.7704	23.6683	25.3878	NaN	NaN	NaN	NaN	NaN	NaN	NaN	NaN	NaN	NaN	NaN	NaN	NaN	NaN	NaN	NaN	NaN	NaN	NaN	NaN	NaN	NaN	NaN	NaN	NaN	NaN	NaN	NaN	NaN	NaN	NaN	NaN	NaN	NaN
ARRDC1	Arrestin domain-containing protein 1	Q5T370;Q8N5I2;F2Z3I4;Q5T371	Q5T370;Q8N5I2;F2Z3I4;Q5T371	5	5	5	21.4	21.4	21.4	29.254	0.0025052	9.3911	28.8396	27.4281	28.1594	0.961994	NaN	NaN	NaN	NaN	NaN	NaN	NaN	NaN	NaN	-0.187362	0.645425	NaN	0.195348	NaN	NaN	NaN	NaN	0.220454	0.46069	NaN	NaN	NaN	NaN	-0.779175	NaN	NaN	NaN	NaN	0.902575	NaN	1.42449	NaN	-0.36563
ARSA	Arylsulfatase A;Arylsulfatase A component B;Arylsulfatase A component C	A0A0C4DFZ2;P15289;P15289-2	A0A0C4DFZ2;P15289;P15289-2	10	9	9	25	23.6	23.6	53.806	0	93.627	30.9546	30.5921	28.7846	NaN	-3.23732	-2.79877	-3.00509	-3.48571	-3.0873	NaN	NaN	-1.07042	-3.64736	-2.58519	NaN	-2.85726	-2.7135	-1.57016	-0.184752	NaN	NaN	NaN	NaN	-2.00196	-1.96173	-3.06854	-2.68418	-2.87123	-3.45986	-2.45601	-3.91446	NaN	NaN	NaN	-2.04347	-3.45136	-2.85622
ARSB	Arylsulfatase B	P15848;P15848-2	P15848;P15848-2	5	5	5	16.9	16.9	16.9	59.687	0.0073402	4.3432	26.2398	25.7197	24.5154	NaN	NaN	NaN	NaN	NaN	NaN	NaN	NaN	-3.2684	NaN	-2.3907	NaN	NaN	NaN	NaN	NaN	NaN	NaN	NaN	NaN	NaN	NaN	NaN	NaN	NaN	NaN	NaN	NaN	NaN	NaN	NaN	NaN	NaN	NaN
ARSD	Arylsulfatase D	P51689;P51689-3;P51689-2	P51689;P51689-3;P51689-2;H7C327;C9J5G7;F5H324;F5GYY5;P51690	8	8	7	19.6	19.6	18.4	64.859	0	124.9	29.0484	28.5323	27.315	NaN	1.11876	NaN	-1.57897	-2.60507	-1.69301	NaN	NaN	-1.57686	-2.55911	-3.09271	-2.06951	-1.23399	-1.38956	-1.92396	NaN	NaN	NaN	NaN	NaN	NaN	NaN	NaN	NaN	NaN	-2.83013	-3.82341	-1.65399	NaN	NaN	-0.726974	NaN	NaN	-1.77073
ART3	Ecto-ADP-ribosyltransferase 3;NAD(P)(+)--arginine ADP-ribosyltransferase	Q13508-3;E7ESB3;Q13508-2;Q13508	Q13508-3;E7ESB3;Q13508-2;Q13508;E7ER42	3	3	3	9.3	9.3	9.3	42.715	0.008975	3.6837	25.7835	25.0823	24.4062	NaN	NaN	NaN	NaN	NaN	NaN	NaN	NaN	NaN	NaN	NaN	NaN	NaN	NaN	NaN	NaN	NaN	NaN	-0.380296	NaN	NaN	NaN	NaN	NaN	NaN	NaN	NaN	NaN	NaN	NaN	NaN	NaN	NaN	NaN
ART4	NAD(P)(+)--arginine ADP-ribosyltransferase;Ecto-ADP-ribosyltransferase 4	H7C2G2;Q93070	H7C2G2;Q93070	2	2	2	5.9	5.9	5.9	31.511	0.0021027	10.865	32.1567	31.5495	30.6151	NaN	-2.4423	-2.293	NaN	-1.43448	-2.73812	-1.38293	NaN	NaN	-1.11388	NaN	-1.32034	NaN	-0.349916	NaN	NaN	NaN	NaN	NaN	NaN	NaN	NaN	NaN	NaN	NaN	NaN	NaN	NaN	NaN	NaN	NaN	NaN	NaN	NaN
ARVCF	Armadillo repeat protein deleted in velo-cardio-facial syndrome	C9JJX6;E9PDC3;O00192-2;O00192	C9JJX6;E9PDC3;O00192-2;O00192	6	6	6	7.4	7.4	7.4	96.827	0.0049683	5.6676	26.2188	25.0792	25.346	NaN	NaN	NaN	-2.09628	NaN	NaN	NaN	NaN	NaN	NaN	NaN	-0.746035	NaN	NaN	NaN	NaN	NaN	NaN	NaN	NaN	NaN	NaN	NaN	NaN	NaN	NaN	NaN	NaN	NaN	NaN	NaN	NaN	NaN	NaN
AS3MT	Arsenite methyltransferase	A0A087WVD4;Q9HBK9-2;Q9HBK9	A0A087WVD4;Q9HBK9-2;Q9HBK9	2	2	2	6.8	6.8	6.8	37.969	0.0090043	3.7735	27.2966	26.2157	26.3733	NaN	NaN	NaN	-0.998327	-0.348317	NaN	NaN	NaN	NaN	-1.46053	NaN	NaN	NaN	NaN	NaN	NaN	NaN	NaN	NaN	NaN	NaN	NaN	NaN	NaN	NaN	NaN	NaN	NaN	NaN	NaN	NaN	NaN	NaN	NaN
ASAH1	Acid ceramidase;Acid ceramidase subunit alpha;Acid ceramidase subunit beta	E7EMM4;Q13510;Q13510-2;Q13510-3	E7EMM4;Q13510;Q13510-2;Q13510-3	21	21	21	51.6	51.6	51.6	41.796	0	323.31	34.069	33.5145	32.4212	-2.22803	-5.07923	-3.99167	-2.43401	-3.37867	-3.09185	-1.79506	-3.69825	-2.44835	-3.8067	-3.44015	-3.43082	-3.71439	-1.43897	-2.41835	-3.87643	-3.39065	NaN	-0.0936481	-3.40695	-0.732476	-3.11216	-3.0152	-2.42531	-2.66064	-2.92752	-3.57467	-4.16517	-0.8962	-1.87319	-1.90698	-2.84084	-1.85742	-3.4834
ASAP1	Arf-GAP with SH3 domain, ANK repeat and PH domain-containing protein 1	H0YBF7;A0A0A0MRE5;Q9ULH1;Q9ULH1-2;H0YBM4	H0YBF7;A0A0A0MRE5;Q9ULH1;Q9ULH1-2;H0YBM4	15	15	12	16.5	16.5	14.4	105.13	0.00048868	18.314	29.0729	27.3929	28.5332	-0.127337	NaN	NaN	2.1921	1.02998	NaN	NaN	NaN	0.771294	NaN	-0.675996	NaN	NaN	-0.421805	NaN	NaN	NaN	NaN	NaN	NaN	NaN	NaN	NaN	NaN	NaN	NaN	0.15549	NaN	NaN	-1.09274	NaN	NaN	NaN	NaN
ASAP2	Arf-GAP with SH3 domain, ANK repeat and PH domain-containing protein 2	O43150;O43150-2	O43150;O43150-2	14	11	11	19.5	17.5	17.5	111.65	0	136.75	28.3323	26.3253	27.9196	NaN	NaN	NaN	0.903424	NaN	NaN	NaN	NaN	NaN	0.067501	NaN	0.869477	NaN	1.29349	NaN	NaN	NaN	NaN	NaN	NaN	NaN	NaN	NaN	NaN	NaN	NaN	NaN	NaN	NaN	NaN	NaN	NaN	NaN	NaN
ASB9	Ankyrin repeat and SOCS box protein 9	Q96DX5-2;Q96DX5;R4GN94;Q96DX5-3	Q96DX5-2;Q96DX5;R4GN94;Q96DX5-3	5	5	5	30.5	30.5	30.5	27.901	0.00033102	20.16	26.8089	25.9488	25.6541	NaN	NaN	NaN	NaN	NaN	NaN	NaN	NaN	NaN	NaN	NaN	NaN	NaN	NaN	NaN	NaN	NaN	NaN	NaN	NaN	NaN	NaN	NaN	NaN	NaN	NaN	NaN	NaN	NaN	NaN	NaN	NaN	NaN	NaN
ASCC1	Activating signal cointegrator 1 complex subunit 1	Q8N9N2-2;Q8N9N2;E9PQZ6;H0YCB3	Q8N9N2-2;Q8N9N2;E9PQZ6;H0YCB3;E9PM82;H0YE76;E9PKM6;E9PR40;E9PL92;H0YER2;E9PQ44;E9PJM2	9	9	9	25.2	25.2	25.2	41.227	0	39.392	30.4562	28.5696	30.0013	0.76511	0.282973	0.0147838	0.396379	0.621431	NaN	0.447844	NaN	-0.397258	0.673195	0.542407	-0.208928	1.72067	-0.0825759	-0.491734	0.87074	0.313362	NaN	-0.633367	NaN	NaN	-0.139919	-0.189368	0.450591	NaN	-0.0223611	0.0321009	-2.86965	NaN	0.817787	NaN	0.497433	-0.591201	-0.207494
ASCC2	Activating signal cointegrator 1 complex subunit 2	Q9H1I8;Q9H1I8-3;B1AH59	Q9H1I8;Q9H1I8-3;B1AH59;Q9H1I8-2;H7C3Y4	7	7	7	10.3	10.3	10.3	86.359	0.00048892	18.358	29.1906	27.481	28.6641	NaN	1.42428	NaN	0.733441	0.915865	1.45901	0.889941	1.00159	0.430178	1.29096	1.48135	0.407733	-1.46897	0.779806	NaN	NaN	NaN	NaN	NaN	-0.0170813	NaN	-0.359749	0.234624	0.550014	0.957395	-0.608408	0.232047	0.669662	0.0388575	NaN	0.531269	0.291014	NaN	-0.409029
ASCC3	Activating signal cointegrator 1 complex subunit 3	Q8N3C0	Q8N3C0;Q8N3C0-4;E5RFZ0;Q8N3C0-3;J3KNJ4	68	68	68	38.2	38.2	38.2	251.46	0	323.31	32.6504	30.9043	32.1396	0.659651	2.13192	1.24629	0.988267	0.871844	1.50939	1.146	0.0169242	0.419215	1.82355	0.902267	0.188654	1.26993	0.0221902	0.232661	1.3317	0.513895	1.48862	-0.0286018	0.763072	0.800662	0.127237	0.222557	0.355129	1.54804	0.295958	0.119954	1.3774	0.292782	0.558953	-0.147522	0.57192	-0.0157242	0.248535
ASF1A	Histone chaperone ASF1A	Q9Y294	Q9Y294	4	3	3	34.3	30.4	30.4	22.968	0	56.978	28.0491	25.5326	27.772	NaN	NaN	NaN	NaN	NaN	NaN	NaN	NaN	NaN	NaN	NaN	NaN	0.461109	NaN	NaN	NaN	NaN	NaN	NaN	NaN	NaN	NaN	NaN	NaN	NaN	NaN	NaN	NaN	NaN	NaN	NaN	NaN	NaN	NaN
ASF1B	Histone chaperone ASF1B	Q9NVP2;K7ES22	Q9NVP2;K7ES22	6	6	3	45	45	31.2	22.433	0	170.48	30.6941	28.8531	30.2219	NaN	-0.171206	0.00230651	1.54725	0.642378	0.460166	1.00367	NaN	-0.0118352	0.925468	NaN	NaN	NaN	NaN	NaN	NaN	NaN	NaN	-1.02988	NaN	0.0603242	0.53087	0.609471	0.692159	1.01714	NaN	1.32377	NaN	NaN	0.510557	NaN	1.69127	0.0938305	1.5654
ASH2L	Set1/Ash2 histone methyltransferase complex subunit ASH2	F5H8F7;Q9UBL3-3;Q9UBL3;Q9UBL3-2;H0YBF6	F5H8F7;Q9UBL3-3;Q9UBL3;Q9UBL3-2;H0YBF6;H0YAQ0	12	12	12	28.8	28.8	28.8	55.324	0	95.529	30.7268	28.6146	30.3473	1.14163	1.14724	NaN	0.460481	-0.283439	1.1333	1.38896	NaN	1.56076	1.62742	NaN	NaN	-0.136728	2.21661	1.05248	1.62681	-0.243438	NaN	-0.390283	-0.439011	NaN	NaN	NaN	NaN	NaN	NaN	NaN	NaN	NaN	NaN	NaN	NaN	NaN	NaN
ASL	Argininosuccinate lyase	P04424;P04424-2;P04424-3;F8W943	P04424;P04424-2;P04424-3;F8W943	23	23	18	44	44	34.3	51.657	0	218.78	31.6977	30.5869	30.8006	0.896078	0.892663	-0.95316	-0.763709	-1.2614	-0.100546	-0.595816	1.09187	-0.0167601	-1.37831	-0.450991	NaN	-0.0649929	0.675093	-0.340642	0.0443242	-0.911587	NaN	0.540226	-0.59979	NaN	-0.438405	-0.595838	-0.0327281	-0.843215	-0.137648	-0.305022	NaN	NaN	-0.26701	-0.0844256	0.444243	-0.677057	-0.58275
ASMTL	N-acetylserotonin O-methyltransferase-like protein	O95671-2;O95671;O95671-3	O95671-2;O95671;O95671-3	22	22	22	48.4	48.4	48.4	67.192	0	323.31	32.2818	31.0066	31.5128	0.287945	0.682573	-0.110963	-0.68687	-1.15325	-0.318938	-0.259116	0.80653	-0.595664	-0.576949	0.817541	0.283092	0.425352	1.32654	0.253868	-0.0699516	-0.367043	0.958137	-0.962379	1.01664	-0.0171834	-0.126549	0.283803	0.395502	-1.3932	-0.853136	-1.18046	-0.574605	NaN	0.260989	-0.618008	-0.7067	1.03935	-0.328526
ASNA1	ATPase ASNA1	A0A087WXS7;O43681	A0A087WXS7;O43681;K7ERW9	16	16	16	48.6	48.6	48.6	37.119	0	323.31	34.2833	32.7222	33.6861	0.425137	0.170566	-0.281316	0.15004	-0.150865	0.329985	-0.242362	0.134221	-0.324383	-0.119934	-0.211866	-0.969452	0.285225	1.51793	-0.148449	0.378956	0.224287	-0.619337	-0.0942486	0.225769	0.0130691	-0.293571	-0.502505	-0.541051	-0.559558	-0.379601	0.0054719	-0.562623	0.182311	-0.235263	-0.996311	-0.323137	0.0829751	-0.479251
ASNS	Asparagine synthetase [glutamine-hydrolyzing]	P08243-2;P08243;P08243-3;F8WEJ5	P08243-2;P08243;P08243-3;F8WEJ5;C9J057;C9JT45;C9JM09;C9JLN6	22	22	22	46.9	46.9	46.9	62.168	0	108.7	31.9769	29.4258	31.707	0.52306	1.81946	2.05648	2.77606	2.62485	1.18517	1.13888	0.516822	1.43387	1.30317	1.24349	1.20508	2.3097	1.26376	1.93561	0.95002	NaN	1.97673	1.68495	1.41262	NaN	0.835924	0.582074	-0.304951	1.26544	-0.371105	2.75348	1.41835	NaN	-0.402588	-0.225093	NaN	0.795933	1.34329
ASNSD1		L0R819;U3KQP1	L0R819;U3KQP1;U3KQP6;U3KQ49	5	4	4	68.8	41.7	41.7	11.25	0	36.462	27.9784	25.0856	27.7698	2.24759	NaN	NaN	NaN	NaN	NaN	0.111966	NaN	NaN	NaN	2.20942	NaN	1.70213	NaN	NaN	NaN	NaN	NaN	NaN	NaN	NaN	NaN	NaN	NaN	NaN	NaN	NaN	NaN	NaN	NaN	NaN	NaN	NaN	NaN
ASPH	Aspartyl/asparaginyl beta-hydroxylase	Q12797;Q12797-10	Q12797;Q12797-10;A0A087WW51;E5RHK2;A0A0A0MSK8;E5RG56;Q12797-6;Q12797-2;A0A087WUJ2;E5RHJ2;E5RG29;Q12797-7;Q12797-9;Q12797-5;Q12797-8;G3XAN5;Q12797-4;Q12797-3	34	34	34	46.4	46.4	46.4	85.862	0	323.31	34.3229	32.9283	33.6324	-0.648507	2.00799	0.827738	-0.36749	1.93316	1.2857	-0.202024	-1.58996	0.257373	-0.895637	-0.992804	-0.645096	0.269751	-0.492789	-1.49785	0.153676	-1.01993	-1.55258	0.313594	-0.201178	0.612966	-0.26472	0.0681893	-2.19912	0.063779	-1.65231	0.862193	-0.627204	0.206518	-0.252295	0.170438	-0.236453	-0.785801	-0.78585
ASPM	Abnormal spindle-like microcephaly-associated protein	Q8IZT6;Q8IZT6-2;A0A087WV76	Q8IZT6;Q8IZT6-2;A0A087WV76;Q5VYL4	16	16	16	5.3	5.3	5.3	409.8	0.0052198	5.4604	34.1038	30.8469	33.9444	NaN	3.30859	0.714311	NaN	1.00411	NaN	NaN	1.90916	2.3766	2.30477	NaN	NaN	0.398679	NaN	NaN	NaN	1.51455	NaN	NaN	1.22484	3.95643	NaN	NaN	NaN	NaN	NaN	NaN	NaN	NaN	NaN	NaN	NaN	NaN	NaN
ASPN	Asporin	Q9BXN1	Q9BXN1;Q5TBF2	22	22	22	56.8	56.8	56.8	43.417	0	323.31	34.9968	34.9264	30.605	-3.85571	-3.92562	-3.6987	-3.62544	-3.77994	NaN	-4.07017	-4.94915	NaN	-5.22259	-3.31387	-4.06497	-5.55585	-4.15293	-3.71575	-5.15771	NaN	NaN	NaN	NaN	-4.4515	-2.84632	NaN	-3.27369	-1.45835	-3.62708	-4.31896	-3.46481	NaN	NaN	-5.86775	-6.66481	-3.06058	-1.66388
ASPSCR1	Tether containing UBX domain for GLUT4	Q9BZE9;Q9BZE9-2;Q9BZE9-3;J3QL04;J3KRY8;J3QR12;Q9BZE9-4	Q9BZE9;Q9BZE9-2;Q9BZE9-3;J3QL04;J3KRY8;J3QR12;Q9BZE9-4;J3QRW3;J3QR50;J3KRF7;C9JAL9	18	18	14	51.7	51.7	43.8	60.182	0	323.31	32.1483	30.8731	31.3793	-0.294456	-1.27449	-1.02691	-0.772752	-0.465281	-1.36064	0.303225	-0.435729	-0.510478	-0.855954	0.00748262	-0.490781	-0.775886	-1.32934	0.284514	-0.340806	0.273814	-0.497445	0.487178	-0.395378	-0.162896	-0.00749259	-0.629345	-0.714089	-1.39354	-1.22688	-0.436373	-1.35384	-0.420627	0.448584	-0.427751	-0.529468	-0.350412	-1.4112
ASRGL1	Isoaspartyl peptidase/L-asparaginase;Isoaspartyl peptidase/L-asparaginase alpha chain;Isoaspartyl peptidase/L-asparaginase beta chain	Q7L266;Q7L266-2	Q7L266;Q7L266-2;A0A087WUG3;E9PJK6;A0A087WZI5	7	7	7	34.1	34.1	34.1	32.054	0	54.709	29.909	27.9509	29.4797	-0.0734692	NaN	NaN	NaN	NaN	NaN	NaN	-3.32092	0.421264	-1.85058	0.681224	NaN	NaN	0.00791302	NaN	0.740712	-3.41414	NaN	-0.489099	NaN	NaN	NaN	0.502432	NaN	NaN	NaN	NaN	NaN	NaN	NaN	NaN	NaN	NaN	NaN
ASS1	Argininosuccinate synthase	P00966;Q5T6L6	P00966;Q5T6L6;Q5T6L5	32	32	32	60.2	60.2	60.2	46.53	0	323.31	36.0257	33.5244	35.7454	2.03295	4.12458	3.16066	3.77716	3.3749	4.44698	0.888149	0.88924	2.90265	1.80805	3.07284	1.80987	2.27295	0.250113	0.445833	2.36606	0.838508	0.237686	0.024887	1.64081	2.58323	2.02432	2.23594	2.48525	3.48633	0.942608	3.77842	2.96626	1.73023	0.966873	2.039	2.8618	2.07461	1.93301
ASUN	Protein asunder homolog	Q9NVM9	Q9NVM9;H0YH12;F5H457;F5H5W1;H0YIA9	20	20	4	31.2	31.2	5.4	80.224	0	171.2	30.033	28.1723	29.5684	0.485324	0.885184	0.172743	0.274172	0.427821	NaN	1.20602	0.527871	NaN	1.79348	2.0208	1.36687	0.77484	1.01785	NaN	-0.881374	NaN	NaN	NaN	0.348912	NaN	NaN	NaN	NaN	NaN	NaN	0.358959	NaN	NaN	NaN	NaN	NaN	NaN	NaN
ATAD1	ATPase family AAA domain-containing protein 1	Q8NBU5;Q8NBU5-2	Q8NBU5;Q8NBU5-2	12	12	12	41.6	41.6	41.6	40.744	0	177.77	31.5348	29.6496	31.0793	-1.41481	1.02262	1.20989	0.440102	0.273814	1.45533	1.78773	0.450485	0.0402613	0.823423	0.267476	0.0851526	0.924784	0.281431	-0.00569543	NaN	-0.36316	NaN	-1.30682	-0.499626	1.31817	0.0427844	0.955908	1.07423	1.60715	NaN	1.25441	0.446468	0.199123	0.736562	NaN	NaN	0.509037	0.122341
ATAD2	ATPase family AAA domain-containing protein 2	Q6PL18;A0A0B4J211	Q6PL18;A0A0B4J211;Q6PL18-2	34	34	32	30	30	28.5	158.55	0	323.31	31.8812	29.9414	31.4455	0.639139	2.28214	1.96979	1.72115	2.28691	1.4462	1.49452	1.52336	2.58679	1.91353	2.31829	0.879471	1.01328	2.00432	NaN	1.31586	2.46671	NaN	1.39446	1.71387	NaN	2.7272	1.68082	NaN	2.99523	-1.308	1.91311	0.921665	NaN	0.299127	1.03005	2.14251	2.34801	NaN
ATAD2B	ATPase family AAA domain-containing protein 2B	Q9ULI0-2;Q9ULI0	Q9ULI0-2;Q9ULI0;H7BYF1;C9JG15	7	5	5	6.7	5.3	5.3	164.33	0.0025033	9.3473	27.3237	25.6254	26.7922	NaN	NaN	NaN	NaN	NaN	NaN	NaN	NaN	NaN	NaN	NaN	NaN	NaN	NaN	NaN	NaN	NaN	NaN	NaN	NaN	NaN	NaN	NaN	NaN	NaN	NaN	NaN	NaN	NaN	NaN	NaN	NaN	NaN	NaN
ATAD3A	ATPase family AAA domain-containing protein 3A	Q9NVI7-2;Q9NVI7;H0Y2W2;Q9NVI7-3	Q9NVI7-2;Q9NVI7;H0Y2W2;Q9NVI7-3;Q5SV16	41	41	12	64.2	64.2	19.1	66.217	0	323.31	34.7422	33.0254	34.2189	0.0714881	1.07649	2.32354	0.364685	0.00374607	1.66998	1.00151	0.674461	-0.395834	0.57599	0.367706	0.259544	-0.0543474	-0.667997	-0.363568	1.0453	0.563256	0.475811	-0.147857	0.428678	0.357833	0.662479	0.864731	0.208892	-0.382551	-0.731709	0.623024	0.518132	-0.317786	1.483	1.17108	1.23799	-0.130808	0.25689
ATAD3B	ATPase family AAA domain-containing protein 3B	Q5T9A4;Q5T9A4-3	Q5T9A4;Q5T9A4-3;Q5T9A4-2	34	10	6	52.5	19.6	14.4	72.572	0	80.916	28.4233	27.6756	27.1173	NaN	NaN	NaN	1.40376	NaN	NaN	NaN	NaN	0.0274371	NaN	NaN	NaN	NaN	-0.00411755	NaN	NaN	NaN	NaN	NaN	NaN	NaN	NaN	NaN	NaN	NaN	NaN	NaN	NaN	-1.53086	NaN	NaN	NaN	NaN	NaN
ATE1	Arginyl-tRNA--protein transferase 1	F5GXE4;O95260-2;B4E107;H0Y5C2;O95260;B4DK25	F5GXE4;O95260-2;B4E107;H0Y5C2;O95260;B4DK25;Q5SQQ1	12	12	12	32.5	32.5	32.5	58.13	0	41.614	29.1969	26.8713	28.8759	0.34153	NaN	NaN	0.688494	-0.098104	NaN	NaN	NaN	1.82493	0.584866	NaN	NaN	0.0564447	NaN	NaN	0.737168	NaN	NaN	NaN	-0.731182	NaN	NaN	NaN	NaN	NaN	NaN	NaN	NaN	NaN	NaN	NaN	NaN	NaN	NaN
ATF1	Cyclic AMP-dependent transcription factor ATF-1	P18846-2;P18846	P18846-2;P18846	3	2	2	32.4	25.7	25.7	15.295	0	155.52	28.6271	26.7778	28.1581	NaN	0.217851	0.299245	0.726483	-0.0507863	-0.212601	0.0985544	1.22595	NaN	NaN	NaN	NaN	NaN	-0.406637	NaN	NaN	NaN	NaN	NaN	NaN	NaN	NaN	NaN	NaN	NaN	NaN	NaN	NaN	NaN	NaN	NaN	NaN	NaN	NaN
ATF7	Cyclic AMP-dependent transcription factor ATF-7	P17544-4;P17544-2;P17544-3;P17544-6;P17544;K7ELQ4	P17544-4;P17544-2;P17544-3;P17544-6;P17544;K7ELQ4;K7ESA4;E9PEK8;H7C2N6;B8ZZU6;E9PBF9;P17544-5;P15336-3;P15336-7;P15336-5;P15336	4	4	4	19.5	19.5	19.5	33.68	0.00033212	20.492	27.7842	26.2305	27.1834	-0.310075	0.705137	NaN	NaN	NaN	NaN	NaN	NaN	NaN	NaN	NaN	NaN	NaN	NaN	NaN	NaN	NaN	NaN	NaN	-1.04704	NaN	NaN	NaN	NaN	NaN	NaN	NaN	NaN	NaN	NaN	NaN	NaN	NaN	NaN
ATF7IP	Activating transcription factor 7-interacting protein 1	Q6VMQ6-2;Q6VMQ6-5;Q6VMQ6;Q6VMQ6-4;A8MV73	Q6VMQ6-2;Q6VMQ6-5;Q6VMQ6;Q6VMQ6-4;A8MV73;F5H221;F8WE35;F5H8I0;F5H592;F5H2W9;F5H2H9;F5GZ10;F5H502;F5H1K9;F5H3C4;F5GZ98;F5H6X8;F5GYR7	10	10	10	13.8	13.8	13.8	118.65	0	160.96	29.4464	28.5756	28.3044	-0.0130721	NaN	NaN	0.744161	0.620774	NaN	-0.149905	NaN	0.806613	1.29519	0.665666	0.29066	NaN	NaN	NaN	0.434882	NaN	NaN	NaN	NaN	NaN	NaN	NaN	NaN	NaN	NaN	NaN	NaN	NaN	NaN	NaN	NaN	NaN	NaN
ATG101	Autophagy-related protein 101	F8VQD9;Q9BSB4;F8VVA0	F8VQD9;Q9BSB4;F8VVA0;H3BMZ4	3	3	3	20.5	20.5	20.5	21.926	0.0016646	11.658	27.9973	26.6281	27.2911	NaN	NaN	NaN	NaN	NaN	NaN	NaN	NaN	NaN	NaN	-1.20836	NaN	NaN	-0.343751	NaN	NaN	NaN	NaN	NaN	NaN	NaN	NaN	NaN	NaN	NaN	NaN	NaN	NaN	NaN	NaN	NaN	NaN	NaN	NaN
ATG13	Autophagy-related protein 13	O75143-3;O75143-2;O75143;O75143-5;O75143-4;J9JIF6	O75143-3;O75143-2;O75143;O75143-5;O75143-4;J9JIF6;H0YEM7;H0YCL5;E9PPR2	5	5	5	15.8	15.8	15.8	44.486	0.0073343	4.3382	26.6211	25.5569	25.6826	NaN	-1.9261	NaN	NaN	NaN	NaN	NaN	NaN	NaN	NaN	NaN	NaN	NaN	NaN	NaN	NaN	NaN	NaN	NaN	NaN	NaN	NaN	NaN	NaN	NaN	NaN	NaN	NaN	NaN	NaN	NaN	NaN	NaN	NaN
ATG16L1	Autophagy-related protein 16-1	E7EVC7;Q676U5-2;Q676U5;Q676U5-5;Q676U5-4;Q676U5-3	E7EVC7;Q676U5-2;Q676U5;Q676U5-5;Q676U5-4;Q676U5-3;C9JAY7;C9JK97;C9J1B2	10	10	10	20	20	20	70.01	0	142.43	29.906	28.2237	29.3673	-0.433194	NaN	NaN	NaN	-0.223256	-0.402207	-0.076691	NaN	NaN	NaN	NaN	NaN	NaN	0.29231	2.13307	-0.232718	NaN	NaN	NaN	NaN	NaN	NaN	NaN	NaN	NaN	NaN	NaN	NaN	NaN	NaN	NaN	NaN	NaN	NaN
ATG2A	Autophagy-related protein 2 homolog A	Q2TAZ0;Q2TAZ0-3;H7C3T2	Q2TAZ0;Q2TAZ0-3;H7C3T2	12	12	11	8.5	8.5	8.2	212.86	0.00035695	29.764	31.2327	28.8956	30.9146	-0.340861	0.52647	NaN	0.269991	0.396159	NaN	NaN	NaN	0.917699	0.124063	NaN	NaN	1.382	NaN	NaN	NaN	0.434028	NaN	NaN	NaN	NaN	NaN	1.60862	NaN	1.56238	NaN	NaN	NaN	NaN	NaN	NaN	1.28392	NaN	NaN
ATG3	Ubiquitin-like-conjugating enzyme ATG3	Q9NT62;Q9NT62-2	Q9NT62;Q9NT62-2;C9JNW8	14	14	11	56.4	56.4	38.2	35.864	0	248.82	33.1183	32.7806	30.8579	NaN	2.3754	1.53521	1.7946	1.80054	1.61786	-1.40767	1.85854	NaN	0.645702	NaN	NaN	1.28735	NaN	1.40746	NaN	NaN	NaN	0.531469	0.562279	NaN	NaN	0.851039	NaN	-0.0285576	NaN	NaN	NaN	NaN	NaN	NaN	NaN	-1.44156	NaN
ATG4B	Cysteine protease ATG4B	Q9Y4P1-6;Q9Y4P1;Q9Y4P1-2;Q9Y4P1-4;C9JQ72	Q9Y4P1-6;Q9Y4P1;Q9Y4P1-2;Q9Y4P1-4;C9JQ72;H7C2A6;C9JIK8;F2Z2K8	5	5	2	20	20	6.6	42.621	0.00018238	33.628	25.1081	23.8259	24.3439	NaN	NaN	NaN	NaN	NaN	NaN	NaN	NaN	NaN	NaN	NaN	NaN	NaN	NaN	NaN	NaN	NaN	NaN	NaN	NaN	NaN	NaN	NaN	NaN	NaN	NaN	NaN	NaN	NaN	NaN	NaN	NaN	NaN	NaN
ATG5	Autophagy protein 5	Q9H1Y0;L7UQJ2	Q9H1Y0;L7UQJ2;Q9H1Y0-2;Q7Z3H3	5	5	5	21.5	21.5	21.5	32.447	0	54.831	29.986	28.5533	29.3186	0.204892	NaN	0.522357	0.0771063	-0.134731	0.00144204	NaN	NaN	NaN	NaN	0.136848	-0.678141	NaN	NaN	NaN	NaN	NaN	NaN	0.377734	0.858459	NaN	-0.85862	-0.261518	-0.5391	0.475085	NaN	-0.485236	NaN	-0.131645	-1.2047	0.0802483	-0.0685287	-0.722991	-0.787991
ATG7	Ubiquitin-like modifier-activating enzyme ATG7	O95352;O95352-3;O95352-2	O95352;O95352-3;O95352-2;C9JFF4;C9J415;H7C2R3;H7BZ92;C9JE55;H7C2J8;H7C059;C9JGL2;F8WDY9;C9JNU2;C9JKA3;H7C369	27	27	27	51.4	51.4	51.4	77.959	0	323.31	31.6796	30.0247	31.1284	0.16723	NaN	1.07697	0.787934	0.487692	0.617016	1.07011	NaN	-0.390945	0.328492	-0.117287	-0.481243	0.194087	-0.52772	-0.329758	0.610511	0.571046	0.65361	-0.0999428	0.136454	NaN	-0.391986	-0.801229	-0.864964	0.708055	0.523562	-0.342177	0.791689	0.41738	-0.359546	-1.70557	-0.338615	0.371615	-0.578823
ATG9A	Autophagy-related protein 9A	Q7Z3C6;Q7Z3C6-2;H7C152	Q7Z3C6;Q7Z3C6-2;H7C152;Q7Z3C6-3;C9JS65;C9JFV2;F2Z3I6;C9JX27;C9IYZ9;C9JKV7;C9JDK4;C9JXG2;H7C1G6;C9JD65	12	12	12	20.6	20.6	20.6	94.446	0	105.87	29.2739	28.2768	28.2711	NaN	NaN	-0.856293	-0.183196	-0.141096	NaN	NaN	NaN	NaN	-0.589898	-1.17368	0.311852	NaN	-1.17352	0.302056	NaN	NaN	NaN	NaN	NaN	NaN	NaN	NaN	NaN	NaN	-0.886113	NaN	NaN	NaN	NaN	NaN	NaN	-0.694998	NaN
ATHL1	Acid trehalase-like protein 1	Q32M88;E7EMA9;Q32M88-2	Q32M88;E7EMA9;Q32M88-2;H0YCL6;B8ZZ60;H3BM00	7	7	7	15.9	15.9	15.9	80.654	0.00035733	29.953	27.1799	27.0166	23.955	-1.97994	NaN	NaN	-2.53099	NaN	-2.46204	NaN	NaN	NaN	-4.68884	NaN	NaN	NaN	NaN	NaN	NaN	NaN	NaN	NaN	NaN	NaN	NaN	NaN	NaN	NaN	NaN	NaN	NaN	NaN	NaN	NaN	NaN	NaN	-0.857913
ATIC	Bifunctional purine biosynthesis protein PURH;Phosphoribosylaminoimidazolecarboxamide formyltransferase;IMP cyclohydrolase	P31939;P31939-2	P31939;P31939-2;H7C1S2;C9JLK0;F8WEF0	54	54	54	87.3	87.3	87.3	64.615	0	323.31	37.2998	34.9924	36.9742	0.367818	1.86525	0.763327	0.040682	0.104471	-0.0184688	0.654069	0.494876	1.20989	0.285816	0.673828	1.29895	0.633199	0.888539	0.544782	0.923111	0.258579	0.842214	1.35146	0.715981	1.03689	0.762987	0.132511	0.646808	0.212756	0.919607	0.518132	0.939979	0.0508847	0.948676	0.2529	0.468635	0.967095	0.557974
ATL2	Atlastin-2	Q8NHH9;Q8NHH9-5;Q8NHH9-2;Q8NHH9-3;H7C3A2;C9JQQ5	Q8NHH9;Q8NHH9-5;Q8NHH9-2;Q8NHH9-3;H7C3A2;C9JQQ5;C9JC25;F8WD17;F8WEN4;F8WBH0	14	14	2	29.5	29.5	3.8	66.228	0	313.1	31.326	29.448	30.8679	1.28481	2.19645	1.22583	0.758133	0.195221	0.693766	NaN	1.67396	NaN	0.655352	1.4024	1.08977	0.531569	-0.551797	0.10286	0.850959	1.25072	NaN	0.244887	1.79863	NaN	NaN	0.429536	NaN	0.436695	-0.728885	1.12459	NaN	NaN	NaN	NaN	1.03358	-0.448627	1.04565
ATL3		F5H6I7	F5H6I7	29	1	1	64.1	3.1	3.1	58.772	0.0012369	13.219	24.7646	22.5511	24.4143	NaN	NaN	NaN	NaN	NaN	NaN	NaN	NaN	NaN	NaN	NaN	NaN	NaN	NaN	NaN	NaN	NaN	NaN	NaN	NaN	NaN	NaN	NaN	NaN	NaN	NaN	NaN	NaN	NaN	NaN	NaN	NaN	NaN	NaN
ATL3	Atlastin-3	Q6DD88	Q6DD88;F5GWF8	29	29	1	62.8	62.8	3.9	60.541	0	323.31	34.6943	32.9265	34.1928	0.802152	1.16066	0.834954	-0.00628942	-0.184736	0.359859	0.131721	-0.174459	0.192952	0.448161	0.614851	-0.5041	0.263275	-0.449513	-0.0702696	0.358059	0.902575	1.04523	0.609944	0.0102069	0.399335	0.441165	0.833983	-0.532554	0.172872	-0.377801	0.0487942	0.189793	-0.322776	-0.150865	-0.802311	0.299245	0.196859	0.53047
ATM	Serine-protein kinase ATM	Q13315;E9PIN0	Q13315;E9PIN0;E9PIQ5;E9PRG7;Q6P7P1;M0QXY8;A0A087X0E9	22	22	22	8.9	8.9	8.9	350.68	0.00033031	19.978	28.2972	26.5633	27.7814	1.38797	NaN	NaN	0.654985	1.03822	NaN	NaN	NaN	1.46905	1.67645	1.16298	0.89817	NaN	NaN	NaN	NaN	NaN	NaN	NaN	NaN	NaN	-0.130634	1.4055	NaN	NaN	NaN	NaN	1.36267	NaN	1.22842	NaN	-0.040037	-0.432649	0.228111
ATN1	Atrophin-1	P54259	P54259	5	5	5	6.2	6.2	6.2	125.41	0.0032885	7.3463	25.1139	24.6944	23.1272	NaN	NaN	NaN	NaN	NaN	NaN	NaN	NaN	NaN	NaN	NaN	NaN	NaN	NaN	NaN	NaN	NaN	NaN	NaN	NaN	NaN	NaN	NaN	NaN	NaN	NaN	NaN	NaN	NaN	NaN	NaN	NaN	NaN	NaN
ATOX1	Copper transport protein ATOX1	O00244;E5RIM7;E5RGN3	O00244;E5RIM7;E5RGN3	11	11	11	82.4	82.4	82.4	7.4016	0	323.31	33.8289	31.138	33.5862	-0.35655	0.100709	0.0630887	1.45265	0.380397	0.849679	2.24957	3.32539	0.96451	-1.05454	0.178619	2.53264	0.431356	1.92003	2.04268	1.30229	NaN	NaN	1.37234	-0.0322559	3.46624	1.52221	1.64755	NaN	1.56438	1.12353	-1.6152	3.44969	2.1594	-1.76543	NaN	1.48779	NaN	NaN
ATP13A1	Manganese-transporting ATPase 13A1	Q9HD20-2;Q9HD20	Q9HD20-2;Q9HD20;Q9HD20-3;H7C3H2	32	32	32	37.3	37.3	37.3	121.11	0	191.23	33.2741	31.5865	32.7378	-1.1676	0.340164	0.312897	-0.57233	-0.173775	-0.171531	-1.30045	-1.27157	-1.43999	-1.20803	-1.06419	-2.37086	-0.821356	-2.29818	-1.40779	0.198871	-0.714799	-0.544056	-0.474472	-0.840629	-0.210162	-0.982506	-1.92445	-0.712504	-0.454111	-1.84254	0.103128	-0.420009	-0.0223757	-0.511649	-0.381423	-1.11457	-1.32869	-1.04958
ATP13A2	Probable cation-transporting ATPase 13A2	Q9NQ11-2;Q9NQ11-3;Q9NQ11	Q9NQ11-2;Q9NQ11-3;Q9NQ11;H0Y8V5;H0YAI7;H0Y9K0	3	3	2	4	4	2	125.98	0.00035939	31.001	24.2446	23.9131	21.9604	NaN	-2.47369	NaN	-1.72557	NaN	NaN	NaN	NaN	NaN	NaN	NaN	NaN	NaN	NaN	NaN	NaN	NaN	NaN	NaN	NaN	NaN	NaN	NaN	NaN	NaN	NaN	NaN	NaN	NaN	NaN	NaN	NaN	NaN	NaN
ATP13A3	Probable cation-transporting ATPase 13A3	Q9H7F0;A0A087WYY3;Q9H7F0-2	Q9H7F0;A0A087WYY3;Q9H7F0-2	8	8	8	10	10	10	138.04	0	35.7	29.8814	26.3852	29.7475	2.55572	NaN	NaN	NaN	NaN	NaN	1.5956	NaN	-1.52496	NaN	NaN	NaN	NaN	NaN	NaN	NaN	NaN	NaN	NaN	NaN	NaN	NaN	NaN	NaN	NaN	NaN	NaN	NaN	NaN	NaN	NaN	NaN	NaN	NaN
ATP1A1	Sodium/potassium-transporting ATPase subunit alpha-1	P05023-4;P05023;P05023-3;P05023-2	P05023-4;P05023;P05023-3;P05023-2;H0Y7C1;Q5TC01;Q5TC02;P20648;Q5TC05	60	60	39	46.6	46.6	28.5	113	0	323.31	37.478	35.4474	37.0731	0.571822	2.67066	2.9803	0.371391	0.231678	0.000288558	0.328147	0.0439044	0.38228	0.140779	0.891964	0.956726	0.449429	0.833255	0.420186	0.758303	0.52296	1.19491	0.200881	0.856149	1.0825	1.19856	0.884871	0.576377	0.42975	0.556503	0.824483	1.01806	0.652693	0.604261	0.989284	0.825379	0.272859	0.341644
ATP1B1	Sodium/potassium-transporting ATPase subunit beta-1	P05026-2;P05026	P05026-2;P05026;V9GYR2	17	17	17	50.2	50.2	50.2	34.893	0	323.31	34.6792	32.4988	34.3196	0.921132	3.27767	3.56694	0.746227	0.193961	0.138945	0.503959	-0.149537	0.398132	0.471968	1.40985	1.19566	0.213129	1.79631	-0.140253	1.21946	0.457647	3.27871	1.23658	-0.275332	1.39671	1.54394	2.18098	0.394295	0.515208	0.777872	1.20652	1.89002	1.68872	0.777956	0.980976	0.88143	0.413919	0.93191
ATP1B3	Sodium/potassium-transporting ATPase subunit beta-3	P54709	P54709;C9JA36;P54709-2;C9JXZ1;H7C547;F8WBY4;C9J6S2;H7C4L9	15	15	15	54.5	54.5	54.5	31.512	0	323.31	33.9056	31.4328	33.6191	1.46483	1.93663	1.62082	0.798258	2.00924	3.37462	1.37429	1.76005	1.49308	1.67545	0.575022	0.951439	0.013498	0.602172	0.929942	2.35626	1.5813	1.42105	0.333309	-0.528448	1.42422	2.02048	1.00949	0.938549	2.36118	1.60777	1.98557	0.809415	0.223793	1.0999	0.936214	1.02162	0.813443	1.55016
ATP2A2	Sarcoplasmic/endoplasmic reticulum calcium ATPase 2	P16615;P16615-5;P16615-2;P16615-3;P16615-4;H7C5W9	P16615;P16615-5;P16615-2;P16615-3;P16615-4;H7C5W9;O14983-2;O14983;O14983-3;J3QSY6;H3BVB2;H3BTW4	49	49	39	47.5	47.5	40.7	114.76	0	323.31	35.6784	33.9769	35.1483	0.212009	1.14789	1.35383	0.791522	-0.564137	0.583038	-0.0856498	0.797594	-0.0143976	0.32964	-0.285952	0.12618	0.53037	-0.829537	-1.05352	0.288299	0.0542234	0.754631	0.463622	0.237931	0.595408	0.233765	0.123004	-0.411867	0.561106	-0.0759761	0.49252	-0.00082257	0.300885	0.0905825	-0.28648	0.494876	0.683651	-0.636459
ATP2A3	Sarcoplasmic/endoplasmic reticulum calcium ATPase 3	Q93084-3;Q93084-4;Q93084-2;Q93084-7;Q93084;Q93084-6;Q93084-5	Q93084-3;Q93084-4;Q93084-2;Q93084-7;Q93084;Q93084-6;Q93084-5	25	15	15	26.1	17.7	17.7	112.49	0	323.31	31.0709	29.9471	30.1849	0.297485	1.89759	0.194339	0.886823	-1.43624	1.59359	-1.49952	0.119157	NaN	-0.909607	-2.19899	0.763667	NaN	-1.72471	-1.65267	0.0538064	NaN	NaN	1.93964	-0.470589	NaN	-0.87742	0.445621	NaN	0.300417	-0.327131	-0.765916	NaN	NaN	-0.673923	NaN	-1.53923	0.0930192	-0.851313
ATP2B1	Plasma membrane calcium-transporting ATPase 1	P20020-6;P20020-3;P20020-4;P20020;P20020-5;P20020-2	P20020-6;P20020-3;P20020-4;P20020;P20020-5;P20020-2;F8W1V5	29	12	4	28.1	14.8	4.6	130.62	0	121.42	30.1776	28.5136	29.6305	NaN	1.33297	NaN	-0.402207	-0.498118	NaN	NaN	NaN	NaN	0.109026	NaN	NaN	NaN	0.558464	NaN	NaN	NaN	NaN	NaN	0.15043	NaN	NaN	0.914335	0.226015	0.457647	1.15827	NaN	NaN	NaN	NaN	NaN	0.0465609	0.61664	NaN
ATP2B3	Plasma membrane calcium-transporting ATPase 3	Q16720-8;Q16720-7;Q16720-6;Q16720-3;Q16720-5;Q16720-2;Q16720-4;Q16720	Q16720-8;Q16720-7;Q16720-6;Q16720-3;Q16720-5;Q16720-2;Q16720-4;Q16720	18	4	4	15.6	3.9	3.9	122.76	0.0082645	3.9221	30.4245	28.5392	29.9691	NaN	NaN	NaN	NaN	NaN	NaN	NaN	NaN	NaN	NaN	NaN	NaN	-0.142624	NaN	NaN	NaN	NaN	NaN	NaN	NaN	NaN	NaN	NaN	NaN	NaN	NaN	NaN	NaN	NaN	NaN	NaN	NaN	NaN	NaN
ATP2B4	Plasma membrane calcium-transporting ATPase 4	P23634-7;P23634-6;P23634-8;P23634;P23634-5;P23634-4;P23634-3;P23634-2	P23634-7;P23634-6;P23634-8;P23634;P23634-5;P23634-4;P23634-3;P23634-2;Q01814-4;Q01814-7;Q01814-3;Q01814-2;H7BZS8;H7BY13;H0YDG5	40	40	22	38.1	38.1	24.2	132.59	0	323.31	33.1773	31.6171	32.5797	1.20583	1.92866	0.821547	-0.0765542	-0.240503	2.52992	0.337768	0.517124	0.00158601	0.0805212	0.0264459	0.00374607	0.353549	-0.0292788	-0.756818	-0.55824	-0.810586	-1.0235	0.29678	0.204015	1.07368	0.183582	0.461948	0.258459	-0.0264989	0.530171	0.134747	0.45586	0.230449	0.172616	0.376846	-0.690824	0.394843	-0.188743
ATP2C1	Calcium-transporting ATPase;Calcium-transporting ATPase type 2C member 1	B4E2Q0;P98194-4;P98194;H0Y9V7;P98194-2;P98194-3;P98194-5;P98194-9;P98194-6;P98194-7;P98194-8	B4E2Q0;P98194-4;P98194;H0Y9V7;P98194-2;P98194-3;P98194-5;P98194-9;P98194-6;P98194-7;P98194-8;H0Y8X9;H0Y9S7;D6RGE9;D6REJ1;D6RHV9	14	14	14	20.4	20.4	20.4	104.71	0	215.81	29.956	28.52	29.2904	-0.426218	1.22614	NaN	-0.891429	-0.652402	0.250355	-0.201875	NaN	-1.61211	0.0180643	-0.756306	-0.238289	-0.439089	0.630685	-0.929308	-0.908172	NaN	NaN	NaN	0.097476	-1.13793	0.30147	-0.749208	-0.556903	-1.02049	NaN	-0.250577	NaN	NaN	NaN	0.306962	NaN	-0.891991	NaN
ATP5A1	ATP synthase subunit alpha, mitochondrial	P25705;P25705-2;P25705-3	P25705;P25705-2;P25705-3;K7EK77;K7ENJ4;K7ERX7;K7EJP1;K7EQH4;K7ESA0;K7EKV9	56	56	55	79.4	79.4	78.1	59.75	0	323.31	38.9781	37.6668	38.234	-1.27666	-1.52866	-0.376339	-0.786348	-1.30066	-0.64327	-0.506435	-0.839157	-0.485277	-0.569201	-1.01867	0.0709388	-1.02438	-0.875963	-1.13239	-0.044345	-0.418176	-0.216099	0.00877379	-0.835703	-0.602767	-0.511917	-0.609486	-0.648643	-2.0889	0.0371714	-0.777913	-1.30868	-0.417078	-0.103845	-0.493581	-0.54886	-0.728527	-1.04507
ATP5B		F8W0P7	F8W0P7	14	1	1	66.3	7	7	28.392	0.0010943	14.153	26.9343	25.0636	26.4734	NaN	-1.37299	NaN	-0.0900196	-0.76136	NaN	NaN	NaN	NaN	NaN	NaN	NaN	NaN	NaN	NaN	NaN	NaN	NaN	NaN	NaN	NaN	NaN	NaN	NaN	NaN	NaN	NaN	NaN	NaN	NaN	NaN	NaN	NaN	NaN
ATP5B	ATP synthase subunit beta, mitochondrial;ATP synthase subunit beta	P06576;H0YH81;F8W079	P06576;H0YH81;F8W079;H0YI37	37	37	24	85.3	85.3	55	56.559	0	323.31	39.6595	38.1514	39.0344	-0.599659	-1.50308	-0.0603371	-0.350063	-1.073	-0.1721	-0.233566	-0.567639	-0.313459	-0.37677	-0.687428	0.279768	-0.539499	-0.406637	-0.374879	0.129613	0.239154	-0.0118498	0.462052	-0.70557	-0.772431	-0.157078	-1.01984	-0.468252	-1.60524	0.00288247	-0.523173	-1.26295	-0.455475	-0.389394	-0.719804	-0.629925	-0.59658	-0.441242
ATP5C1	ATP synthase subunit gamma, mitochondrial	P36542;P36542-2	P36542;P36542-2	17	17	17	50.3	50.3	50.3	32.996	0	323.31	35.8081	34.0174	35.316	-0.694835	-1.20576	0.00317045	-0.729866	-1.39168	-0.229687	-0.0148785	-0.775367	-0.0235777	-0.0132905	-1.03762	0.458907	-0.434598	-0.158252	-0.696728	0.0332292	-0.240367	-0.127951	0.548141	-0.382701	-0.270678	0.391548	0.0500489	-0.081049	-1.25636	0.374622	-0.0852059	-0.368383	-0.004378	0.273098	0.117695	-0.216719	-0.224587	-0.118116
ATP5D	ATP synthase subunit delta, mitochondrial	P30049	P30049	4	4	4	38.1	38.1	38.1	17.49	0	323.31	33.7899	32.8755	32.6989	NaN	NaN	NaN	NaN	NaN	NaN	NaN	NaN	-1.08229	NaN	NaN	NaN	-0.864413	NaN	-0.527907	NaN	NaN	NaN	NaN	NaN	NaN	NaN	NaN	NaN	NaN	NaN	NaN	NaN	NaN	NaN	NaN	NaN	NaN	NaN
ATP5E;ATP5EP2	ATP synthase subunit epsilon, mitochondrial;ATP synthase subunit epsilon-like protein, mitochondrial	P56381;Q5VTU8	P56381;Q5VTU8	4	4	4	51	51	51	5.7797	0.00048552	17.754	33.135	32.4668	31.7034	-1.6636	-2.57029	-0.699747	-1.72261	-2.63281	NaN	-2.19661	-2.16748	-0.398912	-1.62545	-1.84773	-1.05391	-3.98083	-1.16385	NaN	-0.757355	NaN	NaN	-1.61648	-0.953802	NaN	NaN	-1.23328	NaN	-1.75648	NaN	NaN	NaN	NaN	NaN	NaN	NaN	NaN	-0.800073
ATP5F1	ATP synthase F(0) complex subunit B1, mitochondrial	P24539;Q5QNZ2	P24539;Q5QNZ2	20	20	20	53.5	53.5	53.5	28.908	0	323.31	35.2346	33.2887	34.801	-0.28379	-0.065325	1.88026	0.141564	-0.870361	0.582267	0.117828	-1.02125	-0.0944181	-0.049024	-0.351369	0.294782	0.0193461	-0.391418	-0.0469807	0.337083	0.979879	1.29754	1.1153	-0.132388	0.325732	0.269751	-0.143421	0.180275	-0.523007	0.245131	-0.171466	-0.0821635	-0.225818	1.16466	0.161952	-0.636257	0.547252	-0.175615
ATP5G1;ATP5G2;ATP5G3	ATP synthase F(0) complex subunit C1, mitochondrial;ATP synthase F(0) complex subunit C2, mitochondrial;ATP synthase F(0) complex subunit C3, mitochondrial	D6R9H7;E7EQ97;E7EPU7;P05496;Q06055;P48201;Q06055-3;Q06055-2	D6R9H7;E7EQ97;E7EPU7;P05496;Q06055;P48201;Q06055-3;Q06055-2	1	1	1	31.3	31.3	31.3	10.195	0	50.274	28.1974	22.1196	28.1759	NaN	NaN	NaN	NaN	NaN	NaN	NaN	NaN	NaN	NaN	NaN	NaN	NaN	NaN	NaN	NaN	NaN	NaN	NaN	NaN	NaN	NaN	NaN	NaN	NaN	NaN	NaN	NaN	NaN	NaN	NaN	NaN	NaN	NaN
ATP5H	ATP synthase subunit d, mitochondrial	O75947;O75947-2;F5H608	O75947;O75947-2;F5H608	14	14	14	64	64	64	18.491	0	323.31	34.8401	32.8474	34.4227	-0.528781	-0.390756	0.414893	-0.294402	-0.336209	0.454071	0.324696	-0.0170082	0.421479	0.391218	0.333653	0.34301	0.265797	0.649845	0.179893	0.25084	0.471031	NaN	-0.160266	-0.283755	NaN	-0.0526555	0.429536	0.358734	-1.41327	0.0183493	0.500598	-0.222515	NaN	0.285698	0.972178	NaN	0.515914	-0.467055
ATP5I	ATP synthase subunit e, mitochondrial	P56385	P56385	5	5	5	62.3	62.3	62.3	7.9331	0	88.781	33.4145	32.0223	32.7226	0.177471	-1.74096	-0.462495	-0.29885	-1.03147	-0.0229766	0.652418	-0.656353	-0.260532	-0.147793	-1.3407	-0.621	-0.929528	0.0427844	-1.78582	0.259182	-0.62391	-0.257062	0.522558	-0.779274	-1.62451	-0.348317	-0.493195	-0.742579	-1.42713	-0.190569	-1.28409	-1.15172	-0.326444	-0.681585	-0.552008	-0.569736	-0.738866	-0.0197553
ATP5J	ATP synthase-coupling factor 6, mitochondrial	P18859;P18859-2;A8MUH2	P18859;P18859-2;A8MUH2	11	11	11	63.9	63.9	63.9	12.587	0	323.31	31.9958	31.1036	30.8792	-0.553066	-3.85757	-1.85548	-1.67572	-2.49159	NaN	-1.29991	NaN	NaN	-1.51812	-2.2525	-0.856215	-1.77339	-1.5161	-1.50394	-0.338889	NaN	NaN	0.0747794	0.0596321	NaN	NaN	NaN	NaN	-3.47129	NaN	NaN	NaN	NaN	NaN	NaN	-1.61697	-0.48213	NaN
ATP5J2	ATP synthase subunit f, mitochondrial	P56134-3;P56134	P56134-3;P56134	4	2	2	70.9	27.3	27.3	6.2953	0	63.904	27.3446	25.1262	26.9955	NaN	NaN	NaN	NaN	NaN	NaN	NaN	NaN	NaN	NaN	NaN	NaN	NaN	NaN	NaN	NaN	NaN	NaN	NaN	NaN	NaN	NaN	NaN	NaN	NaN	NaN	NaN	NaN	NaN	NaN	NaN	NaN	NaN	NaN
ATP5J2-PTCD1;PTCD1	Pentatricopeptide repeat-containing protein 1, mitochondrial	G3V325;O75127	G3V325;O75127;C9JJT5;P56134-4;P56134-2;C9JU26	10	10	8	15.1	15.1	11.9	84.109	0	202.64	33.2057	32.3983	31.9834	NaN	-0.0279985	1.9495	0.340277	-0.407478	0.556405	-0.423681	-0.948029	-0.626669	0.19497	0.564524	-1.89271	NaN	1.86378	NaN	-0.639984	NaN	-0.00731859	NaN	-2.00973	-2.01008	-1.00081	-1.6826	-0.335772	-0.915854	-0.17371	0.259303	-1.18564	0.389236	NaN	0.662844	0.597793	-0.0940177	-0.224233
ATP5L	ATP synthase subunit g, mitochondrial	O75964;E9PN17	O75964;E9PN17	10	10	9	66	66	60.2	11.428	0	323.31	34.4146	32.1197	34.0858	1.33188	0.254594	1.28244	0.867738	0.0554733	1.24105	2.12499	1.02807	1.19592	0.936591	0.340619	-1.48548	0.648466	-0.894617	-0.239191	0.882213	0.901803	1.69336	1.56628	-0.186065	0.156785	1.5852	1.32227	0.762646	0.0236102	0.612116	1.09633	0.280719	1.21462	1.88397	0.719665	-0.0928632	0.87578	1.64842
ATP5O	ATP synthase subunit O, mitochondrial	P48047;H7C0C1	P48047;H7C0C1;H7C086;H7C068	16	16	16	73.7	73.7	73.7	23.277	0	323.31	36.468	34.7081	35.9631	-0.996455	-0.543783	0.572987	-0.424146	-1.1772	0.268195	0.240253	-0.621	-0.188447	-0.0242671	-0.734947	0.668845	-0.221505	0.235359	-0.572651	0.0561673	0.135535	0.485942	0.267476	0.0518593	-0.651382	0.040121	0.0418037	-0.126581	-1.47269	0.578407	-0.0784265	-0.643293	0.197991	0.0821575	0.246347	-0.0163223	-0.64758	-0.446777
ATP5S	ATP synthase subunit s, mitochondrial	Q99766	Q99766;Q8WXQ4;Q99766-3;Q99766-2	4	4	4	17.7	17.7	17.7	24.866	0.008632	3.8441	32.6754	30.9341	32.1627	NaN	-0.0134508	1.92949	2.19314	-0.747778	NaN	0.390998	0.0473989	NaN	1.31505	NaN	NaN	-1.22223	NaN	NaN	NaN	NaN	NaN	NaN	NaN	NaN	NaN	-0.705712	0.388686	NaN	NaN	NaN	NaN	NaN	NaN	NaN	1.24993	NaN	NaN
ATP5SL	ATP synthase subunit s-like protein	Q9NW81;Q9NW81-4;K7ESN5;Q9NW81-5	Q9NW81;Q9NW81-4;K7ESN5;Q9NW81-5;M0R078;M0QZC4;B4DFT4;M0QZP7	7	7	2	30.7	30.7	10.9	29.267	0.00033058	20.077	30.3528	29.6539	28.9718	NaN	-2.09758	NaN	NaN	NaN	1.13179	NaN	NaN	NaN	-1.93666	NaN	NaN	NaN	NaN	NaN	NaN	NaN	NaN	NaN	1.34506	NaN	NaN	NaN	NaN	NaN	NaN	NaN	NaN	NaN	NaN	NaN	NaN	NaN	2.61908
ATP6AP1	V-type proton ATPase subunit S1	Q15904;A0A0C4DGX8	Q15904;A0A0C4DGX8;A6QRJ1;A6NLC6;H7C2Y8;H7C0T7;F2Z3L8	13	13	13	24.3	24.3	24.3	52.025	0	158.72	31.9533	30.6258	31.22	-0.519301	-0.642527	-0.61341	-1.16466	0.486869	0.999278	0.0278618	0.0969364	-1.00049	0.421802	-0.451721	-0.279039	-1.28993	-0.88574	0.0839282	0.491289	-0.427654	1.52251	0.916094	-1.41062	-1.8955	1.01507	-1.09477	-0.73735	-1.18679	-1.55038	-1.07759	-1.50218	-0.450341	0.595599	-0.921718	-1.16262	-0.68214	-1.48277
ATP6AP2	Renin receptor	O75787-2;O75787;H0Y750;H7C3E1	O75787-2;O75787;H0Y750;H7C3E1;H7C240	9	9	9	33	33	33	35.612	0	171.83	29.9517	28.1048	29.4818	NaN	-0.0894669	-0.972704	-1.99051	0.374177	NaN	0.321466	0.00891703	0.529771	0.578214	0.218099	NaN	NaN	1.49314	NaN	NaN	0.531868	NaN	NaN	NaN	NaN	NaN	NaN	NaN	NaN	NaN	NaN	NaN	NaN	NaN	NaN	NaN	NaN	NaN
ATP6V0A1	V-type proton ATPase 116 kDa subunit a isoform 1;V-type proton ATPase subunit a	Q93050-1;Q93050;Q93050-3;B7Z641;B7Z2A9	Q93050-1;Q93050;Q93050-3;B7Z641;B7Z2A9;F5H1T6;K7EM24;K7EPG4;K7ELZ6;K7EQW2;K7EN36;K7ERA0;K7ERA6	17	17	14	25.3	25.3	22.4	95.755	0	162.68	31.4863	30.407	30.5616	-0.540401	-0.767634	0.60502	-1.91267	-1.13892	-0.000144301	NaN	-0.508383	-0.692082	-0.909905	-0.560515	-0.871733	-0.17262	-0.308912	-0.96477	-0.56734	NaN	-0.816215	0.367371	-0.35404	NaN	-0.419063	-0.34716	-0.538241	-0.77401	-1.40019	-0.156675	-0.547341	-0.485196	-0.323895	-0.246977	-0.973837	-0.607529	-1.17619
ATP6V0A2	V-type proton ATPase 116 kDa subunit a isoform 2;V-type proton ATPase subunit a	Q9Y487;Q8TBM3	Q9Y487;Q8TBM3;F5H5F3;F5H847;F5GX48	12	10	10	18.3	16.4	16.4	98.081	0	37.655	28.3585	27.2776	27.4352	NaN	NaN	NaN	NaN	-0.707501	NaN	NaN	NaN	0.242084	NaN	0.363564	NaN	NaN	NaN	NaN	NaN	NaN	NaN	NaN	0.690641	NaN	NaN	NaN	NaN	NaN	-0.636123	NaN	NaN	NaN	NaN	NaN	NaN	-0.0969308	-1.75224
ATP6V0C	V-type proton ATPase 16 kDa proteolipid subunit	P27449	P27449	2	2	2	31.6	31.6	31.6	15.736	0	67.586	29.6537	28.6492	28.6582	NaN	-1.76464	NaN	-1.83882	NaN	NaN	NaN	NaN	NaN	NaN	-1.31366	NaN	NaN	NaN	NaN	NaN	NaN	NaN	NaN	NaN	NaN	NaN	NaN	NaN	NaN	NaN	NaN	NaN	NaN	NaN	NaN	NaN	NaN	-0.689846
ATP6V0D1	V-type proton ATPase subunit d 1	R4GN72;F5GYQ1;P61421;J3QL14	R4GN72;F5GYQ1;P61421;J3QL14;H3BQJ1	12	12	12	42.3	42.3	42.3	31.676	0	54.397	32.4477	31.2699	31.6061	-1.19337	-1.14006	-0.760871	-1.47277	-0.0709817	0.0241777	-1.4761	-0.7427	-0.421747	-0.684202	-1.75098	-0.669969	-0.541009	-0.621755	-0.478386	-0.265813	-0.5985	NaN	0.852878	-0.693434	-0.861395	-0.0262491	-0.0927709	-0.771988	-1.20131	-0.322758	-0.320252	-1.01234	0.691802	-0.0346627	-0.531281	0.165558	-0.217507	-0.899614
ATP6V0D2	V-type proton ATPase subunit d 2	Q8N8Y2	Q8N8Y2	3	3	3	8.6	8.6	8.6	40.426	0	161.24	29.8416	29.079	28.5572	NaN	-1.46638	-1.38176	-1.74836	-1.42504	-0.226375	-1.44961	NaN	NaN	-0.603424	NaN	NaN	NaN	NaN	NaN	NaN	NaN	NaN	NaN	NaN	NaN	NaN	NaN	NaN	NaN	NaN	NaN	NaN	NaN	NaN	NaN	NaN	-0.931618	NaN
ATP6V1A	V-type proton ATPase catalytic subunit A	P38606-2;P38606	P38606-2;P38606;C9JVW8;C9JA17	32	32	32	63.4	63.4	63.4	64.735	0	323.31	35.3067	34.0949	34.4914	0.0840642	0.0549179	-0.792407	-0.162993	0.0625362	-0.749911	-1.18505	-0.599593	-0.257062	-0.307716	-1.25253	-0.628653	-0.105784	-0.425308	-0.495573	-0.228114	-1.03647	-0.549388	-0.656626	-0.923413	0.250476	-0.929199	-0.352124	-0.465261	-0.868779	-0.218447	-1.01261	-0.624443	-0.789237	-0.814412	-0.487075	-1.31588	-0.406751	-1.55283
ATP6V1B1	V-type proton ATPase subunit B, kidney isoform	C9JL73;P15313;C9J5E3	C9JL73;P15313;C9J5E3;C9JNS9;C9JZ02	18	9	9	43.5	22.4	22.4	55.08	0	123.4	28.8376	28.0629	27.5705	NaN	NaN	NaN	NaN	NaN	NaN	NaN	NaN	NaN	NaN	-3.32315	NaN	NaN	NaN	-2.87641	NaN	NaN	NaN	NaN	NaN	NaN	NaN	NaN	NaN	NaN	NaN	NaN	NaN	NaN	NaN	NaN	NaN	NaN	NaN
ATP6V1B2	V-type proton ATPase subunit B, brain isoform	P21281;H0YC04	P21281;H0YC04;E5RGH6;H0YAT8	28	28	19	52.8	52.8	32.3	56.5	0	323.31	34.196	33.0955	33.2899	0.624054	0.326422	-1.33913	-0.493012	-0.0987063	-0.615022	-1.26008	-0.863887	-0.874031	-0.950174	-0.643045	-0.556033	-0.741469	-0.301888	-0.613851	-0.620756	-0.627739	-0.257649	-0.593703	-1.30661	-0.83681	-1.29598	-1.17544	-1.01316	-1.00807	-0.491673	-1.84073	-0.910909	-1.03071	-0.801481	-0.627649	-1.27063	-1.3904	-0.372561
ATP6V1C1	V-type proton ATPase subunit C 1	P21283;E7EV59	P21283;E7EV59;Q8NEY4-2	21	21	20	49	49	46.9	43.941	0	73.86	31.7182	29.9168	31.2304	0.349139	1.05589	-0.431092	0.142348	0.142348	-0.520811	-0.0793713	NaN	-0.115691	0.590818	-0.968294	-0.203053	0.120219	0.368936	-0.581691	-0.106451	1.33491	-0.534663	0.288418	0.226509	NaN	-0.226662	NaN	0.650397	-0.302119	0.334225	-0.16741	-0.406426	NaN	NaN	NaN	-0.400454	NaN	-1.33039
ATP6V1D	V-type proton ATPase subunit D	Q9Y5K8;G3V559;G3V3T8;G3V341;G3V2V6;G3V2S6	Q9Y5K8;G3V559;G3V3T8;G3V341;G3V2V6;G3V2S6;H0YJS0;H0YJ55;G3V5S7;H0YJH8	7	7	7	25.9	25.9	25.9	28.262	0	50.455	30.4997	29.6825	29.2903	NaN	-1.26448	-1.49025	-2.05865	-1.3639	-1.33931	-2.09696	-0.825312	NaN	-1.03955	-2.04913	-0.915664	-0.710732	-1.54242	-2.094	NaN	NaN	NaN	-1.07009	-1.90509	NaN	NaN	NaN	-0.914086	-1.16265	NaN	-1.92041	NaN	NaN	NaN	NaN	NaN	NaN	NaN
ATP6V1E1	V-type proton ATPase subunit E 1	P36543-2;P36543;P36543-3;C9J8H1	P36543-2;P36543;P36543-3;C9J8H1	13	13	9	52	52	42.6	23.587	0	157.28	33.088	31.9794	32.189	-0.0299563	-0.179645	-1.28824	-0.775367	-0.709788	-0.788539	-0.872974	-0.348188	-0.705759	-0.368756	-2.24537	-0.990395	-0.693994	0.105678	-0.606386	0.200881	-1.33869	-0.0811559	-0.203203	-0.653922	-0.118398	-1.54696	-0.616901	-1.53872	-1.29329	-1.11754	-1.59841	-0.939842	-0.633972	-1.01715	-1.20367	-1.94992	-0.800928	-2.01409
ATP6V1F	V-type proton ATPase subunit F	Q16864;Q16864-2	Q16864;Q16864-2	5	5	5	47.9	47.9	47.9	13.37	0	72.481	30.7517	29.6808	29.8192	-1.0159	-2.2438	NaN	NaN	-1.12655	NaN	NaN	NaN	NaN	-0.435437	-1.7486	NaN	-0.845339	-2.12224	-0.774305	NaN	NaN	NaN	-0.995966	NaN	NaN	NaN	NaN	NaN	NaN	NaN	NaN	NaN	NaN	NaN	NaN	NaN	NaN	NaN
ATP6V1G1	V-type proton ATPase subunit G 1	O75348	O75348;F2Z307	6	6	4	44.9	44.9	31.4	13.757	0	323.31	33.3744	32.661	32.0164	-0.512123	-1.2911	-1.90974	-1.39718	-0.92533	-0.49543	-1.80068	-0.648236	-0.843163	-1.3341	-1.91327	-1.77285	-1.1822	-0.873054	-0.670038	-0.775737	-0.44973	NaN	-0.907711	-1.22435	-0.690754	-1.67692	-0.848323	-0.624488	-1.15685	-0.879675	-2.28258	-1.09962	-1.12237	-1.96894	-1.02679	-2.26993	-0.849024	-1.75506
ATP6V1H	V-type proton ATPase subunit H	Q9UI12-2;Q9UI12;G3V126	Q9UI12-2;Q9UI12;G3V126;E5RG49;E5RHH0;E5RK31;E5RJG1;A0A0D9SG68;H0YB41	15	15	15	37	37	37	54.151	0	262.5	32.552	31.1773	31.8492	-0.273587	0.695994	-0.660863	-0.506886	0.303576	-0.929336	-1.145	-0.422675	-0.617764	0.0437644	-1.58615	-1.10225	-0.465281	-0.620246	-0.839493	-0.724898	-0.983076	-0.144122	0.147958	-1.2106	-0.527741	-1.04832	-0.365277	-0.50666	-0.660977	-0.970978	-1.08822	-0.591592	-0.656172	-1.3313	-0.593159	-1.15714	-0.629166	-1.48827
ATP7B	Copper-transporting ATPase 2;WND/140 kDa	F5H562;E7ET55;F5H748;P35670-2;P35670-3;P35670-4;P35670	F5H562;E7ET55;F5H748;P35670-2;P35670-3;P35670-4;P35670	2	2	2	3.1	3.1	3.1	110.32	0.0085112	3.8643	23.2176	22.9095	20.8388	NaN	NaN	NaN	NaN	NaN	NaN	NaN	NaN	NaN	NaN	NaN	NaN	NaN	NaN	NaN	NaN	NaN	NaN	NaN	NaN	NaN	NaN	NaN	NaN	NaN	NaN	NaN	NaN	NaN	NaN	NaN	NaN	NaN	NaN
ATP8B1	Phospholipid-transporting ATPase IC	O43520	O43520;K7ERI0	11	11	10	9	9	8.1	143.69	0	45.729	27.1924	26.6413	25.5376	NaN	NaN	NaN	NaN	-2.76043	NaN	NaN	NaN	-1.88673	NaN	-3.00833	NaN	NaN	NaN	NaN	NaN	NaN	NaN	NaN	NaN	NaN	NaN	NaN	NaN	NaN	NaN	NaN	NaN	NaN	NaN	NaN	NaN	NaN	NaN
ATP9A	Probable phospholipid-transporting ATPase IIA;Phospholipid-transporting ATPase	O75110;O75110-2;A0A0A0MR22	O75110;O75110-2;A0A0A0MR22	13	13	11	14.7	14.7	13.6	118.58	0	40.618	28.9305	27.7007	28.1287	-0.466257	NaN	1.44869	-0.690824	-0.684225	-0.520749	NaN	NaN	-0.506414	-0.316312	NaN	-1.01797	NaN	-2.16987	NaN	0.683651	NaN	NaN	NaN	-0.72173	NaN	NaN	NaN	-0.310164	NaN	NaN	NaN	NaN	NaN	NaN	NaN	NaN	0.789187	NaN
ATPAF1	ATP synthase mitochondrial F1 complex assembly factor 1	I3L448;Q5TC12;A8MRA7;H0YD21;Q5TC12-2	I3L448;Q5TC12;A8MRA7;H0YD21;Q5TC12-2;H0YEW4;H0YDD6;H0YCA6	9	9	3	31.6	31.6	8.5	38.861	0	37.221	28.921	27.1144	28.4353	NaN	0.624803	NaN	NaN	NaN	NaN	NaN	NaN	-0.207111	NaN	1.09491	0.569394	NaN	1.16124	NaN	NaN	NaN	NaN	NaN	NaN	NaN	NaN	NaN	NaN	0.054779	NaN	NaN	NaN	NaN	NaN	NaN	1.20995	NaN	NaN
ATPAF2	ATP synthase mitochondrial F1 complex assembly factor 2	Q8N5M1	Q8N5M1;C9J2Q2;K7ELC1	8	8	8	41.9	41.9	41.9	32.772	0	98.86	29.0736	27.5769	28.4424	0.993131	-2.25739	NaN	-1.69675	NaN	NaN	NaN	NaN	NaN	-0.152516	0.751978	NaN	0.301705	-0.899614	0.254473	NaN	NaN	NaN	NaN	NaN	-0.695232	NaN	NaN	NaN	NaN	NaN	NaN	NaN	NaN	NaN	NaN	NaN	NaN	NaN
ATPIF1	ATPase inhibitor, mitochondrial	Q9UII2	Q9UII2;A0A0B4J230;Q9UII2-3;Q9UII2-2	13	13	13	51.9	51.9	51.9	12.249	0.00035746	29.993	33.4418	31.8847	32.8428	-0.152981	-1.60161	-1.61228	-1.31301	-2.18272	0.220454	0.605305	NaN	-1.12265	0.177344	-0.225025	-2.29988	-0.843629	-0.740505	-0.679065	-0.40878	-0.577143	0.755058	0.218967	0.129085	-2.70943	-0.696097	NaN	0.0999011	-2.44206	NaN	-0.937187	NaN	NaN	NaN	NaN	NaN	NaN	-0.0619024
ATR	Serine/threonine-protein kinase ATR	Q13535-2;Q13535-3;Q13535	Q13535-2;Q13535-3;Q13535;H0Y9K2;H0Y8Y6;H0Y8R8;D6RFJ6;D6RIG7	16	16	16	7.1	7.1	7.1	294.22	0	181.84	29.9461	28.6864	29.1663	NaN	NaN	NaN	NaN	-1.35373	NaN	NaN	NaN	NaN	NaN	NaN	NaN	NaN	-0.104635	NaN	NaN	NaN	NaN	NaN	NaN	NaN	NaN	NaN	NaN	NaN	NaN	NaN	NaN	NaN	NaN	NaN	NaN	NaN	NaN
ATRIP	ATR-interacting protein	Q8WXE1-3;Q8WXE1;Q8WXE1-2;Q8WXE1-5;A0A0D9SEH2;C9IZM8	Q8WXE1-3;Q8WXE1;Q8WXE1-2;Q8WXE1-5;A0A0D9SEH2;C9IZM8;F8WE08;F8WEI5	11	11	11	19.6	19.6	19.6	76.336	0.0012306	12.964	29.6317	27.3552	29.2981	-1.18076	0.113034	NaN	NaN	NaN	NaN	NaN	NaN	-1.68654	NaN	NaN	NaN	NaN	NaN	NaN	NaN	NaN	NaN	NaN	NaN	NaN	NaN	NaN	NaN	NaN	NaN	NaN	NaN	NaN	NaN	-1.17052	NaN	NaN	NaN
ATRN	Attractin	O75882;O75882-3;O75882-2	O75882;O75882-3;O75882-2	10	10	10	8.8	8.8	8.8	158.54	0	37.646	28.338	27.2768	27.3967	0.427928	NaN	NaN	NaN	NaN	NaN	NaN	NaN	-0.884434	NaN	0.892585	NaN	NaN	NaN	NaN	NaN	NaN	NaN	NaN	NaN	NaN	0.30229	NaN	NaN	-0.030354	NaN	0.322274	NaN	NaN	NaN	NaN	NaN	-0.17718	-0.90061
ATRX	Transcriptional regulator ATRX	P46100-4;P46100;P46100-5;P46100-3;P46100-2	P46100-4;P46100;P46100-5;P46100-3;P46100-2;A0A096LNW1;A0A096LNL9;P46100-6;A0A096LNN3;A0A096LNL6;A0A096LNR8;A0A096LNL7;A0A087WWG0;A0A096LNX6	21	21	21	12.1	12.1	12.1	278.23	0	221.44	29.1099	27.4962	28.5391	0.138552	NaN	NaN	NaN	NaN	NaN	NaN	NaN	NaN	NaN	1.28072	1.16266	NaN	NaN	-0.940617	0.46289	NaN	NaN	NaN	NaN	NaN	NaN	NaN	NaN	NaN	NaN	NaN	NaN	NaN	NaN	NaN	NaN	NaN	NaN
ATXN10	Ataxin-10	Q9UBB4;Q9UBB4-2	Q9UBB4;Q9UBB4-2;B1AHE4	23	23	20	55.2	55.2	49.1	53.488	0	323.31	32.6529	31.1232	32.0394	0.477781	-1.64833	0.627046	0.0821575	-0.919069	-0.277411	-0.354261	0.657457	1.30083	0.065848	0.0480967	-0.193519	-0.384791	0.412185	0.433921	NaN	1.42304	-0.239992	-0.719614	0.835924	0.551787	-0.347784	0.241474	0.682034	0.552771	-0.760138	-0.474873	0.831391	0.537445	-0.129024	-0.99137	0.243669	-0.170313	-0.522779
ATXN1L	Ataxin-1-like	P0C7T5	P0C7T5	3	3	3	7.3	7.3	7.3	73.305	0.0025226	9.8807	27.1074	25.9436	26.2545	NaN	NaN	NaN	NaN	NaN	NaN	NaN	NaN	NaN	NaN	NaN	NaN	NaN	NaN	NaN	NaN	NaN	NaN	NaN	NaN	NaN	NaN	NaN	-1.17961	0.872001	NaN	NaN	NaN	NaN	NaN	NaN	NaN	-0.267618	NaN
ATXN2	Ataxin-2	Q99700-4;Q99700;H0YH87;V9GY86;Q99700-2;F8VQP2;Q99700-5	Q99700-4;Q99700;H0YH87;V9GY86;Q99700-2;F8VQP2;Q99700-5	22	22	4	28.1	28.1	6	132.88	0	323.31	31.3957	29.5861	30.9111	1.20063	1.22385	0.77762	0.509645	-0.375815	0.110764	2.10141	1.2027	-0.367695	0.635522	0.0291349	-0.293819	0.608336	0.565597	0.944109	0.455439	2.5799	NaN	-0.305878	0.454176	NaN	0.0129261	-0.0355644	0.725174	-0.16054	-0.496427	-0.290815	NaN	NaN	NaN	0.848237	0.161436	0.425996	-0.127983
ATXN2L	Ataxin-2-like protein	Q8WWM7;Q8WWM7-6;Q8WWM7-8;Q8WWM7-5;Q8WWM7-4;Q8WWM7-2;Q8WWM7-3;Q8WWM7-7	Q8WWM7;Q8WWM7-6;Q8WWM7-8;Q8WWM7-5;Q8WWM7-4;Q8WWM7-2;Q8WWM7-3;Q8WWM7-7;H3BSK9;H3BSQ5;H3BRB0;A0A0C4DGL7	38	38	1	41.8	41.8	1.1	113.37	0	323.31	34.2268	32.202	33.8199	0.483261	1.0474	0.983751	-0.117647	0.272262	0.241108	0.691177	1.23934	-0.269582	0.347552	0.568519	0.972472	0.569977	0.499986	0.859095	0.389567	0.643764	-1.48064	0.534759	0.466444	0.58111	0.173	0.513592	1.44318	0.599603	0.352984	0.504976	0.459537	0.107286	0.691623	1.02659	0.637657	0.168257	0.0760118
ATXN3	Ataxin-3	D3VVH9;A0A087X1A8;G3V3R7;F5H211;P54252-4;P54252-2;P54252;G3V328;A0A087WXY4;C9JQV6;P54252-3;G3V3T6;G3V4U9;A0A0A0MS38;G3V4F5;G3V4F4;G3V5H3;S4R399;E9PJN5;G3V2G1	D3VVH9;A0A087X1A8;G3V3R7;F5H211;P54252-4;P54252-2;P54252;G3V328;A0A087WXY4;C9JQV6;P54252-3;G3V3T6;G3V4U9;A0A0A0MS38;G3V4F5;G3V4F4;G3V5H3;S4R399;E9PJN5;G3V2G1;G3V3T0;G3V2G2;G3V526;P54252-5;G3V3A6;D3VVP3;D6R9I5;G3V4B1;G3V390;G3V3S5;Q9H3M9	9	9	9	33.9	33.9	33.9	34.793	0	104.43	30.3482	28.8238	29.7319	0.957543	0.132906	-0.348482	0.191436	0.197488	NaN	0.0677764	NaN	NaN	0.282736	0.024887	-0.216971	NaN	-0.785627	1.16665	-0.564948	-0.0377398	NaN	-0.604455	NaN	NaN	NaN	-0.958533	NaN	NaN	NaN	0.109026	NaN	NaN	NaN	NaN	NaN	NaN	-0.281807
ATXN7	Ataxin-7	O15265-2;O15265	O15265-2;O15265;H0YAT6;O15265-3	4	4	4	4.7	4.7	4.7	101.11	0.0022448	10.552	28.2597	26.0702	27.9027	NaN	NaN	NaN	NaN	NaN	NaN	NaN	NaN	0.453122	NaN	NaN	NaN	NaN	NaN	NaN	NaN	NaN	0.185613	-0.257563	NaN	NaN	NaN	NaN	NaN	NaN	NaN	NaN	NaN	NaN	NaN	NaN	NaN	NaN	NaN
ATXN7L3B	Putative ataxin-7-like protein 3B	Q96GX2	Q96GX2	2	2	2	30.9	30.9	30.9	10.771	0.00034686	25.658	27.6812	25.9204	27.1767	NaN	NaN	NaN	NaN	NaN	NaN	NaN	NaN	NaN	NaN	NaN	NaN	NaN	NaN	NaN	NaN	NaN	NaN	NaN	NaN	NaN	NaN	NaN	NaN	NaN	NaN	NaN	NaN	NaN	NaN	NaN	NaN	NaN	NaN
AUH	Methylglutaconyl-CoA hydratase, mitochondrial	Q13825;Q13825-2	Q13825;Q13825-2	9	9	9	24.5	24.5	24.5	35.608	0	39.451	29.6086	28.7826	28.4107	NaN	-1.13619	NaN	-0.973299	-1.81152	-1.09579	NaN	NaN	-0.259651	NaN	-0.169031	-1.29332	-2.54734	-1.6013	NaN	-1.04136	-0.0375176	NaN	-0.425579	-1.07315	-1.63814	-1.71691	-2.28195	-0.525933	-2.04062	NaN	-0.866805	-0.61405	NaN	NaN	1.10239	NaN	-2.57846	-0.726401
AUP1	Ancient ubiquitous protein 1	Q9Y679-2;Q9Y679;Q9Y679-3	Q9Y679-2;Q9Y679;Q9Y679-3	14	14	14	37.8	37.8	37.8	45.786	0	175.13	32.2835	31.6181	30.847	0.024887	0.897163	1.11423	0.22404	0.227495	2.22657	NaN	0.522859	-0.339929	1.50259	0.215865	1.10064	NaN	0.0453032	-0.518908	0.360196	NaN	-0.23817	-0.00953884	0.59579	0.37128	0.213129	1.04949	-0.00789873	-0.0244872	NaN	0.781821	NaN	0.62742	NaN	-2.41411	0.563841	-0.488613	0.00201835
AURKA	Aurora kinase A	O14965	O14965	15	15	3	45.4	45.4	9.4	45.809	0	58.714	30.1787	28.4412	29.6643	2.38932	1.97684	NaN	NaN	2.20983	NaN	NaN	NaN	0.603122	2.45289	2.22694	2.03051	1.43776	1.82908	1.47405	-1.04641	NaN	NaN	NaN	0.930775	-1.64806	NaN	-0.105954	NaN	NaN	NaN	NaN	NaN	-1.03003	NaN	-2.79286	-0.3166	NaN	NaN
AURKAIP1	Aurora kinase A-interacting protein	Q9NWT8	Q9NWT8	1	1	1	7	7	7	22.354	0	74.841	26.5562	24.0035	26.2866	NaN	NaN	NaN	NaN	NaN	NaN	NaN	NaN	NaN	NaN	NaN	NaN	NaN	NaN	NaN	NaN	NaN	NaN	NaN	NaN	NaN	NaN	NaN	NaN	NaN	NaN	NaN	NaN	NaN	NaN	NaN	NaN	NaN	NaN
AURKB	Aurora kinase B	Q96GD4;Q96GD4-5;J3KTD6;Q96GD4-4;J3QLN8;Q96GD4-2;J3KT86;J3QR41	Q96GD4;Q96GD4-5;J3KTD6;Q96GD4-4;J3QLN8;Q96GD4-2;J3KT86;J3QR41;J3KRJ2;J3KRF8	13	12	6	43.6	41.3	19.2	39.31	0	48.357	30.0666	28.3778	29.531	1.06846	3.22857	2.06912	NaN	2.38648	1.96676	NaN	NaN	NaN	1.67536	1.85834	1.29284	2.25432	2.56001	0.62527	NaN	NaN	NaN	0.511468	NaN	NaN	NaN	0.809661	NaN	1.66558	NaN	NaN	NaN	NaN	0.396159	NaN	NaN	0.0209111	NaN
AVEN	Cell death regulator Aven	Q9NQS1	Q9NQS1;H0YKR0	6	6	6	26.2	26.2	26.2	38.506	0.00035926	30.957	28.3004	26.5855	27.7762	NaN	NaN	-0.844484	0.531868	1.04865	0.370388	NaN	-0.083187	0.298072	NaN	0.0886844	0.873892	NaN	-0.452254	NaN	0.271545	NaN	NaN	NaN	NaN	NaN	NaN	NaN	NaN	1.11623	NaN	0.307895	NaN	NaN	NaN	NaN	NaN	NaN	0.524565
AVL9	Late secretory pathway protein AVL9 homolog	Q8NBF6;B8ZZW5;Q8NBF6-2	Q8NBF6;B8ZZW5;Q8NBF6-2	13	13	5	24.7	24.7	9.6	71.947	0	47.899	30.3377	29.5922	29.0285	-0.344923	-1.54368	NaN	-0.538933	-0.595184	NaN	NaN	NaN	0.175684	-0.201029	-0.264027	-1.35214	-0.559494	NaN	NaN	-0.724731	NaN	NaN	0.518031	NaN	NaN	NaN	-0.225666	-0.391569	-0.185327	-0.652198	0.130272	0.0381553	NaN	-1.18121	-0.568709	NaN	0.0779266	-1.1079
AXL	Tyrosine-protein kinase receptor UFO;Receptor protein-tyrosine kinase	P30530-2;P30530;M0R0W6	P30530-2;P30530;M0R0W6	4	4	4	5.4	5.4	5.4	97.376	0.0024978	9.2135	28.5048	27.3268	27.6632	NaN	NaN	NaN	0.980318	NaN	NaN	NaN	NaN	NaN	NaN	NaN	NaN	0.269392	NaN	NaN	NaN	NaN	NaN	NaN	NaN	NaN	NaN	NaN	NaN	NaN	NaN	NaN	NaN	NaN	NaN	NaN	NaN	1.15335	0.617581
AZGP1	Zinc-alpha-2-glycoprotein	P25311	P25311	28	28	9	61.7	61.7	17.4	34.258	0	323.31	36.3778	36.2442	32.8782	-1.46033	-1.61985	-2.32988	-3.94093	-2.69329	-2.22607	-1.55207	-2.83764	-0.484106	-3.56076	-1.09089	-3.4327	-2.83126	0.118626	-1.88678	-2.14433	-6.48423	-0.0537633	-2.37977	-1.94164	-3.4295	-1.20002	-2.23196	-2.94342	-2.44898	NaN	-2.42833	-1.43921	NaN	-3.23718	-3.76947	-1.29821	-3.31646	-1.26774
AZU1	Azurocidin	P20160	P20160;A0A087WXP0	6	6	6	34.3	34.3	34.3	26.885	0	271	31.4227	31.3154	27.6204	NaN	NaN	NaN	NaN	NaN	NaN	NaN	NaN	NaN	NaN	-3.70713	NaN	NaN	-4.1771	NaN	NaN	NaN	NaN	NaN	NaN	NaN	NaN	NaN	NaN	NaN	NaN	NaN	NaN	NaN	NaN	NaN	NaN	NaN	-5.03141
B2M	Beta-2-microglobulin;Beta-2-microglobulin;Beta-2-microglobulin form pI 5.3	H0YL18;P61769;F5H6I0;H0YLF3	H0YL18;P61769;F5H6I0;H0YLF3	6	6	6	46.7	46.7	46.7	13.972	0	323.31	35.7879	35.1423	34.3172	-1.60832	-3.75129	-3.30772	-2.09857	-0.553659	-1.18377	-1.99338	-3.52604	-1.86444	-2.40247	-2.01794	-2.63487	-2.71019	-3.94677	-2.19179	-1.53927	-2.25753	-1.86607	-1.51437	-2.64711	-3.97992	-3.46407	-4.21007	-2.88278	-3.69849	-1.53793	-3.00996	-3.09419	-3.80464	-3.52659	-3.04799	-4.59109	-2.1691	NaN
B3GALT6	Beta-1,3-galactosyltransferase 6	Q96L58	Q96L58	6	6	6	20.7	20.7	20.7	37.137	0.0029172	8.5925	27.0277	25.5886	26.3638	NaN	NaN	NaN	0.493442	0.2587	NaN	NaN	NaN	NaN	NaN	NaN	NaN	-0.484752	NaN	NaN	NaN	NaN	NaN	NaN	-0.176756	NaN	NaN	NaN	NaN	NaN	NaN	NaN	NaN	NaN	NaN	NaN	NaN	NaN	NaN
B3GALTL	Beta-1,3-glucosyltransferase	Q6Y288	Q6Y288	8	8	8	25.3	25.3	25.3	56.563	0	44.577	28.0908	26.383	27.5635	NaN	NaN	NaN	-0.00384265	NaN	NaN	NaN	NaN	NaN	-0.227979	-0.213588	NaN	NaN	NaN	NaN	NaN	NaN	NaN	NaN	1.45033	NaN	NaN	NaN	NaN	NaN	NaN	NaN	NaN	NaN	NaN	NaN	NaN	NaN	NaN
B3GAT3	Galactosylgalactosylxylosylprotein 3-beta-glucuronosyltransferase 3	O94766;G3V150	O94766;G3V150;E9PNA1;A0A087WXU9;Q9NPZ5	7	7	1	27.5	27.5	2.1	37.121	0	84.805	30.8595	29.8112	29.9061	-0.255443	-1.41373	-1.8855	-1.79381	-1.39411	-0.498383	0.0851526	-1.4972	0.064469	-0.108954	-1.40095	-1.76832	-0.979203	-1.8753	-0.93027	0.186627	0.0388575	NaN	0.400866	-0.914167	NaN	-0.776577	-0.213036	-0.239719	-1.8581	-2.67125	-1.54831	-1.2053	NaN	NaN	NaN	NaN	-0.91806	-2.19972
B3GNT3	N-acetyllactosaminide beta-1,3-N-acetylglucosaminyltransferase 3	Q9Y2A9;M0R199	Q9Y2A9;M0R199	3	3	3	11.8	11.8	11.8	42.534	0.0072241	4.408	25.0571	24.7764	22.5578	NaN	NaN	NaN	NaN	NaN	NaN	NaN	NaN	NaN	NaN	NaN	NaN	NaN	NaN	NaN	NaN	NaN	NaN	NaN	NaN	NaN	NaN	NaN	NaN	NaN	NaN	NaN	NaN	NaN	NaN	NaN	NaN	NaN	NaN
B4GALT1	Beta-1,4-galactosyltransferase 1;Lactose synthase A protein;N-acetyllactosamine synthase;Beta-N-acetylglucosaminylglycopeptide beta-1,4-galactosyltransferase;Beta-N-acetylglucosaminyl-glycolipid beta-1,4-galactosyltransferase;Processed beta-1,4-galactosyltransferase 1	P15291;P15291-2;Q86XA6	P15291;P15291-2;Q86XA6	6	6	6	23.1	23.1	23.1	43.92	0	191.43	30.2291	29.2843	29.1715	-0.625556	-0.584458	-0.287941	0.390668	-0.501279	NaN	NaN	-1.64923	-0.324148	0.419863	-0.930573	-0.615088	-0.509964	-1.87361	-0.705335	-1.6983	-0.860583	NaN	NaN	NaN	-2.62843	NaN	NaN	-0.653605	-1.00552	NaN	-0.719447	NaN	NaN	-0.0642537	-1.2513	NaN	-3.29803	NaN
B4GALT3	Beta-1,4-galactosyltransferase 3;N-acetyllactosamine synthase;Beta-N-acetylglucosaminylglycopeptide beta-1,4-galactosyltransferase;Beta-N-acetylglucosaminyl-glycolipid beta-1,4-galactosyltransferase	O60512	O60512;O60512-2	6	6	6	14.2	14.2	14.2	43.927	0.002915	8.5399	28.0366	27.174	26.8848	-1.68627	0.0724488	-1.82628	-0.690963	-2.44167	-1.45162	NaN	NaN	-0.984502	NaN	-1.42244	-1.68743	NaN	NaN	NaN	NaN	NaN	NaN	0.41186	NaN	NaN	NaN	-0.933959	NaN	-1.35133	-0.706653	-2.13093	-0.481505	NaN	NaN	NaN	NaN	-1.21789	-0.831153
BABAM1	BRISC and BRCA1-A complex member 1	Q9NWV8;J3KQS6;M0R3F4;M0R2A4;M0R2K3;M0R193;M0R0I0;M0R2I2;Q9NWV8-3	Q9NWV8;J3KQS6;M0R3F4;M0R2A4;M0R2K3;M0R193;M0R0I0;M0R2I2;Q9NWV8-3;M0QY17;M0QYV1;M0QXG9;Q9NWV8-2;M0R3H9	10	10	10	43.2	43.2	43.2	36.56	0	323.31	31.2708	29.7569	30.6488	0.72369	0.404576	-0.697336	-1.01549	-0.376807	0.286408	0.52717	NaN	0.611267	0.638862	0.474358	0.572114	NaN	0.538041	0.343351	0.287591	0.611928	NaN	-0.332626	-0.0869516	NaN	-0.3524	-0.455159	NaN	0.159758	0.302758	-0.0929094	NaN	NaN	0.338795	NaN	NaN	NaN	NaN
BAD	Bcl2-associated agonist of cell death	Q92934;F5H3B1;F5H1R6	Q92934;F5H3B1;F5H1R6;F5GYS3;A8MXU7	6	6	6	46.4	46.4	46.4	18.392	0.00035549	29.157	29.3033	28.1544	28.4383	NaN	-1.46232	NaN	NaN	-0.658401	NaN	NaN	NaN	0.438186	-0.425676	-0.104635	-0.020882	-0.15266	NaN	0.291014	NaN	NaN	NaN	NaN	NaN	-2.71425	-0.83797	-0.9022	-0.704418	-0.902848	NaN	-1.43144	-1.86271	NaN	NaN	-0.279757	-0.552072	NaN	-0.51645
BAG1	BAG family molecular chaperone regulator 1	J3QTA2;Q99933-4;Q99933-3;Q99933;Q99933-2	J3QTA2;Q99933-4;Q99933-3;Q99933;Q99933-2;C9JYK5	6	6	6	24.9	24.9	24.9	38.76	0.003151	7.3992	26.2245	24.6111	25.6536	NaN	NaN	NaN	NaN	NaN	NaN	NaN	NaN	NaN	NaN	NaN	NaN	NaN	NaN	NaN	NaN	NaN	NaN	NaN	NaN	NaN	NaN	NaN	NaN	NaN	NaN	NaN	NaN	NaN	NaN	NaN	NaN	NaN	NaN
BAG2	BAG family molecular chaperone regulator 2	O95816;O95816-2	O95816;O95816-2	11	11	11	55.9	55.9	55.9	23.772	0	323.31	30.9864	28.7619	30.6391	1.74936	1.73357	0.121944	1.52692	NaN	2.98597	0.0150693	1.62274	NaN	1.45133	1.07505	NaN	1.00375	1.11843	1.57995	NaN	0.161178	NaN	NaN	1.22521	NaN	NaN	NaN	NaN	NaN	NaN	NaN	NaN	NaN	NaN	NaN	NaN	NaN	NaN
BAG3	BAG family molecular chaperone regulator 3	O95817	O95817;C9JFK9	36	36	36	79.3	79.3	79.3	61.594	0	323.31	34.5789	32.6506	34.1391	0.716333	0.479748	0.675093	-0.0156075	1.36525	-0.466596	-0.470789	0.524866	1.46006	0.727877	0.563549	1.47897	1.25635	1.74631	2.02173	-0.626959	0.608336	1.41662	1.55243	1.18358	0.772984	0.799419	0.604071	0.116897	0.0813396	0.379177	0.60985	0.0923428	1.26183	1.03773	0.669208	0.866236	1.49062	0.572987
BAG4	BAG family molecular chaperone regulator 4	O95429;O95429-2	O95429;O95429-2;H0YBT1	7	7	7	21.7	21.7	21.7	49.593	0	48.085	27.0297	25.9837	26.0742	NaN	NaN	NaN	NaN	-1.94892	NaN	NaN	NaN	NaN	NaN	NaN	NaN	NaN	NaN	NaN	NaN	NaN	NaN	NaN	0.404903	NaN	NaN	NaN	NaN	NaN	NaN	NaN	NaN	NaN	NaN	NaN	NaN	NaN	NaN
BAG5	BAG family molecular chaperone regulator 5	Q9UL15;Q9UL15-2;G3V274	Q9UL15;Q9UL15-2;G3V274	12	12	12	36.2	36.2	36.2	51.199	0	315.98	30.0012	28.2644	29.4864	0.640899	NaN	NaN	NaN	NaN	NaN	NaN	NaN	NaN	NaN	0.544485	NaN	1.43573	1.18758	0.306845	NaN	NaN	NaN	NaN	0.110096	NaN	NaN	NaN	NaN	NaN	NaN	NaN	NaN	NaN	NaN	NaN	NaN	NaN	NaN
BAIAP2	Brain-specific angiogenesis inhibitor 1-associated protein 2	Q9UQB8-2;Q9UQB8;Q9UQB8-3;Q9UQB8-5;Q9UQB8-4;Q9UQB8-6;I3L4C2;B4DWA1	Q9UQB8-2;Q9UQB8;Q9UQB8-3;Q9UQB8-5;Q9UQB8-4;Q9UQB8-6;I3L4C2;B4DWA1;I3L2M4;I3L327;I3L1C8;I3L3C6;I3L0M4;I3L526;I3L125;I3L3J7;I3L113;I3L3C5;I3L2J6;I3L0Y9;I3L4A3	30	30	30	57.7	57.7	57.7	59.013	0	323.31	33.2788	32.1299	32.4136	0.430714	0.974529	0.637842	-0.154923	0.173127	-0.0548867	0.240009	-0.47335	-0.583355	0.553164	0.242206	0.62854	0.401303	1.18732	1.42905	0.75369	1.06957	0.735436	0.631896	0.566572	-0.164513	1.08216	-0.0063764	0.414135	-0.472489	0.280481	0.562377	-0.0570464	1.32659	0.689568	0.239154	1.58169	0.751121	0.521352
BAIAP2L1	Brain-specific angiogenesis inhibitor 1-associated protein 2-like protein 1	Q9UHR4	Q9UHR4	19	19	19	43.8	43.8	43.8	56.882	0	323.31	30.7068	29.0825	30.141	0.26111	2.12191	1.89426	1.65974	0.286053	1.12287	1.90311	1.55228	0.685895	1.66816	0.524465	0.785592	1.40915	0.0329472	0.640436	0.708055	NaN	0.844948	0.328147	-0.23851	NaN	NaN	NaN	NaN	-0.387091	NaN	NaN	NaN	NaN	NaN	NaN	NaN	-0.49419	NaN
BANF1	Barrier-to-autointegration factor;Barrier-to-autointegration factor, N-terminally processed	O75531	O75531	15	15	15	80.9	80.9	80.9	10.058	0	323.31	35.0161	33.465	34.4139	NaN	-0.181428	-1.10414	-0.642234	-0.80614	0.15082	0.66821	1.09058	-0.427867	-0.702609	0.00144204	-0.20073	0.512884	0.739243	0.214125	-0.95383	NaN	NaN	0.252416	0.236952	-0.665592	-0.584847	0.119024	0.434775	-0.507419	0.291604	-0.50275	-0.0778326	0.0714881	0.292546	0.502636	0.88495	-0.478849	-0.794933
BAP18	Chromatin complexes subunit BAP18	Q8IXM2-2	Q8IXM2-2	10	1	1	82.6	15.9	15.9	13.958	0.007673	4.15	23.724	21.5919	23.3504	NaN	NaN	NaN	NaN	NaN	NaN	NaN	NaN	NaN	NaN	NaN	NaN	NaN	NaN	NaN	NaN	NaN	NaN	NaN	NaN	NaN	NaN	NaN	NaN	NaN	NaN	NaN	NaN	NaN	NaN	NaN	NaN	NaN	NaN
BAP18;RNASEK-C17orf49;C17orf49	Chromatin complexes subunit BAP18	Q8IXM2;Q8IXM2-3;H0YIS7;F8W038;F8W1H0	Q8IXM2;Q8IXM2-3;H0YIS7;F8W038;F8W1H0	13	13	4	79.1	79.1	25.6	17.9	0	135.11	32.6637	31.0673	32.0845	0.0961269	0.389347	-0.42523	1.51697	0.368266	-0.685802	-0.377388	0.0311129	-0.382833	-0.121863	0.170951	0.856548	0.271187	-0.255339	0.885262	-1.24612	0.920674	NaN	-1.03044	-0.242123	-0.528636	0.257856	-1.21699	-1.09826	-0.169177	NaN	-1.29708	-0.865648	-0.124849	-1.4549	-0.91997	-2.04799	-0.491774	1.9452
BASP1	Brain acid soluble protein 1	P80723;P80723-2	P80723;P80723-2;U3KQP0	14	14	14	81.5	81.5	81.5	22.693	0	323.31	33.255	31.0766	32.8949	NaN	NaN	NaN	NaN	NaN	NaN	NaN	NaN	NaN	NaN	NaN	NaN	1.12928	NaN	0.280481	NaN	NaN	NaN	NaN	3.04954	NaN	NaN	NaN	NaN	NaN	NaN	NaN	NaN	NaN	NaN	NaN	NaN	NaN	NaN
BAT3;BAG6	Large proline-rich protein BAG6	A0A024RCR6;A0A0G2JK23;P46379-2;P46379;P46379-3;A0A0G2JL47;P46379-5;P46379-4	A0A024RCR6;A0A0G2JK23;P46379-2;P46379;P46379-3;A0A0G2JL47;P46379-5;P46379-4;X6REW1;A0A0G2JJM1;F6S6P2;H0Y710;F6UR09;F6U1F2;F6XTU0;A0A0G2JJR8;F6WML8;F6VEM6;F6X9W3;F6U341;H0Y4L1;F6TC96;H0Y7K4;H0Y759;A0A0G2JJ92;A0A0G2JIB3;A0A0G2JIA9	34	34	34	36.3	36.3	36.3	118.7	0	323.31	34.6022	33.2007	33.916	0.204266	-0.433779	-0.0594799	-0.207311	0.195221	-0.172831	-0.511341	0.180403	-0.683067	0.117695	0.570949	-0.326082	0.708143	0.0558898	0.0539454	0.939377	0.327228	0.247442	-0.025735	0.526269	-0.258011	0.24123	-0.769182	0.0352017	0.122209	-0.376021	0.0666747	-0.238766	0.625551	-0.196624	-0.326172	0.347439	-0.0199308	0.254594
BAX	Apoptosis regulator BAX	Q07812-5;Q07812-8;Q07812;Q07812-2;Q07812-7;K4JQN1	Q07812-5;Q07812-8;Q07812;Q07812-2;Q07812-7;K4JQN1;I6LPK7;Q07812-6;Q07812-4;H0YA56	9	9	9	59.1	59.1	59.1	18.129	0	323.31	32.5731	31.4597	31.6783	NaN	0.503654	-0.715889	0.392647	0.132379	0.737514	0.0392789	-0.260394	0.802152	0.518334	NaN	NaN	-1.22904	NaN	0.451646	NaN	NaN	-0.861186	0.051024	0.324811	NaN	0.411752	-0.355571	0.768841	0.850159	1.42186	0.233152	NaN	0.259303	NaN	-0.138759	-0.250612	0.709026	0.249627
BAZ1A	Bromodomain adjacent to zinc finger domain protein 1A	Q9NRL2;Q9NRL2-2	Q9NRL2;Q9NRL2-2;A0A087WWN7	26	26	26	18.2	18.2	18.2	178.7	0	262.43	37.2705	34.8069	36.9818	0.0780633	3.15785	0.599889	0.229096	0.065848	0.827331	0.734569	0.722204	0.463204	0.0050406	1.23928	1.4632	0.101247	0.897783	0.728051	0.563939	-2.19595	0.562767	-0.120592	-0.857312	-0.455218	0.186881	-0.0484868	-0.410486	-0.222549	0.333882	1.06378	-1.99885	3.14352	0.521955	0.437334	0.00719549	1.79073	0.286881
BAZ1B	Tyrosine-protein kinase BAZ1B	Q9UIG0-2;Q9UIG0	Q9UIG0-2;Q9UIG0	43	43	43	31.9	31.9	31.9	170.45	0	323.31	31.6186	29.931	31.0823	0.318577	3.17278	NaN	0.73266	0.644779	-0.134493	0.779806	1.65453	0.388134	1.07635	1.05936	1.28024	-0.0413281	0.513895	0.243791	0.86995	NaN	0.457122	0.550802	0.0294175	NaN	NaN	NaN	NaN	-0.429401	NaN	NaN	NaN	NaN	NaN	0.444031	NaN	NaN	NaN
BAZ2A	Bromodomain adjacent to zinc finger domain protein 2A	J3KPG5;F8VU39;Q9UIF9-2;Q9UIF9-3;Q9UIF9;A0A0C4DGI9	J3KPG5;F8VU39;Q9UIF9-2;Q9UIF9-3;Q9UIF9;A0A0C4DGI9;H0YII3;H0YHL2	16	16	16	11.7	11.7	11.7	208.07	0	48.875	27.4277	25.3599	27.0345	NaN	2.9445	NaN	NaN	NaN	NaN	NaN	NaN	NaN	1.95487	1.03217	NaN	NaN	NaN	NaN	NaN	NaN	NaN	NaN	2.01756	NaN	NaN	NaN	NaN	NaN	NaN	NaN	NaN	NaN	NaN	NaN	NaN	NaN	NaN
BCAM	Basal cell adhesion molecule	P50895;A0A087WXM8;K7ENU8	P50895;A0A087WXM8;K7ENU8;K7ERB7	27	27	27	58.9	58.9	58.9	67.404	0	323.31	32.4261	31.6581	31.1495	0.601411	-1.29481	-0.752316	-1.68145	-1.21284	-1.0171	-1.33221	-1.2739	-2.11441	-2.70369	-1.59854	-1.53923	-1.77211	1.22212	-1.67057	-0.740047	-1.34968	NaN	0.340961	-1.44934	-1.38477	0.0745054	-0.747875	-1.48596	-2.89797	-0.258788	-2.68316	-2.06299	NaN	-0.574648	NaN	-0.447348	-1.20487	-2.71938
BCAP29	B-cell receptor-associated protein 29	Q9UHQ4;C9JTE9;Q9UHQ4-2;C9IYK6;B7Z2L0;F8WB99	Q9UHQ4;C9JTE9;Q9UHQ4-2;C9IYK6;B7Z2L0;F8WB99;C9JGJ9;C9JP06;F8WDG1	10	10	2	37.3	37.3	8.3	28.32	0	44.15	29.795	28.715	28.8708	-0.305824	NaN	NaN	NaN	NaN	NaN	NaN	NaN	NaN	NaN	0.0743684	NaN	-0.346408	0.503043	-1.83064	NaN	NaN	NaN	NaN	1.71167	NaN	NaN	NaN	NaN	NaN	NaN	NaN	NaN	NaN	NaN	NaN	NaN	NaN	NaN
BCAP31	B-cell receptor-associated protein 31	P51572;P51572-2	P51572;P51572-2;C9JSP1;C9JQ75;C9J0M4;C9JMD7;C9JM14	23	23	23	56.9	56.9	56.9	27.991	0	323.31	35.0425	33.3107	34.5257	-0.20317	1.68334	NaN	0.221196	1.95795	0.953079	0.0443242	0.269153	-0.171174	-0.0738639	-0.503793	0.130272	0.432639	0.366364	-0.21563	0.547845	-0.223879	0.769602	1.64731	0.275126	0.853197	0.598175	0.161823	-0.530698	-0.354225	-0.182328	0.471968	0.28629	0.559051	0.92964	1.00411	0.14965	0.22033	-0.32563
BCAR1	Breast cancer anti-estrogen resistance protein 1	P56945-5;P56945-8;P56945;P56945-7;P56945-3;P56945-2;P56945-6;P56945-4	P56945-5;P56945-8;P56945;P56945-7;P56945-3;P56945-2;P56945-6;P56945-4;H3BVF0;H3BSY4;H3BQJ7;H3BSB2;H3BN62;Q14511-3;Q14511;H3BTL5;H3BTB0;H3BU42;A0A087WUD2;Q14511-2	20	20	20	34.3	34.3	34.3	93.135	0	131.21	30.0691	28.7936	29.3002	0.227618	NaN	-0.505492	-0.0604575	-0.382043	-0.622665	NaN	NaN	0.158983	NaN	-0.174426	0.804962	0.763242	1.35044	1.03984	0.818851	NaN	NaN	NaN	NaN	NaN	0.525568	0.605494	-0.334334	0.144177	-0.489301	NaN	0.66712	NaN	0.680234	NaN	1.02885	0.804632	0.854873
BCAR3	Breast cancer anti-estrogen resistance protein 3	O75815-3;O75815;O75815-2	O75815-3;O75815;O75815-2	3	3	2	4.9	4.9	3.8	82.356	0.0079093	4.0481	25.8348	23.3542	25.5499	NaN	NaN	NaN	NaN	NaN	NaN	NaN	NaN	NaN	NaN	NaN	NaN	NaN	NaN	NaN	NaN	NaN	NaN	NaN	NaN	NaN	NaN	NaN	NaN	NaN	NaN	NaN	NaN	NaN	NaN	NaN	NaN	NaN	NaN
BCAS1	Breast carcinoma-amplified sequence 1	O75363;O75363-2;G3XAF7;H0Y542;H7C1E7;A0A0A0MRP7	O75363;O75363-2;G3XAF7;H0Y542;H7C1E7;A0A0A0MRP7	9	9	9	22.9	22.9	22.9	61.708	0	51.56	29.324	28.9322	27.2521	-2.1279	-1.47935	-2.64331	-1.27254	-2.14835	-3.08045	NaN	-2.02956	NaN	NaN	-4.19071	0.355355	-0.703055	NaN	NaN	-0.419083	NaN	NaN	NaN	-2.14261	NaN	NaN	NaN	NaN	NaN	NaN	NaN	NaN	NaN	NaN	NaN	NaN	NaN	NaN
BCAS2	Pre-mRNA-splicing factor SPF27	O75934	O75934	16	16	16	68.4	68.4	68.4	26.131	0	323.31	32.9725	30.4223	32.7024	0.917928	0.979367	0.93644	1.07135	1.5428	1.2734	1.35946	0.683202	NaN	1.31063	1.43957	1.16954	0.567059	1.54651	1.12539	0.89569	1.59474	NaN	0.902267	0.509037	NaN	0.721416	-0.89706	NaN	1.33319	NaN	0.648097	NaN	0.889863	0.667937	NaN	NaN	0.593402	1.20908
BCAS3	Breast carcinoma-amplified sequence 3	Q9H6U6;Q9H6U6-8;K7ESE9;Q9H6U6-2;Q9H6U6-7;Q9H6U6-3;A0A087X2J1;Q9H6U6-6;A0A087X207	Q9H6U6;Q9H6U6-8;K7ESE9;Q9H6U6-2;Q9H6U6-7;Q9H6U6-3;A0A087X2J1;Q9H6U6-6;A0A087X207;K7EKB0;K7EJH7;K7EML5	10	10	10	12.9	12.9	12.9	101.24	0.0016677	11.77	27.7023	26.6707	26.7332	NaN	-0.258235	NaN	-0.810916	-0.909851	NaN	NaN	0.601982	-1.02227	-0.086967	NaN	0.140648	NaN	NaN	NaN	NaN	NaN	NaN	NaN	NaN	NaN	-0.158252	-0.543509	0.118759	-0.412251	NaN	-0.780562	NaN	-0.211899	NaN	NaN	0.0546401	NaN	-1.2052
BCAT2	Branched-chain-amino-acid aminotransferase;Branched-chain-amino-acid aminotransferase, mitochondrial	M0QXF9;O15382;B3KSI3;M0QZ10;O15382-2;M0QZP4	M0QXF9;O15382;B3KSI3;M0QZ10;O15382-2;M0QZP4;M0R2K7	17	17	17	49.2	49.2	49.2	49.967	0	323.31	34.0745	32.5617	33.4521	-2.20969	-2.38345	-0.487298	-0.421882	-0.906548	-0.561409	-0.0452379	-0.0227274	0.992769	-0.16364	0.102053	0.162339	0.46874	0.835116	-0.407383	0.328951	0.963178	0.479438	0.978122	0.457857	-0.244651	-0.0666238	-1.128	0.445303	-3.78587	0.682034	-1.40183	-0.343861	1.0513	0.166587	0.883934	0.719402	-0.48346	-0.246019
BCCIP	BRCA2 and CDKN1A-interacting protein	Q9P287;Q9P287-3;Q9P287-4	Q9P287;Q9P287-3;Q9P287-4	15	15	3	46.5	46.5	11.8	35.979	0	323.31	33.4053	30.7202	33.1615	2.6454	1.68014	1.26676	1.57095	1.1141	1.72762	0.983021	0.703898	2.31147	1.37679	1.07717	1.58024	0.872159	0.727005	2.10889	1.13763	1.06633	NaN	-0.345125	0.715454	0.923263	1.38101	0.806778	0.90049	1.60578	2.79795	1.3815	0.960512	0.610039	0.500904	0.408712	1.22645	1.12214	1.47176
BCHE	Cholinesterase;Carboxylic ester hydrolase	P06276;F8WF14;F8WEX7	P06276;F8WF14;F8WEX7;H0Y885;H7C4Y0	5	5	5	10.3	10.3	10.3	68.417	0.00033529	21.663	27.4772	26.928	25.8178	NaN	NaN	NaN	NaN	NaN	NaN	NaN	NaN	NaN	NaN	NaN	NaN	NaN	NaN	NaN	NaN	NaN	NaN	NaN	NaN	NaN	NaN	NaN	NaN	NaN	NaN	NaN	NaN	NaN	NaN	NaN	NaN	NaN	NaN
BCKDHA	2-oxoisovalerate dehydrogenase subunit alpha, mitochondrial	F5H5P2;P12694;P12694-2;F5GXU9;M0R0C8	F5H5P2;P12694;P12694-2;F5GXU9;M0R0C8;H0YH31	18	18	18	50.7	50.7	50.7	54.202	0	323.31	32.4301	31.1126	31.6902	0.503043	-1.57837	-0.336227	-1.57592	-1.22199	0.0870554	-0.189812	-2.01654	-0.824367	-0.302867	-0.934235	-0.953914	-0.263802	0.667756	-0.343183	-0.501177	-0.410946	0.394734	-0.356015	-0.248948	-1.41016	-1.48402	-2.0706	-0.09968	-1.52371	-0.689357	-1.09345	-0.931536	-0.937215	-0.829947	0.151079	-0.939648	-2.31861	-1.03168
BCKDHB	2-oxoisovalerate dehydrogenase subunit beta, mitochondrial	P21953	P21953;P21953-2	5	5	5	23.7	23.7	23.7	43.122	0	223.54	30.7313	29.2703	30.0802	0.409798	-0.992862	0.696973	-0.863914	-0.175925	1.1514	NaN	-0.559516	0.188528	-0.386808	-0.977298	-0.570914	0.0563061	NaN	-0.423023	-0.164415	NaN	NaN	NaN	NaN	NaN	-0.813246	-0.383699	0.813114	-0.627939	0.783582	0.277509	0.229342	0.443607	NaN	NaN	NaN	-1.18948	0.458802
BCKDK	[3-methyl-2-oxobutanoate dehydrogenase [lipoamide]] kinase, mitochondrial	O14874;O14874-2;O14874-3;H3BTL2;H3BS02	O14874;O14874-2;O14874-3;H3BTL2;H3BS02;H3BNP3;H3BQP2;H3BUV3	14	14	14	47.1	47.1	47.1	46.36	0	232.71	30.5321	28.9833	29.9287	-0.0724524	-1.05011	-0.235433	-0.931426	0.237564	0.780058	-0.755844	-0.537822	0.42664	0.506196	0.203139	-0.424146	NaN	0.212507	NaN	-0.185376	NaN	NaN	0.175557	NaN	-1.79706	-0.104589	-0.0971932	0.726308	0.397036	-0.288769	0.398132	-0.437623	NaN	-0.000649381	1.35946	NaN	NaN	-1.42802
BCL10	B-cell lymphoma/leukemia 10	O95999;A0A087WWW9	O95999;A0A087WWW9	8	8	8	43.3	43.3	43.3	26.251	0	66.977	28.9151	27.211	28.3863	1.49718	0.791939	NaN	0.0540844	0.279531	0.358621	NaN	NaN	NaN	NaN	-0.028175	NaN	NaN	NaN	NaN	NaN	NaN	NaN	0.351741	0.556405	NaN	NaN	NaN	NaN	NaN	NaN	NaN	NaN	NaN	NaN	NaN	NaN	NaN	NaN
BCL2	Apoptosis regulator Bcl-2	P10415-2;P10415	P10415-2;P10415	5	5	5	48.3	48.3	48.3	22.337	0	68.948	28.3132	28.2059	24.51	NaN	-4.46482	NaN	NaN	-2.05613	-3.31761	NaN	NaN	NaN	NaN	NaN	NaN	NaN	NaN	NaN	NaN	NaN	NaN	NaN	NaN	NaN	NaN	NaN	NaN	NaN	NaN	NaN	NaN	NaN	NaN	NaN	NaN	NaN	NaN
BCL2L11	Bcl-2-like protein 11	O43521-12;O43521;O43521-3;O43521-4;O43521-8;O43521-6;O43521-9;O43521-7	O43521-12;O43521;O43521-3;O43521-4;O43521-8;O43521-6;O43521-9;O43521-7;C9J417;O43521-11;O43521-10;O43521-14;O43521-19	4	4	1	17.2	17.2	4	22.649	0.0072338	4.4311	25.8252	25.1191	24.4557	NaN	NaN	NaN	-2.7471	NaN	-3.45237	NaN	NaN	NaN	NaN	NaN	NaN	NaN	NaN	NaN	NaN	NaN	NaN	NaN	NaN	NaN	NaN	NaN	NaN	NaN	NaN	NaN	NaN	NaN	NaN	NaN	NaN	NaN	NaN
BCL2L12	Bcl-2-like protein 12	A0A087WSV0;Q9HB09;M0R1Z8;M0QZM6;I6LJZ9;I6LJZ7;Q9HB09-3	A0A087WSV0;Q9HB09;M0R1Z8;M0QZM6;I6LJZ9;I6LJZ7;Q9HB09-3;I6LK00	6	6	3	23.2	23.2	9.2	26.907	0.0038184	6.8193	27.2132	26.4064	25.99	NaN	NaN	NaN	NaN	NaN	NaN	NaN	NaN	NaN	NaN	NaN	NaN	NaN	NaN	1.35823	NaN	NaN	NaN	NaN	NaN	NaN	NaN	NaN	NaN	NaN	NaN	NaN	NaN	NaN	NaN	NaN	NaN	NaN	NaN
BCL2L13	Bcl-2-like protein 13	Q9BXK5;A0A087WX97;A0A087WTL4;Q9BXK5-2	Q9BXK5;A0A087WX97;A0A087WTL4;Q9BXK5-2;Q9BXK5-4;E9PDD6;F2Z2C3;A0A087WW80;F6VJB4;A0A0A0MR90;H0Y3R5	15	15	15	46	46	46	52.723	0	189.47	30.4096	28.7677	29.8524	NaN	-0.310969	-0.264755	0.386038	-0.0824689	NaN	-0.00421879	1.96577	-0.441262	0.636358	-0.490801	0.73933	-0.71864	1.22879	0.187514	NaN	NaN	NaN	-1.44007	0.531668	NaN	NaN	NaN	NaN	-1.36409	NaN	NaN	NaN	NaN	NaN	NaN	0.357833	NaN	NaN
BCL2L2	Bcl-2-like protein 2	Q92843-2	Q92843-2;G3V5A9;G3V4B7;Q92843;G3V3B7;G3V3G8;H0YJC7	14	14	4	52.6	52.6	20.4	37.17	0	284.23	33.2746	31.6577	32.7053	0.582749	-0.331572	-0.272628	0.528471	0.648649	0.494774	-0.749572	0.678072	-0.491348	0.551491	0.1595	0.245739	-0.129087	0.641639	-0.158188	0.590338	0.142087	-0.934262	-0.401635	-0.0847774	NaN	0.226509	0.588037	1.21748	0.486148	1.01621	-0.285565	NaN	-0.437682	0.496002	0.864097	NaN	0.343806	NaN
BCL3	B-cell lymphoma 3 protein	P20749;H7C0A2	P20749;H7C0A2	3	3	3	8.6	8.6	8.6	47.583	0.0066549	4.9058	25.6676	25.2586	23.6492	NaN	NaN	NaN	-2.699	-1.35034	NaN	NaN	NaN	-2.05998	NaN	NaN	NaN	NaN	NaN	NaN	-2.05343	NaN	NaN	NaN	NaN	NaN	NaN	NaN	NaN	NaN	NaN	NaN	NaN	NaN	NaN	NaN	NaN	NaN	NaN
BCL7C	B-cell CLL/lymphoma 7 protein family member C	I3L1Q2;Q8WUZ0;Q8WUZ0-2	I3L1Q2;Q8WUZ0;Q8WUZ0-2	3	3	2	16.7	16.7	13.3	32.725	0.0070194	4.677	28.3812	27.2296	27.5184	NaN	NaN	NaN	NaN	NaN	NaN	NaN	NaN	NaN	NaN	NaN	NaN	NaN	NaN	-0.275647	-0.0983357	NaN	NaN	NaN	NaN	NaN	NaN	NaN	NaN	NaN	NaN	NaN	NaN	NaN	NaN	NaN	NaN	NaN	NaN
BCL9L	B-cell CLL/lymphoma 9-like protein	A0A087WZX0;Q86UU0-4;Q86UU0-2;Q86UU0;Q86UU0-3	A0A087WZX0;Q86UU0-4;Q86UU0-2;Q86UU0;Q86UU0-3	20	20	20	19	19	19	153.09	0	163	30.4713	28.6773	29.9805	1.07656	1.18967	1.57022	0.390558	1.62424	0.962438	0.447632	NaN	0.817378	0.694122	0.823668	0.920827	NaN	0.859811	2.79961	0.729183	NaN	NaN	1.97185	0.746055	NaN	NaN	NaN	0.815821	NaN	NaN	NaN	NaN	NaN	NaN	NaN	NaN	0.401849	NaN
BCLAF1	Bcl-2-associated transcription factor 1	E9PK91;Q9NYF8-3;E9PQN2;E9PKI6;E9PK09	E9PK91;Q9NYF8-3;E9PQN2;E9PKI6;E9PK09;E9PJA7;H0YF00;H0YF63	32	1	1	41	1.8	1.8	100.4	0.0085056	3.8556	26.9408	23.1096	26.8357	NaN	NaN	NaN	NaN	NaN	NaN	NaN	NaN	NaN	NaN	NaN	NaN	NaN	NaN	NaN	NaN	NaN	NaN	NaN	NaN	NaN	NaN	NaN	NaN	NaN	NaN	NaN	NaN	NaN	NaN	NaN	NaN	NaN	NaN
BCLAF1	Bcl-2-associated transcription factor 1	Q9NYF8-2;Q9NYF8;Q9NYF8-4	Q9NYF8-2;Q9NYF8;Q9NYF8-4;H0YF14	35	34	3	40.5	40.5	3.4	105.95	0	323.31	34.6405	32.3482	34.3111	-0.120671	2.23014	2.76143	0.775767	1.13737	0.835682	2.20286	0.96997	0.738292	1.02984	0.897085	1.36838	0.74528	0.9536	0.860764	0.166587	0.621712	0.465609	0.614851	1.2509	1.10963	0.601982	1.3739	1.19043	2.56496	1.54972	0.509442	1.03787	0.208392	0.594931	0.865681	1.1099	0.481092	0.383829
BCR	Breakpoint cluster region protein	P11274-2;P11274	P11274-2;P11274;H0Y554;A9UF01	13	11	11	12.1	10.7	10.7	137.73	0	35.631	29.2232	27.5136	28.6967	NaN	0.758047	NaN	0.134352	0.0574155	0.491904	1.27894	NaN	0.470303	0.717912	0.896698	0.151599	NaN	-0.386261	NaN	NaN	NaN	0.06226	NaN	NaN	NaN	0.113567	NaN	-0.0714667	-0.361083	NaN	-0.0675004	0.173895	NaN	0.378956	1.0187	NaN	-0.0743195	NaN
BCS1L	Mitochondrial chaperone BCS1	Q9Y276;H7C492	Q9Y276;H7C492;C9J8G3;H7BZF6;C9J1S9;C9JAS4	11	11	11	37.9	37.9	37.9	47.534	0	88.503	30.2571	29.0017	29.474	0.229711	0.554245	0.507922	-0.37062	-0.384546	0.54666	0.322159	-0.658378	0.62714	-0.33559	0.666393	NaN	-0.481666	0.0585242	NaN	NaN	NaN	NaN	NaN	NaN	NaN	-0.317732	NaN	NaN	-0.351884	NaN	NaN	NaN	NaN	-0.561941	0.0943712	NaN	-1.24475	NaN
BDH1	D-beta-hydroxybutyrate dehydrogenase, mitochondrial	Q02338;E9PCG9;C9K0G7	Q02338;E9PCG9;C9K0G7;H7C2W1;A0A0G2JRH6;C9JM78;C9JQ90;A0A0G2JRX6;C9JEB9	15	15	15	46.9	46.9	46.9	38.157	0	248.13	32.9115	31.2218	32.3762	3.29809	0.00259443	2.01132	0.493135	0.0809305	0.390448	0.154842	0.162339	1.1606	0.670931	-0.0563411	0.457647	-0.100561	1.75707	0.617769	1.14626	0.175301	NaN	1.39166	0.559932	-0.136188	0.582652	-0.735091	1.10272	0.388575	1.78081	1.32901	1.07635	0.403377	NaN	0.637378	0.534759	0.546857	-0.091187
BDH2	3-hydroxybutyrate dehydrogenase type 2	Q9BUT1;Q9BUT1-2;D6RFG2;D6R9U8;D6RIR6	Q9BUT1;Q9BUT1-2;D6RFG2;D6R9U8;D6RIR6;Q9BUT1-3;D6R9P2;D6RBF6	9	9	9	46.1	46.1	46.1	26.724	0	237.51	31.4654	30.9066	29.8267	-1.03254	-2.37684	-1.67678	-1.752	-1.74454	NaN	-1.069	-1.26209	NaN	-3.77543	-1.70995	-1.2329	-1.50717	-0.988705	-3.40937	-1.38165	-1.76058	NaN	-0.747827	NaN	NaN	-1.43281	-1.21555	-1.82838	-2.57544	-0.497731	-0.619071	NaN	NaN	-2.34556	-1.57661	NaN	-2.76808	NaN
BECN1	Beclin-1	Q14457;E7EV84;K7ELY9	Q14457;E7EV84;K7ELY9;K7EMA2;K7ER46;A0A087WVZ2;K7EQQ7;K7EKK2;K7EN35	6	6	6	19.1	19.1	19.1	51.896	0.00034698	25.703	29.9951	29.1179	28.8609	-1.84078	0.64284	NaN	-0.00206449	NaN	NaN	NaN	NaN	NaN	0.692606	NaN	NaN	NaN	0.245617	NaN	NaN	NaN	NaN	NaN	NaN	NaN	NaN	NaN	NaN	NaN	NaN	NaN	NaN	NaN	NaN	-1.92123	NaN	NaN	-0.110044
BEND3	BEN domain-containing protein 3	Q5T5X7	Q5T5X7	12	12	12	15.6	15.6	15.6	94.474	0.00033761	22.513	27.7064	26.869	26.5229	NaN	NaN	NaN	NaN	NaN	NaN	NaN	NaN	NaN	NaN	NaN	NaN	NaN	NaN	NaN	NaN	NaN	NaN	NaN	NaN	NaN	NaN	NaN	NaN	NaN	NaN	NaN	NaN	NaN	NaN	NaN	NaN	NaN	NaN
BEND7	BEN domain-containing protein 7	A0A0A0MSS7;Q8N7W2-2;Q8N7W2-3;Q8N7W2	A0A0A0MSS7;Q8N7W2-2;Q8N7W2-3;Q8N7W2	1	1	1	6	6	6	13.152	0.004187	6.205	30.109	29.407	28.733	NaN	-2.04168	-0.0868598	-1.74918	-2.81787	-1.74096	NaN	NaN	-2.52799	-1.84337	NaN	NaN	NaN	-2.95366	NaN	NaN	NaN	NaN	2.45539	NaN	NaN	NaN	-2.39684	-1.11457	-1.98633	NaN	NaN	-2.03937	NaN	NaN	-0.371497	NaN	-1.66562	-2.24818
BET1L	BET1-like protein	H7BXT7;A0A0C4DH16;B8ZZS0;Q9NYM9;E9PHY4	H7BXT7;A0A0C4DH16;B8ZZS0;Q9NYM9;E9PHY4;E9PQJ6	3	3	3	55.2	55.2	55.2	6.4651	0	66.422	28.3772	27.8765	26.6072	-1.49159	NaN	NaN	NaN	NaN	NaN	NaN	NaN	NaN	NaN	NaN	NaN	-2.54498	NaN	NaN	NaN	NaN	NaN	NaN	NaN	NaN	NaN	NaN	NaN	NaN	NaN	NaN	NaN	NaN	NaN	NaN	NaN	NaN	NaN
BGN	Biglycan	P21810	P21810;C9JKG1	20	19	19	48.4	48.4	48.4	41.654	0	323.31	34.8518	34.7552	30.9033	-3.7317	-3.99604	-3.10309	-4.0785	-4.37118	-3.04859	-4.6744	-6.05803	-2.85778	-4.91454	-4.33733	-5.38697	-4.82918	-4.07726	-4.13893	-4.61709	-9.1153	-4.17282	-5.37195	-5.79154	NaN	-5.28091	-4.28729	-7.04727	-2.3008	-6.00611	-5.23841	-5.91912	-4.58575	-6.38648	NaN	-5.42973	-4.24901	-2.37662
BHLHE40	Class E basic helix-loop-helix protein 40	O14503	O14503	2	2	1	6.1	6.1	3.9	45.51	0.0024982	9.2148	25.4485	25.2331	22.5983	NaN	NaN	-4.95112	NaN	NaN	NaN	NaN	NaN	NaN	NaN	NaN	NaN	NaN	NaN	NaN	NaN	NaN	NaN	NaN	NaN	NaN	NaN	NaN	NaN	NaN	NaN	NaN	NaN	NaN	NaN	NaN	NaN	NaN	NaN
BICD2	Protein bicaudal D homolog 2	Q8TD16;Q8TD16-2	Q8TD16;Q8TD16-2;A8MVZ6;Q96G01-4;Q96G01-3;Q96G01;A0A087WYJ7	18	18	18	25.4	25.4	25.4	93.532	0	125.67	29.6328	27.6832	29.2006	0.275603	0.6291	2.17706	1.41424	1.25997	1.77239	NaN	NaN	NaN	-0.73068	1.24202	NaN	NaN	NaN	1.76426	0.20989	NaN	NaN	0.698307	1.08229	NaN	0.0060466	NaN	NaN	NaN	NaN	NaN	NaN	NaN	0.339594	NaN	NaN	NaN	0.907045
BID	BH3-interacting domain death agonist;BH3-interacting domain death agonist p15;BH3-interacting domain death agonist p13;BH3-interacting domain death agonist p11	P55957;P55957-2;P55957-4	P55957;P55957-2;P55957-4	9	9	9	51.3	51.3	51.3	21.994	0	323.31	32.3381	29.7378	32.0781	2.32377	1.24452	0.908813	1.57492	2.51465	1.86061	2.00173	NaN	2.94744	2.17942	1.9193	1.88893	1.66011	NaN	1.81991	NaN	NaN	NaN	0.737254	1.43424	NaN	NaN	NaN	NaN	2.16302	NaN	NaN	NaN	NaN	NaN	0.669662	1.03928	NaN	NaN
BIN1	Myc box-dependent-interacting protein 1	O00499-9;O00499-10;O00499-7;O00499-8;O00499-4;O00499-6;O00499-11;O00499-3;O00499-2;O00499-5;O00499	O00499-9;O00499-10;O00499-7;O00499-8;O00499-4;O00499-6;O00499-11;O00499-3;O00499-2;O00499-5;O00499	5	5	5	19.3	19.3	19.3	45.563	0	37.544	27.9987	27.2434	26.704	NaN	NaN	NaN	NaN	NaN	NaN	NaN	NaN	NaN	NaN	NaN	NaN	NaN	NaN	-1.43495	NaN	NaN	NaN	NaN	NaN	NaN	NaN	NaN	NaN	NaN	NaN	NaN	NaN	NaN	NaN	NaN	NaN	NaN	NaN
BIN2	Bridging integrator 2	S4R418;A0A087X188;Q9UBW5;F5H0W4;A0A0A0MT10;Q9UBW5-2	S4R418;A0A087X188;Q9UBW5;F5H0W4;A0A0A0MT10;Q9UBW5-2;S4R3J0	9	9	9	28.7	28.7	28.7	58.913	0	69.189	29.1582	27.1289	28.7528	NaN	NaN	NaN	NaN	NaN	NaN	NaN	NaN	NaN	NaN	1.27917	NaN	NaN	NaN	NaN	NaN	NaN	NaN	NaN	NaN	NaN	NaN	NaN	NaN	NaN	NaN	NaN	NaN	NaN	NaN	NaN	NaN	NaN	NaN
BIRC2;BIRC3	Baculoviral IAP repeat-containing protein 2;Baculoviral IAP repeat-containing protein 3	A0A087X2B2;E9PMH5;Q13490-2;Q13490;H0YDY3;Q13489	A0A087X2B2;E9PMH5;Q13490-2;Q13490;H0YDY3;Q13489;E9PQZ9;E9PI77;E9PIW1;E9PNM6	6	6	6	13.5	13.5	13.5	60.423	0.0029235	8.7879	27.5558	25.616	27.1202	0.731965	NaN	NaN	NaN	NaN	NaN	NaN	NaN	NaN	NaN	NaN	NaN	NaN	NaN	NaN	NaN	NaN	NaN	NaN	-1.79496	NaN	NaN	NaN	NaN	0.310107	NaN	NaN	NaN	NaN	NaN	NaN	NaN	0.97585	NaN
BIRC5	Baculoviral IAP repeat-containing protein 5	A0A0B4J1S3;H3BLT4;O15392-5;O15392-4;O15392;O15392-2;K7EMW2	A0A0B4J1S3;H3BLT4;O15392-5;O15392-4;O15392;O15392-2;K7EMW2;O15392-7;O15392-6;O15392-3	3	3	3	26.8	26.8	26.8	16.389	0	53.5	27.0294	25.0416	26.6103	NaN	NaN	NaN	NaN	NaN	NaN	NaN	NaN	NaN	NaN	NaN	NaN	NaN	1.36306	NaN	NaN	NaN	NaN	NaN	NaN	NaN	NaN	NaN	NaN	NaN	NaN	NaN	NaN	NaN	NaN	NaN	NaN	NaN	NaN
BIRC6	Baculoviral IAP repeat-containing protein 6	Q9NR09	Q9NR09;H7C094;H7C3P0;REV__Q96C03;REV__Q96C03-3	60	60	59	19	19	18.9	530.25	0	323.31	31.8796	30.3285	31.2774	0.662935	1.46137	1.72936	0.00403388	0.691981	0.529171	0.323543	0.494979	0.109427	0.76511	0.724039	0.244644	1.33319	-0.192925	-0.00704309	0.66939	-1.1912	0.116098	0.213752	0.478195	0.322736	0.121148	0.0272955	0.0897694	0.543298	-0.712433	0.182311	0.569491	0.499374	0.906891	1.04845	0.816886	0.534659	0.452701
BLM	Bloom syndrome protein	P54132;H0YNU5	P54132;H0YNU5;H0YLV8	9	9	9	7.7	7.7	7.7	159	0.0031496	7.3854	33.4455	30.8916	33.1762	0.010923	NaN	NaN	1.13947	0.937495	1.45723	2.34503	NaN	0.546561	1.123	0.745969	NaN	-0.270399	-1.54452	0.407842	0.467697	-0.601847	NaN	-0.170897	0.0237521	NaN	NaN	NaN	NaN	NaN	NaN	NaN	NaN	NaN	NaN	NaN	NaN	NaN	NaN
BLMH	Bleomycin hydrolase	Q13867;K7ES02;K7ESE8;J3KSD8	Q13867;K7ES02;K7ESE8;J3KSD8;J3KS79;K7ENH5;K7EMJ3	24	24	24	56.3	56.3	56.3	52.562	0	298.89	33.0064	31.1277	32.5485	0.717824	1.73014	1.05749	1.44483	2.36488	1.48677	0.894294	0.202386	0.0892269	-0.0194044	0.548141	-1.96686	1.16928	1.04257	-0.133591	-0.0984747	0.070252	-0.157174	-0.017972	0.500394	-0.0380656	0.273814	1.60231	1.2658	1.67374	0.793688	0.453439	NaN	0.510253	NaN	0.0736831	0.948227	1.27548	-0.128282
BLOC1S1	Biogenesis of lysosome-related organelles complex 1 subunit 1	P78537;G8JLQ3;P78537-2;A0A087WSV2;F8W036;F8VP73	P78537;G8JLQ3;P78537-2;A0A087WSV2;F8W036;F8VP73;F8W099;H0YHA4;F8VNQ1;F8W606	4	4	4	32	32	32	17.262	0.0012372	13.225	29.1928	28.0012	28.3619	0.122341	-2.40767	NaN	-1.21957	NaN	-0.749475	-0.50787	-1.2451	NaN	-0.0807896	NaN	NaN	-0.838048	-0.930765	-0.608562	-0.539834	NaN	NaN	NaN	NaN	NaN	NaN	NaN	NaN	NaN	NaN	NaN	NaN	NaN	NaN	NaN	NaN	NaN	-0.617787
BLOC1S2	Biogenesis of lysosome-related organelles complex 1 subunit 2	Q6QNY1;A0A087X1N6;J3QRU7;Q6QNY1-2	Q6QNY1;A0A087X1N6;J3QRU7;Q6QNY1-2	2	2	2	13.4	13.4	13.4	15.961	0.00033824	22.682	28.3119	27.4592	27.1477	NaN	NaN	NaN	NaN	NaN	NaN	NaN	NaN	NaN	NaN	NaN	NaN	NaN	NaN	NaN	NaN	NaN	NaN	NaN	NaN	NaN	NaN	NaN	NaN	NaN	NaN	NaN	NaN	NaN	NaN	NaN	NaN	NaN	NaN
BLOC1S3	Biogenesis of lysosome-related organelles complex 1 subunit 3	Q6QNY0;K7EN58	Q6QNY0;K7EN58;K7ELZ0	8	8	8	42.1	42.1	42.1	21.255	0	323.31	30.8544	30.1504	29.4817	-1.13689	-3.22932	NaN	-2.41027	-1.45767	-1.66772	NaN	-2.2037	-0.71345	NaN	-1.26771	-1.83877	-1.17075	-2.08853	-1.10098	NaN	NaN	NaN	NaN	NaN	-2.351	-1.48374	-2.48302	-1.73721	-0.9352	NaN	-1.41093	-1.56405	-1.57458	NaN	-0.495675	-2.60104	-1.04228	-0.930353
BLOC1S4	Biogenesis of lysosome-related organelles complex 1 subunit 4	Q9NUP1	Q9NUP1	4	4	4	24.9	24.9	24.9	23.351	0	37.14	30.121	29.0808	29.1601	-1.03679	-2.37325	-2.14752	-1.83341	-0.667103	-0.611204	-0.847414	-0.897678	NaN	-2.00081	-1.76719	-0.532261	-1.08997	-1.62287	NaN	NaN	-1.17514	NaN	-0.670842	-0.324473	NaN	NaN	NaN	NaN	NaN	NaN	NaN	NaN	NaN	NaN	NaN	NaN	NaN	NaN
BLOC1S5;BLOC1S5-TXNDC5	Biogenesis of lysosome-related organelles complex 1 subunit 5	Q8TDH9;H3BN57;G5E931;Q8TDH9-2;Q8TDH9-3	Q8TDH9;H3BN57;G5E931;Q8TDH9-2;Q8TDH9-3;A0A0D9SEU2;A0A0A0MTN6	8	8	8	47.6	47.6	47.6	21.609	0.0011184	16.207	28.3688	27.1754	27.5393	NaN	-0.477	NaN	-1.23118	NaN	-0.382607	NaN	NaN	NaN	NaN	-0.186902	NaN	NaN	-1.41631	-0.0873501	NaN	NaN	NaN	NaN	0.0441843	NaN	NaN	-1.2836	NaN	NaN	NaN	-0.315917	NaN	NaN	NaN	NaN	NaN	NaN	-0.315235
BLVRA	Biliverdin reductase A	P53004	P53004;C9J1E1	23	23	23	58.1	58.1	58.1	33.428	0	323.31	34.6426	33.371	33.8711	-0.594792	-0.746834	-1.14893	0.543397	-1.32702	-2.18187	-0.601934	-0.400435	0.0167816	-1.23756	0.0067647	-0.115957	0.188781	-0.692921	0.0434844	-0.105675	-0.444851	-0.955005	0.0182068	-0.624265	-1.23257	-0.344703	-0.683136	-1.02938	-2.73447	-0.908984	-0.508876	-1.46025	-0.743521	-0.826387	-2.46387	-1.00081	0.465922	-2.41511
BLVRB	Flavin reductase (NADPH)	P30043;M0R192	P30043;M0R192;M0QZL1	21	21	21	97.6	97.6	97.6	22.119	0	323.31	36.0751	34.728	35.3548	0.44297	-1.76528	-1.32757	-0.674153	-0.846714	-1.32146	-0.78411	-0.139331	1.51828	-0.556712	-0.0256763	0.213876	0.402613	0.805623	0.195474	0.475915	0.782409	2.03337	1.72325	-0.514408	-0.472329	0.51541	-0.595293	-0.164917	-1.48177	1.45165	0.103665	0.10742	0.773996	0.278817	-0.392156	-0.405394	0.732139	-0.474793
BMP2K	BMP-2-inducible protein kinase	Q9NSY1;Q9NSY1-2;Q9NSY1-3;K4DI97	Q9NSY1;Q9NSY1-2;Q9NSY1-3;K4DI97;H0Y9P1	9	8	8	9.6	9	9	129.17	0.00049156	19.036	27.0922	26.2366	25.9317	0.44615	NaN	NaN	NaN	NaN	NaN	-0.62191	-1.11744	NaN	NaN	-0.777171	NaN	NaN	-0.767683	NaN	-0.719305	NaN	NaN	NaN	NaN	NaN	NaN	NaN	NaN	NaN	NaN	NaN	NaN	NaN	NaN	NaN	NaN	NaN	NaN
BMS1	Ribosome biogenesis protein BMS1 homolog	Q14692	Q14692	27	27	27	23	23	23	145.81	0	111.7	30.9196	28.2916	30.665	1.2337	2.51858	2.08814	3.16907	1.53262	2.60713	0.891652	0.622087	3.43789	1.39709	3.0516	2.69111	1.11136	1.49861	NaN	1.24239	1.42315	NaN	1.05513	0.848157	2.44631	2.08807	NaN	NaN	NaN	1.69421	NaN	2.16414	NaN	1.16015	NaN	NaN	2.74341	NaN
BNIP1	Vesicle transport protein SEC20	Q12981-1;Q12981;Q12981-3	Q12981-1;Q12981;Q12981-3;Q12981-2	4	4	4	17.3	17.3	17.3	31.113	0.0025118	9.5947	28.7501	27.291	28.0978	NaN	0.0977456	NaN	NaN	-0.192678	NaN	NaN	NaN	NaN	-0.00755059	NaN	0.282499	NaN	NaN	NaN	0.657366	NaN	NaN	-1.57678	NaN	NaN	NaN	0.289008	NaN	0.105812	NaN	NaN	NaN	NaN	NaN	NaN	NaN	NaN	NaN
BNIP3L	BCL2/adenovirus E1B 19 kDa protein-interacting protein 3-like	H0YBC7;A0A087WVL5;O60238-2;O60238	H0YBC7;A0A087WVL5;O60238-2;O60238	1	1	1	8.1	8.1	8.1	20.097	0.0041958	6.2744	27.5881	26.6351	26.5396	NaN	NaN	NaN	NaN	NaN	NaN	NaN	NaN	NaN	NaN	-0.389848	NaN	NaN	NaN	NaN	NaN	NaN	NaN	NaN	NaN	NaN	NaN	NaN	NaN	NaN	NaN	NaN	NaN	NaN	NaN	NaN	NaN	NaN	NaN
BNIPL	Bcl-2/adenovirus E1B 19 kDa-interacting protein 2-like protein	A2A492;Q7Z465-3;Q7Z465-2;Q7Z465;F8W685	A2A492;Q7Z465-3;Q7Z465-2;Q7Z465;F8W685	2	2	2	7.9	7.9	7.9	38.054	0.0058848	5.267	24.6154	24.2064	22.597	NaN	NaN	NaN	NaN	-2.14573	NaN	NaN	NaN	NaN	NaN	NaN	NaN	NaN	NaN	NaN	NaN	NaN	NaN	NaN	NaN	NaN	NaN	NaN	NaN	NaN	NaN	NaN	NaN	NaN	NaN	NaN	NaN	NaN	NaN
BOD1	Biorientation of chromosomes in cell division protein 1	Q96IK1	Q96IK1;H7C5I4;Q96IK1-2;C9J8U9;C9JNZ5;Q8IYS8	7	5	5	42.2	28.6	28.6	19.196	0	87.851	29.8998	28.198	29.3698	-0.906332	-1.93214	NaN	-1.63352	-0.731925	-1.68117	NaN	NaN	-0.103379	0.166972	0.430928	0.671203	-0.13538	0.975483	0.56267	NaN	1.07724	0.199123	0.352646	0.697596	NaN	NaN	-2.04079	NaN	0.57599	NaN	-0.188595	NaN	NaN	NaN	NaN	NaN	NaN	NaN
BOD1L1	Biorientation of chromosomes in cell division protein 1-like 1	Q8NFC6	Q8NFC6;H0Y9Y2	28	28	26	14.2	14.2	13.3	330.46	0	147.18	29.8975	28.1007	29.4079	0.930624	0.698396	-0.462038	NaN	0.84318	0.616546	0.752149	NaN	1.04817	NaN	NaN	0.37629	0.26123	0.381948	1.00375	-0.199885	NaN	0.465609	NaN	0.948975	1.1939	NaN	NaN	NaN	NaN	NaN	0.52667	NaN	NaN	NaN	NaN	NaN	NaN	NaN
BOLA1	BolA-like protein 1	Q9Y3E2	Q9Y3E2	6	6	6	73.7	73.7	73.7	14.289	0	55.459	29.5133	28.6139	28.4052	0.571531	NaN	NaN	-0.550634	NaN	NaN	NaN	NaN	NaN	NaN	0.163241	NaN	NaN	NaN	NaN	0.225769	NaN	NaN	NaN	NaN	NaN	NaN	-1.09176	NaN	NaN	NaN	-0.324618	NaN	NaN	NaN	NaN	NaN	NaN	NaN
BOLA2;BOLA2B	BolA-like protein 2	Q9H3K6;Q9H3K6-2;H3BV85;H3BTW0;A0A0B4J295	Q9H3K6;Q9H3K6-2;H3BV85;H3BTW0;A0A0B4J295	6	6	3	80.2	80.2	43	10.116	0	323.31	34.6251	32.5979	34.2191	0.581978	-2.01666	-0.578973	-0.31122	0.0478175	0.631524	0.161307	-0.447308	1.33919	0.628634	0.555816	0.50121	0.584674	0.917546	1.70783	0.709555	1.03675	0.437654	1.21742	0.455544	-1.73514	0.445197	-0.943722	0.410232	0.762902	NaN	0.280244	-0.44087	NaN	0.0437644	-0.448292	-0.563348	NaN	NaN
BOLA3	BolA-like protein 3	Q53S33	Q53S33	4	4	4	37.4	37.4	37.4	12.114	0	44.78	28.1457	26.9488	27.3189	NaN	-2.55792	NaN	-0.396479	-0.682928	0.321235	NaN	NaN	NaN	NaN	0.00619029	NaN	NaN	NaN	NaN	NaN	NaN	NaN	NaN	NaN	NaN	NaN	NaN	NaN	NaN	NaN	NaN	NaN	NaN	NaN	NaN	NaN	NaN	NaN
BOP1	Ribosome biogenesis protein BOP1	Q14137;Q14137-2	Q14137;Q14137-2;A0A075B729	27	27	27	39.9	39.9	39.9	83.629	0	323.31	32.1879	30.7488	31.5241	0.572599	0.410341	2.78492	1.92372	1.70545	0.59579	1.21971	0.715366	2.03143	2.10585	-0.016585	2.22527	1.19346	1.1462	1.19818	1.91881	NaN	0.232047	0.380508	-0.00518858	NaN	NaN	NaN	-0.230093	NaN	2.45254	1.86406	NaN	1.38836	NaN	NaN	NaN	1.24586	NaN
BPGM	Bisphosphoglycerate mutase	P07738	P07738;C9JH23	10	10	10	48.6	48.6	48.6	30.005	0	100.59	30.556	30.0349	28.8342	0.806365	-2.48358	-3.47385	-0.375927	-0.604433	-0.57263	0.250719	1.2652	NaN	-2.54633	-1.42527	-1.27366	NaN	-2.68985	-1.64837	-0.471169	2.26237	NaN	NaN	NaN	NaN	NaN	NaN	-0.426781	-4.47342	NaN	NaN	-1.15933	NaN	NaN	-0.985073	-2.81178	-0.139093	-2.40064
BPHL	Valacyclovir hydrolase	Q86WA6;Q86WA6-2;B4DML3	Q86WA6;Q86WA6-2;B4DML3;Q49AI2;H7C0M3;F2Z2Q1	12	12	12	46.4	46.4	46.4	32.542	0	75.192	32.7456	31.7482	31.7429	-0.0320199	-1.33872	-0.0297795	-1.12111	-1.76768	-1.40446	0.206143	-0.946583	0.0672257	-0.88694	0.577054	-0.230753	-0.843888	0.757194	-1.47249	-0.00964047	-0.567041	0.0440444	-1.73236	-0.559048	-2.4362	-0.743159	-0.804048	-0.339619	-2.42849	0.26123	-0.739517	NaN	-1.12073	NaN	NaN	-0.61061	-0.965615	-1.62136
BPI	Bactericidal permeability-increasing protein	P17213;H0Y738	P17213;H0Y738	6	6	6	18.1	18.1	18.1	53.899	0.0036869	6.9517	26.5371	25.5792	25.4937	NaN	NaN	NaN	NaN	NaN	NaN	NaN	NaN	NaN	NaN	NaN	NaN	1.35744	NaN	NaN	NaN	NaN	NaN	NaN	NaN	NaN	NaN	NaN	NaN	NaN	NaN	NaN	NaN	NaN	NaN	NaN	NaN	NaN	NaN
BPIFB1	BPI fold-containing family B member 1	Q8TDL5	Q8TDL5;Q8TDL5-2;A2A2R0	11	11	11	28.9	28.9	28.9	52.441	0	200.1	29.437	29.2645	26.2876	NaN	NaN	NaN	NaN	NaN	NaN	NaN	-3.23691	NaN	NaN	NaN	NaN	NaN	NaN	-2.1156	NaN	NaN	NaN	NaN	NaN	NaN	NaN	NaN	NaN	NaN	NaN	NaN	NaN	NaN	NaN	NaN	NaN	NaN	NaN
BPIFB2	BPI fold-containing family B member 2	Q8N4F0	Q8N4F0	4	4	4	10.9	10.9	10.9	49.172	0.00279	9.1798	29.0066	28.133	27.8682	NaN	NaN	NaN	NaN	NaN	NaN	NaN	NaN	NaN	-0.529864	NaN	NaN	NaN	NaN	NaN	NaN	NaN	NaN	NaN	NaN	NaN	NaN	NaN	NaN	NaN	NaN	NaN	NaN	NaN	NaN	NaN	NaN	NaN	NaN
BPNT1	3(2),5-bisphosphate nucleotidase 1	O95861-4;O95861;O95861-2;A6NF51;O95861-3	O95861-4;O95861;O95861-2;A6NF51;O95861-3;F8W1J0;F8VZG4;F8VVW8;F8VRY7	21	21	21	66.5	66.5	66.5	29.188	0	323.31	34.9138	32.869	34.5133	0.467593	0.371838	0.128689	0.519039	-0.524376	-0.130729	0.599127	0.624616	1.37457	0.598556	1.25665	0.761115	0.817296	1.10996	0.287827	-0.309681	-0.850793	1.76511	0.624241	1.06109	0.271545	0.446997	0.648926	0.635615	0.590913	2.1972	0.0692898	0.460585	-0.479774	0.610795	0.125783	1.15653	0.338225	0.267835
BPTF	Nucleosome-remodeling factor subunit BPTF	Q12830-4;Q12830-2;Q12830;E7ETD6;F5GXF5	Q12830-4;Q12830-2;Q12830;E7ETD6;F5GXF5;A0A0A0MR81;J3KSK9;E9PE19;J3QQK4;J3QQQ8	25	25	25	11.2	11.2	11.2	322.21	0	261.21	30.9177	30.1407	29.6539	0.105946	-1.58359	-0.522095	0.835682	NaN	0.580724	0.774924	NaN	0.267476	NaN	0.919531	1.52862	1.47809	1.18796	NaN	0.334225	NaN	NaN	0.793105	0.354339	NaN	NaN	NaN	NaN	2.08383	NaN	NaN	NaN	NaN	NaN	NaN	NaN	1.51364	NaN
BRAF	Serine/threonine-protein kinase B-raf	P15056;H7C560	P15056;H7C560;H7C4S5	8	3	3	12.8	6.1	6.1	84.436	0.0004918	19.152	27.204	26.2905	26.1118	NaN	NaN	NaN	NaN	NaN	NaN	NaN	NaN	NaN	NaN	NaN	NaN	NaN	NaN	NaN	NaN	NaN	NaN	NaN	NaN	NaN	NaN	NaN	NaN	NaN	NaN	NaN	NaN	NaN	NaN	NaN	NaN	NaN	NaN
BRAP	BRCA1-associated protein	J3KNN7;Q7Z569;Q7Z569-2	J3KNN7;Q7Z569;Q7Z569-2	7	7	7	16.7	16.7	16.7	64.279	0.0036848	6.9464	26.7586	24.9212	26.285	-0.00369806	NaN	NaN	NaN	NaN	NaN	NaN	NaN	NaN	NaN	NaN	NaN	NaN	NaN	NaN	NaN	NaN	NaN	NaN	NaN	NaN	NaN	NaN	NaN	NaN	NaN	NaN	NaN	NaN	NaN	NaN	NaN	NaN	NaN
BRAT1	BRCA1-associated ATM activator 1	Q6PJG6	Q6PJG6;Q6PJG6-3;Q6PJG6-2;F8WDN5	22	22	22	34	34	34	88.118	0	219.88	31.2107	29.6624	30.6071	0.0257376	0.77989	-0.0878101	0.764431	0.247685	-0.0135235	-0.26557	0.27011	0.0106367	0.986447	1.50554	0.41738	0.704164	1.21357	0.457647	0.483158	0.840927	NaN	-0.0878714	0.779638	-0.221539	0.315798	1.03464	0.892741	0.727615	NaN	-0.153013	0.723777	NaN	0.0315363	0.881508	1.13225	0.59388	0.153286
BRCC3	Lys-63-specific deubiquitinase BRCC36	P46736-2;P46736-3;P46736;A0A087WZR3;H9KVA9;A0A0D9SF50;X6RJS7;P46736-4;P46736-5	P46736-2;P46736-3;P46736;A0A087WZR3;H9KVA9;A0A0D9SF50;X6RJS7;P46736-4;P46736-5;A0A0A0MS96	12	12	12	50.2	50.2	50.2	33.149	0	131.3	32.149	30.7376	31.4687	-0.305949	-0.686847	-1.09397	-1.24681	-1.311	-0.999971	-0.21677	0.565305	-0.228013	-0.804778	-0.307234	-0.35912	-0.526431	-0.986988	-0.248828	-0.071497	-0.477241	0.441165	-0.567896	-1.04525	-0.525953	-0.327367	-1.23728	-0.636212	-0.624799	-0.486206	-0.807099	-0.192052	-0.516058	-0.567468	-0.654717	-0.734563	-0.55258	-0.781578
BRD1	Bromodomain-containing protein 1	O95696;O95696-2;J3KQ61	O95696;O95696-2;J3KQ61	8	8	8	7.3	7.3	7.3	119.52	0.004077	6.5532	28.0383	26.8439	27.2096	2.18739	NaN	NaN	NaN	NaN	NaN	NaN	NaN	1.21562	2.324	0.644687	2.14708	0.144177	NaN	NaN	NaN	NaN	NaN	0.0766959	NaN	NaN	NaN	NaN	NaN	NaN	NaN	NaN	NaN	NaN	NaN	NaN	NaN	NaN	NaN
BRD2	Bromodomain-containing protein 2	H0Y6K2;P25440;A0A0G2JK44;P25440-3;P25440-2;P25440-4;U3KQA6;A0A0G2JHL0;A0A0G2JHN8	H0Y6K2;P25440;A0A0G2JK44;P25440-3;P25440-2;P25440-4;U3KQA6;A0A0G2JHL0;A0A0G2JHN8;H0Y799;E9PIQ3	17	15	12	24.2	21.6	16.6	88.288	0	114.96	31.0288	29.3262	30.4992	0.0187766	2.15254	2.59249	0.908582	0.379177	0.250113	0.737946	NaN	0.0309717	1.26736	1.60597	1.64071	0.568324	1.01414	0.566961	0.395831	0.447844	-0.560643	0.421479	1.03506	NaN	NaN	1.38427	NaN	0.484087	NaN	1.13212	NaN	1.23119	NaN	NaN	NaN	0.801821	0.816968
BRD3	Bromodomain-containing protein 3	Q15059;Q15059-2	Q15059;Q15059-2;A9J571	18	12	12	25.2	18.7	18.7	79.541	0	134.16	30.0014	27.1046	29.7935	1.18992	3.23271	2.56842	2.02066	1.7853	2.46978	1.59655	-1.37819	0.352533	0.90458	2.22774	1.37995	NaN	1.09248	NaN	NaN	NaN	NaN	NaN	0.898634	NaN	NaN	NaN	NaN	NaN	NaN	0.959844	NaN	NaN	NaN	NaN	NaN	NaN	NaN
BRD4	Bromodomain-containing protein 4	O60885;O60885-2;O60885-3;M0QZD9	O60885;O60885-2;O60885-3;M0QZD9;M0QYW0;M0R0H4;Q58F21-5;Q58F21-4;Q58F21;Q58F21-3;Q58F21-2	28	28	21	23.9	23.9	19.5	152.22	0	178.2	32.656	30.8185	32.1825	-0.180855	2.59374	2.35741	0.280719	1.01913	0.326652	0.96916	0.990737	-0.08804	0.746055	1.32901	0.914565	0.132511	0.887915	0.398898	0.307662	0.853836	-1.11123	0.240131	0.611645	NaN	0.405012	NaN	0.863383	2.43379	NaN	1.01178	1.6446	-0.16343	1.95431	NaN	1.05776	-0.0690886	0.117961
BRD8	Bromodomain-containing protein 8	H7C128;H7C179;H7C127;Q9H0E9-4;Q9H0E9-2;B5MCW3;Q9H0E9;F8WBH2	H7C128;H7C179;H7C127;Q9H0E9-4;Q9H0E9-2;B5MCW3;Q9H0E9;F8WBH2;F8WDX5;D6RID0;F8WCS7;C9JV05;Q9H0E9-3;H0YA84	7	7	7	7.8	7.8	7.8	93.293	0.00033518	21.627	28.5185	26.9789	27.9103	NaN	NaN	NaN	0.904889	NaN	NaN	NaN	NaN	1.19497	NaN	NaN	-0.891322	NaN	-0.14366	NaN	NaN	NaN	NaN	1.04096	NaN	NaN	NaN	NaN	NaN	1.20207	NaN	NaN	NaN	NaN	NaN	NaN	NaN	NaN	NaN
BRE	BRCA1-A complex subunit BRE	Q9NXR7-4;Q9NXR7-3;Q9NXR7;Q9NXR7-1	Q9NXR7-4;Q9NXR7-3;Q9NXR7;Q9NXR7-1	9	9	3	35.4	35.4	18.9	42.697	0	95.059	30.3994	28.4726	29.9591	1.42916	0.722204	0.473839	-0.0683926	-0.143691	0.190172	0.704783	0.540027	0.231064	0.779722	0.815083	0.493852	1.04187	1.11357	0.920141	1.07382	NaN	NaN	-0.302831	NaN	NaN	0.100574	NaN	0.300651	0.302173	NaN	NaN	NaN	NaN	NaN	-0.319172	NaN	0.390778	0.863066
BRI3	Brain protein I3	F5GXW6;O95415	F5GXW6;O95415	1	1	1	16.3	16.3	16.3	10.863	0	70.543	25.828	24.2618	25.2335	NaN	NaN	NaN	NaN	NaN	NaN	NaN	NaN	NaN	-0.11009	NaN	NaN	NaN	NaN	NaN	NaN	NaN	NaN	NaN	NaN	NaN	NaN	NaN	NaN	NaN	NaN	NaN	NaN	NaN	NaN	NaN	NaN	NaN	NaN
BRI3BP	BRI3-binding protein	Q8WY22	Q8WY22	4	4	3	19.5	19.5	16.7	27.835	0	182.26	30.4049	28.2094	30.0496	NaN	NaN	NaN	NaN	NaN	NaN	NaN	NaN	NaN	0.875151	0.769602	NaN	NaN	NaN	-0.485418	NaN	NaN	NaN	NaN	0.42975	NaN	NaN	NaN	NaN	NaN	NaN	NaN	NaN	NaN	NaN	NaN	NaN	NaN	NaN
BRIX1	Ribosome biogenesis protein BRX1 homolog	Q8TDN6	Q8TDN6	20	20	20	65.7	65.7	65.7	41.401	0	323.31	33.4548	30.5059	33.2548	0.724126	1.45544	1.88382	2.50901	2.34602	2.38929	2.17734	1.59039	2.54836	2.59017	2.3384	1.81262	1.01171	1.41267	1.50696	3.40708	1.95487	0.897085	0.573181	0.598079	1.09956	1.123	2.66318	2.57277	1.56823	1.29266	2.53551	2.84718	1.54918	1.65269	0.898866	1.12247	1.0251	1.27161
BRK1	Protein BRICK1	Q8WUW1;Q8WUW1-2	Q8WUW1;Q8WUW1-2	13	13	13	98.7	98.7	98.7	8.7448	0	128.11	32.8077	31.9477	31.6526	-0.628185	-2.12431	-1.96838	-1.29857	-1.00295	-1.35716	-1.56392	0.0450235	-0.182639	-0.365909	-1.08314	NaN	-1.77492	-1.60253	-0.920298	-1.13482	-1.14474	NaN	-1.24557	-0.577681	NaN	-1.25264	0.146525	-1.65413	-0.0976871	0.302758	-0.177392	NaN	-1.26233	-1.85888	-0.0357566	-1.47061	-0.0491285	0.329985
BROX	BRO1 domain-containing protein BROX	Q5VW32;F5GXQ0;Q5VW32-2	Q5VW32;F5GXQ0;Q5VW32-2;Q5VW33	13	13	13	33.8	33.8	33.8	46.476	0	323.31	33.3956	31.5201	32.9366	-0.549979	0.833578	0.361993	0.400757	-0.42713	-1.16017	0.704075	0.0866479	0.594357	0.760178	0.679424	0.963918	0.00259443	1.84471	0.669027	-0.35962	0.135272	0.686971	NaN	0.471968	-0.0803625	-0.0129702	0.6072	0.954717	-0.349217	0.632454	-1.17671	0.420617	0.717824	0.234379	-0.0089435	NaN	0.924556	-0.18408
BRSK2	Serine/threonine-protein kinase BRSK2	Q8IWQ3-5;A0A0C4DGH9;H0YES6;Q8IWQ3-6;Q8IWQ3-3;Q8IWQ3-2;Q8IWQ3-4;Q8IWQ3	Q8IWQ3-5;A0A0C4DGH9;H0YES6;Q8IWQ3-6;Q8IWQ3-3;Q8IWQ3-2;Q8IWQ3-4;Q8IWQ3	2	2	2	2.9	2.9	2.9	84.831	0.0029028	8.2548	24.9183	24.472	23.0082	NaN	NaN	NaN	NaN	NaN	NaN	NaN	NaN	NaN	NaN	NaN	NaN	NaN	NaN	NaN	NaN	NaN	NaN	NaN	NaN	NaN	NaN	NaN	NaN	NaN	NaN	NaN	NaN	NaN	NaN	NaN	NaN	NaN	NaN
BRWD1	Bromodomain and WD repeat-containing protein 1	Q9NSI6-3;Q9NSI6-2;Q9NSI6	Q9NSI6-3;Q9NSI6-2;Q9NSI6;H7BZR9;Q9NSI6-4;H7C409;H0Y500;H0Y5I9;H0Y463	8	7	7	4	3.4	3.4	248.95	0.0079072	4.0389	26.5061	24.8959	25.9336	NaN	NaN	NaN	NaN	NaN	-1.25374	NaN	NaN	NaN	NaN	NaN	NaN	NaN	NaN	NaN	NaN	NaN	NaN	NaN	NaN	NaN	NaN	NaN	NaN	NaN	NaN	NaN	NaN	NaN	NaN	NaN	NaN	NaN	NaN
BSCL2	Seipin	J3KQ12;Q96G97;Q96G97-4;Q96G97-3;F8W7Q8;E9PIU3	J3KQ12;Q96G97;Q96G97-4;Q96G97-3;F8W7Q8;E9PIU3;H0YF20;E9PR78;H7C2D5;H7BXM1	4	4	4	7.1	7.1	7.1	51.286	0.0043091	6.0257	30.1305	29.5843	28.4646	NaN	NaN	NaN	-1.33628	-0.854283	NaN	NaN	NaN	NaN	NaN	-0.247149	-1.70134	NaN	NaN	-1.09237	NaN	NaN	NaN	NaN	-4.04759	NaN	NaN	-0.364255	-0.739565	NaN	-2.2033	-0.212601	NaN	NaN	NaN	NaN	NaN	-0.952629	-2.93104
BSDC1	BSD domain-containing protein 1	Q9NW68-2;Q9NW68;Q9NW68-9;Q9NW68-8;Q9NW68-7;Q9NW68-3;Q9NW68-4;E9PS77;E9PQA7	Q9NW68-2;Q9NW68;Q9NW68-9;Q9NW68-8;Q9NW68-7;Q9NW68-3;Q9NW68-4;E9PS77;E9PQA7;Q9NW68-5;F8W6C6;E9PNA9	6	6	6	17.5	17.5	17.5	46.86	0	51.403	30.488	29.8801	28.9478	NaN	-2.1367	-1.52176	-0.388431	-0.482613	-0.258304	-0.997262	NaN	NaN	1.011	NaN	0.207268	1.10246	0.105142	-0.415057	-4.59095	NaN	NaN	NaN	NaN	NaN	NaN	NaN	NaN	-0.295624	NaN	-1.48499	NaN	NaN	0.263876	NaN	NaN	NaN	-0.530218
BSG	Basigin	P35613-2;P35613;A0A087X2B5;P35613-4;A0A087WUV8;I3L192	P35613-2;P35613;A0A087X2B5;P35613-4;A0A087WUV8;I3L192	10	10	3	49.8	49.8	18.2	29.221	0	323.31	35.1904	33.0891	34.8076	1.54937	1.03569	0.990011	1.33708	1.66862	1.3724	0.813361	0.396488	1.24963	0.383718	1.7936	0.371726	1.12955	0.80331	1.39188	0.787265	-0.174687	0.515309	-0.0415507	0.959844	0.811553	0.798839	0.847035	0.0603242	1.1277	-0.0989381	-0.0152721	-0.0473832	NaN	-0.188134	-0.606935	-0.147282	0.878137	1.05873
BSPRY	B box and SPRY domain-containing protein	Q5W0U4;Q5W0U4-2	Q5W0U4;Q5W0U4-2	13	13	13	32.6	32.6	32.6	44.381	0	37.318	31.0424	29.7414	30.2914	0.378401	0.910042	-0.119181	0.244278	-0.976475	-0.808513	-2.79997	-1.02342	0.563744	-0.39935	-0.219807	0.441165	0.0234682	0.282736	-0.20015	-0.588183	-1.40053	NaN	-0.252879	0.493545	NaN	-0.723491	-0.382645	0.191689	-0.428061	NaN	-0.529718	NaN	NaN	NaN	NaN	NaN	NaN	NaN
BST1	ADP-ribosyl cyclase/cyclic ADP-ribose hydrolase 2	A6NC48;Q10588-2;Q10588;H0Y984	A6NC48;Q10588-2;Q10588;H0Y984;H0Y8G4;H0Y9Q9	5	5	5	18.6	18.6	18.6	37.482	0	36.826	29.2128	28.942	26.6661	NaN	NaN	-3.65847	-1.49484	NaN	NaN	NaN	NaN	NaN	-3.38445	NaN	-3.2184	NaN	NaN	NaN	NaN	NaN	NaN	NaN	NaN	NaN	NaN	NaN	NaN	NaN	NaN	NaN	NaN	NaN	NaN	NaN	NaN	NaN	NaN
BST2	Bone marrow stromal antigen 2	Q10589-2;Q10589	Q10589-2;Q10589	4	4	4	20.2	20.2	20.2	18.394	0	124.23	30.038	29.1993	28.8564	-2.93115	NaN	NaN	NaN	NaN	NaN	NaN	NaN	NaN	NaN	NaN	NaN	NaN	NaN	-1.98325	NaN	NaN	NaN	NaN	-0.656922	NaN	NaN	NaN	NaN	NaN	NaN	NaN	NaN	NaN	NaN	NaN	NaN	NaN	NaN
BTAF1	TATA-binding protein-associated factor 172	A0A0A0MTH9;O14981	A0A0A0MTH9;O14981;O14981-2	24	24	24	16.7	16.7	16.7	206.93	0	53.85	30.5419	29.8793	29.1009	-2.0523	2.08161	2.16633	0.872632	0.633199	0.806613	0.935912	NaN	-0.291751	1.97552	0.939904	1.73518	NaN	0.250355	NaN	-1.60973	NaN	NaN	-0.719638	NaN	NaN	0.459851	NaN	0.53824	1.93199	NaN	NaN	NaN	NaN	NaN	NaN	NaN	0.0772429	NaN
BTD	Biotinidase	P43251-4;P43251;P43251-3;P43251-2;C9JSN9	P43251-4;P43251;P43251-3;P43251-2;C9JSN9	5	5	5	11.5	11.5	11.5	58.913	0	103.41	29.4953	28.8656	27.9958	1.07916	-0.571472	NaN	-0.8775	NaN	NaN	NaN	-1.37872	-0.110153	NaN	NaN	-0.548755	NaN	-1.70237	NaN	NaN	-1.33533	NaN	NaN	NaN	NaN	NaN	NaN	NaN	NaN	NaN	-0.763489	NaN	NaN	NaN	NaN	-0.659176	NaN	NaN
BTF3	Transcription factor BTF3	P20290	P20290;H0Y9Y1	17	17	3	79.1	79.1	13.6	22.168	0	323.31	35.4042	33.4731	34.9653	-0.164124	-0.655217	-1.23463	-0.500708	-0.479975	-0.275123	-0.125132	0.119688	-0.227	0.016639	-0.602591	0.225522	0.336055	-0.247525	0.0903115	0.649753	0.0352017	0.118227	0.0829751	0.631989	-0.212517	0.0306892	-0.489666	-0.0904343	0.413811	0.539134	-0.111103	-0.000779292	0.180784	-0.115738	-0.93027	-0.434286	0.23217	0.385376
BTF3	Transcription factor BTF3	P20290-2	P20290-2;D6RDG3	15	1	1	84.6	6.2	6.2	17.699	0	101.55	30.3804	28.1322	30.0394	NaN	NaN	NaN	NaN	NaN	NaN	NaN	NaN	NaN	NaN	3.72683	NaN	NaN	NaN	NaN	NaN	NaN	NaN	0.561888	NaN	NaN	NaN	NaN	NaN	NaN	NaN	NaN	NaN	NaN	NaN	NaN	NaN	NaN	NaN
BTF3L4	Transcription factor BTF3 homolog 4;Transcription factor BTF3	Q96K17;E9PL10;Q96K17-2	Q96K17;E9PL10;Q96K17-2;Q96K17-3	9	9	9	63.3	63.3	63.3	17.27	0	323.31	33.3002	31.761	32.6918	0.398569	-1.91447	-0.84438	-1.26573	0.0054719	-1.46228	-0.774034	-0.790884	-1.15782	-0.236028	-0.195748	-1.04246	-0.191294	-0.55055	-0.309181	-0.188463	0.217975	-0.999308	-1.95366	-0.282369	-0.727403	-0.0207795	-1.49769	0.0716254	-1.01188	NaN	-0.365834	NaN	NaN	-0.159799	-0.902416	-0.828819	-1.13444	-0.833593
BTN3A3	Butyrophilin subfamily 3 member A3	O00478-2;O00478;C9JUV8	O00478-2;O00478;C9JUV8;C9JZT5;C9JQT8;O00481-4;O00481;S4R3N0;C9J877;O00481-2;O00481-3	6	6	5	14.4	14.4	12.1	59.687	0.0003548	28.893	31.4946	27.4018	31.4075	NaN	0.271545	NaN	NaN	NaN	NaN	NaN	NaN	NaN	NaN	NaN	NaN	NaN	NaN	NaN	NaN	NaN	NaN	NaN	NaN	NaN	NaN	NaN	NaN	NaN	NaN	NaN	NaN	NaN	NaN	NaN	NaN	NaN	NaN
BUB1B	Mitotic checkpoint serine/threonine-protein kinase BUB1 beta	O60566;O60566-3;O60566-2	O60566;O60566-3;O60566-2	10	10	10	13.4	13.4	13.4	119.54	0.0025126	9.6131	26.2012	24.3927	25.7162	NaN	NaN	NaN	NaN	NaN	NaN	NaN	NaN	NaN	NaN	NaN	NaN	NaN	NaN	NaN	NaN	NaN	NaN	NaN	NaN	NaN	NaN	NaN	NaN	NaN	NaN	NaN	NaN	NaN	NaN	NaN	NaN	NaN	NaN
BUB3	Mitotic checkpoint protein BUB3	O43684-2;O43684;J3QT28	O43684-2;O43684;J3QT28;J3QSX4	20	20	20	69.6	69.6	69.6	36.954	0	323.31	34.4931	32.7031	34.0007	-0.578952	-0.381855	-1.32085	0.0489337	-0.372785	-0.21068	-0.536398	0.410667	-0.326335	-0.30677	0.317536	0.495286	0.198243	0.308477	0.452279	-0.697827	-0.0481586	-1.24414	0.199751	0.255561	0.242084	-0.00491356	-0.178845	-0.196955	-0.265431	0.627607	-0.527388	-0.335317	-0.752753	-0.249942	-0.0339978	-0.101149	0.0268709	-0.391096
BUD13	BUD13 homolog	Q9BRD0-2;Q9BRD0	Q9BRD0-2;Q9BRD0	6	6	6	12.2	12.2	12.2	55.567	0.0082731	3.9416	29.4896	27.8826	28.9156	NaN	NaN	NaN	NaN	NaN	NaN	NaN	NaN	NaN	NaN	NaN	NaN	NaN	NaN	NaN	NaN	NaN	NaN	NaN	NaN	NaN	NaN	NaN	NaN	NaN	NaN	NaN	NaN	NaN	NaN	NaN	NaN	NaN	NaN
BUD31	Protein BUD31 homolog	P41223;C9JNV2;P41223-2;C9JCD9	P41223;C9JNV2;P41223-2;C9JCD9;F8WCN7	10	10	10	54.9	54.9	54.9	17	0	83.058	31.5552	29.3793	31.1943	1.36525	1.3305	0.690909	-0.379958	-0.0980268	0.551688	1.18967	2.06506	-0.131203	0.331132	0.466027	0.137897	0.106214	1.13166	1.2929	1.72814	NaN	NaN	-0.0116607	0.700795	0.55395	0.0877344	1.40784	0.839315	-0.172327	0.411969	0.415542	0.805458	0.0416635	0.701505	-0.146004	0.750949	-0.584068	0.0935602
BYSL	Bystin	Q13895	Q13895;H7BY94	24	24	19	53.5	53.5	37.3	49.601	0	273.84	31.1854	29.191	30.7684	0.551393	1.10387	0.673014	-0.48661	-0.210863	1.9949	0.767655	1.16671	0.46874	2.43125	0.159371	NaN	1.12994	1.32043	0.721591	1.64252	NaN	-0.204599	-0.279231	0.88924	-0.0461909	0.704518	NaN	0.788101	1.2584	0.215244	1.09963	1.28552	-0.156499	-2.33832	NaN	1.07149	0.546166	1.02786
BZW1	Basic leucine zipper and W2 domain-containing protein 1	Q7L1Q6;Q7L1Q6-4;Q7L1Q6-3;Q7L1Q6-2;C9IZ80	Q7L1Q6;Q7L1Q6-4;Q7L1Q6-3;Q7L1Q6-2;C9IZ80;C9JFN4;H0Y503;C9J188;C9JWF5;C9JV57	31	31	30	56.8	56.8	55.1	48.043	0	175.73	34.3257	32.3118	33.9153	0.327228	1.46462	1.08902	1.32746	0.583038	0.904195	0.673285	0.881665	0.374733	1.21785	-0.341135	0.585828	0.524966	1.08011	0.277747	1.00806	2.15241	1.26963	0.829038	0.0880058	1.68136	0.910963	1.10373	0.867896	1.27298	0.4959	1.16671	0.709291	0.755999	0.0306892	-0.0244432	0.0472592	1.38554	0.788769
BZW2	Basic leucine zipper and W2 domain-containing protein 2	E7ETZ4;Q9Y6E2;B5MCH7;Q75MG1;B5MCE7;E9PFD4	E7ETZ4;Q9Y6E2;B5MCH7;Q75MG1;B5MCE7;E9PFD4;E7EMS9;C9JF98;Q9Y6E2-2;E9PFE3;F8WDX8	29	28	28	57.1	55.4	55.4	46.913	0	323.31	33.6932	31.6336	33.2975	0.518233	0.457437	1.43819	0.559345	0.840121	0.294547	0.71914	0.0893625	-0.399064	1.53481	0.991753	0.665302	1.13034	1.60739	0.297133	1.00655	0.960215	1.01464	-0.122758	1.26849	NaN	-0.415634	0.849039	NaN	0.0464211	0.0139266	0.300651	0.514602	0.663026	-0.219236	-0.803922	NaN	-0.00829038	0.602837
C10orf32-ASMT;C10orf32	UPF0693 protein C10orf32	A0A0B4J1R7;Q96B45	A0A0B4J1R7;Q96B45	5	5	5	69.8	69.8	69.8	11.695	0	37.198	28.3892	27.4526	27.3229	NaN	-1.12891	-2.00202	NaN	NaN	-0.212384	NaN	NaN	NaN	-1.13397	NaN	-1.24229	NaN	NaN	NaN	NaN	NaN	NaN	NaN	NaN	NaN	NaN	NaN	NaN	NaN	NaN	NaN	NaN	NaN	NaN	NaN	NaN	NaN	NaN
C10orf35	Uncharacterized protein C10orf35	Q96D05;Q96D05-2;Q5VVH9	Q96D05;Q96D05-2;Q5VVH9	2	2	2	20.7	20.7	20.7	13.238	0.00034668	25.499	27.6093	26.2448	26.9	NaN	0.670387	-1.30458	NaN	-0.119072	NaN	NaN	NaN	NaN	0.518636	NaN	NaN	NaN	NaN	NaN	NaN	NaN	NaN	NaN	NaN	NaN	0.64524	NaN	NaN	0.167101	NaN	NaN	NaN	NaN	NaN	0.851759	NaN	NaN	-0.387072
C10orf76	UPF0668 protein C10orf76	Q5T2E6;Q5T2E6-2	Q5T2E6;Q5T2E6-2	7	7	7	11.3	11.3	11.3	78.71	0.00034855	26.365	30.2445	28.8101	29.5778	NaN	0.0684644	-1.65068	-1.01677	-1.8546	-1.82179	NaN	NaN	-0.552876	-0.0266459	-0.301497	-0.792557	-0.603095	-1.5107	NaN	-0.645322	NaN	-0.757648	-0.614978	-1.17557	NaN	NaN	NaN	NaN	NaN	NaN	NaN	NaN	NaN	NaN	NaN	NaN	NaN	NaN
C11orf31;SELH	Selenoprotein H	A0A087WYP2;Q8IZQ5;H0YE28	A0A087WYP2;Q8IZQ5;H0YE28	5	5	5	32.2	32.2	32.2	13.303	0	75.61	31.5771	30.9784	30.0194	-1.73802	-2.89432	-2.49127	-2.17306	-2.99148	-2.24619	-2.14714	-1.81924	-1.86481	-2.31287	-1.18449	-1.91191	-2.19515	-1.38398	-2.58597	-3.07972	-2.51895	NaN	-2.41258	-1.65731	-2.17475	-2.31574	-2.01981	NaN	-1.53801	-2.64702	-2.3272	NaN	NaN	-2.16968	NaN	NaN	-2.0421	-2.10861
C11orf52	Uncharacterized protein C11orf52	Q96A22	Q96A22;E9PPX5	5	5	5	46.3	46.3	46.3	13.92	0.00035112	27.421	27.224	26.4909	25.8962	NaN	NaN	NaN	-3.35208	-3.32339	NaN	NaN	-0.949895	NaN	NaN	NaN	NaN	NaN	NaN	NaN	-1.4667	NaN	NaN	NaN	NaN	NaN	NaN	NaN	NaN	NaN	NaN	NaN	NaN	NaN	NaN	NaN	NaN	-1.53028	NaN
C11orf54	Ester hydrolase C11orf54	Q9H0W9-2;Q9H0W9;A0A087WT99;E9PQS1;E9PJU8;Q9H0W9-4;Q9H0W9-3;E9PPB5	Q9H0W9-2;Q9H0W9;A0A087WT99;E9PQS1;E9PJU8;Q9H0W9-4;Q9H0W9-3;E9PPB5;E9PIP1;E9PSC3;E9PLC5;E9PLB3;E9PR95	15	15	15	55.4	55.4	55.4	33.098	0	323.31	32.7504	31.4516	31.9978	0.825786	0.971222	-0.119119	-1.16349	-0.230414	-0.324852	0.378068	-0.296385	0.984115	-1.17834	0.622181	0.630871	0.57415	0.985209	0.822771	-1.31506	0.464564	NaN	-1.11475	-0.37286	-0.252742	-0.327837	-0.296297	0.100978	0.964584	1.22144	1.00633	0.0289935	0.737514	-0.785229	0.754203	0.272382	-0.12904	-1.20986
C11orf58;SMAP	Small acidic protein	E9PM92;O00193;E9PRZ9	E9PM92;O00193;E9PRZ9	6	6	5	37.6	37.6	22.9	17.634	0	323.31	32.2503	30.4395	31.7662	-0.455891	NaN	NaN	NaN	NaN	-1.45676	0.0650208	NaN	NaN	NaN	2.75245	NaN	0.0632269	NaN	0.856866	-1.41196	NaN	NaN	-1.08216	-0.167329	NaN	NaN	NaN	NaN	NaN	NaN	NaN	NaN	NaN	NaN	NaN	NaN	NaN	NaN
C11orf68	UPF0696 protein C11orf68	Q9H3H3-2;Q9H3H3-3;Q9H3H3	Q9H3H3-2;Q9H3H3-3;Q9H3H3	11	11	11	43.2	43.2	43.2	31.43	0	66.215	31.8322	30.3872	31.1718	0.504773	-0.352879	-1.12193	-0.80289	0.705049	0.804714	NaN	0.851599	-0.107057	-1.16463	-0.414787	-0.731159	0.508327	-0.128834	0.165815	0.313246	-0.958224	-0.54981	-0.663739	0.188274	NaN	-0.534558	-0.762363	-0.188693	-0.0412241	0.273337	-0.25281	-0.0732414	0.0411028	-1.79131	-0.991771	0.220578	-0.603994	-0.47309
C11orf73	Protein Hikeshi	Q53FT3;A0A087WYW7	Q53FT3;A0A087WYW7;E9PPG8	5	5	4	21.3	21.3	16.8	21.627	0	71.125	31.9185	30.2495	31.3739	2.19906	0.80331	-0.43821	0.970117	0.947479	2.22194	1.02048	-0.501565	1.06826	0.478816	0.734569	0.450274	1.6234	0.822608	1.83491	NaN	1.32619	NaN	0.372283	0.963918	NaN	0.22367	0.359296	-0.689171	2.09535	NaN	1.88854	1.06447	NaN	0.0996318	0.274769	NaN	0.874522	0.597984
C11orf84	Uncharacterized protein C11orf84	Q9BUA3	Q9BUA3	2	2	2	9.4	9.4	9.4	41.036	0.0089926	3.7214	26.0363	24.768	25.2623	NaN	NaN	NaN	NaN	NaN	NaN	NaN	NaN	NaN	NaN	NaN	NaN	NaN	NaN	NaN	NaN	NaN	NaN	NaN	NaN	NaN	NaN	NaN	NaN	NaN	NaN	NaN	NaN	NaN	NaN	NaN	NaN	NaN	NaN
C11orf98		A0A0B4J220	A0A0B4J220;E9PLD3;E9PRG8	7	7	7	46.3	46.3	46.3	14.234	0	99.002	31.5581	28.9308	31.3034	0.434562	1.73461	NaN	2.13179	1.47788	1.91839	0.720629	1.58395	NaN	2.32046	1.47959	1.39928	1.23903	1.95609	1.4784	0.926151	NaN	1.79344	1.4055	0.839718	1.35089	1.43413	2.53272	2.55043	NaN	NaN	1.76282	2.01357	NaN	0.926151	NaN	NaN	NaN	0.653335
C12orf10	UPF0160 protein MYG1, mitochondrial	Q9HB07;F8VR84	Q9HB07;F8VR84;H3BPH3	16	16	3	50	50	7.4	42.449	0	323.31	34.2837	32.6541	33.7207	0.355242	-0.884834	-0.254255	-0.0867372	-0.82054	-0.431773	0.729183	0.411752	0.527971	0.115566	-0.132499	1.20995	0.327112	1.49406	0.867659	0.482435	0.757535	1.03914	0.654069	0.16092	0.245617	0.41446	-0.451465	0.749663	-0.332589	0.6371	0.0597706	-0.150289	1.36944	-0.134129	-0.35999	0.322736	1.19843	-0.535248
C12orf29	Uncharacterized protein C12orf29	Q8N999-3;Q8N999	Q8N999-3;Q8N999	2	2	2	6	6	6	34.723	0.0016702	11.863	27.217	25.1811	26.8137	NaN	NaN	NaN	NaN	NaN	NaN	NaN	NaN	NaN	NaN	1.00317	0.920217	NaN	NaN	NaN	NaN	NaN	NaN	NaN	NaN	NaN	NaN	NaN	NaN	NaN	NaN	NaN	NaN	NaN	NaN	NaN	NaN	NaN	NaN
C12orf43	Uncharacterized protein C12orf43	F5H7W8;Q96C57;F5H3K2;E7ENF1;G5EA44;F5H8B7	F5H7W8;Q96C57;F5H3K2;E7ENF1;G5EA44;F5H8B7	7	7	7	34.1	34.1	34.1	31.693	0	167.28	28.5515	26.1013	28.2599	1.90053	NaN	NaN	NaN	1.81914	NaN	NaN	NaN	NaN	NaN	NaN	0.988194	NaN	1.9428	NaN	NaN	NaN	NaN	NaN	NaN	NaN	NaN	NaN	NaN	NaN	NaN	NaN	NaN	NaN	NaN	NaN	NaN	NaN	NaN
C12orf57	Protein C10	Q99622;F5GXW5;U3KQ85	Q99622;F5GXW5;U3KQ85;U3KQ07	5	5	5	52.4	52.4	52.4	13.178	0	49.413	27.7436	25.8354	27.2966	NaN	NaN	NaN	NaN	NaN	NaN	NaN	NaN	NaN	NaN	NaN	NaN	NaN	NaN	NaN	NaN	NaN	NaN	NaN	NaN	NaN	NaN	NaN	NaN	NaN	NaN	NaN	NaN	NaN	NaN	NaN	NaN	NaN	NaN
C12orf75;OCC1	Overexpressed in colon carcinoma 1 protein	F8VQD4;Q8TAD7	F8VQD4;Q8TAD7	2	2	2	40.4	40.4	40.4	9.3362	0.00033162	20.334	28.303	26.9732	27.5712	NaN	NaN	NaN	NaN	NaN	NaN	NaN	NaN	NaN	NaN	NaN	NaN	NaN	NaN	NaN	NaN	NaN	NaN	NaN	NaN	NaN	NaN	NaN	NaN	NaN	NaN	NaN	NaN	NaN	NaN	NaN	NaN	NaN	NaN
C14orf1	Probable ergosterol biosynthetic protein 28	Q9UKR5	Q9UKR5	3	3	3	22.9	22.9	22.9	15.864	0.0012313	13.003	26.3593	25.2375	25.4717	NaN	NaN	NaN	NaN	NaN	NaN	NaN	NaN	NaN	NaN	NaN	NaN	NaN	NaN	NaN	NaN	NaN	NaN	NaN	NaN	NaN	NaN	NaN	NaN	NaN	NaN	NaN	NaN	NaN	NaN	NaN	NaN	NaN	NaN
C14orf119	Uncharacterized protein C14orf119	Q9NWQ9	Q9NWQ9	4	4	4	31.4	31.4	31.4	16.009	0.0099445	3.5001	26.3078	25.7299	24.7088	NaN	NaN	NaN	NaN	NaN	NaN	NaN	NaN	NaN	NaN	NaN	NaN	NaN	NaN	NaN	NaN	NaN	NaN	NaN	NaN	NaN	NaN	NaN	NaN	NaN	NaN	NaN	NaN	NaN	NaN	NaN	NaN	NaN	NaN
C14orf142	Uncharacterized protein C14orf142	Q9BXV9	Q9BXV9	2	2	2	42	42	42	10.859	0	39.903	25.5642	24.9153	24.099	NaN	NaN	NaN	NaN	NaN	NaN	NaN	NaN	NaN	NaN	NaN	NaN	NaN	NaN	NaN	NaN	NaN	NaN	NaN	NaN	NaN	NaN	NaN	NaN	NaN	NaN	NaN	NaN	NaN	NaN	NaN	NaN	NaN	NaN
C14orf159	UPF0317 protein C14orf159, mitochondrial	Q7Z3D6-2;Q7Z3D6-3;Q7Z3D6;Q7Z3D6-5;H0YB09;Q7Z3D6-4;A0A0C4DGD4	Q7Z3D6-2;Q7Z3D6-3;Q7Z3D6;Q7Z3D6-5;H0YB09;Q7Z3D6-4;A0A0C4DGD4;H0YB11;A0A0C4DGD8;E5RJ62;E5RIU5;E5RJ87;E5RIL4	15	15	7	34.3	34.3	15	66.926	0	79.928	30.3409	29.4928	29.171	-1.15454	-1.5904	NaN	-2.36149	-0.516491	NaN	NaN	NaN	-2.03457	-1.41897	NaN	-0.0101925	-2.11135	-2.79356	-1.50238	-2.33818	-2.17475	-1.21592	-0.563646	0.171079	-2.32807	NaN	-2.98256	NaN	-1.05349	NaN	NaN	NaN	NaN	-1.20417	NaN	NaN	-2.82603	NaN
C14orf166	UPF0568 protein C14orf166	Q9Y224;G3V4C6	Q9Y224;G3V4C6;G3V4E7	25	25	15	82.8	82.8	48.8	28.068	0	323.31	34.3547	32.7481	33.7804	-0.304541	-0.126801	-0.285935	0.208268	-0.269634	-0.42372	0.063779	0.931834	-0.958982	-0.390094	-0.620379	NaN	-0.284318	-0.532074	-0.18641	-0.387902	-0.489261	-1.07957	0.0538064	-0.730488	0.346418	-0.258511	-0.71622	-0.17599	-0.61916	-0.321279	-0.308698	-0.238323	0.0361869	0.211261	0.129613	0.183836	0.25544	-0.114785
C15orf38-AP3S2;ARPIN	Arpin	A0A0A6YYH1;Q7Z6K5-2;Q7Z6K5	A0A0A6YYH1;Q7Z6K5-2;Q7Z6K5;H0YMK0;H0YMP5;H0YL85;H0YL03	14	14	9	34.5	34.5	25.4	43.881	0	94.517	32.4008	30.0636	32.0826	NaN	-0.707501	-1.38139	-0.12213	1.5635	0.675184	0.14274	-0.725947	0.39605	-0.893705	0.147958	-0.106793	0.0140695	-0.136934	0.0254541	0.979586	-0.0190972	NaN	1.36787	-0.597387	NaN	NaN	NaN	-0.155341	-3.41778	NaN	NaN	NaN	NaN	NaN	NaN	NaN	-0.265622	NaN
C15orf40	UPF0235 protein C15orf40	Q8WUR7;H3BQZ5;H0Y996;H3BMR1;Q8WUR7-2;Q8WUR7-3	Q8WUR7;H3BQZ5;H0Y996;H3BMR1;Q8WUR7-2;Q8WUR7-3	2	2	2	17.6	17.6	17.6	16.353	0.0072279	4.4197	27.6235	27.1405	25.81	NaN	NaN	NaN	NaN	NaN	NaN	NaN	NaN	NaN	NaN	NaN	NaN	NaN	NaN	NaN	NaN	NaN	NaN	NaN	NaN	NaN	NaN	NaN	NaN	NaN	NaN	NaN	NaN	NaN	NaN	NaN	NaN	NaN	NaN
C15orf41	Uncharacterized protein C15orf41	H3BS01;Q9Y2V0;H3BNF9;Q9Y2V0-2	H3BS01;Q9Y2V0;H3BNF9;Q9Y2V0-2	2	2	2	8.4	8.4	8.4	32.92	0.0099548	3.5216	25.3667	22.3171	25.181	NaN	NaN	NaN	NaN	NaN	NaN	NaN	NaN	NaN	NaN	NaN	NaN	NaN	NaN	NaN	NaN	NaN	NaN	NaN	NaN	NaN	NaN	NaN	NaN	NaN	NaN	NaN	NaN	NaN	NaN	NaN	NaN	NaN	NaN
C15orf52	Uncharacterized protein C15orf52	Q6ZUT6;Q6ZUT6-2	Q6ZUT6;Q6ZUT6-2;H0YM82;H0YK65	10	10	1	23.2	23.2	1.7	57.324	0	73.57	28.5067	27.2498	27.7247	NaN	NaN	NaN	NaN	NaN	NaN	NaN	NaN	NaN	NaN	0.795933	NaN	NaN	NaN	NaN	NaN	NaN	NaN	NaN	0.365692	NaN	NaN	NaN	NaN	NaN	NaN	NaN	NaN	NaN	NaN	NaN	NaN	NaN	NaN
C16orf13	UPF0585 protein C16orf13	Q96S19;A0A087WYU2;Q96S19-3;Q96S19-5	Q96S19;A0A087WYU2;Q96S19-3;Q96S19-5	9	9	5	52	52	27	22.578	0	106.07	31.6438	30.7643	30.5122	-1.65531	-4.1639	-1.61348	-1.84053	-0.719566	-1.24893	NaN	-1.32178	-0.796636	-0.723277	-1.23443	-0.659039	-0.2396	0.300651	0.210638	-0.916998	-0.0180889	-0.907332	-0.026543	-0.432046	-3.4619	-0.900691	-2.8455	-0.886353	-1.9605	NaN	-1.90666	-2.10594	0.0897694	-0.248605	-0.7063	-1.08571	-0.615243	-2.33606
C16orf58	RUS1 family protein C16orf58	H3BSM7;Q96GQ5;H3BR29	H3BSM7;Q96GQ5;H3BR29;I3L2V0;H3BTA0;H3BS97	16	16	9	30.9	30.9	17.4	50.783	0	67.726	31.2098	30.3823	30.0139	-0.867936	-1.94803	-1.32016	-1.39589	-0.177523	-1.71885	-1.17065	-1.4288	-1.07191	-0.314123	-1.0948	-0.703455	-1.07421	-1.69148	-1.83769	-0.970639	0.302056	-1.59031	0.202261	NaN	NaN	NaN	-1.18567	NaN	NaN	NaN	NaN	0.715981	NaN	NaN	NaN	NaN	NaN	NaN
C16orf62	UPF0505 protein C16orf62	Q7Z3J2;F5H7K1;E7EWW0;C9J7I2;Q7Z3J2-2;H3BV68	Q7Z3J2;F5H7K1;E7EWW0;C9J7I2;Q7Z3J2-2;H3BV68;H3BVG8;H3BUS7;H3BNX2;F6S1J4;H3BRV8;I3L1U5	15	15	14	21.2	21.2	20.4	109.56	0	68.362	29.4265	28.307	28.5368	NaN	NaN	NaN	-1.43024	-0.766873	NaN	NaN	NaN	-1.46267	-1.75555	-1.04451	-0.704206	-0.263577	-1.05715	-1.17176	0.634129	NaN	NaN	NaN	-0.701623	NaN	NaN	-0.605266	-0.295075	-0.408397	NaN	-0.468731	NaN	NaN	-0.708373	-0.422037	-1.25691	-0.777863	-1.61958
C16orf70	UPF0183 protein C16orf70	H3BSG0;Q9BSU1;H3BS58;Q9BSU1-2	H3BSG0;Q9BSU1;H3BS58;Q9BSU1-2;H3BRA5	5	5	5	25.3	25.3	25.3	35.989	0.00049489	19.863	28.9903	27.3009	28.4549	-1.16152	-0.849726	0.037312	NaN	NaN	NaN	-0.192365	-0.429323	NaN	-0.459219	-0.40053	-0.181264	-0.0559362	NaN	NaN	NaN	NaN	NaN	NaN	-0.244258	NaN	NaN	NaN	NaN	NaN	NaN	NaN	NaN	NaN	NaN	NaN	NaN	NaN	NaN
C17orf59	Uncharacterized protein C17orf59	Q96GS4	Q96GS4	6	6	6	27.7	27.7	27.7	37.226	0.00018188	33.051	29.3159	28.4419	28.1779	NaN	-2.15991	-1.6312	-1.58883	-1.12917	NaN	-0.513296	-0.754261	-1.16845	-1.40186	NaN	-1.31977	-0.423778	-1.37583	NaN	-0.588379	NaN	NaN	NaN	NaN	NaN	-1.56957	-1.177	NaN	NaN	-0.455831	NaN	NaN	-1.28571	-1.34289	NaN	NaN	-1.37512	-1.69965
C17orf62	Uncharacterized protein C17orf62	Q9BQA9-2;Q9BQA9;J3QRG5;J3KSJ5;J3KTF4;J3QKS6	Q9BQA9-2;Q9BQA9;J3QRG5;J3KSJ5;J3KTF4;J3QKS6;J3QRZ2;J3QLB7;J3QQQ4;H0Y2X1;J3QS53;J3QKZ6;J3KTI1;J3KSB6;J3KS78	7	7	7	44.5	44.5	44.5	19.436	0	37.104	29.2358	28.6125	27.7246	NaN	-1.29711	NaN	-1.67816	NaN	-0.402664	NaN	-1.88066	-1.50328	-3.99277	-2.97846	NaN	-1.99931	NaN	-0.902848	NaN	NaN	NaN	-0.990051	NaN	-0.690149	-1.81878	-1.49574	-1.48653	NaN	NaN	-1.28486	-1.29513	NaN	NaN	NaN	-1.23579	NaN	-2.08828
C17orf75	Protein Njmu-R1	J9JIC5;Q9HAS0;J3KRR1	J9JIC5;Q9HAS0;J3KRR1;K7EII1;K7ERX0;K7EIQ2;J3KT97	10	10	10	35.4	35.4	35.4	44.609	0	69.93	30.9114	28.5892	30.5895	0.822037	-0.806468	0.755657	0.280838	-0.03518	0.273098	1.83248	NaN	0.952483	0.711231	-0.151202	0.508429	0.970707	1.9631	0.927062	0.850959	NaN	NaN	1.00187	0.535058	NaN	1.18352	1.36474	NaN	-0.00382825	NaN	-0.0171688	0.272979	NaN	NaN	NaN	NaN	1.11237	0.495388
C17orf85	Uncharacterized protein C17orf85	Q53F19;Q53F19-2	Q53F19;Q53F19-2;K7ELP6	12	12	12	17.7	17.7	17.7	70.592	0	114.89	29.8899	28.2469	29.3332	-0.103612	0.95836	0.410667	1.35705	0.845831	-0.118429	0.382944	NaN	0.338225	0.781654	0.614192	1.15108	NaN	0.648833	NaN	NaN	NaN	NaN	NaN	0.310107	NaN	NaN	NaN	NaN	1.98415	NaN	NaN	NaN	NaN	NaN	NaN	NaN	0.125122	NaN
C18orf21	UPF0711 protein C18orf21	Q32NC0;L7N2F3;A0A087X0E7;Q32NC0-2	Q32NC0;L7N2F3;A0A087X0E7;Q32NC0-2	2	2	2	11.4	11.4	11.4	24.826	0	90.449	24.823	21.5161	24.6693	NaN	NaN	NaN	NaN	NaN	NaN	NaN	NaN	NaN	NaN	NaN	NaN	NaN	NaN	NaN	NaN	NaN	NaN	NaN	NaN	NaN	NaN	NaN	NaN	NaN	NaN	NaN	NaN	NaN	NaN	NaN	NaN	NaN	NaN
C18orf8	Uncharacterized protein C18orf8	K7ENL9;Q96DM3;A0A087WZD4	K7ENL9;Q96DM3;A0A087WZD4;K7EIS6;K7EL80;K7EQJ3;K7EQ65	10	10	10	23.6	23.6	23.6	69.389	0.00033091	20.141	28.7921	27.0659	28.2729	0.434562	NaN	NaN	0.28238	-0.333225	-0.527907	NaN	NaN	NaN	0.808097	NaN	-0.683067	1.04418	NaN	NaN	-1.0893	NaN	NaN	NaN	0.75873	NaN	NaN	NaN	NaN	1.5216	NaN	NaN	NaN	NaN	NaN	NaN	NaN	0.0724488	-0.484308
C19orf12	Protein C19orf12	K7EPS8;Q9NSK7-3;Q9NSK7-4;Q9NSK7;F8W6J3	K7EPS8;Q9NSK7-3;Q9NSK7-4;Q9NSK7;F8W6J3;Q9NSK7-2	3	3	3	18.9	18.9	18.9	11.056	0.0041771	6.1051	27.2672	26.3248	26.2072	1.06826	NaN	NaN	NaN	NaN	NaN	NaN	NaN	NaN	NaN	NaN	NaN	NaN	NaN	-0.994499	NaN	NaN	NaN	NaN	NaN	NaN	NaN	NaN	NaN	NaN	NaN	NaN	NaN	NaN	NaN	NaN	NaN	NaN	NaN
C19orf25	UPF0449 protein C19orf25	E7EP72;Q9UFG5	E7EP72;Q9UFG5;K7EK56;Q9UFG5-2;K7ER12;K7EQW1;A0A087WUU5;K7ELZ1	5	5	5	36.7	36.7	36.7	17.055	0	58.129	30.3932	29.725	28.9615	NaN	-3.19615	-3.07412	-1.98988	-2.46156	-1.18873	-1.47221	-1.39108	-2.04388	-1.60705	NaN	-1.33152	NaN	-1.38802	NaN	-0.788664	NaN	NaN	-1.20018	NaN	-2.13987	-1.51655	-3.02856	-2.33432	-0.935807	-1.86286	-2.24879	NaN	NaN	-1.87615	-1.67904	-2.52583	-1.06885	-1.22789
C19orf43	Uncharacterized protein C19orf43	Q9BQ61	Q9BQ61;K7EN60;K7ELS0	10	10	8	52.8	52.8	30.1	18.419	0	239.71	33.591	32.7842	32.3679	1.7129	0.364012	-0.553786	-0.371628	0.32987	0.585539	NaN	-0.814007	0.0561673	0.841007	0.697774	0.156655	0.55611	1.11083	0.695905	NaN	NaN	0.206143	-0.718996	-0.0689827	-1.44066	-0.975255	0.979733	0.822118	0.147176	0.251083	-0.200216	NaN	-0.33368	-0.0391473	-0.625378	0.395063	-0.256356	-0.0272779
C19orf47	Uncharacterized protein C19orf47	Q8N9M1-3;Q8N9M1-2;Q8N9M1;J3QS80	Q8N9M1-3;Q8N9M1-2;Q8N9M1;J3QS80;J3QKZ5;J3QS16	5	5	5	16.7	16.7	16.7	29.751	0.00018073	31.901	28.6664	26.7087	28.237	NaN	NaN	0.931834	-0.153078	0.584674	NaN	0.32987	NaN	NaN	1.7307	NaN	NaN	NaN	NaN	NaN	NaN	NaN	NaN	0.607863	NaN	NaN	NaN	NaN	NaN	NaN	NaN	-0.287466	NaN	NaN	NaN	NaN	NaN	NaN	NaN
C19orf52	Uncharacterized protein C19orf52	Q9BSF4	Q9BSF4;K7ENF5	7	7	7	34.6	34.6	34.6	29.233	0	63.475	30.3145	28.8266	29.6785	-0.492099	-1.07082	NaN	-0.355664	-0.810308	NaN	NaN	-0.478708	NaN	0.661111	-0.00659373	-0.0698153	NaN	NaN	0.147176	NaN	NaN	NaN	0.425567	-0.0100762	-1.19615	-0.534245	-0.95828	-0.341665	-1.24445	NaN	-0.146004	-1.11285	NaN	NaN	-0.20229	0.894527	-0.00756511	NaN
C19orf53	Leydig cell tumor 10 kDa protein homolog	Q9UNZ5;A0A0A0MQS3	Q9UNZ5;A0A0A0MQS3	4	4	2	17.2	17.2	8.1	10.576	0.0093361	3.5885	28.7157	26.6442	28.3238	NaN	NaN	NaN	NaN	NaN	NaN	NaN	NaN	NaN	NaN	NaN	NaN	NaN	NaN	NaN	NaN	NaN	NaN	0.0936954	-0.268539	NaN	NaN	NaN	NaN	NaN	NaN	NaN	NaN	NaN	NaN	NaN	NaN	NaN	NaN
C19orf66	UPF0515 protein C19orf66	Q9NUL5;Q9NUL5-3;Q9NUL5-4;Q9NUL5-2	Q9NUL5;Q9NUL5-3;Q9NUL5-4;Q9NUL5-2;K7EMS9	5	5	5	17.2	17.2	17.2	33.11	0.0029206	8.6936	27.0198	26.1738	25.8474	-1.21417	NaN	NaN	NaN	NaN	NaN	NaN	NaN	NaN	-1.09471	-1.28434	NaN	NaN	NaN	NaN	NaN	NaN	NaN	NaN	-0.619093	NaN	NaN	NaN	NaN	NaN	NaN	NaN	NaN	NaN	NaN	NaN	NaN	NaN	NaN
C1orf122	Uncharacterized protein C1orf122	Q6ZSJ8	Q6ZSJ8;Q6ZSJ8-2	3	3	3	37.3	37.3	37.3	11.471	0.00034868	26.387	27.2392	25.6119	26.6749	NaN	-0.886006	NaN	NaN	NaN	NaN	NaN	NaN	NaN	NaN	NaN	NaN	NaN	NaN	NaN	NaN	NaN	NaN	NaN	NaN	NaN	NaN	NaN	NaN	NaN	NaN	NaN	NaN	NaN	NaN	NaN	NaN	NaN	NaN
C1orf123	UPF0587 protein C1orf123	Q9NWV4	Q9NWV4	7	7	7	56.2	56.2	56.2	18.048	0	323.31	32.2409	30.23	31.8295	1.65453	0.621524	-0.198146	0.169797	NaN	NaN	1.72465	1.10729	NaN	1.08563	0.673737	0.123931	0.122076	1.57903	0.571143	2.42726	0.495183	NaN	NaN	-0.213253	0.126576	NaN	1.0418	0.529671	0.893051	NaN	0.757962	NaN	NaN	NaN	1.24726	NaN	0.24062	-1.46538
C1orf198	Uncharacterized protein C1orf198	Q9H425;Q9H425-3	Q9H425;Q9H425-3;Q9H425-2;E5RFY9;E5RI90	15	15	15	62.1	62.1	62.1	36.346	0	218.97	31.1958	29.8445	30.4781	0.293488	0.166458	-0.914847	-0.894215	0.681944	-1.07367	NaN	NaN	-0.489261	-0.573059	-0.336173	-0.682302	0.161694	-0.899614	-0.471009	0.0440444	0.326997	-0.97095	0.63385	0.675093	NaN	-0.334989	-0.682951	-0.177017	NaN	-0.332353	-0.832539	NaN	-0.701905	NaN	NaN	NaN	-0.85173	-1.13685
C1orf21	Uncharacterized protein C1orf21	Q9H246	Q9H246	4	4	4	38.8	38.8	38.8	13.865	0.00096525	16.871	26.9243	26.2718	25.4658	NaN	NaN	NaN	NaN	NaN	-2.45546	NaN	NaN	NaN	NaN	-2.84581	NaN	NaN	NaN	NaN	NaN	NaN	NaN	NaN	NaN	NaN	NaN	NaN	NaN	NaN	NaN	NaN	NaN	NaN	NaN	NaN	NaN	NaN	NaN
C1orf226	Uncharacterized protein C1orf226	A1L170;A1L170-2;F8W6W0	A1L170;A1L170-2;F8W6W0	3	3	3	15.8	15.8	15.8	29.057	0	115.92	27.527	26.718	26.3068	NaN	NaN	-0.364812	NaN	-3.56199	-2.58649	NaN	NaN	NaN	NaN	NaN	NaN	NaN	NaN	NaN	NaN	NaN	NaN	NaN	NaN	NaN	NaN	NaN	NaN	NaN	NaN	NaN	NaN	NaN	NaN	NaN	NaN	NaN	NaN
C1orf50	Uncharacterized protein C1orf50	Q9BV19	Q9BV19	6	6	6	50.8	50.8	50.8	21.876	0.00033613	21.925	27.4787	25.9849	26.8459	NaN	NaN	NaN	NaN	NaN	NaN	NaN	NaN	NaN	NaN	NaN	NaN	NaN	NaN	NaN	NaN	NaN	NaN	NaN	NaN	NaN	NaN	NaN	NaN	NaN	NaN	NaN	NaN	NaN	NaN	NaN	NaN	NaN	NaN
C1QA	Complement C1q subcomponent subunit A	P02745;X6RLJ0	P02745;X6RLJ0	5	5	5	18.4	18.4	18.4	26.016	0	53.728	29.0934	28.941	25.7749	NaN	-4.38733	NaN	NaN	NaN	NaN	NaN	NaN	-4.16168	NaN	NaN	-5.78277	NaN	NaN	-2.27495	NaN	NaN	NaN	NaN	NaN	NaN	NaN	NaN	NaN	-4.82816	NaN	-3.0499	NaN	NaN	NaN	NaN	NaN	NaN	NaN
C1QB	Complement C1q subcomponent subunit B	A0A0A0MSV6;D6R934;P02746	A0A0A0MSV6;D6R934;P02746;D6RGJ1	8	8	8	31.4	31.4	31.4	24.117	0	200.08	31.4997	31.2031	29.0717	-3.08939	-1.25329	-1.82001	-0.141812	0.0542234	NaN	NaN	-4.35813	-4.56545	-3.29988	-2.7291	-6.3889	-1.54141	-3.76985	-2.61936	NaN	NaN	-4.0121	-0.48748	-2.73899	NaN	-5.89411	-3.75487	NaN	-4.91276	-5.95904	-5.05544	-3.82202	NaN	NaN	-2.21692	-2.56952	-2.92248	-4.41221
C1QBP	Complement component 1 Q subcomponent-binding protein, mitochondrial	Q07021;I3L3Q7;I3L3B0	Q07021;I3L3Q7;I3L3B0	8	8	8	34	34	34	31.362	0	323.31	32.3776	29.7373	32.1253	NaN	NaN	NaN	NaN	NaN	NaN	NaN	NaN	NaN	NaN	1.10715	NaN	0.979294	NaN	0.423739	NaN	NaN	NaN	NaN	0.83754	NaN	NaN	NaN	NaN	NaN	NaN	NaN	NaN	NaN	NaN	NaN	NaN	NaN	NaN
C1QC	Complement C1q subcomponent subunit C	P02747	P02747	5	5	5	25.3	25.3	25.3	25.773	0	279.32	31.8995	31.7249	28.7662	-4.3621	-2.92084	-1.85413	-4.09836	-3.40521	NaN	-4.44889	-6.08373	-3.73002	-4.56987	-4.03009	-5.43534	-5.09749	-3.3876	-3.42314	-1.8806	NaN	NaN	-4.01735	-5.28732	-5.98548	-5.27481	NaN	NaN	-5.82615	-5.65043	-5.91842	NaN	NaN	NaN	NaN	NaN	-2.9712	-5.08794
C1R	Complement C1r subcomponent;Complement C1r subcomponent heavy chain;Complement C1r subcomponent light chain	B4DPQ0;P00736;F5H2D0	B4DPQ0;P00736;F5H2D0;F5H1V0;F5H6Y3;F5H3N3	13	13	13	24.9	24.9	24.9	81.889	0	122.07	29.6539	29.4138	26.948	-3.66374	NaN	-1.3039	NaN	NaN	NaN	NaN	NaN	NaN	-3.15187	-2.47546	NaN	NaN	-2.84125	-3.14242	NaN	NaN	NaN	-2.64025	NaN	NaN	NaN	NaN	NaN	NaN	NaN	NaN	NaN	NaN	NaN	NaN	NaN	NaN	NaN
C1S	Complement C1s subcomponent;Complement C1s subcomponent heavy chain;Complement C1s subcomponent light chain	P09871;A0A087X232;F8WCZ6	P09871;A0A087X232;F8WCZ6;H0Y5D1;F5H7T4;B5MCV4	9	9	8	17.3	17.3	16.1	76.684	0	66.988	29.2811	29.0807	26.3341	-2.5679	NaN	NaN	NaN	NaN	NaN	NaN	NaN	NaN	NaN	NaN	NaN	NaN	-4.97102	-0.786647	NaN	NaN	NaN	NaN	NaN	NaN	NaN	NaN	NaN	NaN	NaN	NaN	NaN	NaN	NaN	NaN	NaN	NaN	NaN
C2	Complement C2;Complement C2b fragment;Complement C2a fragment	P06681;A0A0G2JL69;P06681-3;B4DQI1;A0A0G2JIE7;H0Y3H6;P06681-2;A0A0G2JK28	P06681;A0A0G2JL69;P06681-3;B4DQI1;A0A0G2JIE7;H0Y3H6;P06681-2;A0A0G2JK28	14	4	2	25.3	8.6	5.2	83.267	0	285.08	26.8466	26.5759	24.2994	NaN	NaN	NaN	NaN	NaN	NaN	NaN	NaN	NaN	NaN	NaN	NaN	NaN	NaN	NaN	NaN	NaN	NaN	NaN	NaN	NaN	NaN	NaN	NaN	NaN	NaN	NaN	NaN	NaN	NaN	NaN	NaN	NaN	NaN
C20orf27	UPF0687 protein C20orf27	Q9GZN8;Q9GZN8-2;H7BYU9	Q9GZN8;Q9GZN8-2;H7BYU9	7	7	7	56.9	56.9	56.9	19.291	0	58.526	31.8659	29.2731	31.6044	0.533464	0.642655	0.930018	0.1133	1.90115	0.980683	0.698752	NaN	NaN	0.638862	1.54577	1.27816	0.62686	1.11969	0.89724	0.840443	NaN	NaN	0.7433	0.841007	NaN	0.963918	NaN	0.66029	NaN	NaN	NaN	NaN	NaN	NaN	NaN	NaN	NaN	NaN
C21orf33	ES1 protein homolog, mitochondrial	A0A0B4J2D5;P30042;H7C1F6;A0A0B4J2H4;P30042-2	A0A0B4J2D5;P30042;H7C1F6;A0A0B4J2H4;P30042-2;F2Z2Q0;H7BYH1	18	18	1	73.5	73.5	10.4	28.142	0	323.31	35.3297	33.4845	34.8592	-0.587706	-0.724182	0.227371	0.00891703	0.618427	-0.284933	-0.0975328	0.0298416	0.603407	-0.37632	-0.198444	0.0822938	-0.472249	-0.46919	0.591009	-0.18472	0.814755	0.161178	-0.706959	-0.155454	-0.770018	0.332164	-1.28465	0.177344	-0.168431	0.529771	0.0492126	0.1149	-0.00549265	-0.195484	-0.517544	0.521855	-0.878507	-0.0774976
C21orf59	UPF0769 protein C21orf59	P57076;H7C2R6;H7BZW1;C9J818	P57076;H7C2R6;H7BZW1;C9J818;C9JX57;D3DSE6;F8VZ95	6	6	6	27.2	27.2	27.2	33.224	0	65.852	28.6629	26.4038	28.3248	NaN	NaN	NaN	NaN	NaN	NaN	NaN	NaN	NaN	NaN	NaN	NaN	1.02723	NaN	NaN	NaN	NaN	NaN	NaN	-0.497771	NaN	NaN	NaN	NaN	NaN	NaN	NaN	NaN	NaN	NaN	NaN	NaN	NaN	NaN
C2CD2	C2 domain-containing protein 2	Q9Y426-2;Q9Y426-3;Q9Y426	Q9Y426-2;Q9Y426-3;Q9Y426	5	5	5	11.6	11.6	11.6	58.612	0	133.19	27.1364	23.7593	26.9904	NaN	NaN	NaN	-0.564606	NaN	NaN	NaN	NaN	NaN	NaN	NaN	NaN	NaN	NaN	NaN	NaN	NaN	NaN	NaN	NaN	NaN	NaN	NaN	NaN	NaN	NaN	NaN	NaN	NaN	NaN	NaN	NaN	NaN	NaN
C2CD2L	C2 domain-containing protein 2-like	E9PK05;O14523;O14523-2	E9PK05;O14523;O14523-2	5	5	5	24	24	24	41.278	0.0012467	13.822	25.6767	24.5027	24.832	NaN	NaN	NaN	NaN	-1.42705	-0.0756721	NaN	NaN	NaN	NaN	NaN	NaN	NaN	NaN	NaN	NaN	NaN	NaN	NaN	NaN	NaN	NaN	NaN	NaN	NaN	NaN	NaN	NaN	NaN	NaN	NaN	NaN	NaN	NaN
C2CD5	C2 domain-containing protein 5	Q86YS7;Q86YS7-3	Q86YS7;Q86YS7-3;H0YFE9;H0YFC4	14	14	2	13.8	13.8	2.4	110.45	0	101.09	28.941	27.7085	28.1412	NaN	0.437121	NaN	-2.64765	-2.64647	-2.9203	NaN	NaN	NaN	NaN	NaN	NaN	NaN	-0.84731	NaN	-0.6716	NaN	NaN	-2.5508	NaN	NaN	NaN	NaN	NaN	NaN	NaN	NaN	NaN	NaN	NaN	-3.10768	NaN	NaN	NaN
C2orf47	Uncharacterized protein C2orf47, mitochondrial	Q8WWC4;H7C0V0	Q8WWC4;H7C0V0	6	6	6	21.6	21.6	21.6	32.544	0	39.628	30.7227	28.9104	30.2392	NaN	0.761285	1.0529	NaN	NaN	NaN	-0.793807	NaN	NaN	0.500292	0.402286	0.528171	-0.128204	0.0943712	-0.223626	NaN	NaN	NaN	1.46268	0.690462	NaN	0.0575542	0.654344	-0.285513	0.059909	NaN	NaN	NaN	NaN	NaN	NaN	NaN	-0.349346	NaN
C2orf49	Ashwin	Q9BVC5;C9J4K0;Q9BVC5-2	Q9BVC5;C9J4K0;Q9BVC5-2	6	6	6	27.6	27.6	27.6	25.858	0	63.865	28.9872	27.0553	28.5487	0.214249	-0.0698607	0.841571	0.381173	0.910963	NaN	0.830337	NaN	NaN	0.710966	NaN	0.98061	NaN	0.373621	NaN	0.235359	NaN	NaN	NaN	0.135009	0.233275	NaN	NaN	NaN	1.40229	NaN	0.796099	NaN	-0.195302	NaN	NaN	NaN	NaN	NaN
C2orf72	Uncharacterized protein C2orf72	A6NCS6	A6NCS6	2	2	2	6.8	6.8	6.8	30.48	0.00735	4.3771	31.3637	29.6861	30.8229	NaN	NaN	NaN	-0.233362	-0.0417289	NaN	-0.877924	-0.286832	NaN	0.716245	NaN	NaN	-0.0924171	0.0434844	-0.150897	NaN	NaN	NaN	NaN	0.0619835	NaN	NaN	-0.32182	NaN	-0.754699	NaN	NaN	NaN	NaN	NaN	NaN	NaN	-0.277516	NaN
C3	Complement C3;Complement C3 beta chain;C3-beta-c;Complement C3 alpha chain;C3a anaphylatoxin;Acylation stimulating protein;Complement C3b alpha chain;Complement C3c alpha chain fragment 1;Complement C3dg fragment;Complement C3g fragment;Complement C3d fragment;Complement C3f fragment;Complement C3c alpha chain fragment 2	P01024	P01024;M0QYC8;M0QXZ3;M0R1Q1;M0R0Q9	118	118	105	69.1	69.1	65.8	187.15	0	323.31	36.9659	36.6785	34.4976	-2.40966	-2.60226	-2.74449	-3.03351	-2.69928	-1.38707	-3.78107	-3.17085	-3.98519	-4.84137	-2.59048	-4.80951	-3.29336	-3.34862	-3.86208	-2.83362	-3.84239	-3.56968	-4.26704	-3.71388	-4.77897	-4.45831	-2.54717	-2.79716	-4.50001	-4.94311	-3.32197	-2.41465	-3.86537	-3.18679	-3.2641	-4.44044	-3.42357	-3.9824
C3orf17	Uncharacterized protein C3orf17	Q6NW34-2;Q6NW34	Q6NW34-2;Q6NW34;E9PFF8	7	7	7	13.9	13.9	13.9	56.748	0.0013707	12.141	26.7833	24.706	26.3932	NaN	NaN	NaN	NaN	NaN	NaN	NaN	NaN	NaN	NaN	NaN	NaN	NaN	NaN	NaN	NaN	NaN	NaN	NaN	NaN	NaN	NaN	NaN	NaN	NaN	NaN	NaN	NaN	NaN	NaN	NaN	NaN	NaN	NaN
C3orf38	Uncharacterized protein C3orf38	Q5JPI3-2;Q5JPI3	Q5JPI3-2;Q5JPI3;E9PFZ1	4	4	4	21.4	21.4	21.4	37.28	0.00096308	16.607	25.9833	25.1878	24.7448	NaN	NaN	NaN	NaN	NaN	NaN	NaN	NaN	NaN	NaN	NaN	NaN	NaN	NaN	NaN	NaN	NaN	NaN	NaN	NaN	NaN	NaN	NaN	NaN	NaN	NaN	NaN	NaN	NaN	NaN	NaN	NaN	NaN	NaN
C4A	Complement C4-A;Complement C4 beta chain;Complement C4-A alpha chain;C4a anaphylatoxin;C4b-A;C4d-A;Complement C4 gamma chain	P0C0L4;P0C0L4-2	P0C0L4;P0C0L4-2	95	95	1	57.3	57.3	0.7	192.78	0	323.31	36.5561	36.4612	32.5837	-4.35715	-3.81636	-3.83553	-4.73847	-2.81208	-2.98999	-4.16698	-4.9003	-4.1703	-4.99852	-4.00393	-4.16667	-4.46161	-3.63616	-3.73391	-5.41162	-5.55911	-5.19781	-5.07223	-5.13832	-5.09453	-4.74848	-4.4547	-5.30432	-4.86359	-4.97388	-5.08089	-5.18029	-4.65796	-5.86742	-4.85254	-4.3133	-4.19461	-3.94442
C4B	Complement C4-B;Complement C4 beta chain;Complement C4-B alpha chain;C4a anaphylatoxin;C4b-B;C4d-B;Complement C4 gamma chain	P0C0L5;F5GXS0	P0C0L5;F5GXS0	94	5	1	58.6	4.4	1	192.75	0	323.31	30.7064	30.55	27.4226	NaN	NaN	NaN	NaN	NaN	NaN	-4.17267	NaN	NaN	-3.17867	NaN	NaN	-4.69544	NaN	NaN	NaN	NaN	NaN	NaN	NaN	NaN	NaN	NaN	NaN	NaN	NaN	NaN	NaN	NaN	NaN	NaN	NaN	NaN	NaN
C4BPA	C4b-binding protein alpha chain	P04003	P04003;A6PVY5;F2Z2V7	23	23	23	50.9	50.9	50.9	67.033	0	323.31	31.8962	31.7568	28.4559	NaN	-4.74217	NaN	NaN	NaN	NaN	NaN	-3.96628	NaN	-6.82151	NaN	-5.72776	NaN	-4.24959	-0.952071	-3.23406	NaN	NaN	NaN	-3.48859	NaN	-4.6017	NaN	NaN	-5.8702	-6.18002	-3.2045	NaN	NaN	NaN	NaN	NaN	-2.84882	-3.90308
C4orf27	UPF0609 protein C4orf27	Q9NWY4	Q9NWY4	9	9	8	29.5	29.5	25.4	39.436	0.00033422	21.222	28.4904	27.7681	27.1462	NaN	1.9816	1.51435	0.378956	1.28759	-0.670704	NaN	NaN	NaN	NaN	NaN	NaN	NaN	NaN	NaN	NaN	NaN	NaN	NaN	NaN	NaN	0.606632	NaN	2.03164	NaN	0.942158	NaN	NaN	-0.393577	NaN	NaN	0.53087	0.63171	NaN
C4orf32	Uncharacterized protein C4orf32	Q8N8J7	Q8N8J7	2	2	2	14.4	14.4	14.4	14.652	0.0016667	11.709	28.1015	26.9116	27.2693	NaN	NaN	NaN	NaN	NaN	NaN	NaN	NaN	NaN	-0.254444	NaN	NaN	NaN	NaN	NaN	NaN	NaN	NaN	NaN	NaN	NaN	NaN	NaN	NaN	NaN	NaN	NaN	NaN	NaN	NaN	NaN	NaN	NaN	NaN
C5	Complement C5;Complement C5 beta chain;Complement C5 alpha chain;C5a anaphylatoxin;Complement C5 alpha chain	P01031	P01031	18	14	14	12.5	10.3	10.3	188.3	0.0012384	13.28	30.8049	28.3834	30.5068	NaN	NaN	NaN	NaN	NaN	NaN	NaN	NaN	NaN	NaN	NaN	NaN	NaN	NaN	NaN	NaN	NaN	NaN	NaN	-3.92443	NaN	NaN	NaN	NaN	-3.36428	NaN	NaN	NaN	NaN	NaN	NaN	NaN	NaN	-3.48163
C5orf22	UPF0489 protein C5orf22	Q49AR2;Q49AR2-2	Q49AR2;Q49AR2-2;Q49AR2-3;E5RFG1;B4DR92;E5RHP8	8	8	8	29	29	29	49.967	0	317.95	30.6403	26.5833	30.5509	NaN	NaN	NaN	NaN	0.906121	NaN	NaN	NaN	NaN	2.70405	NaN	NaN	NaN	NaN	NaN	NaN	NaN	NaN	NaN	NaN	NaN	NaN	NaN	NaN	NaN	NaN	NaN	NaN	NaN	NaN	NaN	NaN	NaN	NaN
C5orf24	UPF0461 protein C5orf24	Q7Z6I8;Q7Z6I8-2	Q7Z6I8;Q7Z6I8-2;H0YAE0	6	6	6	51.1	51.1	51.1	20.132	0.00035868	30.712	27.3421	24.9325	27.0413	NaN	NaN	NaN	NaN	NaN	NaN	NaN	NaN	0.874679	NaN	NaN	NaN	NaN	NaN	NaN	NaN	NaN	0.116897	NaN	NaN	NaN	NaN	NaN	NaN	NaN	NaN	NaN	NaN	NaN	NaN	NaN	NaN	NaN	NaN
C5orf51	UPF0600 protein C5orf51	A6NDU8;A0A0C4DGW6	A6NDU8;A0A0C4DGW6	8	8	8	33	33	33	33.62	0	159.98	30.1193	27.8304	29.789	1.69283	1.12088	0.66712	0.727703	-0.133448	0.00518438	NaN	1.57022	NaN	NaN	NaN	NaN	NaN	NaN	0.449218	1.67933	NaN	NaN	NaN	NaN	NaN	NaN	NaN	1.04299	NaN	NaN	NaN	NaN	NaN	NaN	NaN	NaN	NaN	NaN
C6	Complement component C6	P13671	P13671	6	6	6	7.8	7.8	7.8	104.79	0.0011072	15.047	28.9023	27.9749	27.8258	NaN	NaN	NaN	NaN	NaN	NaN	NaN	NaN	NaN	NaN	NaN	NaN	NaN	NaN	-2.37056	NaN	NaN	NaN	NaN	NaN	NaN	NaN	NaN	NaN	NaN	NaN	NaN	NaN	NaN	NaN	NaN	NaN	NaN	NaN
C6orf106	Uncharacterized protein C6orf106	Q9H6K1;Q5TH58;Q9H6K1-2	Q9H6K1;Q5TH58;Q9H6K1-2	5	5	5	27.2	27.2	27.2	32.871	0	58.189	27.9711	26.0453	27.5304	0.406863	0.314639	-0.39034	0.065848	-0.475395	NaN	NaN	NaN	NaN	NaN	0.646808	-0.0723159	NaN	1.43558	NaN	NaN	NaN	NaN	NaN	NaN	NaN	NaN	-1.5121	NaN	NaN	NaN	NaN	NaN	NaN	NaN	NaN	NaN	NaN	NaN
C6orf120	UPF0669 protein C6orf120	Q7Z4R8	Q7Z4R8	3	3	3	46.6	46.6	46.6	20.772	0.0027843	9.0019	24.5921	22.6703	24.15	NaN	NaN	NaN	NaN	NaN	NaN	NaN	NaN	NaN	NaN	NaN	NaN	NaN	NaN	NaN	NaN	NaN	NaN	NaN	NaN	NaN	NaN	NaN	NaN	NaN	NaN	NaN	NaN	NaN	NaN	NaN	NaN	NaN	NaN
C6orf132	Uncharacterized protein C6orf132	Q5T0Z8	Q5T0Z8;Q5T0Z8-2;Q5T0Z8-4	16	16	16	18.4	18.4	18.4	124.03	0	55.904	29.4688	28.0785	28.7757	0.0461418	0.0432046	0.838427	-0.605179	-1.52168	-2.31115	0.0246034	NaN	NaN	NaN	NaN	-0.306591	NaN	0.648005	NaN	0.218347	NaN	1.47923	0.1121	NaN	NaN	0.14274	-0.837506	0.435522	-0.81426	NaN	-0.553511	NaN	NaN	NaN	NaN	NaN	0.821139	0.850959
C6orf203	Uncharacterized protein C6orf203	A0A0D9SEI0;Q9P0P8	A0A0D9SEI0;Q9P0P8	5	5	5	28.6	28.6	28.6	28.457	0.0029133	8.5137	26.8346	25.9004	25.7657	-0.282965	NaN	NaN	NaN	NaN	NaN	NaN	NaN	NaN	NaN	NaN	NaN	NaN	NaN	NaN	NaN	NaN	NaN	NaN	-0.591788	NaN	NaN	NaN	NaN	NaN	NaN	NaN	NaN	NaN	NaN	NaN	NaN	NaN	NaN
C7	Complement component C7	P10643	P10643	14	11	11	21.1	18	18	93.517	0	236.79	29.1669	28.9028	26.5873	NaN	NaN	NaN	NaN	NaN	NaN	NaN	NaN	NaN	-2.1974	-1.61785	NaN	NaN	NaN	NaN	NaN	NaN	NaN	NaN	NaN	NaN	NaN	NaN	NaN	NaN	NaN	NaN	NaN	NaN	NaN	NaN	NaN	NaN	NaN
C7orf43	Uncharacterized protein C7orf43	Q8WVR3;B3KNS5;E9PFF9;H0Y452;H7C1F8	Q8WVR3;B3KNS5;E9PFF9;H0Y452;H7C1F8;C9JMZ9;F8WFE0;Q8WVR3-2;Q8WVR3-3	4	4	4	9.3	9.3	9.3	62.596	0.0011053	14.919	26.6573	24.9443	26.1324	NaN	NaN	NaN	NaN	NaN	NaN	NaN	NaN	NaN	NaN	NaN	NaN	NaN	NaN	NaN	NaN	NaN	NaN	NaN	-0.459199	NaN	NaN	NaN	NaN	NaN	NaN	NaN	NaN	NaN	NaN	NaN	NaN	NaN	NaN
C7orf50	Uncharacterized protein C7orf50	Q9BRJ6;C9JQV0;H7C0T1;H7C2R9	Q9BRJ6;C9JQV0;H7C0T1;H7C2R9	10	10	10	50.5	50.5	50.5	22.083	0	323.31	31.3863	29.4572	30.9468	NaN	1.68693	NaN	NaN	NaN	1.60507	-0.853188	NaN	NaN	NaN	1.35558	0.483674	0.957246	0.416624	0.933119	NaN	NaN	NaN	-0.344886	2.06167	NaN	NaN	NaN	NaN	NaN	NaN	NaN	NaN	NaN	NaN	NaN	NaN	NaN	NaN
C8A	Complement component C8 alpha chain	P07357	P07357	8	8	8	16.8	16.8	16.8	65.163	0	323.31	28.1981	28.163	22.8184	NaN	NaN	NaN	NaN	NaN	NaN	NaN	NaN	NaN	NaN	NaN	NaN	NaN	NaN	NaN	NaN	NaN	NaN	NaN	NaN	NaN	NaN	NaN	NaN	NaN	NaN	NaN	NaN	NaN	NaN	NaN	NaN	NaN	NaN
C8B	Complement component C8 beta chain	F5GY80;F5H7G1;P07358	F5GY80;F5H7G1;P07358	11	11	11	20.2	20.2	20.2	60.04	0.00035907	30.902	29.3114	28.9552	27.1189	NaN	NaN	NaN	-3.79386	NaN	NaN	NaN	NaN	NaN	-3.29506	NaN	NaN	-2.23487	NaN	NaN	NaN	NaN	NaN	NaN	NaN	NaN	NaN	NaN	NaN	NaN	-4.46326	NaN	NaN	NaN	NaN	NaN	NaN	-1.31624	NaN
C8G	Complement component C8 gamma chain	P07360;Q5SQ08	P07360;Q5SQ08	8	8	8	60.9	60.9	60.9	22.277	0	174.3	30.3311	30.1676	27.1083	NaN	NaN	NaN	NaN	NaN	NaN	NaN	NaN	NaN	-5.31439	-3.03907	-2.45174	-3.26437	NaN	-2.64296	NaN	NaN	NaN	NaN	NaN	NaN	-2.15643	NaN	NaN	NaN	NaN	-3.69576	NaN	NaN	NaN	NaN	NaN	NaN	-2.20025
C8orf33	UPF0488 protein C8orf33	Q9H7E9;Q9H7E9-2	Q9H7E9;Q9H7E9-2	10	10	10	48.9	48.9	48.9	24.992	0	263.1	30.8905	29.2675	30.3242	-1.17788	0.695994	1.25864	-0.414422	0.796016	0.499578	-0.538597	NaN	1.50238	1.10252	0.158208	0.339936	1.05499	1.39616	0.897395	0.858777	NaN	NaN	0.209266	0.555325	NaN	1.00238	0.698396	NaN	NaN	NaN	NaN	NaN	NaN	NaN	NaN	NaN	0.630685	0.811882
C8orf59	Uncharacterized protein C8orf59	Q8N0T1	Q8N0T1;A0A087WWE7;E5RGR5;Q8N0T1-2	5	5	5	49	49	49	11.456	0.00064673	17.604	29.4827	28.2515	28.6819	NaN	0.360982	NaN	0.975777	NaN	NaN	NaN	NaN	NaN	NaN	0.751035	1.01128	NaN	NaN	1.89491	NaN	NaN	NaN	NaN	1.44525	NaN	NaN	NaN	NaN	NaN	NaN	NaN	NaN	NaN	NaN	NaN	NaN	NaN	NaN
C8orf82	UPF0598 protein C8orf82	Q6P1X6;H0YF29;Q6P1X6-2	Q6P1X6;H0YF29;Q6P1X6-2;J3KNI2	9	9	9	56	56	56	23.889	0	149.93	32.7421	31.6106	31.8626	-0.821304	-2.03292	0.154324	-0.963335	0.379177	-0.424146	-0.0193459	-1.16236	-0.199139	-0.233345	-0.899803	-0.00720261	-1.35181	-0.279984	-0.368588	0.786429	-0.364756	-0.438933	-0.325991	-0.238357	-0.636504	0.677801	0.744678	0.41792	1.19118	NaN	0.539928	-0.357899	0.504671	NaN	0.449641	0.672199	0.203514	1.3984
C9	Complement component C9;Complement component C9a;Complement component C9b	P02748	P02748	13	13	9	25.8	25.8	20.6	63.173	0	81.745	30.2965	30.1642	26.7833	NaN	NaN	NaN	NaN	NaN	NaN	NaN	NaN	-5.34884	-5.84751	NaN	NaN	-4.02004	NaN	NaN	NaN	NaN	NaN	NaN	-4.10036	NaN	NaN	NaN	NaN	NaN	NaN	NaN	NaN	NaN	NaN	NaN	NaN	NaN	NaN
C9orf114	Putative methyltransferase C9orf114	Q5T280	Q5T280;R4GNG4;A0A087WYA7	10	10	10	27.7	27.7	27.7	42.008	0	76.443	29.3588	27.0179	29.0417	NaN	NaN	1.17594	2.44077	NaN	NaN	NaN	NaN	NaN	NaN	1.74709	1.65951	NaN	NaN	NaN	0.215989	NaN	2.77903	NaN	0.993276	NaN	NaN	1.58472	NaN	NaN	NaN	NaN	NaN	NaN	NaN	NaN	NaN	NaN	NaN
C9orf142	Protein PAXX	Q9BUH6	Q9BUH6;Q9BUH6-2	15	15	15	68.6	68.6	68.6	21.639	0	323.31	33.4687	31.9339	32.858	-1.32189	-1.86402	-1.84053	-0.964967	-1.52131	-0.329196	-1.02087	0.452806	0.454597	-2.2849	-1.41024	2.3582	-0.156804	-1.50947	-0.270225	-0.865884	0.367259	NaN	0.340164	-0.60654	-1.11057	-1.169	-0.682279	-1.78941	-1.67208	NaN	-0.699747	-0.520149	-0.839648	NaN	NaN	-0.897087	0.0313951	NaN
C9orf16	UPF0184 protein C9orf16	Q9BUW7	Q9BUW7	1	1	1	19.3	19.3	19.3	9.0537	0.0040851	6.6269	NaN	NaN	NaN	NaN	NaN	NaN	NaN	NaN	NaN	NaN	NaN	NaN	NaN	NaN	NaN	NaN	NaN	NaN	NaN	NaN	NaN	NaN	NaN	NaN	NaN	NaN	NaN	NaN	NaN	NaN	NaN	NaN	NaN	NaN	NaN	NaN	NaN
C9orf41	UPF0586 protein C9orf41	Q8N4J0;Q5T8U9;Q5T8V1	Q8N4J0;Q5T8U9;Q5T8V1	4	4	4	12	12	12	47.185	0.0072202	4.3868	26.5376	25.0962	25.8752	-0.10431	NaN	NaN	NaN	NaN	NaN	NaN	NaN	NaN	NaN	NaN	NaN	NaN	NaN	NaN	NaN	NaN	NaN	NaN	NaN	NaN	NaN	NaN	NaN	NaN	NaN	NaN	NaN	NaN	NaN	NaN	NaN	NaN	NaN
C9orf64	UPF0553 protein C9orf64	Q5T6V5;Q5T6V7	Q5T6V5;Q5T6V7;Q5T6V6	14	14	14	37.8	37.8	37.8	39.028	0	71.15	31.7661	30.5078	30.9852	NaN	-0.235654	-0.588595	0.678703	-0.452787	-0.787418	NaN	NaN	1.23793	0.358171	-0.106529	0.49917	0.238787	0.316262	0.247198	-0.384979	-0.655581	-0.352879	-0.109888	-0.231007	0.359859	-0.277901	-0.176365	0.52296	-0.801456	1.52737	-0.439481	0.215616	1.32002	-0.116927	0.118759	0.295958	NaN	-0.303668
C9orf78	Uncharacterized protein C9orf78	Q9NZ63;A0A087X2F5	Q9NZ63;A0A087X2F5	13	13	13	37	37	37	33.688	0	125	29.0134	26.6906	28.6917	0.852318	NaN	NaN	NaN	NaN	1.50564	NaN	NaN	NaN	NaN	1.18441	NaN	NaN	NaN	NaN	2.09136	NaN	NaN	0.479127	NaN	NaN	NaN	NaN	-0.32081	NaN	NaN	NaN	NaN	NaN	NaN	NaN	NaN	NaN	NaN
C9orf89	Bcl10-interacting CARD protein	Q96LW7-2;Q96LW7	Q96LW7-2;Q96LW7	7	7	7	38.3	38.3	38.3	20.625	0.0011043	14.851	31.4702	31.1503	29.1403	-1.81365	-2.54305	-2.24763	-1.75224	-1.61445	-0.538451	-2.30336	NaN	NaN	-0.877473	-1.56073	-1.55771	-2.16579	-0.711181	-2.32128	NaN	NaN	NaN	NaN	NaN	-1.95394	-1.83841	NaN	-0.710189	0.00891703	NaN	-1.06803	1.03591	NaN	-1.0953	-0.0722098	-1.61114	-0.964292	-0.75047
CA1	Carbonic anhydrase 1	P00915;E5RHP7;E5RH81;E5RFE7;E5RIF9;E5RG43;H0YBE2	P00915;E5RHP7;E5RH81;E5RFE7;E5RIF9;E5RG43;H0YBE2;E5RFL2;E5RJI8;E5RGU8;E5RJF6;E5RG81;E5RII2;E5RHS7	21	21	21	95.4	95.4	95.4	28.87	0	323.31	34.694	34.593	30.8079	-2.83908	-4.14734	-3.69883	-4.12835	-3.75456	-3.17085	-3.78415	-5.00439	NaN	-4.62982	-3.696	-4.46958	NaN	-4.31358	-4.24488	-5.68706	NaN	NaN	-2.67604	NaN	NaN	NaN	NaN	NaN	-5.04411	NaN	-4.15208	NaN	NaN	NaN	NaN	-7.26552	-4.45945	-4.36296
CA12	Carbonic anhydrase 12	O43570-2;O43570;B3KUB4	O43570-2;O43570;B3KUB4	7	7	7	27.7	27.7	27.7	38.407	0	94.377	31.6668	30.9002	30.3882	-1.07841	-1.18547	-1.75862	-2.87546	-0.97639	-2.06631	0.571822	-2.98211	-3.73982	-0.676088	0.463099	-0.116692	-3.14382	1.43483	0.57415	0.352984	NaN	0.951588	NaN	0.551983	-1.6346	0.603976	-0.829306	0.459746	-1.43246	NaN	-0.934814	-1.86087	NaN	NaN	NaN	NaN	2.82383	-0.730321
CA2	Carbonic anhydrase 2	P00918	P00918;E5RID5;E5RK37	18	18	18	75	75	75	29.246	0	323.31	34.6643	33.6822	33.6462	0.855511	-0.835883	-1.92484	0.0246034	-4.02503	0.885184	0.602457	-0.363661	1.78123	-0.851808	0.825379	-0.638861	-1.34531	-0.49539	-0.308466	-0.333807	-2.63334	-1.11744	0.550901	0.276794	NaN	0.90512	-0.242806	1.0202	-2.33061	-0.00420439	-0.0807743	0.25181	-0.565054	1.30323	-0.228892	-1.40369	0.017922	-1.58355
CA3	Carbonic anhydrase 3	P07451	P07451;E5RHI4	4	4	4	16.2	16.2	16.2	29.557	0.0040885	6.6723	28.3756	28.1977	25.2676	NaN	NaN	NaN	NaN	NaN	NaN	NaN	NaN	NaN	NaN	NaN	NaN	NaN	NaN	NaN	NaN	NaN	-2.40905	NaN	NaN	NaN	NaN	NaN	NaN	NaN	NaN	NaN	NaN	NaN	NaN	NaN	NaN	NaN	NaN
CA5B	Carbonic anhydrase 5B, mitochondrial	Q9Y2D0;C9JA11	Q9Y2D0;C9JA11;C9IZP3	3	3	3	11	11	11	36.433	0	41.719	27.342	26.0305	26.5979	NaN	NaN	NaN	NaN	NaN	NaN	NaN	NaN	NaN	NaN	NaN	NaN	NaN	NaN	NaN	NaN	NaN	NaN	NaN	NaN	NaN	NaN	NaN	NaN	NaN	NaN	NaN	NaN	NaN	NaN	NaN	NaN	NaN	NaN
CA8	Carbonic anhydrase-related protein	P35219	P35219	10	10	10	40.3	40.3	40.3	32.973	0	323.31	32.483	29.4293	32.2979	1.75903	1.49539	2.17667	4.28437	3.28786	1.21605	NaN	1.3376	2.25417	NaN	4.26048	1.84904	1.29549	0.543199	1.61339	1.54977	1.53665	1.14776	1.14045	3.50741	3.63958	1.50538	1.55031	2.68401	3.06207	4.09348	2.68504	1.88792	NaN	2.74209	0.866314	-0.277429	3.25897	2.64566
CA9	Carbonic anhydrase 9	Q16790;A0A087WYS4	Q16790;A0A087WYS4	6	6	6	17.9	17.9	17.9	49.697	0.0011034	14.773	27.2225	26.1929	26.2516	NaN	NaN	NaN	NaN	NaN	NaN	NaN	NaN	NaN	NaN	NaN	NaN	NaN	NaN	NaN	NaN	NaN	NaN	NaN	NaN	NaN	NaN	NaN	NaN	NaN	NaN	NaN	NaN	NaN	NaN	NaN	NaN	NaN	NaN
CAB39	Calcium-binding protein 39	Q9Y376;A0A087X0K1	Q9Y376;A0A087X0K1	22	22	19	55.4	55.4	47.8	39.869	0	323.31	32.9205	30.6757	32.5786	1.43141	1.98138	0.653519	1.01407	0.638305	1.05749	0.555816	0.213129	0.413161	0.185359	0.310805	-0.205497	0.463518	0.153935	0.105812	0.816641	0.324811	NaN	0.900336	0.385044	0.67437	0.31545	0.743127	0.110363	0.600175	0.494057	0.792189	0.501516	0.214125	0.214498	0.416732	0.6371	0.470407	0.570074
CAB39L	Calcium-binding protein 39-like	Q9H9S4;Q5TAW7;B7ZBJ4	Q9H9S4;Q5TAW7;B7ZBJ4;B7ZBJ5;B7ZBJ6;B7ZBJ7	11	8	8	35.6	27.9	27.9	39.087	0.0012374	13.24	27.3707	26.0157	26.6554	NaN	NaN	NaN	-1.30907	-1.9161	NaN	NaN	NaN	-2.84996	0.614945	NaN	NaN	NaN	NaN	NaN	NaN	NaN	NaN	NaN	NaN	NaN	NaN	NaN	NaN	NaN	NaN	NaN	NaN	NaN	NaN	NaN	NaN	NaN	NaN
CACNA1A	Voltage-dependent P/Q-type calcium channel subunit alpha-1A	O00555-5;O00555-6;A0A087WW63;O00555-7;O00555-3;O00555-2;O00555-4;O00555;O00555-8	O00555-5;O00555-6;A0A087WW63;O00555-7;O00555-3;O00555-2;O00555-4;O00555;O00555-8;K7EQ95;K7EKF7	4	4	4	2.1	2.1	2.1	255.51	0.0012395	13.344	34.5942	34.58	27.9189	NaN	NaN	-2.68362	NaN	NaN	NaN	NaN	NaN	NaN	NaN	NaN	-8.18203	-7.81467	NaN	-4.61175	-4.48449	NaN	NaN	NaN	NaN	-7.74871	NaN	NaN	NaN	NaN	NaN	NaN	NaN	NaN	NaN	NaN	NaN	-4.37318	NaN
CACNA2D1	Voltage-dependent calcium channel subunit alpha-2/delta-1;Voltage-dependent calcium channel subunit alpha-2-1;Voltage-dependent calcium channel subunit delta-1	P54289-4;P54289-5;P54289;P54289-3;P54289-2	P54289-4;P54289-5;P54289;P54289-3;P54289-2;E7ERK3;H0Y715	8	8	8	10.7	10.7	10.7	121.89	0.0011071	15.032	27.2047	26.4669	25.8841	NaN	NaN	NaN	NaN	NaN	NaN	NaN	NaN	NaN	NaN	NaN	NaN	NaN	NaN	NaN	NaN	NaN	NaN	NaN	-3.2918	NaN	NaN	NaN	NaN	NaN	NaN	NaN	NaN	NaN	NaN	NaN	NaN	NaN	NaN
CACNA2D2	Voltage-dependent calcium channel subunit alpha-2/delta-2;Voltage-dependent calcium channel subunit alpha-2-2;Voltage-dependent calcium channel subunit delta-2	C9JE82;C9JVC9;Q9NY47-4;Q9NY47-2;Q9NY47-3;Q9NY47;Q9NY47-5	C9JE82;C9JVC9;Q9NY47-4;Q9NY47-2;Q9NY47-3;Q9NY47;Q9NY47-5	3	3	3	3.7	3.7	3.7	129.21	0.00033306	20.912	24.4617	24.2993	21.2307	NaN	NaN	NaN	NaN	NaN	NaN	NaN	NaN	NaN	NaN	NaN	NaN	NaN	NaN	NaN	NaN	NaN	NaN	NaN	NaN	NaN	NaN	NaN	NaN	-3.59628	NaN	NaN	NaN	NaN	NaN	NaN	NaN	NaN	NaN
CACNG6	Voltage-dependent calcium channel gamma-6 subunit	Q9BXT2	Q9BXT2	1	1	1	2.7	2.7	2.7	28.129	0.0023881	10.354	28.9856	28.1757	27.7667	NaN	NaN	NaN	NaN	NaN	NaN	NaN	NaN	NaN	NaN	NaN	NaN	NaN	NaN	NaN	NaN	NaN	NaN	NaN	NaN	NaN	NaN	NaN	NaN	NaN	NaN	NaN	NaN	NaN	NaN	NaN	NaN	NaN	NaN
CACTIN	Cactin	Q8WUQ7;Q8WUQ7-2	Q8WUQ7;Q8WUQ7-2;K7EIU6;K7ENY9	3	3	3	5	5	5	88.701	0	43.955	25.2513	22.9538	24.9232	NaN	NaN	NaN	NaN	NaN	NaN	NaN	NaN	NaN	NaN	NaN	NaN	NaN	NaN	NaN	NaN	NaN	NaN	NaN	0.706376	NaN	NaN	NaN	NaN	NaN	NaN	NaN	NaN	NaN	NaN	NaN	NaN	NaN	NaN
CACUL1	CDK2-associated and cullin domain-containing protein 1	Q86Y37;Q86Y37-4;Q86Y37-2	Q86Y37;Q86Y37-4;Q86Y37-2	5	5	5	17.9	17.9	17.9	41.063	0.0011017	14.636	24.4743	22.6976	23.9763	NaN	NaN	NaN	NaN	NaN	NaN	NaN	NaN	NaN	NaN	NaN	NaN	NaN	NaN	NaN	NaN	NaN	NaN	NaN	NaN	NaN	NaN	NaN	NaN	NaN	NaN	NaN	NaN	NaN	NaN	NaN	NaN	NaN	NaN
CACYBP	Calcyclin-binding protein	Q9HB71;Q9HB71-3	Q9HB71;Q9HB71-3;B2ZWH1;Q9HB71-2	28	28	28	85.1	85.1	85.1	26.21	0	323.31	35.6784	32.2613	35.5366	2.02443	2.85728	0.559443	2.3727	1.72317	-0.154185	4.67469	1.86797	1.35101	4.62111	1.44895	2.07882	0.738811	0.335255	2.7201	3.26129	2.12701	1.77926	0.681764	1.20958	2.20358	1.18682	2.25568	1.86588	2.50164	3.40626	-0.0121989	1.92706	1.05894	1.26676	1.12856	1.93327	0.37829	2.44196
CAD	CAD protein;Glutamine-dependent carbamoyl-phosphate synthase;Aspartate carbamoyltransferase;Dihydroorotase	F8VPD4;P27708	F8VPD4;P27708;H7C2E4;H7BZB3;H7C3Z5	94	94	91	53.7	53.7	53.4	236.02	0	323.31	35.9047	34.0983	35.4189	0.443288	2.20076	2.05638	1.08018	0.788352	1.28617	0.403704	0.767485	0.480989	0.248292	0.804962	0.89964	0.550802	0.154583	0.505383	0.840604	0.605494	-0.268348	-0.583268	1.21226	0.35095	0.139469	0.964362	0.395063	0.538836	0.399663	0.913569	0.866947	0.508124	0.402831	0.668482	0.762476	0.0922074	0.527971
CADM1	Cell adhesion molecule 1	A0A087X105;A0A087WZW4;A0A087X1W8;A0A0A0MTJ8;A0A087WZR6;X5DQS5;Q9BY67-5;Q9BY67;Q9BY67-4;Q9BY67-3;A0A087X0T8;Q9BY67-2;F5H8J9	A0A087X105;A0A087WZW4;A0A087X1W8;A0A0A0MTJ8;A0A087WZR6;X5DQS5;Q9BY67-5;Q9BY67;Q9BY67-4;Q9BY67-3;A0A087X0T8;Q9BY67-2;F5H8J9	4	4	4	22.3	22.3	22.3	41.667	0.00033283	20.856	25.6603	24.5728	24.7427	NaN	NaN	NaN	NaN	NaN	NaN	NaN	NaN	NaN	NaN	NaN	NaN	NaN	NaN	NaN	NaN	NaN	NaN	NaN	NaN	NaN	NaN	NaN	NaN	NaN	NaN	NaN	NaN	NaN	NaN	NaN	NaN	NaN	NaN
CADPS2	Calcium-dependent secretion activator 2	H7BYR4;F8W8P5;C9IYE1;A0A087X1P3;Q86UW7-3;Q86UW7-2;Q86UW7	H7BYR4;F8W8P5;C9IYE1;A0A087X1P3;Q86UW7-3;Q86UW7-2;Q86UW7;H0Y8B5	8	8	7	10.3	10.3	8.7	102.95	0.0016674	11.768	28.28	26.9298	27.5617	NaN	NaN	NaN	1.78609	NaN	NaN	NaN	NaN	NaN	NaN	NaN	NaN	NaN	-0.211598	NaN	NaN	NaN	NaN	NaN	-0.621977	NaN	NaN	NaN	NaN	NaN	NaN	NaN	NaN	NaN	NaN	NaN	NaN	NaN	NaN
CALB2	Calretinin	H3BN14;P22676;H3BMN5;A6NER6	H3BN14;P22676;H3BMN5;A6NER6;P05937-2;P05937	5	5	5	23.8	23.8	23.8	27.206	0.001377	12.443	29.1962	28.0315	28.3439	NaN	NaN	-1.03718	0.359296	-0.627627	NaN	NaN	NaN	-0.451603	-0.48221	0.880333	0.217603	0.672108	-1.24544	NaN	0.514299	NaN	NaN	NaN	NaN	NaN	NaN	NaN	NaN	NaN	-0.896925	NaN	NaN	NaN	NaN	NaN	NaN	-2.8831	NaN
CALCOCO1	Calcium-binding and coiled-coil domain-containing protein 1	Q9P1Z2-4;Q9P1Z2-2;Q9P1Z2-3;Q9P1Z2	Q9P1Z2-4;Q9P1Z2-2;Q9P1Z2-3;Q9P1Z2;F8VWP8;F8VPN1;F8VUB3;F8VZI3;F8W0X2;F8VRQ9;F8VXS2;F8VQE3	6	6	6	12.5	12.5	12.5	67.542	0.0030172	7.581	27.458	26.8012	26.0069	NaN	NaN	NaN	NaN	-0.0992471	NaN	NaN	NaN	NaN	NaN	NaN	NaN	NaN	NaN	-2.11335	NaN	NaN	NaN	NaN	NaN	NaN	NaN	NaN	NaN	NaN	NaN	NaN	NaN	NaN	NaN	NaN	NaN	NaN	NaN
CALCOCO2	Calcium-binding and coiled-coil domain-containing protein 2	Q13137;Q13137-3;Q13137-4;Q13137-5;Q13137-2;D6REB0	Q13137;Q13137-3;Q13137-4;Q13137-5;Q13137-2;D6REB0;D6RF70;D6RJE7;H0Y9G3;H0YBP4;I3L493;D6RBI4;I3L4E1	14	14	14	43.5	43.5	43.5	52.253	0	89.252	29.454	27.0586	29.1499	NaN	0.815821	NaN	NaN	0.122474	NaN	NaN	NaN	NaN	NaN	-0.451189	NaN	-0.502485	NaN	NaN	NaN	NaN	NaN	NaN	NaN	NaN	NaN	NaN	NaN	NaN	0.61372	1.54893	-0.148209	NaN	0.0673633	0.963252	NaN	NaN	0.185105
CALD1	Caldesmon	Q05682-5;Q05682-3;E7EX44;E9PGZ1	Q05682-5;Q05682-3;E7EX44;E9PGZ1	54	54	2	71.4	71.4	4.1	61.212	0	323.31	35.7042	35.1178	34.122	-1.46367	0.557091	-1.99879	-2.16191	-0.0965606	0.110229	-0.54905	-0.444262	-1.33825	-2.3815	-2.09277	-2.1146	-2.51367	-1.28349	-2.6175	-1.31613	-1.85163	-1.91833	0.290778	-2.01578	-1.62034	-1.43012	-0.42744	-2.2632	-0.268122	-2.29138	-1.36005	-1.71151	-1.89582	-0.660908	-0.107011	-1.18364	-3.39985	-0.867226
CALM2;CALM1	Calmodulin	H0Y7A7;P62158;E7ETZ0;E7EMB3;Q96HY3;G3V361	H0Y7A7;P62158;E7ETZ0;E7EMB3;Q96HY3;G3V361;G3V226;M0QZ52;F8WBR5;G3V479;C9J7T9;P02585	12	12	11	53.5	53.5	49.7	20.762	0	323.31	36.4499	36.038	34.4405	-1.32355	-3.04275	-3.10408	-2.69227	-1.84353	-2.55156	-2.01345	-1.88491	-3.13835	-1.1229	-2.83341	-2.2427	-1.76592	-1.56991	-1.9845	-1.83892	-2.29117	-3.46729	-1.89448	-1.63057	-2.12677	-0.918524	-2.29598	-2.03351	-1.44054	-1.68015	-2.11553	NaN	NaN	-2.47145	-1.19618	-1.34516	-1.09277	-0.218481
CALML3	Calmodulin-like protein 3	P27482	P27482	6	5	5	51	46.3	46.3	16.891	0	323.31	27.911	27.7427	24.7281	NaN	NaN	NaN	NaN	NaN	NaN	NaN	NaN	NaN	NaN	NaN	NaN	NaN	NaN	-3.27132	NaN	NaN	NaN	NaN	NaN	NaN	-2.11779	NaN	NaN	NaN	NaN	NaN	NaN	NaN	NaN	NaN	NaN	NaN	NaN
CALML5	Calmodulin-like protein 5	Q9NZT1	Q9NZT1	11	11	11	76.7	76.7	76.7	15.892	0	321.87	32.195	31.9821	29.3293	NaN	NaN	NaN	NaN	NaN	NaN	NaN	NaN	NaN	NaN	NaN	NaN	-2.22884	-4.30903	-1.33975	NaN	NaN	NaN	-2.89787	NaN	NaN	NaN	-4.30002	NaN	NaN	NaN	NaN	NaN	NaN	NaN	NaN	NaN	-2.69834	NaN
CALR	Calreticulin	P27797;K7EJB9	P27797;K7EJB9;K7EL50	28	28	28	66.2	66.2	66.2	48.141	0	323.31	37.539	35.2019	37.2208	0.431569	0.904966	-0.134715	0.610228	0.884793	1.40343	0.53077	0.356369	-0.0401409	0.404031	-0.338542	-0.22484	0.768841	-0.798492	0.632361	1.07046	-1.0477	0.904658	-0.6394	-0.0545571	0.610039	0.369383	-0.0333924	0.0469799	0.261952	0.014641	0.544782	-0.292793	0.0268709	-0.405108	0.033793	0.177981	-0.190503	0.759497
CALU	Calumenin	O43852-3;O43852;O43852-5;O43852-6	O43852-3;O43852;O43852-5;O43852-6;H0Y875;O43852-9;O43852-10;O43852-14;O43852-11;O43852-13;O43852-12	19	19	3	60.4	60.4	13.3	38.05	0	323.31	33.8978	32.2422	33.3468	1.4043	NaN	0.977023	0.651132	NaN	NaN	1.74101	NaN	NaN	NaN	-0.212835	NaN	-0.0681657	-2.16301	0.0870554	0.859811	NaN	NaN	-0.280878	0.478195	NaN	NaN	NaN	NaN	NaN	NaN	NaN	NaN	NaN	NaN	NaN	NaN	NaN	NaN
CALU	Calumenin	O43852-4;O43852-2;O43852-15	O43852-4;O43852-2;O43852-15;O43852-8;O43852-7	17	1	1	53.9	6.8	6.8	38.078	0	39.847	26.8657	26.0494	25.6553	NaN	NaN	NaN	NaN	NaN	NaN	NaN	NaN	NaN	NaN	NaN	NaN	NaN	NaN	NaN	NaN	NaN	NaN	NaN	NaN	NaN	NaN	NaN	NaN	NaN	NaN	NaN	NaN	NaN	NaN	NaN	NaN	NaN	NaN
CAMK1D	Calcium/calmodulin-dependent protein kinase type 1D	Q8IU85-2;Q8IU85;A0A087WUR6	Q8IU85-2;Q8IU85;A0A087WUR6	10	10	7	34.7	34.7	27.2	40.189	0	64.577	30.6257	29.1133	30.0029	0.686881	1.30644	NaN	NaN	NaN	0.293488	-0.83939	NaN	NaN	0.392867	1.16588	-0.32063	0.119423	0.275484	0.602932	0.887603	NaN	NaN	0.348119	-0.296563	NaN	NaN	NaN	NaN	NaN	NaN	NaN	NaN	NaN	NaN	NaN	NaN	NaN	NaN
CAMK2D	Calcium/calmodulin-dependent protein kinase type II subunit delta	D6R938;E9PBG7;E9PF82;Q13557-8;Q13557-9;Q13557-10;Q13557-5;Q13557;Q13557-3;Q13557-6;Q13557-4;Q13557-11;Q13557-12	D6R938;E9PBG7;E9PF82;Q13557-8;Q13557-9;Q13557-10;Q13557-5;Q13557;Q13557-3;Q13557-6;Q13557-4;Q13557-11;Q13557-12;H0Y9C2;H0Y9J2;Q9UQM7;Q9UQM7-2	18	18	12	36.1	36.1	22.7	56.298	0	166.95	32.0613	31.1624	30.9525	-0.948196	-0.366801	-0.618783	-0.188348	-0.118179	-1.46458	-0.51804	-0.502035	-0.587598	0.171847	-1.4773	-2.0159	-0.292599	-0.345381	-1.63169	-2.26264	0.0391384	-1.21907	-0.417059	-1.05838	-0.798642	-0.353137	-0.317966	-0.344337	-1.85048	-1.33792	0.643579	-0.37692	-1.25794	-0.656353	0.104739	-0.588444	-1.01753	-2.74574
CAMK2G	Calcium/calmodulin-dependent protein kinase type II subunit gamma	Q5SWX3;Q13555-10;A0A0A0MS52;Q13555-5;Q13555-4;Q8WU40	Q5SWX3;Q13555-10;A0A0A0MS52;Q13555-5;Q13555-4;Q8WU40;D6RFJ0	16	11	1	33.5	22.7	3.5	57.796	0	85.656	30.7881	29.7867	29.7894	0.610228	-1.23786	-1.37221	-0.25658	-1.33214	0.59053	-0.275874	-0.485964	-0.516532	-0.351535	-0.446875	-0.673325	NaN	-1.12794	NaN	-2.6372	0.683023	-2.64928	-0.963926	-1.14906	-0.921199	0.469052	0.308011	-0.556818	-0.0151701	0.0848807	0.610889	0.550113	NaN	-0.750276	1.06578	0.594644	0.308827	0.711759
CAMKK2	Calcium/calmodulin-dependent protein kinase kinase 2	Q96RR4-2;Q96RR4-7;Q96RR4;Q96RR4-6;Q96RR4-3;Q96RR4-4;F5GZ00;Q96RR4-5	Q96RR4-2;Q96RR4-7;Q96RR4;Q96RR4-6;Q96RR4-3;Q96RR4-4;F5GZ00;Q96RR4-5	6	6	6	9.4	9.4	9.4	58.899	0.0036879	6.9533	27.8534	26.3494	27.2261	NaN	NaN	NaN	NaN	-0.674291	NaN	NaN	NaN	NaN	-0.519962	NaN	0.871371	NaN	NaN	NaN	NaN	NaN	NaN	NaN	0.302056	NaN	0.145873	NaN	NaN	1.07279	NaN	NaN	NaN	NaN	NaN	NaN	-0.176968	NaN	0.208517
CAMKMT	Calmodulin-lysine N-methyltransferase	Q7Z624;B5MC79;B5MC16;Q7Z624-2	Q7Z624;B5MC79;B5MC16;Q7Z624-2;A0A0C4DGY0	4	4	4	15.5	15.5	15.5	36.128	0.0070119	4.6584	26.9066	25.3882	26.2871	2.00068	NaN	2.26984	NaN	NaN	NaN	NaN	NaN	1.18333	NaN	NaN	NaN	NaN	NaN	NaN	NaN	NaN	NaN	NaN	NaN	NaN	NaN	NaN	NaN	NaN	NaN	NaN	NaN	NaN	NaN	NaN	NaN	NaN	NaN
CAMLG	Calcium signal-modulating cyclophilin ligand	P49069	P49069;D6RIW3	3	3	3	15.9	15.9	15.9	32.952	0.00049237	19.392	28.5309	26.4473	28.1427	NaN	NaN	NaN	NaN	NaN	NaN	NaN	NaN	NaN	NaN	NaN	NaN	NaN	NaN	NaN	NaN	NaN	NaN	NaN	NaN	NaN	NaN	NaN	NaN	NaN	NaN	NaN	NaN	NaN	NaN	NaN	NaN	NaN	NaN
CAMP	Cathelicidin antimicrobial peptide;Antibacterial protein FALL-39;Antibacterial protein LL-37	J3KNB4;P49913	J3KNB4;P49913	5	5	5	24.3	24.3	24.3	19.591	0	37.78	28.3087	28.1954	24.5824	NaN	NaN	NaN	NaN	NaN	NaN	NaN	NaN	NaN	NaN	NaN	NaN	NaN	NaN	NaN	NaN	NaN	NaN	NaN	NaN	NaN	NaN	NaN	NaN	NaN	NaN	NaN	NaN	NaN	NaN	NaN	NaN	NaN	NaN
CAMSAP1	Calmodulin-regulated spectrin-associated protein 1	Q5T5Y3;Q5T5Y3-3;Q5T5Y3-2	Q5T5Y3;Q5T5Y3-3;Q5T5Y3-2	16	16	16	14.6	14.6	14.6	177.97	0.0011092	15.233	28.1009	26.0631	27.6983	NaN	NaN	NaN	NaN	NaN	NaN	NaN	NaN	NaN	NaN	0.015212	NaN	NaN	NaN	NaN	-0.492241	NaN	NaN	NaN	0.804714	NaN	NaN	NaN	NaN	-0.0646609	NaN	NaN	NaN	NaN	NaN	NaN	NaN	NaN	NaN
CAMSAP2	Calmodulin-regulated spectrin-associated protein 2	Q08AD1-2;Q08AD1-3;Q08AD1	Q08AD1-2;Q08AD1-3;Q08AD1;H0YE13	17	16	16	16.1	15.6	15.6	165.06	0	38.72	29.1132	27.8635	28.3259	NaN	NaN	NaN	NaN	NaN	NaN	NaN	0.401084	NaN	NaN	0.326997	1.19528	-0.213788	NaN	NaN	1.20614	NaN	NaN	NaN	1.85356	NaN	NaN	NaN	NaN	NaN	NaN	NaN	NaN	NaN	NaN	NaN	NaN	NaN	NaN
CAMSAP3	Calmodulin-regulated spectrin-associated protein 3	Q9P1Y5;Q9P1Y5-2	Q9P1Y5;Q9P1Y5-2	35	35	34	35.8	35.8	35.1	134.75	0	209.73	31.957	30.682	31.188	0.11929	0.221815	0.613626	-0.721992	-1.6789	-1.06833	-0.37174	0.495695	-0.417097	0.321466	-0.145462	0.697329	0.47892	0.31487	0.72657	-0.591701	NaN	-0.257407	-0.255529	0.0935602	-0.514862	-0.559473	-0.187526	-0.577616	-0.668272	-0.671095	-1.13464	0.368377	NaN	-0.329033	0.716684	NaN	-1.03756	-0.428061
CAND1	Cullin-associated NEDD8-dissociated protein 1	Q86VP6;Q86VP6-2;A0A0C4DGH5	Q86VP6;Q86VP6-2;A0A0C4DGH5;H0YH27;Q86VP6-3;F5H6I6;F8WBB8	68	68	63	57.6	57.6	54.1	136.37	0	323.31	37.0023	35.4759	36.3871	-0.13424	1.82481	1.05506	-0.0592995	-0.426703	-0.416423	-0.247234	0.295488	0.00762616	0.00690831	-0.0872428	-0.279039	0.397255	0.206643	-0.295712	-0.00794223	-0.4518	0.0353423	0.210513	-0.0193751	0.57889	0.373398	0.467697	0.391548	0.392757	0.597793	0.131985	0.200504	0.399226	0.1137	-0.763146	0.0713507	0.275603	-0.199918
CANT1	Soluble calcium-activated nucleotidase 1	Q8WVQ1-3;Q8WVQ1	Q8WVQ1-3;Q8WVQ1;K7EN15;Q8WVQ1-2;K7EIP9;K7EQT4;K7EMT2;K7EKT2	11	11	10	44	44	40	38.945	0	168.22	30.1415	29.3876	28.8447	-1.86397	-3.60358	-1.86475	-0.308359	-2.08743	-1.00419	-1.18856	-2.51787	NaN	NaN	-1.94353	NaN	NaN	-2.279	NaN	NaN	NaN	NaN	0.774587	NaN	NaN	NaN	-0.914684	-2.00584	-2.71095	-2.87737	-2.29945	NaN	NaN	-0.914874	NaN	-0.856319	NaN	NaN
CANX	Calnexin	P27824;P27824-2;P27824-3	P27824;P27824-2;P27824-3;H0Y9Q7;D6RGY2;D6RDP7;D6RFL1;D6RB85;D6RAU8;H0Y9H1;D6RAQ8;D6RHJ3;D6RD16;O14967	48	48	48	63.2	63.2	63.2	67.567	0	323.31	37.3545	35.3185	36.9512	0.744075	0.100709	0.737254	0.94733	0.349139	1.03731	0.124725	-0.229805	-0.343971	0.10165	0.395502	0.251204	0.602552	-0.0694822	-0.0248101	0.37829	-0.18007	-0.517234	0.946506	0.0370308	0.638584	0.342441	0.162468	-0.0650986	0.913186	-0.654036	0.53037	-0.257528	0.210888	-1.14178	0.119821	0.16954	0.914029	0.286763
CAP1	Adenylyl cyclase-associated protein 1	Q01518;Q01518-2	Q01518;Q01518-2;Q5T0R1;Q5T0R4;Q5T0R3;Q5T0R2;Q5T0R9;Q5T0R7;Q5T0R6;Q5T0R5;Q5T0S3;Q5T0R8	46	46	45	71.2	71.2	71.2	51.901	0	323.31	36.994	35.4153	36.4059	0.372061	1.13639	-0.25257	-0.257011	-0.0722552	0.184471	0.231187	-0.285513	-0.0152721	-0.296828	0.209266	-0.00888545	-0.0412241	-0.217591	-0.137727	0.181548	-0.06124	-0.501565	-0.0743195	-0.464883	0.371503	-0.69115	0.0391384	-0.634576	-0.470209	-0.732189	0.205017	0.110229	-0.625355	-0.658811	-0.530656	-0.730775	-0.660794	0.0319598
CAP2	Adenylyl cyclase-associated protein 2;Adenylyl cyclase-associated protein	P40123;A0A087X0J3;A0A087WZ15;E9PDI2;P40123-2;B7Z385	P40123;A0A087X0J3;A0A087WZ15;E9PDI2;P40123-2;B7Z385;F8WDB9;P40123-3;F8WEW0	14	13	13	37.9	36.3	36.3	52.823	0	323.31	31.1804	29.6019	30.5923	0.403159	0.563744	0.662479	-0.641806	-0.695419	-0.563007	NaN	-1.23875	0.492109	-1.24328	1.03457	NaN	1.42895	NaN	-0.265483	-1.51527	-2.71596	NaN	1.1111	-0.0852518	NaN	0.602077	NaN	NaN	NaN	NaN	-1.31506	NaN	NaN	NaN	NaN	0.581303	NaN	0.38228
CAPG	Macrophage-capping protein	P40121;P40121-2;E7ENU9;B8ZZL6	P40121;P40121-2;E7ENU9;B8ZZL6;H7C0X8	18	18	18	59.5	59.5	59.5	38.498	0	323.31	36.2329	35.1387	35.3214	-0.720232	0.327802	-1.91768	-1.82475	-1.46089	-1.04189	-1.4405	-0.63339	-0.936828	-1.39043	-1.33836	-0.731997	-1.51668	-0.957832	-0.708609	-1.49017	-0.729411	-0.466158	-1.07079	-1.81451	-1.48451	-1.81944	-1.89556	-1.23603	0.574925	0.0137839	-1.18383	-1.52645	-1.20946	-1.80455	-1.00095	-1.89089	-1.15502	-2.24113
CAPN1	Calpain-1 catalytic subunit	P07384	P07384;E9PRM1;E9PJJ3;E9PLC9;E9PMC6;E9PJA6;E9PSA6;E9PQB3;E9PLX0;E9PL37;E9PIA9	49	49	49	61.2	61.2	61.2	81.889	0	323.31	36.4001	34.8825	35.7803	0.213876	0.259062	-0.546224	-0.639467	-0.334407	0.618521	-0.514141	-0.34452	-0.503486	-1.2057	-0.0123153	-0.229247	-0.106079	-0.156193	-0.291151	0.0265876	-0.487561	0.135009	0.570851	0.375957	-0.190306	-0.00125568	0.365581	-0.064676	0.458382	0.192068	-0.245301	0.0743684	0.221568	-0.501994	-0.350081	0.368936	-0.182049	0.354114
CAPN15	Calpain-15	O75808;O75808-2	O75808;O75808-2;H3BR03	4	4	4	5.4	5.4	5.4	117.31	0.0066612	4.9533	26.3519	25.8334	24.6242	NaN	NaN	NaN	NaN	NaN	NaN	NaN	NaN	NaN	NaN	NaN	NaN	NaN	NaN	NaN	NaN	NaN	NaN	NaN	NaN	NaN	NaN	NaN	NaN	NaN	NaN	NaN	NaN	NaN	NaN	NaN	NaN	NaN	NaN
CAPN2	Calpain-2 catalytic subunit	P17655;P17655-2	P17655;P17655-2;C9JWY7	33	33	33	47.9	47.9	47.9	79.994	0	323.31	35.2782	33.4758	34.7908	0.418676	1.41754	0.856946	0.861161	0.18954	0.322274	0.364909	-0.0440177	1.26484	-0.114394	0.558953	0.570949	0.718351	0.239765	0.293724	-0.18472	0.312897	1.02928	0.842295	0.705137	0.760178	0.86481	1.71334	0.18954	0.724214	0.215989	0.554147	0.1503	0.599794	-0.133021	0.386038	1.00259	0.300885	-0.123025
CAPN5	Calpain-5	A0A087X0C8;E7EV01;O15484	A0A087X0C8;E7EV01;O15484	2	2	2	4.7	4.7	4.7	72.984	0.0040897	6.6905	25.0586	24.3504	23.6924	NaN	NaN	NaN	NaN	NaN	NaN	NaN	NaN	NaN	-2.52649	NaN	NaN	NaN	NaN	NaN	NaN	NaN	NaN	NaN	NaN	NaN	NaN	NaN	NaN	NaN	NaN	NaN	NaN	NaN	NaN	NaN	NaN	NaN	NaN
CAPN6	Calpain-6	Q9Y6Q1	Q9Y6Q1	5	5	5	8.4	8.4	8.4	74.576	0.0061543	5.2037	23.9827	23.7489	21.2421	NaN	NaN	NaN	NaN	NaN	NaN	NaN	NaN	NaN	NaN	NaN	NaN	NaN	NaN	NaN	NaN	NaN	NaN	NaN	NaN	NaN	NaN	NaN	NaN	NaN	NaN	NaN	NaN	NaN	NaN	NaN	NaN	-2.87546	NaN
CAPN7	Calpain-7	Q9Y6W3	Q9Y6W3;F8WCZ1;F8WDQ3	13	13	9	22	22	16.4	92.651	0.00033267	20.723	28.0511	26.1142	27.6144	-0.430198	NaN	NaN	NaN	0.205768	NaN	NaN	NaN	NaN	0.333996	NaN	NaN	NaN	0.246712	NaN	NaN	NaN	NaN	NaN	NaN	NaN	NaN	NaN	NaN	NaN	NaN	NaN	NaN	NaN	NaN	NaN	NaN	NaN	NaN
CAPNS1	Calpain small subunit 1	A0A0C4DGQ5;P04632;K7ELJ7;A0A075B7C0;U3KQE2;K7EIV0;K7EKD8;K7EM73	A0A0C4DGQ5;P04632;K7ELJ7;A0A075B7C0;U3KQE2;K7EIV0;K7EKD8;K7EM73;U3KPR7;K7ES78;K7EMQ1	19	19	17	73	73	73	33.786	0	323.31	36.9331	35.533	36.2459	0.480368	-1.09222	-0.865726	-0.393728	-0.55167	-0.214742	-0.944166	-0.528428	0.274649	-0.690987	0.10916	-0.0163515	-0.0901271	-0.115035	0.319618	0.347099	0.660837	0.685895	0.473527	0.384603	-1.1784	0.0747794	0.303342	-0.812207	0.370611	-0.318128	-0.591766	-0.744052	-0.224621	-1.21324	-0.544266	-0.447938	0.177727	0.659103
CAPRIN1	Caprin-1	Q14444-2;Q14444;G3V153;A0A087X082;E9PLA9	Q14444-2;Q14444;G3V153;A0A087X082;E9PLA9	25	25	25	33.4	33.4	33.4	76.861	0	323.31	34.3798	31.9637	34.0805	0.205643	0.436908	-0.184441	0.0371714	-0.02869	0.37951	-0.95062	0.95836	0.44668	0.821139	-0.108488	0.387142	0.368377	0.89724	0.666757	0.105276	0.171719	1.02482	0.175812	0.238175	-0.443811	-0.474953	0.145221	-0.0300593	0.408712	1.33308	-0.416519	-0.493215	0.419	NaN	-0.710213	NaN	-0.0143976	0.13711
CAPS	Calcyphosin	Q13938;K7EL21;Q13938-3;K7ES72	Q13938;K7EL21;Q13938-3;K7ES72	12	12	12	56.1	56.1	56.1	20.967	0	323.31	33.2625	32.4255	32.0786	0.230326	-3.42189	-3.91764	0.861479	0.271545	NaN	NaN	-0.540233	-2.34227	NaN	-0.229653	NaN	-2.95836	-0.721968	0.654985	NaN	NaN	-1.24373	NaN	-0.225531	-1.22267	-2.39206	0.168514	0.979806	0.540226	0.643302	-3.8248	NaN	NaN	NaN	-2.44843	NaN	NaN	-1.57016
CAPZA1	F-actin-capping protein subunit alpha-1	P52907	P52907	23	23	18	87.4	87.4	76.2	32.922	0	323.31	36.3859	34.9313	35.731	0.0740944	-0.699865	-0.662095	-0.513193	-0.360879	-0.250629	-0.782298	-0.260895	-0.582339	-0.441497	-0.290198	-0.835986	-0.243933	-0.663145	-0.196029	-0.287589	0.154065	0.0701145	-0.756087	-0.687219	-0.5256	-0.692268	-0.0930633	-0.940645	-0.793307	-0.896039	-1.05661	-0.809398	-1.07163	-0.979459	-0.559856	-1.13739	0.0533895	-0.551014
CAPZA2	F-actin-capping protein subunit alpha-2	P47755;F8W9N7;A0A0D9SET8	P47755;F8W9N7;A0A0D9SET8;C9JUG7;P47755-2;F8WED3	19	14	14	83.9	66.8	66.8	32.949	0	323.31	33.7199	32.6967	32.7428	NaN	-0.734803	-1.31736	-1.16469	-1.25849	-2.06486	-1.71293	-0.870677	-2.11304	-1.19205	-0.295819	-1.805	0.218719	-0.503609	-0.870809	-1.26704	-0.803871	-1.46108	-1.10799	-1.03664	-0.892285	-1.17775	-0.678118	-1.62758	-1.59719	-1.34278	-1.77167	NaN	-1.15833	-1.42868	-1.40694	-1.94875	-0.368383	NaN
CAPZB	F-actin-capping protein subunit beta	P47756-2;B1AK87;B1AK88;P47756;B1AK85	P47756-2;B1AK87;B1AK88;P47756;B1AK85	31	31	31	80.1	80.1	80.1	30.628	0	323.31	36.1986	34.566	35.6369	0.42191	0.274888	-0.369017	0.192699	0.224658	0.525067	0.0721745	0.367371	0.274649	-0.461402	0.239642	0.0654344	-0.109374	0.0102069	-0.293695	0.251689	-0.275175	-0.935227	-0.224756	-0.593768	0.86995	-0.434422	0.718789	0.0942361	-0.119871	-0.356384	0.0255958	-0.190437	-0.680405	-0.643473	0.131721	-0.0492181	-0.269251	0.0518593
CARHSP1	Calcium-regulated heat stable protein 1	Q9Y2V2;H3BUY4;H3BPY5;H3BNU9;H3BSW7;H3BTK3;I3L3X8	Q9Y2V2;H3BUY4;H3BPY5;H3BNU9;H3BSW7;H3BTK3;I3L3X8	11	11	11	91.2	91.2	91.2	15.892	0	297.2	33.7104	32.2558	33.0555	0.499782	-1.00761	-0.948586	-1.35698	-0.70967	-1.00796	-1.03047	-0.305967	-1.30968	-1.07373	-0.138982	-0.566335	0.271067	-1.2327	0.759326	-0.239055	0.759326	-0.238851	-1.40042	-0.0585031	-1.15872	-0.910285	-1.34817	-1.19258	-0.270225	-0.392895	0.28629	-0.29736	0.213876	-0.545782	-0.577379	-2.04978	-1.49602	-0.342415
CARKD	ATP-dependent (S)-NAD(P)H-hydrate dehydratase	Q8IW45;Q8IW45-2;Q8IW45-4	Q8IW45;Q8IW45-2;Q8IW45-4;Q8IW45-3	14	14	14	47	47	47	36.576	0	323.31	32.4872	31.5366	31.436	-0.826975	-4.16287	-2.0916	-2.89047	-2.51647	-1.22938	-0.757062	-1.47622	-2.15322	-2.22257	-1.39608	-1.08884	-0.0748361	-1.25822	-0.748481	-1.48957	-1.32056	NaN	-1.1979	-0.77327	-1.84705	-2.08271	-2.26923	-1.00075	-1.58714	-1.11644	-0.784036	-0.609662	-0.783266	-2.13321	-0.400149	-0.766136	-1.8095	-0.714728
CARM1	Histone-arginine methyltransferase CARM1	Q86X55-1;Q86X55;Q86X55-2;K7EQA8	Q86X55-1;Q86X55;Q86X55-2;K7EQA8;K7EK20;K7EPK1;K7EQB9	17	17	17	34.7	34.7	34.7	63.459	0	323.31	33.4402	31.715	32.9206	NaN	1.87688	0.399991	0.224164	1.23934	0.897318	1.41543	0.977683	0.294194	0.361319	0.782241	0.122474	0.792855	0.0662615	1.08488	1.50828	1.62368	0.0927488	-0.503609	0.56589	0.291604	-0.277097	0.415001	-0.208311	0.388134	-0.0532392	0.281075	0.583038	0.82546	0.564915	-0.671991	0.465609	0.274888	0.474981
CARS	Cysteine--tRNA ligase, cytoplasmic	P49589-3;P49589	P49589-3;P49589;E9PLP0	43	43	8	55.6	55.6	10.8	94.637	0	323.31	33.4494	31.5956	32.982	0.615416	1.81533	0.413486	0.165558	0.415434	1.13993	0.444773	0.772899	0.470094	0.212009	0.751978	0.332622	0.616734	0.721941	0.24062	1.33754	0.944484	0.526169	-0.688683	0.504875	0.895768	-0.0226688	0.908429	0.592541	0.214747	-0.0082179	1.08672	1.08549	0.81705	0.386149	1.07046	0.940806	0.626953	0.326307
CARS2	Probable cysteine--tRNA ligase, mitochondrial	Q9HA77	Q9HA77;H0YFF0;A0A087WWV1;H0YFV1;F5H623;F5H579	12	12	12	24.3	24.3	24.3	62.223	0	111.35	31.8314	30.3483	31.1927	-1.14083	-0.00508726	-0.0500393	-0.823677	-1.22132	0.336855	-0.0554414	0.83463	0.527871	-0.0486509	-1.16472	-0.541492	0.143916	-1.03682	0.372841	0.970338	NaN	-0.331681	-1.09733	1.47202	-1.47903	-2.15091	-0.984388	-0.351535	-0.0654307	NaN	0.482642	0.259182	-0.923304	0.246104	0.151729	-1.09588	-0.49771	-0.39443
CASC3	Protein CASC3	O15234	O15234	6	6	2	9.5	9.5	4.3	76.277	0	59.24	28.1037	27.0758	27.131	0.0312541	NaN	NaN	NaN	NaN	NaN	NaN	NaN	NaN	NaN	NaN	NaN	0.618521	0.285461	NaN	0.86576	NaN	NaN	-1.04382	NaN	NaN	NaN	NaN	0.418028	0.155749	NaN	-0.456405	NaN	NaN	NaN	NaN	NaN	NaN	NaN
CASC4	Protein CASC4	Q6P4E1-2;Q6P4E1-4;Q6P4E1-5;Q6P4E1	Q6P4E1-2;Q6P4E1-4;Q6P4E1-5;Q6P4E1;H0YM51;Q6P4E1-3;H0YMR0;H0YKJ7	10	10	10	26.8	26.8	26.8	43.332	0	60.68	29.5801	28.7831	28.3439	-1.70552	NaN	NaN	NaN	NaN	-0.356291	-0.798366	NaN	NaN	NaN	-2.37049	NaN	-2.54633	-2.20297	-2.40629	NaN	NaN	NaN	NaN	NaN	NaN	NaN	NaN	NaN	NaN	NaN	NaN	NaN	NaN	NaN	NaN	NaN	NaN	NaN
CASC5	Protein CASC5	Q8NG31-2;Q8NG31;E9PPJ1;Q8NG31-3;Q8NG31-4;H0YCZ2	Q8NG31-2;Q8NG31;E9PPJ1;Q8NG31-3;Q8NG31-4;H0YCZ2	4	4	4	2.5	2.5	2.5	262.63	0.00048693	17.938	26.0682	24.4326	25.5079	NaN	NaN	NaN	NaN	NaN	NaN	NaN	NaN	NaN	NaN	NaN	NaN	NaN	NaN	NaN	NaN	NaN	NaN	NaN	NaN	NaN	NaN	NaN	NaN	NaN	NaN	NaN	NaN	NaN	NaN	NaN	NaN	NaN	NaN
CASK	Peripheral plasma membrane protein CASK	O14936-3;O14936-4;O14936-6;O14936-2;O14936;Q5JS74	O14936-3;O14936-4;O14936-6;O14936-2;O14936;Q5JS74;Q5JS72;O14936-5;Q5JS79	33	33	33	39.7	39.7	39.7	102.11	0	178.65	32.6433	31.55	31.7308	0.413377	1.42159	1.47928	-0.628118	-1.29534	-0.628586	-0.127242	1.31475	-0.80211	-0.234788	0.494262	-0.829665	-0.474352	0.0965318	-1.4135	-0.287484	-0.23562	-2.52716	0.0681893	-0.153944	0.364797	0.467488	1.14711	0.435735	-0.823575	-0.191557	0.117296	-0.311972	-0.21103	NaN	0.377179	-0.0344854	-0.625578	-0.75816
CASKIN2	Caskin-2	Q8WXE0-2;Q8WXE0	Q8WXE0-2;Q8WXE0;J3QRN1	13	13	12	20	20	19	118.16	0	94.879	30.902	30.4631	28.9709	0.135535	0.847115	-0.337904	0.92873	1.05554	NaN	0.988194	NaN	1.01949	0.816149	0.588709	0.847917	NaN	2.80935	-2.89207	1.56111	NaN	NaN	0.874679	-1.17286	NaN	NaN	NaN	NaN	0.438293	NaN	NaN	NaN	NaN	NaN	NaN	NaN	NaN	NaN
CASP1	Caspase;Caspase-1;Caspase-1 subunit p20;Caspase-1 subunit p10	G3V169;P29466-2;P29466;P29466-3;P29466-4;H0YEC7	G3V169;P29466-2;P29466;P29466-3;P29466-4;H0YEC7;B4DVD8;P29466-5;Q5FBZ0;E9PQW1;Q5EG05-2;Q5EG05	15	15	15	45.8	45.8	45.8	40.943	0	96.277	32.3023	31.2029	31.3953	0.526069	0.853597	0.309875	1.0939	1.46053	0.0939657	0.206518	0.0545011	0.110096	-0.130681	0.460585	0.206768	-0.713592	-1.12661	-0.533932	-0.0551416	0.237197	-0.428042	-0.478386	-0.877765	NaN	-1.40844	-0.150065	0.544683	0.780562	-0.193767	-0.268487	-0.642775	-0.979572	-0.985645	0.55218	-1.51272	-0.636033	-0.55563
CASP14	Caspase-14;Caspase-14 subunit p17, mature form;Caspase-14 subunit p10, mature form;Caspase-14 subunit p20, intermediate form;Caspase-14 subunit p8, intermediate form	P31944	P31944	22	22	22	68.2	68.2	68.2	27.679	0	251.1	31.9561	30.4978	31.3033	2.63851	1.48099	0.0332292	1.52927	0.863859	1.44392	1.02595	NaN	1.32222	0.789771	1.25695	-2.3569	-0.259098	0.202261	0.934781	0.492315	0.389236	0.0950467	1.78873	2.13435	-0.477342	-1.15614	NaN	1.44906	1.0732	0.256286	2.22209	0.448584	NaN	-2.15798	-1.53663	0.837459	1.99008	NaN
CASP2	Caspase-2;Caspase-2 subunit p18;Caspase-2 subunit p13;Caspase-2 subunit p12	P42575;P42575-2	P42575;P42575-2;A0A087WYM1;C9JRR9	6	6	6	16.8	16.8	16.8	50.685	0	132.63	28.7871	27.9811	27.5629	NaN	NaN	NaN	0.429857	NaN	NaN	NaN	NaN	0.338795	NaN	0.0219061	-0.843008	NaN	NaN	NaN	NaN	NaN	NaN	-0.0829884	NaN	NaN	0.390998	NaN	NaN	NaN	NaN	NaN	NaN	NaN	NaN	NaN	NaN	-0.845391	0.10541
CASP3	Caspase-3;Caspase-3 subunit p17;Caspase-3 subunit p12	P42574	P42574;A8MVM1;C9JXR7;A0A087WU32	11	11	11	46.6	46.6	46.6	31.608	0	185.12	31.6877	29.9214	31.1854	NaN	0.635801	0.024887	0.561497	0.691087	0.465818	0.975043	NaN	0.121413	1.12254	0.0753272	0.420186	0.936289	0.969086	1.07471	NaN	NaN	NaN	NaN	0.921817	1.2012	-0.127557	0.453333	0.191815	1.6319	1.21524	0.237809	0.554245	0.872868	-0.33774	-0.0450295	1.11916	1.30334	0.257131
CASP4	Caspase;Caspase-4;Caspase-4 subunit 1;Caspase-4 subunit 2	A0A087WZP8;P49662-2;P49662	A0A087WZP8;P49662-2;P49662;P51878-3;P51878-6;P51878-2;H7C0P5;E9PMT1;H0YD34	9	9	6	33	33	23.3	37.909	0	176.54	29.7732	28.0366	29.2585	NaN	NaN	NaN	-0.577487	NaN	NaN	NaN	NaN	NaN	1.43632	1.31156	NaN	0.541614	0.262313	1.01963	1.23548	NaN	NaN	NaN	NaN	NaN	NaN	NaN	0.359184	NaN	0.485736	NaN	NaN	NaN	NaN	NaN	NaN	NaN	1.41213
CASP6	Caspase-6;Caspase-6 subunit p18;Caspase-6 subunit p11	P55212;D6RHU3;P55212-2	P55212;D6RHU3;P55212-2;D6RBM3	15	15	15	51.5	51.5	51.5	33.31	0	108.66	30.9424	29.8116	30.0624	NaN	0.362779	-0.612086	-1.91899	-0.894215	-2.17202	-0.138251	1.27852	0.232538	-0.927222	-0.351847	-1.04311	-0.661479	0.291839	0.27858	-1.02585	NaN	-0.966997	-0.294314	0.222063	NaN	-1.3384	-1.38011	-1.28118	-0.811751	0.641546	-1.9381	-0.824214	-0.442928	-1.6403	-0.862365	-0.421168	-1.92128	-1.84265
CASP7	Caspase-7;Caspase-7 subunit p20;Caspase-7 subunit p11	P55210;P55210-3;A0A0A0MRL7;P55210-4;Q5SVL2	P55210;P55210-3;A0A0A0MRL7;P55210-4;Q5SVL2	13	13	8	65	65	43.6	34.276	0	323.31	31.1161	30.0231	30.2035	0.830904	1.08441	-1.08623	-1.26573	0.457542	0.252416	0.826599	-0.0735754	0.587461	0.394514	0.320889	1.42455	-0.464106	0.604925	0.410232	0.808014	NaN	NaN	0.210389	0.111298	0.66821	-0.0649628	0.203264	0.0340749	1.21866	0.596363	1.51299	-0.675443	-0.1181	NaN	0.182184	1.04425	NaN	-0.147745
CASP8	Caspase-8;Caspase-8 subunit p18;Caspase-8 subunit p10	Q14790-2;Q14790;Q14790-4;Q14790-9;Q14790-3;A0A0A0MS31;Q14790-8;Q14790-7;E7ETB7;E7EQ06;Q14790-6;Q14790-5	Q14790-2;Q14790;Q14790-4;Q14790-9;Q14790-3;A0A0A0MS31;Q14790-8;Q14790-7;E7ETB7;E7EQ06;Q14790-6;Q14790-5;E7EQ01;E7EVN1;H7C0E2;C9JB29;H7BZM4	17	17	17	39.4	39.4	39.4	53.768	0	323.31	31.8666	30.1637	31.3372	0.0912598	0.638491	0.507008	1.30042	1.10387	1.46796	0.616075	1.10903	-0.275839	0.117429	-0.00498587	0.373398	1.22854	-0.563199	0.681314	1.47176	NaN	NaN	NaN	0.442333	1.28718	1.15685	1.24422	NaN	1.35208	0.771294	NaN	1.24981	NaN	NaN	NaN	NaN	NaN	0.90889
CAST	Calpastatin	P20810-10;P20810-6;P20810-9;P20810-7	P20810-10;P20810-6;P20810-9;P20810-7	35	35	0	52.8	52.8	0	82.436	0	323.31	34.127	32.586	33.5196	0.67428	-0.198908	0.139076	0.0985544	0.0999011	-0.228216	0.174406	3.22385	-0.0319757	-0.36149	-0.494576	0.205393	-0.12986	-0.0781676	-0.0488748	-0.174361	3.76628	-1.3668	0.695816	0.757023	-0.961648	-0.0917097	-0.398513	-1.0218	0.0751904	-0.73574	1.42911	1.05158	0.177981	-0.192761	-0.873688	-0.393975	-0.216803	-0.704912
CASZ1	Zinc finger protein castor homolog 1	Q86V15;Q86V15-2	Q86V15;Q86V15-2	9	9	9	7.3	7.3	7.3	190.07	0	58.551	30.1868	28.2257	29.7585	-0.397125	NaN	NaN	-0.288611	-1.31083	NaN	-0.759844	NaN	-1.37703	NaN	NaN	NaN	NaN	NaN	NaN	-2.37925	NaN	NaN	NaN	-0.617853	-0.432727	NaN	NaN	NaN	NaN	NaN	-2.10476	NaN	NaN	NaN	NaN	NaN	-0.87242	-0.194856
CAT	Catalase	P04040	P04040	38	38	38	67.2	67.2	67.2	59.755	0	323.31	35.6727	34.8475	34.4738	-0.246344	-1.71104	-1.89362	-0.636167	-0.334716	-0.801682	-0.912157	-1.06866	-0.433234	-1.35126	-0.82677	-0.966602	-1.05829	-0.791233	-1.8346	-0.299152	-0.0575719	-0.268104	-0.0524161	-0.283176	0.16092	-1.17117	0.468323	-0.447426	-3.11017	-0.474693	-1.29205	-0.915936	-1.29082	-1.16848	-0.51678	-1.25825	-1.87213	-1.69652
CAV1	Caveolin;Caveolin-1	C9JKI3;Q03135-2	C9JKI3;Q03135-2	8	1	1	68.1	10.9	10.9	15.928	0.0012349	13.141	25.5843	24.5773	24.5912	NaN	NaN	NaN	NaN	NaN	NaN	NaN	NaN	NaN	NaN	NaN	NaN	-0.901069	NaN	NaN	NaN	NaN	NaN	NaN	NaN	NaN	NaN	NaN	NaN	NaN	NaN	NaN	NaN	NaN	NaN	NaN	NaN	NaN	NaN
CAV1	Caveolin-1;Caveolin	Q03135;E9PCT5	Q03135;E9PCT5;P56539	12	12	5	68	68	23.6	20.471	0	323.31	33.3101	31.9212	32.6162	2.66394	1.33588	NaN	-0.656285	0.233765	NaN	0.211386	NaN	-0.771224	-1.37146	1.01393	0.854873	0.206018	0.853836	-0.551437	-1.2465	-0.807074	NaN	-1.16667	0.574053	NaN	NaN	NaN	1.69942	NaN	NaN	NaN	NaN	-0.185163	NaN	NaN	-0.606957	-0.209178	NaN
CAV2	Caveolin-2;Caveolin	P51636-2;P51636;E9PCT3	P51636-2;P51636;E9PCT3;P51636-3	4	4	4	38.9	38.9	38.9	16.828	0	156.89	28.8729	27.7773	27.9627	NaN	NaN	NaN	NaN	NaN	NaN	NaN	NaN	NaN	-1.99758	NaN	NaN	NaN	NaN	-0.813119	NaN	NaN	NaN	NaN	NaN	NaN	NaN	NaN	NaN	NaN	NaN	NaN	NaN	NaN	NaN	NaN	NaN	NaN	NaN
CBFB	Core-binding factor subunit beta	Q13951;J3KS23	Q13951;J3KS23;J3KRT0;H3BSC0	9	9	3	45.1	45.1	11	21.508	0	119.11	31.4004	30.1499	30.6137	-1.41727	-0.143755	-2.52201	0.424922	0.226632	0.809085	-0.273884	0.259785	-1.09891	0.410341	-0.787642	-0.52926	-0.43862	-1.3652	-0.365072	-1.38904	-0.269721	-1.12164	-0.428313	-0.953607	-1.08317	-1.71449	-1.02362	0.939001	0.166972	-1.77675	-0.409834	-0.469869	NaN	-1.18915	-1.718	-2.01637	-0.843655	0.528271
CBFB	Core-binding factor subunit beta	Q13951-2	Q13951-2;J3KTD8	8	2	2	43.9	10.7	10.7	21.991	0.0003335	21.024	28.2735	27.0871	27.4386	0.183074	NaN	NaN	NaN	NaN	NaN	NaN	NaN	NaN	NaN	NaN	NaN	NaN	-1.03139	NaN	NaN	NaN	NaN	NaN	NaN	NaN	NaN	NaN	NaN	NaN	NaN	NaN	NaN	NaN	NaN	NaN	NaN	NaN	NaN
CBL	E3 ubiquitin-protein ligase CBL	P22681	P22681;B5MC15;Q13191-3;Q13191-2;Q13191	18	18	18	27.6	27.6	27.6	99.632	0	323.31	29.8658	27.9996	29.4033	1.23689	1.51969	NaN	0.390668	1.24276	-1.37681	NaN	NaN	0.84318	NaN	1.34375	0.565305	NaN	0.757194	0.130535	0.827006	NaN	NaN	NaN	1.16806	NaN	NaN	0.886823	NaN	NaN	NaN	NaN	NaN	NaN	NaN	NaN	0.738984	NaN	NaN
CBLL1	E3 ubiquitin-protein ligase Hakai	C9J2P9;Q75N03-2;Q75N03	C9J2P9;Q75N03-2;Q75N03;C9K074	4	4	4	16.1	16.1	16.1	36.398	0.0070251	4.6996	27.2024	24.5	26.9617	NaN	NaN	NaN	NaN	NaN	NaN	NaN	NaN	NaN	NaN	1.21307	NaN	NaN	NaN	0.923339	NaN	NaN	NaN	NaN	NaN	NaN	NaN	NaN	NaN	NaN	NaN	NaN	NaN	NaN	NaN	NaN	NaN	NaN	NaN
CBR1	Carbonyl reductase [NADPH] 1	P16152;E9PQ63;A8MTM1;P16152-2	P16152;E9PQ63;A8MTM1;P16152-2	22	22	19	81.9	81.9	74.7	30.375	0	323.31	36.5258	35.189	35.7987	0.542902	-2.11185	-0.571493	0.441802	2.27813	2.92615	0.300065	-1.12409	1.26795	0.203013	0.209266	-0.364162	0.334225	-0.488694	-0.656922	0.572599	-0.401197	0.748891	-0.45332	-0.461084	-1.6641	-0.441066	-0.751247	-0.187116	0.572017	0.996389	1.45333	1.37473	-0.285759	0.364012	0.824401	-0.825517	-0.684967	-1.27967
CBR3	Carbonyl reductase [NADPH] 3	O75828	O75828	20	17	17	70.8	57.8	57.8	30.85	0	323.31	34.7061	33.4252	33.9412	-0.434578	1.43413	-0.41999	1.20614	1.4092	2.34386	0.382169	-0.412347	0.481505	-0.741565	0.23352	-0.0536285	0.325502	-1.43024	-0.486914	-0.777344	-0.220312	0.970854	0.142479	-0.115598	-0.087059	0.067501	-1.46813	-1.33177	1.05276	-0.0465634	1.65164	1.00173	-1.19149	-1.9039	-1.44348	0.10165	-1.81792	-1.10293
CBR4	Carbonyl reductase family member 4	Q8N4T8;Q8N4T8-2;H0Y962	Q8N4T8;Q8N4T8-2;H0Y962;D6RAV8;D6RJF4;D6RGF2	9	9	9	44.7	44.7	44.7	25.301	0	154.4	30.8744	30.2212	29.417	NaN	-3.56241	NaN	-3.00451	-1.87514	-1.47971	-0.864097	NaN	-0.563604	-2.41874	-1.77655	-0.805409	NaN	-1.77853	-2.02597	-1.19314	NaN	NaN	0.301119	NaN	-2.35542	-1.40702	-1.89873	-1.34542	-2.69759	-0.92596	-1.74024	-2.17306	NaN	NaN	-2.60489	-0.36965	-1.02268	-1.3674
CBS	Cystathionine beta-synthase	P35520;P35520-2	P35520;P35520-2;C9JMA6;H7C2H4;H7C1W6;H7C2W0	21	21	21	55.4	55.4	55.4	60.586	0	291.55	31.2252	28.7806	30.9324	1.50716	2.47085	3.27389	2.98727	3.58604	2.73784	2.78176	1.52507	NaN	NaN	1.06709	2.2809	2.3204	1.53272	2.82693	NaN	NaN	0.68455	0.0766959	2.42481	NaN	NaN	NaN	NaN	NaN	NaN	NaN	NaN	0.924632	NaN	NaN	NaN	-0.0287342	NaN
CBWD1;CBWD2;CBWD5;CBWD3;CBWD6;CBWD7	COBW domain-containing protein 1;COBW domain-containing protein 2;COBW domain-containing protein 3;COBW domain-containing protein 5;COBW domain-containing protein 6	Q9BRT8;Q9BRT8-2;Q9BRT8-3;A0A087X140;Q8IUF1;A0A0A6YYH9;C9J3G2;Q5JTY5-2;Q5RIA9;Q5JTY5;A0A087WWG3;Q5RIB0;A0A0A0MRU4;Q5RIA9-3;Q4V339;A0A0B4J2F1;H0Y5V3;F2Z2T4	Q9BRT8;Q9BRT8-2;Q9BRT8-3;A0A087X140;Q8IUF1;A0A0A6YYH9;C9J3G2;Q5JTY5-2;Q5RIA9;Q5JTY5;A0A087WWG3;Q5RIB0;A0A0A0MRU4;Q5RIA9-3;Q4V339;A0A0B4J2F1;H0Y5V3;F2Z2T4;A6NM15;A0A087WTC0;F8WEG4;A0A087WZQ3;F8WEU0;Q5JTY2;Q6NVZ8;A0A0B4J2E3;E7EUZ7;A0A087WYD2;A0A087X1C0;Q5RIB3;H0Y857;Q5RIA9-2;Q9BRT8-4;A0A087WVU7;A0A0B4J1T6;Q5RIB5;A0A087WU66;A0A087WU37	15	15	15	48.6	48.6	48.6	44.068	0	86.638	29.1003	27.3684	28.5836	NaN	0.919226	NaN	0.198745	NaN	NaN	0.388134	1.29549	NaN	NaN	-0.0852212	NaN	NaN	NaN	NaN	NaN	NaN	NaN	NaN	NaN	NaN	NaN	NaN	NaN	NaN	NaN	NaN	NaN	NaN	NaN	NaN	NaN	NaN	NaN
CBX1	Chromobox protein homolog 1	P83916;J3KS05	P83916;J3KS05	10	9	2	46.5	37.8	14.1	21.418	0	323.31	31.99	29.8892	31.607	0.0521377	NaN	1.52241	NaN	1.17069	NaN	NaN	NaN	NaN	NaN	1.95609	1.58126	0.0724488	NaN	0.702125	1.59736	-0.0710878	0.583326	0.280956	1.07738	-0.231176	NaN	NaN	NaN	NaN	NaN	0.979513	NaN	NaN	NaN	NaN	NaN	NaN	NaN
CBX3	Chromobox protein homolog 3	Q13185;S4R2Y4	Q13185;S4R2Y4;C9JMM0;B8ZZ43	11	10	9	50.8	44.3	35.5	20.811	0	323.31	34.3397	31.9666	34.0303	NaN	0.496616	0.587173	0.390778	-0.378213	-0.388903	0.107688	NaN	1.26345	0.361768	0.253868	-0.847129	0.128029	NaN	0.886277	-0.121251	NaN	-1.23223	-0.268017	0.0479571	1.97951	NaN	NaN	NaN	-0.250972	NaN	0.947404	NaN	NaN	NaN	NaN	NaN	NaN	NaN
CBX4	E3 SUMO-protein ligase CBX4	O00257;O00257-3	O00257;O00257-3;I3L4F1	4	4	4	8.9	8.9	8.9	61.367	0.0052334	5.5651	27.8395	27.0389	26.6082	NaN	NaN	NaN	0.439464	NaN	NaN	NaN	NaN	NaN	NaN	NaN	NaN	NaN	NaN	NaN	NaN	NaN	NaN	NaN	NaN	NaN	NaN	NaN	NaN	NaN	NaN	NaN	NaN	NaN	NaN	NaN	NaN	NaN	NaN
CBX5	Chromobox protein homolog 5	P45973	P45973;F8VNY3	15	15	14	60.2	60.2	53.9	22.225	0	323.31	32.7271	30.2488	32.4417	1.63273	0.739675	1.47114	NaN	0.434988	0.47415	0.825704	0.447949	NaN	0.981487	1.03626	NaN	0.741834	1.99802	1.41527	0.438506	NaN	NaN	1.96092	0.92235	NaN	NaN	NaN	NaN	NaN	NaN	0.851759	NaN	NaN	NaN	NaN	NaN	NaN	NaN
CBX6	Chromobox protein homolog 6	B0QXZ6;O95503	B0QXZ6;O95503	5	4	4	14.5	12.2	12.2	41.918	0.00033881	22.907	25.8925	24.2231	25.348	-0.184507	NaN	NaN	NaN	NaN	NaN	NaN	NaN	NaN	NaN	0.523963	NaN	NaN	0.380508	NaN	-0.348519	NaN	NaN	0.0182068	NaN	NaN	NaN	NaN	NaN	NaN	NaN	NaN	NaN	NaN	NaN	NaN	NaN	NaN	NaN
CBX8	Chromobox protein homolog 8	Q9HC52;C9J6K3	Q9HC52;C9J6K3;C9JM54	6	6	5	25.7	25.7	23.4	43.395	0.00035273	28.068	29.3947	27.1944	29.0407	0.637007	NaN	NaN	NaN	NaN	NaN	NaN	NaN	-0.391437	NaN	NaN	1.4566	NaN	NaN	NaN	-0.167183	NaN	NaN	NaN	0.397474	NaN	NaN	NaN	NaN	NaN	NaN	-0.58929	NaN	NaN	NaN	NaN	NaN	NaN	NaN
CC2D1A	Coiled-coil and C2 domain-containing protein 1A	Q6P1N0;Q6P1N0-2	Q6P1N0;Q6P1N0-2;K7EMP1;K7EJY5	26	26	26	32.9	32.9	32.9	104.06	0	314.45	31.9508	30.5933	31.2371	-0.0415507	1.08107	-0.407899	-0.178143	-0.695302	-0.759991	0.449429	0.695638	-0.13035	-0.207228	-0.0435567	-0.0659893	-0.497934	0.286763	-0.149857	-0.271705	-0.192464	-1.06785	0.141956	0.251204	0.743386	-0.719899	0.365245	0.639973	-0.311041	-0.334953	0.265917	0.157303	0.478195	0.408712	NaN	0.237564	-0.639445	-0.862601
CC2D1B	Coiled-coil and C2 domain-containing protein 1B	Q5T0F9-2;Q5T0F9;H7C1U3;H0Y517;Q5T0F9-3	Q5T0F9-2;Q5T0F9;H7C1U3;H0Y517;Q5T0F9-3;Q5T0F9-4;Q5T0F9-5	9	9	9	13	13	13	93.594	0.0011055	14.935	28.3712	26.9974	27.6677	1.05901	-0.361991	NaN	NaN	NaN	NaN	NaN	NaN	NaN	NaN	NaN	NaN	NaN	NaN	NaN	NaN	NaN	NaN	NaN	NaN	NaN	NaN	NaN	NaN	NaN	NaN	NaN	NaN	NaN	NaN	NaN	NaN	NaN	NaN
CCAR1	Cell division cycle and apoptosis regulator protein 1	Q8IX12-2;Q8IX12;A0A0C4DGG8;F5H2E6;F5H1H2;F5H3E1	Q8IX12-2;Q8IX12;A0A0C4DGG8;F5H2E6;F5H1H2;F5H3E1;H0YFJ7;F5H7M9	36	36	36	36.1	36.1	36.1	131.04	0	323.31	33.5471	32.2834	32.77	-0.128661	1.63427	1.1103	-0.472349	-0.162363	-0.332735	0.0769695	0.711142	0.299831	-0.167199	0.148869	0.436482	-0.128945	0.540722	0.230203	-0.507275	-0.0147182	0.205893	-0.26131	-0.0460569	0.442227	-0.0184688	0.812868	0.229957	1.35123	1.11902	0.959325	0.520146	-0.196674	0.307195	0.19497	0.203264	0.196985	-0.343696
CCAR2	Cell cycle and apoptosis regulator protein 2	Q8N163;Q8N163-2;H0YB24;G3V119	Q8N163;Q8N163-2;H0YB24;G3V119;E5RHJ4;E5RFJ3;H0YC69;E5RGU7;H0YC58;E5RHH8	39	39	35	49.7	49.7	45.5	102.9	0	323.31	34.9367	33.5915	34.2151	0.271306	1.21618	-0.423604	-0.0342046	0.723777	-0.924755	0.0315363	0.752663	-0.479653	-0.0317396	0.21661	-0.00314848	-0.323552	-0.0801031	-0.741831	-1.14762	-0.332081	-0.563732	-0.314123	-0.727093	-0.542206	-0.52639	0.240742	-0.270974	0.548634	-0.205347	-0.635159	-0.0821024	-0.232549	-0.823243	0.277271	-0.26531	-0.102186	-0.910258
CCBL2	Kynurenine--oxoglutarate transaminase 3	Q6YP21;Q6YP21-3	Q6YP21;Q6YP21-3;A0A0A0MRN7;A0A0A0MRN6;Q6YP21-2	15	15	15	33	33	33	51.4	0	129.07	32.6403	30.6983	32.2054	1.38946	1.76926	0.839799	0.822363	0.769772	0.111031	0.508429	-1.41143	1.91223	0.0871912	0.246469	0.379066	0.625738	0.157432	-0.0440029	-0.618894	-0.403122	1.58169	0.986739	0.916018	-0.135269	0.837943	0.164658	0.235114	0.694657	0.244034	1.413	0.384381	-0.0677876	1.35693	-0.26583	0.206393	-0.0491733	0.508226
CCDC101	SAGA-associated factor 29 homolog	Q96ES7	Q96ES7;H3BN84;H3BPL5	4	4	4	22.9	22.9	22.9	33.238	0	68.078	26.6473	24.6656	26.2261	NaN	1.06371	-0.159686	NaN	0.658828	NaN	NaN	NaN	NaN	NaN	NaN	NaN	NaN	NaN	NaN	NaN	NaN	NaN	NaN	NaN	NaN	NaN	NaN	NaN	NaN	NaN	NaN	NaN	NaN	NaN	NaN	NaN	NaN	NaN
CCDC109B	Calcium uniporter regulatory subunit MCUb, mitochondrial	Q9NWR8	Q9NWR8	6	6	6	15.5	15.5	15.5	39.082	0.0027908	9.1892	27.3481	26.5989	26.0442	NaN	NaN	NaN	0.016211	-2.67052	NaN	NaN	NaN	NaN	NaN	NaN	NaN	NaN	NaN	NaN	NaN	NaN	NaN	NaN	NaN	NaN	NaN	NaN	NaN	NaN	NaN	NaN	NaN	NaN	NaN	NaN	NaN	NaN	NaN
CCDC115	Coiled-coil domain-containing protein 115	F8WCZ3;Q96NT0;B8ZZ99;Q96NT0-2	F8WCZ3;Q96NT0;B8ZZ99;Q96NT0-2	5	5	5	32.1	32.1	32.1	21.09	0	35.864	30.2061	29.1415	29.2679	NaN	NaN	NaN	NaN	NaN	NaN	NaN	NaN	NaN	NaN	NaN	NaN	NaN	NaN	NaN	NaN	NaN	NaN	NaN	NaN	NaN	0.495491	NaN	NaN	NaN	NaN	NaN	NaN	NaN	NaN	NaN	0.840765	NaN	NaN
CCDC12	Coiled-coil domain-containing protein 12	J3KR35;Q8WUD4	J3KR35;Q8WUD4;C9JUN5;S4R331	6	6	6	41.3	41.3	41.3	20.501	0	120.23	31.0036	28.906	30.6196	NaN	1.16073	-0.207828	0.463622	0.304277	-0.0221852	NaN	NaN	0.737946	NaN	NaN	-0.734947	NaN	NaN	0.656542	-0.630684	-0.673739	NaN	NaN	0.279055	1.29989	0.847917	0.845028	1.27638	1.50014	NaN	0.928124	1.31852	NaN	NaN	NaN	-0.74819	0.42664	0.27262
CCDC124	Coiled-coil domain-containing protein 124	Q96CT7	Q96CT7;M0R2F5	13	13	13	57	57	57	25.835	0	221.63	33.1496	31.7154	32.4829	-0.433175	-0.200929	-1.83367	-1.1801	-0.165386	1.13593	-0.682094	NaN	-0.608232	0.763667	-0.118038	-0.457712	-0.0394735	-1.00335	-0.0299563	0.572308	-1.47077	NaN	-1.35624	0.340961	NaN	NaN	-1.46753	NaN	NaN	-1.0171	-1.20397	NaN	NaN	NaN	-0.310307	-1.35458	NaN	NaN
CCDC127	Coiled-coil domain-containing protein 127	Q96BQ5	Q96BQ5	6	6	6	23.1	23.1	23.1	30.834	0.0040793	6.5711	28.5598	27.5329	27.5862	NaN	NaN	NaN	-0.767045	NaN	NaN	NaN	NaN	NaN	NaN	NaN	NaN	NaN	NaN	NaN	0.283566	NaN	NaN	NaN	NaN	NaN	NaN	-1.12039	NaN	-0.263612	0.491699	NaN	NaN	NaN	NaN	NaN	NaN	-0.388601	NaN
CCDC132	Coiled-coil domain-containing protein 132	Q96JG6;Q96JG6-3	Q96JG6;Q96JG6-3;H7BZP1;C9JA29;Q96JG6-2;H0Y7Q2;F8WDT1;F2Z3F0	13	13	13	17.9	17.9	17.9	111.17	0	60.69	29.2213	27.8789	28.4978	NaN	NaN	NaN	-0.85035	-1.15082	-0.580806	-0.527783	NaN	-0.715486	-0.619182	-0.441615	-0.879675	0.123799	0.0395595	1.01307	-0.804577	NaN	NaN	NaN	NaN	NaN	-0.487844	NaN	1.48207	-0.0353722	0.219091	NaN	-0.147793	NaN	NaN	NaN	0.522759	-0.62351	-0.652493
CCDC134	Coiled-coil domain-containing protein 134	Q9H6E4	Q9H6E4;B0QY51	5	5	5	32.8	32.8	32.8	26.56	0	92.449	28.7303	26.757	28.3063	0.833902	-0.863179	NaN	NaN	0.615981	NaN	-0.555757	NaN	NaN	NaN	NaN	NaN	NaN	NaN	NaN	NaN	NaN	NaN	NaN	-0.378344	NaN	NaN	NaN	NaN	NaN	NaN	NaN	NaN	NaN	NaN	NaN	NaN	NaN	NaN
CCDC137	Coiled-coil domain-containing protein 137	Q6PK04;I3L0U5	Q6PK04;I3L0U5;I3L4F6	6	6	6	26	26	26	33.231	0	40.153	33.4522	33.4212	27.8943	NaN	NaN	NaN	NaN	NaN	NaN	1.88225	NaN	NaN	NaN	NaN	NaN	NaN	NaN	NaN	NaN	NaN	NaN	NaN	-10.1179	NaN	NaN	NaN	NaN	NaN	NaN	NaN	NaN	NaN	NaN	NaN	NaN	NaN	NaN
CCDC22	Coiled-coil domain-containing protein 22	O60826	O60826	24	24	24	48	48	48	70.755	0	255.8	31.537	30.1456	30.8446	0.261952	0.554736	NaN	-0.563497	-0.597976	-0.822273	-0.217457	0.431783	-1.06897	-0.747609	-0.0726344	NaN	-0.366522	0.1396	-0.630729	-0.286832	0.330558	-0.51928	0.145351	0.00532815	NaN	-0.271757	NaN	0.122871	-0.31991	NaN	0.466758	NaN	-0.0292494	NaN	NaN	-0.312814	-0.340824	-0.951345
CCDC25	Coiled-coil domain-containing protein 25	Q86WR0;Q86WR0-2	Q86WR0;Q86WR0-2;G3V121;B7Z2L8;Q0VGD4	12	12	12	46.6	46.6	46.6	24.479	0	57.078	29.2146	27.3839	28.7384	0.373063	NaN	NaN	0.938323	NaN	NaN	NaN	NaN	NaN	NaN	1.15821	0.414352	NaN	0.178619	NaN	NaN	NaN	NaN	NaN	0.16723	NaN	NaN	NaN	NaN	NaN	NaN	NaN	NaN	NaN	NaN	NaN	NaN	NaN	NaN
CCDC43	Coiled-coil domain-containing protein 43	Q86WV7;Q96MW1;Q96MW1-2	Q86WV7;Q96MW1;Q96MW1-2;K7ER24	6	6	6	20.3	20.3	20.3	25.563	0	58.188	29.5007	27.6938	29.0151	NaN	-0.67542	-0.461442	0.689925	0.918692	0.496309	NaN	NaN	1.21394	NaN	1.00856	NaN	NaN	NaN	NaN	NaN	NaN	1.96669	0.842697	NaN	NaN	NaN	NaN	NaN	NaN	NaN	NaN	NaN	NaN	NaN	NaN	NaN	NaN	NaN
CCDC47	Coiled-coil domain-containing protein 47	Q96A33;Q96A33-2;A0A087WYW6	Q96A33;Q96A33-2;A0A087WYW6;J3QR89	20	20	20	47	47	47	55.873	0	323.31	34.3394	32.1147	33.9921	0.29443	1.04628	1.77842	0.621243	0.903887	1.65819	1.33251	0.959844	0.0220482	1.62171	0.415759	0.796764	1.09653	0.695459	0.769433	1.13284	1.02141	1.25586	0.768332	0.479851	0.694925	1.13999	1.27804	1.22823	1.56233	0.659285	1.53585	-0.0917097	1.72762	1.85176	0.615134	1.19736	0.913646	0.699907
CCDC50	Coiled-coil domain-containing protein 50	Q8IVM0;Q8IVM0-2	Q8IVM0;Q8IVM0-2	12	12	12	58.2	58.2	58.2	35.822	0	315.2	30.8946	28.8456	30.4955	0.347892	NaN	NaN	NaN	NaN	NaN	NaN	NaN	NaN	NaN	NaN	NaN	1.09579	-1.57897	0.237197	0.340277	NaN	NaN	NaN	NaN	NaN	NaN	NaN	NaN	NaN	NaN	NaN	NaN	NaN	NaN	NaN	NaN	NaN	NaN
CCDC51	Coiled-coil domain-containing protein 51	Q96ER9;Q96ER9-2	Q96ER9;Q96ER9-2;C9JSW8;C9JPZ8	13	13	13	38.2	38.2	38.2	45.811	0	228.97	31.6771	29.9378	31.1636	-0.358324	0.809497	1.42315	-0.416751	-0.310772	-0.0671678	1.89736	0.615228	0.164271	0.76086	-0.786497	1.00533	0.12618	0.651959	1.74097	0.237197	0.785843	0.321005	0.588421	0.198243	-0.578306	NaN	-0.706535	0.870424	-0.182802	NaN	NaN	0.601126	NaN	NaN	NaN	NaN	0.0371714	0.347666
CCDC53	WASH complex subunit CCDC53	F5GWI9;F5GXZ7;F5GZ97;Q9Y3C0	F5GWI9;F5GXZ7;F5GZ97;Q9Y3C0;F5H0A7;F5GXZ4;F5H2P1;H0YGN0	5	5	5	34.3	34.3	34.3	18.534	0.0003319	20.418	29.2125	28.1974	28.2274	NaN	-2.04424	-2.01666	-0.144744	-0.886059	NaN	-0.00520307	NaN	NaN	0.0594937	NaN	-0.705053	-0.924947	-0.114301	NaN	NaN	NaN	NaN	NaN	NaN	-1.37191	-1.1387	NaN	NaN	0.302875	NaN	NaN	NaN	NaN	-1.00601	-0.739999	NaN	NaN	NaN
CCDC55;NSRP1	Nuclear speckle splicing regulatory protein 1	A0A024QZ33;Q9H0G5	A0A024QZ33;Q9H0G5;K7EMD8;K7ERM9;K7EK40	5	5	5	9.7	9.7	9.7	60.441	0.0062833	5.1458	28.8902	25.7686	28.7141	NaN	NaN	NaN	NaN	NaN	NaN	NaN	NaN	NaN	NaN	NaN	NaN	1.68154	NaN	NaN	NaN	NaN	NaN	NaN	0.451541	NaN	NaN	NaN	NaN	NaN	NaN	NaN	NaN	NaN	NaN	NaN	NaN	NaN	NaN
CCDC58	Coiled-coil domain-containing protein 58	C9JQ41;H7C525;Q4VC31	C9JQ41;H7C525;Q4VC31	10	10	8	70.8	70.8	52.3	15.296	0	308.44	33.1234	31.2931	32.647	0.0543624	-0.747706	0.151599	-0.34727	0.40882	-0.230381	-0.156611	-0.425036	-1.67447	-0.26074	0.761455	0.753433	-0.057752	-0.00187669	1.1818	0.0426443	NaN	1.41343	-0.910393	-0.680336	-0.772456	-0.840293	-1.21826	-1.18397	-0.686777	-0.0792341	-0.0137857	-0.139856	NaN	NaN	-0.616149	-1.07042	0.832283	0.485942
CCDC59	Thyroid transcription factor 1-associated protein 26	Q9P031;F8VNY5	Q9P031;F8VNY5	7	7	7	33.6	33.6	33.6	28.669	0.00048614	17.824	30.2614	30.0846	27.1444	NaN	NaN	NaN	NaN	1.64118	NaN	NaN	NaN	NaN	NaN	NaN	NaN	NaN	NaN	NaN	NaN	NaN	NaN	NaN	NaN	NaN	NaN	NaN	NaN	NaN	NaN	NaN	NaN	NaN	NaN	NaN	NaN	NaN	NaN
[truncated: 6,618 more rows]
[truncated: 305 more columns]
