# Supplementary material for: Proteomic patterns associated with response to breast cancer neoadjuvant treatment
Source: Mol Syst Biol. 2020 Sep 22;16(9):e9443. doi: 10.15252/msb.20209443 (PMC7507992; doi:10.15252/msb.20209443)
Supplement: Supplementary file 5 — Dataset EV3 [file MSB-16-e9443-s005.xlsx]

## Sheet: Legend
Dataset EV3: 2915 proteins after batch normalization used for clustering, supervised analyses and WGCNA. Related to Figure 2 and 3.
EV3A	Data matrix with global patten assignment (Paired t-test, permutation-based FDR, q < 0.05).
EV3B	Results of supervised analysis of patient prognosis. (Paired t-test, permutation-based FDR, q < 0.05).
Abrreviation of clinical samples is as follows:
A - Pre -treatment core needle biopsy
B - Post- treatment residual tumor sample
C - Post-treatment Tumor Adjacent Normal
C-34-38- Healthy samples
The suffix is followed by the serial number of the sample. Matched sample numbers denote matching samples from the same patient.
NaN - no quantitative information is available.
Data is Log2 L/H ratio values after filtration, imputation and batch normalization

## Sheet: EV3A
Dataset EV3: Data matrix with global patten assignment (Paired t-test, permutation-based FDR, q < 0.05).									Pre-treatment																																				Post-treatment tumor
Gene names	Protein names	Majority protein IDs	Protein IDs	Intensity	Peptides	Q-value	Score	Global Pattern annotation(Paired Student's T-test )	1A	2A	3A	4A	5A	6A	7A	8A	9A	10A	11A	12A	13A	14A	15A	16A	17A	18A	19A	20A	21A	22A	23A	24A	25A	26A	27aA	27bA	28A	29A	30A	31A	32A	33A	39A	40A	1B	2B	3B	4B	5B
SEPT2	Septin-2	Q15019;Q15019-2;Q15019-3;B5MCX3;C9J2Q4;C9JB25	Q15019;Q15019-2;Q15019-3;B5MCX3;C9J2Q4;C9JB25;C9J938;H7C2Y0;C9IZU3;C9IY94;C9JQJ4;H7C310;C9JZI2;B5MD47;C9JFT1;F8WB65;C9JT15;C9JSE7;H7C1T1	57898000000	30	0	323.31		-0.154188	-0.695698	0.758924	0.301031	0.130619	-0.160443	0.509848	0.396666	0.791083	0.957094	0.795771	0.85865	0.589949	0.431859	1.01446	0.708632	0.295837	1.04775	0.0793682	0.981915	0.571775	0.402775	0.146262	0.667224	-0.144084	0.389005	0.632308	0.672815	0.757877	0.879293	0.120311	0.591396	0.869475	0.464012	0.695346	0.19719	0.891466	0.505965	0.643061	0.709845	-0.339747
SEPT5	Septin-5	C9JM82;B4DJ62;G3XAH0;Q99719;E7EPG2;E7EX32;Q99719-2;F8W9E5;E7EQM7	C9JM82;B4DJ62;G3XAH0;Q99719;E7EPG2;E7EX32;Q99719-2;F8W9E5;E7EQM7;A0A087WWZ5	2558900000	7	0.00033841	22.697	Pattern3	-2.00062	0.678793	0.944328	1.08951	1.15082	0.107118	-0.289737	-2.42013	-0.28584	0.281368	1.44956	1.22681	0.751336	-2.56596	NaN	1.77726	NaN	NaN	NaN	NaN	-1.75883	-0.0542831	-2.32033	-0.0837087	1.39125	1.21759	1.29197	1.14119	-2.56326	NaN	-0.11626	-0.730624	0.842272	0.255414	-1.79946	0.4061	-0.792961	1.36207	0.630876	-0.235813	0.889712
SEPT7	Septin-7	Q16181;E7ES33;E7EPK1;G3V1Q4;H0Y3Y4	Q16181;E7ES33;E7EPK1;G3V1Q4;H0Y3Y4;Q5JXL7;J3QRT6;J3KSZ7;O43236-5;Q6ZU15	47329000000	41	0	323.31		-0.978683	-2.29173	0.122702	0.243955	0.160574	-0.46122	0.469959	0.873345	0.306423	0.620638	0.187286	0.828678	-0.0635531	0.273677	0.480542	0.25782	1.39802	0.609291	-0.51373	0.465908	0.245864	0.109483	-1.00583	0.2466	-0.0217844	0.482818	-0.644366	0.114097	0.931711	1.10544	0.79585	0.384312	0.650203	-0.23816	1.5459	-0.00636534	-0.262204	0.489177	0.604864	-0.385414	-0.132016
SEPT8	Septin-8	A0A087X142;A6NMH6;A6NFQ9;F8W8I8;Q92599-2;Q92599-4;Q92599;Q92599-3	A0A087X142;A6NMH6;A6NFQ9;F8W8I8;Q92599-2;Q92599-4;Q92599;Q92599-3;C9JV02;C9J4G8;A0A0A0MRP8	17251000000	23	0	323.31		-0.175675	-1.26896	0.644637	0.26581	0.884326	0.432543	0.967652	0.847986	0.43086	0.40128	0.919638	0.607563	0.20433	-0.0808872	0.437807	0.0867115	0.307559	-2.44751	-0.416487	0.596965	-1.49723	-0.54113	0.16541	0.721666	0.294758	-0.334074	0.463072	0.49958	0.346924	0.232927	0.509109	-0.308355	-0.66574	-0.0509952	1.19924	0.254281	0.242527	0.743193	-2.26115	0.829771	-0.284443
SEPT9	Septin-9	Q9UHD8;Q9UHD8-7;Q9UHD8-2;Q9UHD8-5;Q9UHD8-3;Q9UHD8-4;Q9UHD8-9;Q9UHD8-8	Q9UHD8;Q9UHD8-7;Q9UHD8-2;Q9UHD8-5;Q9UHD8-3;Q9UHD8-4;Q9UHD8-9;Q9UHD8-8;K7EL40;K7EK18;K7ER52;K7EIE4;K7EQD7;K7ELJ9;K7ENL0;K7EJ51;K7EJZ2;K7ER14;K7EIR4;K7EKN4;K7EN52;K7ENQ5;K7EJV0;K7EPY1;K7ER34;K7EJL9;K7ERG1;K7EQ08	55255000000	49	0	323.31		-0.286187	-0.9801	-0.361766	-0.289567	0.123795	-0.235043	-0.125021	0.886025	0.69299	-0.0571503	0.37606	0.00384029	-0.464382	-0.506373	-0.108716	-0.341468	0.688774	0.143498	-0.935837	0.233578	-0.475596	-0.693648	-0.389047	-0.736786	0.0353539	0.434191	-0.329266	-0.0653682	-0.00816125	0.481865	-0.558078	0.239956	0.224726	0.615316	0.213034	-0.0582063	-0.644962	0.283774	0.505028	0.117439	-0.472187
SEPT10	Septin-10	E7EW69;B5ME97;Q9P0V9;Q9P0V9-2;E7EX04;Q9P0V9-3	E7EW69;B5ME97;Q9P0V9;Q9P0V9-2;E7EX04;Q9P0V9-3;C9JEW2;C9JNR7;F5GYV2;F5H1W3;F8WC85;C9JEQ7;F5H1F2	7157400000	17	0	323.31	Pattern4	-0.577241	-0.868654	-2.16276	0.624958	0.504375	0.154047	0.328061	-1.43976	0.935182	0.604972	-0.753644	-0.297372	-0.316114	0.24051	0.473902	0.48724	-0.750589	0.229748	-0.417344	0.518388	-0.520367	-0.11332	-1.1522	0.0689305	0.190194	-0.314576	0.0706788	-0.612981	0.33468	-0.450197	0.379531	-0.0908696	0.826082	0.266808	0.369236	0.0670329	-0.00952089	1.16603	0.19606	-0.229696	0.574581
SEPT11	Septin-11	D6RGI3;D6RER5;Q9NVA2;Q9NVA2-2;D6RDU5	D6RGI3;D6RER5;Q9NVA2;Q9NVA2-2;D6RDU5;H0Y961;H0Y9G8;D6RDP1;D6R9Y6	32532000000	27	0	323.31		-1.01992	-0.613908	-0.658691	0.41672	-0.604453	-0.782685	0.296081	-0.0306109	0.099925	1.05997	-0.0175999	0.642889	0.413879	0.171106	0.465939	0.342774	0.0407648	0.544216	-0.458921	0.620169	-0.16396	-0.0368565	-0.157538	0.355783	-0.126988	-0.588154	-0.629755	0.475906	0.626343	0.771131	0.0544978	0.193702	0.615945	0.253464	-0.127158	0.111119	0.188784	-0.167204	0.0622061	0.397848	-0.916126
A1BG	Alpha-1B-glycoprotein	P04217;P04217-2;M0R009	P04217;P04217-2;M0R009	11394000000	17	0	323.31	Pattern2	4.69594	2.80711	2.72311	2.6022	2.27557	4.00915	4.11378	-2.34283	4.38419	4.41063	3.4818	4.77994	3.35184	3.71185	-1.57993	2.84516	-2.27418	-2.00423	3.02431	3.15912	2.57301	3.16877	-2.72444	4.06428	5.31325	-3.27614	2.6142	NaN	-1.85718	NaN	NaN	3.4021	4.2452	2.34569	-2.30915	2.47905	4.76667	3.67249	6.05545	5.572	3.4692
A2M	Alpha-2-macroglobulin	P01023	P01023;H0YFH1;F8W7L3	36901000000	70	0	323.31		5.26995	2.6823	1.92492	2.98194	2.94676	3.02177	3.19482	5.49539	6.50185	4.81455	3.27301	4.70374	5.09243	4.36209	4.16878	4.45424	-0.938547	-0.844219	4.79033	5.64352	5.37331	3.79837	-3.87221	3.75933	1.90705	5.48569	-0.159758	-2.17163	-2.37975	-2.01327	1.8926	4.13951	4.48553	2.93636	-1.37666	4.78061	4.98001	2.6782	5.19017	7.32343	4.26188
AAAS	Aladin	Q9NRG9;Q9NRG9-2;F8VZ44;H3BU82	Q9NRG9;Q9NRG9-2;F8VZ44;H3BU82;F8VUB6	3406400000	17	0	152.54	Pattern3	-0.148	-0.772482	-0.786224	0.406046	0.21146	-0.167644	-0.571601	-0.140593	0.26231	-0.507671	-0.834856	-0.392533	0.0445435	-0.221818	0.10065	0.421634	-1.33546	-0.209112	0.034377	0.0638193	-0.529724	-0.054008	-0.35676	-0.327204	-0.811935	-0.281832	-0.0496167	-0.102044	-1.6309	0.00738257	-0.214953	-0.945732	0.0217902	0.232494	-0.94371	-0.0536057	-1.58503	-0.508977	0.535953	-0.191744	0.728715
AACS	Acetoacetyl-CoA synthetase	Q86V21;Q86V21-2	Q86V21;Q86V21-2;Q86V21-3;E7EW25	5640200000	24	0	323.31		0.201354	-0.993722	0.232289	0.306241	0.74722	-0.565789	-1.13673	-0.908402	-1.64983	-1.68041	0.00180387	-0.358175	-1.57645	0.382118	-0.410154	-1.59731	-1.59777	-2.48906	-1.57061	-1.65005	-2.39187	-1.83451	-2.11562	-0.565921	-1.23353	-0.209241	-1.43212	-1.30477	-2.52863	-0.719225	-1.44976	-2.37108	-0.0277317	-0.624715	-1.48898	-1.46179	-0.121722	-0.270557	-0.50863	-0.678434	0.417011
AAK1	AP2-associated protein kinase 1	Q2M2I8;Q2M2I8-2;E9PG46	Q2M2I8;Q2M2I8-2;E9PG46;A0A096LP60	3747500000	19	0	323.31		NaN	-0.503865	-0.713319	0.167208	0.726122	0.480138	0.62628	-0.391676	0.598033	0.0249652	-0.0389232	-0.408735	0.434864	0.403776	1.03919	0.734479	-2.29128	1.8329	-0.132426	0.706204	-0.0299866	0.221783	NaN	0.309713	0.199235	0.351107	0.227394	NaN	1.04435	0.408439	NaN	0.379583	0.220329	0.764701	-0.0438698	0.244291	NaN	0.579322	-0.520955	0.143939	0.504268
AAMDC	Mth938 domain-containing protein	Q9H7C9;E9PR47;E9PNP3;E9PIQ4	Q9H7C9;E9PR47;E9PNP3;E9PIQ4;E9PJP1;E9PLK9;K4DI89;Q9H7C9-3;Q9H7C9-2	5508800000	11	0	323.31	Pattern4	1.05029	0.727901	0.778297	0.680096	1.53456	3.29062	1.26634	0.763853	-0.152677	2.79076	1.12319	0.211792	1.05481	0.511886	1.61165	0.925591	-0.609001	1.42463	1.20314	NaN	1.95491	0.972649	-0.558703	0.955945	0.235708	0.268193	0.674235	0.215674	-2.22448	-2.95733	2.01309	-1.38076	0.956233	2.64184	1.1202	-0.687301	1.48583	0.596967	1.14716	1.82845	1.53565
AARS	Alanine--tRNA ligase, cytoplasmic	P49588	P49588;H3BPK7	73310000000	63	0	323.31		-0.298053	-1.61545	-0.634454	-1.45297	-0.27626	-0.672874	-1.47632	-1.02589	-0.209442	-0.977818	-0.293485	-1.05594	-1.16587	-1.0247	-0.284577	-1.33004	-0.43514	-1.23177	-0.494947	-0.761693	-1.23537	-0.53304	-1.5558	-0.0497332	-1.3618	0.141131	-1.20535	-0.931437	-0.74321	-0.80657	-0.502116	-0.961361	-1.02662	-0.626236	-1.40961	-0.690277	-0.396731	-0.372592	0.223035	-0.645699	-0.265338
AARS2	Alanine--tRNA ligase, mitochondrial	Q5JTZ9	Q5JTZ9	2333000000	25	0	237.73	Pattern3	-0.943459	-0.628775	-1.63052	-0.428684	0.267445	0.80189	-0.161793	0.347542	2.1074	0.000588894	-1.00767	-0.184167	-2.13346	0.743149	0.438027	-0.559763	NaN	NaN	-0.135226	-0.585473	0.346181	-0.0567529	0.729987	0.0128214	NaN	-0.143953	NaN	NaN	-2.63002	NaN	-0.0429299	NaN	0.647126	-0.167268	0.0758173	-0.91972	-1.21129	0.85268	-0.58536	-1.45014	0.645306
AARSD1;PTGES3L-AARSD1	Alanyl-tRNA editing protein Aarsd1	Q9BTE6-3;C9J5N1;Q9BTE6;Q9BTE6-2	Q9BTE6-3;C9J5N1;Q9BTE6;Q9BTE6-2;L7N2F4;K7EQ85;K7N799;H7C1Q7;E9PB15	3737800000	15	0	285.66	Pattern3	-0.248719	0.614686	-0.277019	0.130777	0.18627	-0.481418	-0.798454	-0.899914	-0.357164	0.526775	0.0728357	0.692049	0.11764	-0.331407	0.0213809	-0.194759	-0.954543	-0.886134	-0.865733	-0.598974	-2.55958	-0.177753	-0.266655	-0.788314	-0.0264837	-3.03134	-0.260841	0.308825	-1.95688	-0.921707	-0.929862	-0.75297	-0.236588	-0.29841	-2.63267	-0.87019	-0.324045	0.739725	0.6708	0.261212	-0.0820151
AASDHPPT	L-aminoadipate-semialdehyde dehydrogenase-phosphopantetheinyl transferase	Q9NRN7;E9PLW6;E9PNF3	Q9NRN7;E9PLW6;E9PNF3;Q9NRN7-2	5439800000	12	0	132.49		-1.66275	-0.585715	-0.793678	0.180273	-0.465223	-1.37783	-0.79815	-0.915688	-0.965712	-1.2779	-0.981905	-0.445504	-1.35374	-0.877386	-1.06828	-0.70067	-1.75794	-0.579202	-0.238708	-0.64809	-1.28283	-0.815636	-0.013738	-0.229399	-1.56082	-0.54853	-0.701163	-0.886551	-0.990623	0.00160563	-1.17024	-0.430857	-0.821685	-1.12229	-1.24503	-0.913042	-1.07108	-0.988958	-0.0597879	-0.472918	-1.06816
ABAT	4-aminobutyrate aminotransferase, mitochondrial	H3BRN4;P80404;H3BNQ7	H3BRN4;P80404;H3BNQ7;H3BPW8;H3BMJ9;H3BRJ1;H3BRT1	10903000000	30	0	323.31		0.232417	1.35141	0.299295	1.61621	-0.858695	-1.97994	-0.567737	1.56338	-0.847657	0.887377	-1.59351	-1.46208	-0.648338	-1.67605	0.959164	0.770098	-0.431423	-0.470305	-1.21249	-0.828763	4.68869	-0.787332	1.41579	-1.49104	1.07649	-1.48832	-1.33526	0.622232	NaN	-2.06052	-1.4258	0.67269	-2.42165	2.9035	0.0937404	-2.67609	-1.06311	0.365041	0.184872	0.483991	-0.841734
ABCD3	ATP-binding cassette sub-family D member 3	P28288;P28288-2	P28288;P28288-2;P28288-3	10388000000	34	0	323.31	Pattern3	-0.463796	0.434474	NaN	1.41087	0.682551	1.65852	-0.168978	0.0774809	0.179153	-0.828276	0.624381	0.631811	0.302017	-1.54534	1.23537	0.587282	-0.987317	-1.13287	-1.57152	-0.459311	-0.487933	-0.595632	-0.79914	0.364956	1.05127	-0.0694207	0.408902	-0.234583	0.880338	0.1967	-0.628455	-1.21028	-0.307591	1.07607	0.52736	-0.905778	0.0852539	0.829683	NaN	-0.258844	0.631486
ABCE1	ATP-binding cassette sub-family E member 1	P61221;D6R9I9	P61221;D6R9I9;D6RGF4;H0Y990	36266000000	41	0	323.31		-0.875186	-1.66483	-1.22217	-0.86548	-1.3387	-1.55944	-1.57288	-1.51695	-0.0490082	-1.14344	-0.787732	-1.47747	-1.60103	-0.682674	-0.914305	-1.24915	-0.984006	-0.195195	-0.968502	-0.224606	-1.34082	-0.458646	-0.517279	-0.519661	-0.877274	0.130411	-0.60426	-1.84222	0.00888908	-0.704203	-0.959566	-0.352457	-0.878938	-0.743415	-0.858123	-0.328031	-1.40703	-1.26153	-1.16513	-1.01651	-1.2376
ABCF1	ATP-binding cassette sub-family F member 1	Q8NE71;Q8NE71-2;H0YGW7	Q8NE71;Q8NE71-2;H0YGW7;A0A0G2JIC2;F5GYK6	22145000000	34	0	323.31		-0.179322	-0.656699	-0.911529	-0.147594	-0.171711	0.00055325	-0.916765	-0.582354	-0.255633	-0.808703	-0.482811	-0.244751	-0.844402	0.199296	0.0293915	-0.833598	-0.97415	-0.806868	0.68982	-0.921236	-0.581036	-0.0396026	-0.273187	-0.372313	-0.084715	0.0865031	-0.365483	-0.714212	0.146303	-0.383046	0.0271703	-0.0983693	-0.0852834	-0.476649	-0.507183	-0.496407	-1.26727	-0.0427965	-0.376075	-0.736707	-0.724499
ABCF2	ATP-binding cassette sub-family F member 2	Q9UG63;Q9UG63-2	Q9UG63;Q9UG63-2;C9JHK9;C9JZV3	5581000000	29	0	214.79	Pattern3	0.017607	-1.86619	-0.698291	-0.485049	-0.0823432	-1.60642	-0.763906	-0.847635	-0.312706	-0.961938	-0.381626	-0.241541	-0.430695	-0.501883	-0.695399	-0.781303	-1.48585	-2.27089	0.198405	-0.547178	-2.62043	NaN	-0.738364	-0.324358	-2.16125	0.0531906	-0.352276	NaN	-1.89454	NaN	0.639552	-3.15194	-0.161172	-0.955545	-1.2453	-0.223799	-0.236352	-1.19221	-1.54962	-0.543891	-0.780178
ABCF3	ATP-binding cassette sub-family F member 3	Q9NUQ8;Q9NUQ8-2	Q9NUQ8;Q9NUQ8-2;F8WCU6	4779900000	30	0	319.21		-0.194296	-0.700169	0.260512	-0.0345967	-0.0753916	0.105872	-0.238391	-0.688266	-0.191534	-0.919143	0.0181843	0.110041	-1.06205	0.54647	-0.572467	0.946833	NaN	-2.45582	0.317156	-0.478903	-0.208274	0.0383456	-0.316086	-0.513973	1.22067	-0.775577	-0.0228947	-0.520632	-1.08442	NaN	-0.334471	-0.720113	-0.616907	-0.156456	-0.766573	0.290412	1.17048	0.169858	0.872693	-0.293796	-0.204846
ABHD10	Mycophenolic acid acyl-glucuronide esterase, mitochondrial	Q9NUJ1	Q9NUJ1;Q9NUJ1-3	7693500000	15	0	323.31		0.201842	1.67262	0.167397	-0.120778	1.05797	0.94161	0.161805	-0.960167	-0.881092	-0.193432	0.850648	0.405416	0.386629	0.104581	-0.447263	0.372525	-0.212947	-0.93406	0.0102681	0.513464	0.812631	0.482572	0.728582	-0.353354	2.18829	2.95298	0.60998	0.261692	0.442684	-0.618295	-1.9115	-0.309614	0.476298	0.0831043	-0.427348	-0.432791	-0.48526	1.45049	-0.0447856	-1.61916	1.2235
ABHD11	Alpha/beta hydrolase domain-containing protein 11	Q8NFV4;Q8NFV4-4;Q8NFV4-6	Q8NFV4;Q8NFV4-4;Q8NFV4-6;C9J7Q4;H7BZ58;H0YC52;Q8NFV4-3;Q8NFV4-2;Q8NFV4-5;H7C396	32970000000	20	0	323.31	Pattern3	0.751545	0.148164	1.69029	1.06324	2.20071	1.34023	1.02208	1.09476	1.36715	0.00971735	0.267305	0.527805	0.358553	0.130753	0.93282	0.455763	0.427418	0.14322	-0.879877	0.543047	2.56804	-0.486528	2.33347	0.894593	1.68902	1.74931	-0.233779	1.57373	0.495031	0.66535	0.604284	-0.230054	0.251815	0.875637	0.738819	-0.605171	0.446625	0.31677	-0.0928101	-0.883349	2.09667
ABHD12	Monoacylglycerol lipase ABHD12	Q8N2K0;Q8N2K0-2;Q8N2K0-3	Q8N2K0;Q8N2K0-2;Q8N2K0-3;Q5T712;I3L294;I3L440;I3L380;I3L1V0	4480600000	16	0	302.7	Pattern3	0.927786	-0.238339	-0.359262	0.0110117	0.790654	-0.269739	0.752306	0.930681	0.220049	-0.577095	1.41966	-0.246225	1.04383	0.671764	0.643606	NaN	-0.0679116	0.279121	-1.3207	0.307666	-0.2048	0.074855	-0.0465613	1.28652	0.696328	0.623031	0.0771487	0.791725	-1.1202	-0.015599	-0.38575	0.489696	-0.585495	0.449649	-0.0802417	0.110477	-0.349125	0.216324	-0.538233	0.126796	0.160785
ABHD14B	Alpha/beta hydrolase domain-containing protein 14B	Q96IU4;F8W9U3;B4DQI4	Q96IU4;F8W9U3;B4DQI4;Q96IU4-2	56686000000	10	0	323.31	Pattern4	2.27456	1.5573	2.04028	3.24515	2.41155	3.5778	1.24887	1.93298	0.215169	2.43572	1.1944	1.4341	1.94448	1.2026	2.20637	2.44716	1.77494	1.76203	1.77871	1.90643	2.24887	0.805018	3.60797	1.81946	1.80296	0.603185	1.12032	1.4677	1.07473	2.12931	1.43801	1.45821	1.9457	0.884531	1.02383	0.217639	2.25459	1.35139	2.34476	4.11584	3.16852
ABHD16A	Abhydrolase domain-containing protein 16A	A0A0G2JJD3;O95870;O95870-2	A0A0G2JJD3;O95870;O95870-2;A0A0G2JI89;F2Z3H2;F2Z3G6	3912700000	20	0	314.04	Pattern3	0.689209	-0.775468	-1.44061	0.637842	1.12629	0.242666	0.31731	-1.27867	0.933528	-0.0249438	0.355355	0.814931	-0.248676	1.22191	0.980789	0.0233036	-2.04089	1.16334	0.368511	0.21254	1.06977	0.903273	0.0276408	0.569679	0.678046	1.08154	1.33213	-0.0996334	1.33294	0.016022	-0.569611	-0.157969	0.536741	-0.846895	1.33799	0.214459	-0.190135	0.182543	-0.662541	-0.558912	0.573119
ABI1	Abl interactor 1	B6VEX4;A0A0A0MRT6;Q8IZP0-10;Q8IZP0-8;Q8IZP0-7;Q8IZP0-2;Q8IZP0-4;Q8IZP0-3;Q8IZP0-5;Q8IZP0-6;Q8IZP0-9;Q8IZP0;Q8IZP0-12;Q8IZP0-11	B6VEX4;A0A0A0MRT6;Q8IZP0-10;Q8IZP0-8;Q8IZP0-7;Q8IZP0-2;Q8IZP0-4;Q8IZP0-3;Q8IZP0-5;Q8IZP0-6;Q8IZP0-9;Q8IZP0;Q8IZP0-12;Q8IZP0-11	7004600000	17	0	323.31		-0.302577	-1.93682	0.0591285	-0.00579092	0.479634	0.974576	0.164499	0.29219	0.276523	-0.275244	-0.129381	0.22011	0.562935	-0.164323	-0.0403976	0.304791	0.742978	-0.0760542	0.578856	0.319337	-0.886208	0.257336	-0.77647	-0.626279	0.166901	0.601583	0.0696109	-0.4663	0.0446669	-0.153947	-0.456955	0.992699	0.344518	0.531237	-0.939431	0.178643	-1.07533	-0.188362	-4.01408	-1.17058	-0.335584
ACAA1	3-ketoacyl-CoA thiolase, peroxisomal	P09110;C9JDE9;H7C131;P09110-2;H0Y4D4	P09110;C9JDE9;H7C131;P09110-2;H0Y4D4;B4DVF4;F2Z2Q6;F2Z3P7	11903000000	22	0	323.31	Pattern3	-0.204808	0.707649	0.560828	1.50105	0.478257	-0.170064	0.628842	-0.832279	-0.0253175	0.185881	2.01918	0.285186	0.773393	0.374176	0.473717	-0.165657	-0.16777	-2.82771	-0.403441	-0.24543	1.53401	-0.697155	0.144294	-0.17796	0.893357	-0.3949	1.6149	-1.10384	0.252628	-2.67313	2.18387	-1.17025	-0.171435	0.0882329	-1.21342	-0.962373	-1.68203	-0.208479	-0.274975	-0.27144	0.86189
ACAA2	3-ketoacyl-CoA thiolase, mitochondrial	P42765;A0A0B4J2A4;K7EME0	P42765;A0A0B4J2A4;K7EME0;K7EJB1;K7EJ68;K7ER88	28399000000	31	0	323.31		0.0981148	2.84338	-1.63516	-0.333681	-1.03755	-1.6848	0.714427	1.25167	0.714822	0.584701	-0.400755	0.0666047	0.901233	1.2562	0.689812	0.561865	1.83775	1.67751	0.664873	1.4187	1.58727	0.674376	1.19411	0.397969	1.48913	0.729338	0.373743	1.17392	1.83468	0.728618	0.86631	1.3904	2.08226	1.04062	0.514888	0.35446	-0.116295	1.04568	0.981342	0.521224	-0.802242
ACACA	Acetyl-CoA carboxylase 1;Biotin carboxylase	Q13085;Q13085-2;Q13085-4;Q13085-3;Q59FY4	Q13085;Q13085-2;Q13085-4;Q13085-3;Q59FY4;A0A087WWN5;A0A0C4DGT1;A0A087X0W4;A0A087WVR6;S4R3S7;A0A0G2JM60;A0A087X2F8;A0A087WYS8;A0A087X126	13530000000	79	0	323.31		0.148161	0.831403	-0.270112	2.31426	0.4087	0.473885	-0.441853	1.44325	-0.800219	-0.62502	-0.515106	-0.0235512	-0.36398	0.117954	-0.535599	-0.0548114	-1.47273	-0.764114	-0.863039	-0.979813	-0.223399	-0.174754	1.27862	0.122417	0.0241397	0.374858	0.218052	0.49275	-1.45362	-0.431557	1.0687	-0.281004	-0.913502	-0.325869	-1.2493	-0.218332	-0.722681	0.500296	0.410751	-0.764844	-0.170139
ACAD8	Isobutyryl-CoA dehydrogenase, mitochondrial	Q9UKU7;Q9UKU7-3;Q9UKU7-2	Q9UKU7;Q9UKU7-3;Q9UKU7-2;E9PLS3	2945200000	14	0	126.01		2.36166	1.02128	0.104102	1.63156	2.65942	NaN	NaN	2.15323	-0.17367	NaN	1.49032	1.87201	0.776945	0.835123	0.644524	1.1989	NaN	-1.45437	2.06619	NaN	0.692739	1.12735	0.837648	0.718098	0.998546	-0.184283	0.288164	1.61353	-2.2964	NaN	NaN	-0.267529	1.6354	-0.268456	0.490869	-0.179781	0.0947291	-0.317116	-2.01572	1.36037	2.1078
ACAD9	Acyl-CoA dehydrogenase family member 9, mitochondrial	Q9H845;H0Y8Z9	Q9H845;H0Y8Z9;D6RCD8	23710000000	35	0	323.31		-0.502985	-1.08288	-1.39166	-1.0973	-0.483613	-1.20109	-0.581649	-0.560421	-0.599224	-0.181624	-0.384373	-0.444432	-0.81405	-0.810586	-0.916131	-1.10131	-0.635208	-1.88374	-0.648522	-0.633488	-1.38895	-0.257471	-0.86659	-1.01078	-0.315977	-0.706199	-0.456313	0.228233	-0.720883	-1.45602	-1.23464	-0.767673	0.131326	-1.56082	1.39144	-0.703743	-1.17652	-0.607975	-0.911492	-0.816692	-1.17473
ACADM	Medium-chain specific acyl-CoA dehydrogenase, mitochondrial	Q5T4U5;P11310;P11310-2;B7Z9I1	Q5T4U5;P11310;P11310-2;B7Z9I1;E9PJM9;E9PRX4;H0YDT5	9134400000	24	0	323.31		-0.54624	1.46449	0.389829	1.62219	1.96678	0.194357	0.316072	1.42474	-0.479132	0.430884	1.35051	-0.304532	0.914	0.481494	1.24316	0.256404	0.535645	0.472258	0.0314831	0.451306	2.15791	1.37431	0.608201	0.349088	1.49429	-0.506474	0.257413	0.978762	1.37672	1.02731	0.43241	0.90391	1.27439	1.05819	1.07312	1.37857	0.302732	1.18975	-0.133191	-1.07443	1.54066
ACADSB	Short/branched chain specific acyl-CoA dehydrogenase, mitochondrial	P45954;P45954-2	P45954;P45954-2	34842000000	21	0	323.31		0.67324	1.9867	-1.79985	1.04774	1.93878	0.73558	-0.241082	1.3119	-1.18058	-0.365553	0.84452	-2.03506	0.61096	-2.92498	-0.84703	0.212116	0.517683	-1.84385	-2.27192	-0.00338876	0.930422	-0.463874	0.290891	-0.285259	0.405087	-2.95816	-0.481745	1.94555	-0.832775	-0.684148	-0.727815	-0.844556	-1.47322	0.691252	-0.0186863	-2.34447	-0.779355	2.68715	-0.864994	-0.632654	1.75546
ACADVL	Very long-chain specific acyl-CoA dehydrogenase, mitochondrial	P49748;P49748-2;P49748-3	P49748;P49748-2;P49748-3;G3V1M7;K7EQP4;J3QKU9;K7EJW8;J3KS89;J9JID6;K7EMF8	73666000000	42	0	323.31	Pattern4	-0.493155	0.390481	-0.657923	-0.533092	-0.982372	-0.828534	-0.621131	-0.212163	-0.377012	-0.202076	0.186682	-0.536461	0.477405	-0.243902	0.247224	0.147161	0.213982	-0.0197474	-1.38169	-0.329265	-0.27068	0.417377	-1.36651	-0.627026	-0.200729	0.1999	-0.544966	0.504961	0.161667	-0.497339	-0.67144	-0.132919	0.449818	-0.118783	-0.637273	0.259389	-1.00069	-0.48332	0.186311	-0.313145	-0.418853
ACAP2	Arf-GAP with coiled-coil, ANK repeat and PH domain-containing protein 2	Q15057;A0A087X1H5	Q15057;A0A087X1H5;H7C3Q8;H7C3K3;C9J8L1;Q96P50-4	3534100000	24	0	307.75		-0.867795	0.555916	-0.807386	-0.455539	-0.70297	-0.460705	-0.817523	-1.30624	-0.457424	0.012157	-1.66101	-0.490382	-0.563795	-0.525636	-0.331416	-1.12322	-0.824026	-0.759288	-0.608182	-0.423454	-2.2147	-1.08755	-0.846096	0.011339	NaN	NaN	NaN	0.639639	0.43387	NaN	-0.183104	-1.01839	-0.723899	-0.720031	-0.0144511	0.127235	-1.05034	-0.828825	-1.49025	0.362347	-0.561096
ACAT1	Acetyl-CoA acetyltransferase, mitochondrial	P24752	P24752;H0YEL7;P24752-2;E9PRQ6;E9PKF3	112170000000	36	0	323.31		0.479861	-0.284701	-0.882069	0.252834	0.791301	-0.869065	-1.39176	-0.0999915	-1.01072	-0.341422	0.271759	-0.00840601	-0.363088	-0.603567	-0.571712	-0.181857	0.00458455	-0.277309	-0.169656	0.269074	-0.380943	0.00698182	0.171377	-0.651133	0.857365	-0.853395	-0.510546	-0.198819	-1.30082	-0.587446	-0.741904	-0.156235	0.181758	0.499272	-0.313183	-1.32036	-0.423339	-0.126031	-0.612983	0.0441129	0.977188
ACAT2	Acetyl-CoA acetyltransferase, cytosolic	Q9BWD1;Q9BWD1-2	Q9BWD1;Q9BWD1-2	34590000000	20	0	323.31		-1.58521	-0.607122	-0.415527	-1.44989	-0.566726	-0.802544	-1.12796	-1.62205	-1.69244	-0.331211	-0.921167	-0.433656	-1.47073	-1.15214	-0.0660633	-1.0692	-1.01499	-0.473472	-0.413045	-1.07012	-1.9923	-0.484248	-0.646011	-0.340543	-0.770424	-1.01567	-1.79052	-0.87443	-0.70091	-1.26143	-0.539335	-0.545023	-0.836275	-0.376139	-1.20659	-0.558664	0.11962	-1.05015	-0.0205156	-0.535885	-0.933653
ACBD3	Golgi resident protein GCP60	Q9H3P7	Q9H3P7	8827700000	20	0	323.31	Pattern3	0.289367	-0.124654	0.806794	-0.496005	NaN	0.142061	0.574275	-0.0330541	0.0639746	-0.307002	-0.281569	-0.238032	0.278591	-0.980092	-0.246408	-1.13753	-3.34851	-2.6344	-2.07126	-0.468151	-0.260895	-0.735989	NaN	-0.467785	0.537554	-0.537449	0.463749	NaN	NaN	NaN	-2.37652	0.0482523	-0.0995969	0.136198	-0.287115	-0.0678047	-0.884594	-0.686116	-2.83683	-4.08086	NaN
ACIN1	Apoptotic chromatin condensation inducer in the nucleus	S4R3H4;Q9UKV3;E7EQT4;Q9UKV3-5;Q9UKV3-3;Q9UKV3-2	S4R3H4;Q9UKV3;E7EQT4;Q9UKV3-5;Q9UKV3-3;Q9UKV3-2;G3V3B0;G3V3T3;A0A087WYN3	25867000000	49	0	323.31	Pattern3	-0.237528	-1.28761	-0.933179	-0.349037	-0.606839	-0.745665	-0.885393	-1.94953	-0.234802	0.0720782	-0.541634	-0.366019	-0.270345	-0.879986	-0.437057	-0.136709	-1.43341	-0.339383	-0.291052	-0.645937	-0.757347	-0.255893	-0.674612	-0.74855	-1.3761	-1.07856	-0.182038	-0.581393	-1.09411	-0.424853	-1.00458	-0.158421	-0.150067	0.166633	-0.7139	-0.429871	-0.088814	0.333518	-3.07606	-2.27127	-0.214915
ACLY	ATP-citrate synthase	P53396;P53396-2;P53396-3	P53396;P53396-2;P53396-3;K7ESG8;K7EIE7	106510000000	75	0	323.31		-0.0679058	-0.673712	-1.47771	-0.0441533	-0.0581119	-0.57952	-1.03321	-1.79156	-0.879499	-1.28651	-1.18607	-0.816891	-1.62638	-1.14559	-1.36159	-0.863564	-0.979352	-0.688117	-1.35201	-0.672665	-2.35321	-0.847808	-0.101334	-1.17536	-0.905321	-0.65682	-0.573034	-0.0585034	-1.28584	-0.708263	-0.591464	-1.00532	-1.10976	-0.574271	-0.648651	-1.22601	-1.09727	0.120134	-0.539807	-0.201439	-0.548789
ACO1	Cytoplasmic aconitate hydratase	P21399	P21399;F5H2R8;F5H143;F5H3Z7	18026000000	38	0	323.31		-0.101791	-0.739201	0.17331	0.100808	-0.998525	0.977585	0.55519	-0.664442	-0.00400072	0.549399	0.711564	0.440229	0.536906	0.460663	1.12442	-0.594035	0.652706	0.0760339	-0.386757	0.701827	-0.168419	0.451344	0.399445	0.087853	0.959379	0.0402114	0.491165	0.314828	-0.163216	0.31109	0.267335	0.125596	1.47018	0.604951	0.103048	0.604103	1.11869	0.227352	0.42213	0.307069	0.58476
ACO2	Aconitate hydratase, mitochondrial	A2A274;Q99798	A2A274;Q99798	85917000000	49	0	323.31		-0.713958	2.68968	-0.181318	0.809323	0.247399	-0.674649	0.267234	0.393924	0.261704	0.176371	0.313698	0.753718	0.607615	0.626433	0.634898	0.00475527	0.56595	0.778534	-0.517131	0.562921	0.101702	0.773389	0.097068	-0.102394	1.76777	0.0870626	0.196906	1.34172	-0.0616913	0.162502	-0.123881	0.286198	0.364295	0.929401	-0.586942	-0.609149	-0.117655	1.43394	0.236245	0.725918	0.443409
ACOT1;ACOT2	Acyl-coenzyme A thioesterase 1;Acyl-coenzyme A thioesterase 2, mitochondrial	Q86TX2;A0A087X0W7;G3V4F2;A0A087WT95;P49753;P49753-2	Q86TX2;A0A087X0W7;G3V4F2;A0A087WT95;P49753;P49753-2	17451000000	22	0	266.89		1.07538	1.55104	1.3338	1.34387	3.43605	3.58771	-0.891499	2.19783	0.928372	2.5726	1.6457	1.45804	1.41776	1.42128	2.35097	1.16752	1.88418	1.18293	0.238479	3.20942	2.06744	1.14605	2.27392	1.71309	1.21072	0.748089	2.12374	2.17654	0.544173	0.302454	0.331057	1.70767	2.40419	2.15158	0.604251	-0.311532	2.37356	1.19765	-0.312866	0.570941	2.53148
ACOT13	Acyl-coenzyme A thioesterase 13;Acyl-coenzyme A thioesterase 13, N-terminally processed	Q9NPJ3;Q9NPJ3-2	Q9NPJ3;Q9NPJ3-2	9068100000	7	0	203.17		0.321861	3.61014	0.651384	0.00811505	0.831787	0.76764	0.48775	1.6175	-0.943084	-2.69131	-0.346287	-0.116928	0.251125	0.572848	0.396098	-0.63969	-2.56963	-0.363319	-0.503731	0.705722	2.01463	0.431547	0.849528	0.518152	1.07848	-2.325	1.25981	1.22893	NaN	NaN	NaN	0.645224	NaN	-0.165351	NaN	0.258121	0.350045	1.50806	0.142166	0.22278	0.312994
ACOT7	Cytosolic acyl coenzyme A thioester hydrolase	O00154-4;O00154-6;O00154-7;O00154;O00154-5;K7EKP8;O00154-2;O00154-3	O00154-4;O00154-6;O00154-7;O00154;O00154-5;K7EKP8;O00154-2;O00154-3;Q6ZUV0	18503000000	20	0	323.31	Pattern3	-0.773389	-1.47913	0.701242	-0.187362	-0.208488	-1.77963	-0.830304	-0.948956	-0.674358	-1.8514	-0.609344	-0.464733	-0.117898	0.310724	-0.778112	-0.813437	-1.41066	0.0428834	-0.292975	-0.112662	-0.410682	-1.19117	-0.610644	-0.495689	-0.0319868	0.338369	-0.767413	-0.438911	1.55588	-0.284611	-0.194073	-0.224761	0.120914	-0.366165	-1.13835	0.44466	-0.542277	-0.225686	0.105759	-0.780244	-0.763154
ACOT9	Acyl-coenzyme A thioesterase 9, mitochondrial	Q9Y305;Q9Y305-2;Q9Y305-4;Q9Y305-3;H7C5Q2	Q9Y305;Q9Y305-2;Q9Y305-4;Q9Y305-3;H7C5Q2;C9J7L8	16393000000	27	0	217.93		-0.0483023	0.501754	0.0791021	-0.335541	-0.955983	-2.03866	0.820009	0.950953	-0.163737	0.244504	0.751016	0.172515	0.0636729	1.20185	0.0468324	-0.624316	0.521958	-0.186986	0.221004	0.291434	0.261714	-0.229765	-1.01314	0.418602	0.818537	2.17793	-0.169518	-0.227948	0.554129	0.0705498	0.0581839	0.384062	0.0923864	0.619537	-0.281794	0.637368	-0.0802053	-0.0306422	0.223427	0.528917	-0.91868
ACOX1	Peroxisomal acyl-coenzyme A oxidase 1	Q15067-2;Q15067-3	Q15067-2;Q15067-3	6185100000	25	0	323.31		0.566848	1.16617	-1.08375	0.374776	-0.489988	0.590443	-1.35708	-0.616543	0.72043	-0.673358	1.75605	0.0987347	-0.608377	-0.61742	0.0097279	-0.937252	-1.9555	-2.93447	0.333039	0.767524	NaN	-1.94937	-1.02478	0.274976	0.770263	0.0929651	-0.13356	-0.142036	0.889682	0.326411	-1.16966	-1.59419	-0.528464	0.668989	NaN	-1.65901	-1.42272	0.680551	-0.355116	-1.38318	-0.757
ACOX3	Peroxisomal acyl-coenzyme A oxidase 3	O15254;O15254-2	O15254;O15254-2;D6RJ89	3383200000	23	0	155.18	Pattern3	2.07805	0.494569	1.8403	2.37147	1.88972	1.58608	NaN	0.837476	0.0403536	0.0915861	2.70327	1.38995	1.62953	0.0317281	1.52322	1.24591	-3.02219	-2.52136	-0.986503	0.89064	-1.96484	NaN	0.501101	2.14508	NaN	0.81791	2.57334	0.826084	NaN	0.301869	0.140887	NaN	1.49464	1.77065	1.98414	-1.13723	0.0380541	1.12207	-2.70676	0.574428	3.15947
ACP1	Low molecular weight phosphotyrosine protein phosphatase	P24666;G5E9R5;P24666-4;F2Z2Q9	P24666;G5E9R5;P24666-4;F2Z2Q9	22278000000	10	0	323.31		0.534486	1.08834	0.424604	-0.192598	0.783616	0.741872	0.363489	0.647284	0.193667	0.599139	0.387883	-0.174112	0.41686	0.218922	0.103496	1.01683	0.236076	0.370817	0.458949	0.0176404	1.48998	0.862089	0.76449	0.207401	0.82543	0.403764	0.150312	0.165086	0.376925	1.08685	0.495872	-0.0328782	-0.54196	0.289422	0.768632	0.462263	-0.711502	0.759361	0.581489	0.354872	0.689322
ACP2	Lysosomal acid phosphatase	P11117;E9PQY3;E9PHY0;B7Z7D2;E9PP23	P11117;E9PQY3;E9PHY0;B7Z7D2;E9PP23;E9PKW9;E9PQW9;B7Z6U3;P11117-2	5497800000	12	0	143.55		1.83572	4.10929	3.71872	2.40009	3.62168	2.00487	2.66754	4.42646	2.20797	2.12472	2.48071	1.82222	3.23008	2.33565	1.20551	1.98284	2.88716	2.51151	2.41519	2.32558	2.27035	2.30829	1.97058	3.05389	1.67215	1.45667	2.27135	2.41721	2.46421	2.25742	3.02884	2.16996	2.22689	2.17131	1.44667	2.07805	1.91083	1.87674	1.26233	0.227095	3.08122
ACSF2	Acyl-CoA synthetase family member 2, mitochondrial	Q96CM8-3;Q96CM8;Q96CM8-2;E9PF16;Q96CM8-4	Q96CM8-3;Q96CM8;Q96CM8-2;E9PF16;Q96CM8-4;D6RF87;H0Y8N1	14348000000	29	0	323.31		-0.944504	-1.21466	-1.71646	-0.352895	0.158078	0.11514	-1.6902	0.438583	-0.711112	0.135293	1.01119	-1.02591	-0.545084	-1.41451	-0.516534	-1.23661	-0.876133	-2.80419	-1.9841	0.0119471	-0.621573	-1.87035	-0.20404	1.0796	-0.463871	-1.33219	-1.18934	-0.442792	-2.28417	-1.16158	-0.970951	-1.26604	-1.70438	0.722483	-0.386455	-1.0527	0.0458732	-0.450761	3.44545	0.534604	-0.450277
ACSF3	Acyl-CoA synthetase family member 3, mitochondrial	Q4G176;F5H5A1;F5H362;F5H755;H0YGC7;F5H2G6	Q4G176;F5H5A1;F5H362;F5H755;H0YGC7;F5H2G6;F5H3B2;F5GX20;H0YH37;H0YGJ0	5166200000	17	0	187.42		1.83768	0.0483334	0.0700701	-0.154475	-0.269732	-0.146528	0.161749	0.120619	0.0240162	-0.725416	1.37296	0.0906964	1.4907	0.164699	0.827923	0.397319	0.538076	-2.43338	-0.293004	0.609179	0.396796	-0.15597	1.04787	0.712244	0.760344	0.509803	0.0283013	0.436319	-0.15846	-0.808675	-0.357714	-0.278335	1.25165	0.852524	0.172846	-0.00262606	-0.872398	1.13113	-0.119821	-0.459172	-0.428761
ACSL1	Long-chain-fatty-acid--CoA ligase 1	P33121;E7EPM6;P33121-3;P33121-2;B7Z3Z9	P33121;E7EPM6;P33121-3;P33121-2;B7Z3Z9;D6RER0;H0Y9U7;H0Y9Z9;D6RG07;Q9UKU0-2;Q9UKU0-3;Q9UKU0-8	15678000000	34	0	323.31		-0.828161	-0.353929	-1.28771	-0.103367	-1.26182	-1.45368	-0.889319	0.0454692	0.0687819	0.586658	0.658826	0.723573	0.680206	-0.0659287	0.170896	-0.951792	-0.288963	-1.16088	-1.5143	0.359004	-0.532572	0.2521	-0.664773	0.554982	0.593361	0.846756	-0.404169	-0.445222	-0.318485	-0.12409	-1.18131	-0.77596	0.364034	0.264159	-0.221177	-0.545732	0.768952	0.307476	-0.388315	-1.11827	-0.602521
ACSL3	Long-chain-fatty-acid--CoA ligase 3	O95573	O95573;F5GWH2;C9JC11;F5H062	23975000000	35	0	323.31		-0.505167	-1.76467	-2.42095	-1.01659	-0.702276	-1.4625	-0.140667	-1.27477	-0.0984721	0.123003	-1.27489	-0.560521	-1.18549	-0.03342	0.539253	-1.33119	-0.649301	-1.59417	0.133339	-0.544544	-1.60484	-0.321303	-1.17981	-0.116387	-0.256029	0.26155	-0.370571	-0.856439	-0.770264	-0.0323507	-0.39167	-0.622286	0.495075	-0.71425	-0.2078	-0.122626	0.30043	-1.60725	-0.725142	-0.523536	-0.785974
ACSL4	Long-chain-fatty-acid--CoA ligase 4	O60488-2;O60488	O60488-2;O60488;H0Y9A0;D6RF95;D6RFW9;D6RDA8;D6RD96	1965600000	25	0	92.903		-1.94288	-2.01558	-1.04836	-0.730341	-2.48881	-2.36423	-1.51978	-3.49613	-0.533407	-1.02525	0.0967537	-0.148516	0.246898	1.58977	-1.05639	-0.492871	-3.01494	-1.33086	-1.7896	-0.492995	0.171108	-0.142313	NaN	0.0207334	-1.48457	-2.84052	-0.939875	NaN	-3.11684	NaN	NaN	NaN	0.719169	-1.43079	-1.31897	0.166668	-2.60363	-1.08981	-3.13576	-1.17527	-0.0355146
ACSS2	Acetyl-coenzyme A synthetase, cytoplasmic	Q9NR19;Q9NR19-2	Q9NR19;Q9NR19-2;F8WCJ4;C9IYL0;B4DEH9;C9JY31;C9JXD9;C9J7L5;F8WDJ9	2338200000	19	0	196.09		-1.63003	-0.557115	1.198	-0.220273	-0.320222	-0.961806	-0.496124	-0.676663	-0.531156	0.0577769	-0.110374	-0.60168	-0.278207	-1.57086	-0.184903	-0.840092	-1.3607	-2.92332	-1.14641	-0.00430363	0.156125	-0.712629	NaN	NaN	-0.42188	-0.0666456	-0.278515	0.04766	-1.13755	-1.67326	NaN	-0.491559	0.891096	0.196403	0.709926	0.0496689	1.02672	0.305941	-3.1591	1.07467	-0.711548
ACTA2;ACTG2	Actin, aortic smooth muscle;Actin, gamma-enteric smooth muscle	P62736;P63267;P63267-2	P62736;P63267;P63267-2;F6UVQ4;F6QUT6;C9JFL5;F8WB63;B8ZZJ2	23928000000	45	0	133.31		4.89875	2.34401	6.45119	4.63806	-1.33415	-1.94347	-2.28908	-1.61769	3.53242	7.83465	4.80619	3.48338	5.42786	4.30737	6.267	6.2835	6.62853	6.42836	NaN	NaN	NaN	4.65157	5.18601	4.11146	3.03556	2.8519	4.82225	4.53962	5.27647	5.49919	-0.0567327	1.74026	5.61797	3.45941	-1.94341	5.624	7.09308	3.73892	5.52294	4.48093	3.40456
ACTB	Actin, cytoplasmic 1;Actin, cytoplasmic 1, N-terminally processed	P60709	P60709;E7EVS6;G5E9R0;C9JZR7;C9JUM1;C9JTX5	8593700000000	57	0	323.31		0.358343	0.455608	1.19951	0.52357	-0.0653017	0.235294	0.65515	0.301268	-0.00545484	0.3763	0.660737	0.488993	0.513846	0.214624	-0.215316	0.44509	0.560716	0.363684	0.187241	0.604563	0.538124	0.114263	0.14599	0.51208	0.0569904	0.444175	0.43157	0.345809	0.510559	0.822949	1.20086	0.745499	0.329683	-0.0303495	0.597227	0.499225	0.959289	0.732169	0.598254	0.91296	-0.253988
ACTC1;ACTA1	Actin, alpha cardiac muscle 1;Actin, alpha skeletal muscle	P68032;P68133;A6NL76	P68032;P68133;A6NL76	634410000000	47	0	323.31	Pattern2	0.293138	2.59507	1.1139	0.448488	2.28718	0.319325	0.966228	4.57111	1.17259	5.10892	2.36935	2.36683	3.416	0.26439	3.52225	-0.224697	1.78817	-0.948208	2.90521	4.17269	0.727061	1.44649	1.81639	1.79305	2.01679	0.364264	4.1582	1.17489	0.10885	2.42308	2.83167	3.69699	0.271218	0.220655	1.54515	2.32649	4.3817	3.35067	1.06586	0.624084	0.715791
ACTL6A	Actin-like protein 6A	O96019;O96019-2	O96019;O96019-2;H7C5S0;C9JQT2;O94805	25502000000	22	0	323.31		-0.909971	-1.30096	0.140442	-0.488157	-0.465701	-0.545798	-0.984031	-1.11436	-0.457883	-0.77736	-1.09366	-0.866728	-0.908309	-1.31075	-1.25656	-0.225737	-1.43607	0.0919674	-0.48477	-0.493838	-1.16398	-0.75676	-0.879187	-0.982396	-1.39441	-1.31567	-0.945869	-1.30428	-0.555726	-1.12941	-1.60512	-0.453961	-0.798634	-0.603444	-0.463504	-0.102595	-0.470963	-0.53155	-0.900447	-1.05569	-0.0777925
ACTN1	Alpha-actinin-1	P12814-3;P12814-2;P12814-4	P12814-3;P12814-2;P12814-4	227640000000	81	0	323.31		0.0396505	-1.91623	-0.482576	-0.141412	-1.48654	-1.5162	-0.371307	-0.300791	0.221841	0.106617	0.0209829	0.365314	0.110464	-0.180699	0.609124	-0.336971	0.563498	0.977044	-0.159385	-0.0701113	-0.49617	-0.0917205	-0.463621	0.516775	-0.361904	0.33556	0.013723	0.259569	1.07707	-0.0220749	0.0368268	0.780766	0.998153	-0.0597862	0.119801	0.496824	-0.307861	-0.488831	-0.439821	-0.316833	-1.59422
ACTN4	Alpha-actinin-4	O43707;O43707-2;F5GXS2;O43707-3	O43707;O43707-2;F5GXS2;O43707-3;H7C144;K7EP19;D6RH00	665840000000	95	0	323.31		-0.76993	-2.23463	-0.985354	-0.450116	-0.857881	-1.19492	-0.241559	-0.814971	-0.55002	-0.261703	-0.839678	-0.33353	-0.546464	-0.177147	-0.493786	-0.645395	-0.533426	-0.866488	-0.865456	-0.481804	-0.902269	-0.701634	-0.869888	-0.216097	0.051434	-0.144488	-0.588609	-0.293791	-0.263243	-0.604875	-0.569645	-0.417137	0.561357	-1.02428	-0.0330237	-0.311394	-0.0491523	-0.222868	-0.298721	-0.398104	-0.763762
ACTR10	Actin-related protein 10	Q9NZ32;V9GYX7	Q9NZ32;V9GYX7;G3V2Q5;G3V5Y4;F6S9Y6;G3V524;H0YJD9;H0YJE8	2060300000	13	0	143.48		-0.622621	-1.22286	-0.666226	0.206486	0.0496163	1.36118	-2.32335	-1.05518	0.401478	0.685267	-0.0298372	-0.166853	-0.2053	-0.236793	0.229802	1.24519	0.64264	0.989242	0.904626	0.0386323	-0.319368	0.0495397	-1.17549	-0.103263	-0.252519	-0.683676	-0.682526	0.0717956	0.374957	0.170973	1.20121	0.00384915	-0.176135	0.405849	-0.04626	0.123639	0.541918	-0.26617	-0.00980252	-0.528046	-0.522774
ACTR1A	Alpha-centractin	P61163;R4GMT0	P61163;R4GMT0	17383000000	21	0	323.31		-0.302266	0.210528	0.309655	0.251401	0.326518	-0.142981	0.423115	0.682394	-0.0132806	0.54202	0.469427	-0.010959	-0.311557	0.0354373	0.271271	0.0020752	0.641935	1.09397	-0.0223373	0.534911	0.706123	-0.268171	-0.860503	0.246243	-0.288094	0.241831	0.131205	0.0161294	0.943574	0.508982	0.00846562	1.0248	-0.00158837	-0.453384	0.955596	0.0951227	0.862325	-0.356474	0.641318	0.888927	0.478575
ACTR2	Actin-related protein 2	P61160;P61160-2;F5H6T1	P61160;P61160-2;F5H6T1	58249000000	29	0	323.31		0.136937	-0.500467	1.00234	0.181037	-0.00147365	-0.854895	0.713521	0.355946	-0.0720102	-0.0345349	0.195356	0.344985	0.584797	0.297686	0.668225	0.517925	0.120619	0.242112	0.145931	0.889404	0.29151	0.975522	-0.186956	0.622904	0.253605	0.611423	0.330633	0.070289	1.23068	1.03125	0.716164	0.757529	0.45204	0.246574	0.716481	0.580933	0.62515	-0.245526	0.597374	0.948041	-0.721737
ACTR3	Actin-related protein 3	P61158;B4DXW1	P61158;B4DXW1;F8WDR7;F8WEW2;F8WE84	90877000000	34	0	323.31		0.543836	-0.760603	0.679824	0.00261849	-0.085276	-0.576354	0.807722	0.524588	0.129537	-0.146454	0.317253	0.611222	0.646107	0.832814	0.535915	0.707007	0.418478	0.252739	-0.197385	0.705879	0.328671	0.848342	-0.0494328	0.565027	0.333455	0.556211	0.424542	0.307065	0.965094	1.07787	0.341033	0.630864	-0.0510047	0.280709	-0.240659	0.329635	0.360795	-0.164241	0.81812	-0.0273427	-0.710361
ACY1;ABHD14A-ACY1	Aminoacylase-1	Q03154;Q03154-4;C9JMV9;Q03154-2;Q03154-3	Q03154;Q03154-4;C9JMV9;Q03154-2;Q03154-3;C9JYZ0;F8WC59	15359000000	26	0	323.31	Pattern2	-0.30466	-1.23473	-0.629449	0.383727	-0.0533921	0.427974	-1.36378	-0.574342	-1.7716	0.0765872	-0.996063	-1.22098	-0.453539	-2.17692	-0.505494	-0.344825	-0.125978	-1.64784	-0.645594	-0.919034	-0.636986	-0.858328	1.43553	-0.0157341	-0.364825	-1.62064	-1.2416	-1.25358	-2.4856	-0.598315	-1.08249	-1.72676	0.201627	-0.596451	-0.837047	-1.90653	0.902857	-1.43279	0.155528	0.723536	0.679036
ACYP1	Acylphosphatase;Acylphosphatase-1	G3V2U7;P07311	G3V2U7;P07311;G3V3F8	2682900000	7	0	198.2		-1.60838	1.85565	-0.233263	0.0177188	0.825863	-0.918778	-0.867396	NaN	1.20077	0.754222	-1.31438	-0.295612	-0.992577	-0.0177734	-0.376468	0.204894	0.12661	0.114411	0.634659	-0.378549	1.43729	0.268997	0.29164	-0.192546	0.343405	0.233238	NaN	NaN	1.21575	-2.85051	NaN	-0.35485	-0.0254695	-0.0860694	0.29955	-0.312179	-0.484365	0.382165	-0.151856	-2.14253	-0.132901
ADAM10	Disintegrin and metalloproteinase domain-containing protein 10	O14672	O14672;H0YK87;C9J9B4	3354300000	20	0	323.31		0.114033	-1.6113	-1.07693	0.317876	-0.0585579	1.17127	2.1382	0.0312601	1.17361	-0.377721	-0.429453	0.111381	-0.107074	0.298838	-0.00116473	0.0670691	-1.91078	NaN	1.01716	-0.286607	-0.324794	-0.0836477	-1.02398	-0.683541	0.187544	0.287878	-1.57829	-0.894305	-1.50499	0.34547	-1.03829	-0.355525	0.162836	-0.166642	-2.63846	-0.412542	-0.958679	-1.26047	-1.57584	-0.649963	0.347358
ADAR	Double-stranded RNA-specific adenosine deaminase	P55265;P55265-4;P55265-5	P55265;P55265-4;P55265-5	45480000000	64	0	323.31		0.727094	-1.4804	-1.39066	-0.933816	-0.245398	-0.427334	-0.749061	-1.42324	-0.818067	-0.906994	0.0566919	-0.770412	-0.0331988	-0.399172	-0.541335	0.0149899	-0.578488	-0.277227	-0.73683	-0.617885	-0.49075	-0.280605	-0.793035	-1.22529	-1.18862	-0.995422	-0.110331	-0.531612	-0.665994	-0.819269	-0.648986	-0.651794	-0.465915	0.535158	-0.529708	-0.0724922	-1.10568	0.0525725	-0.909581	-0.798308	-0.176552
ADCK3	Atypical kinase ADCK3, mitochondrial	Q8NI60;Q8NI60-3;Q8NI60-4;Q8NI60-2	Q8NI60;Q8NI60-3;Q8NI60-4;Q8NI60-2	1731300000	14	0	236.67		1.31232	0.0265778	-2.46204	0.24126	0.654043	1.11369	-0.708887	-2.24332	NaN	-0.735014	-0.629408	-0.85997	0.657314	0.161729	0.694973	0.604207	-1.95725	-1.68622	NaN	NaN	-1.20808	0.171678	0.338133	-1.05077	NaN	-2.10931	0.232725	1.17547	0.771928	NaN	-0.595186	-0.864007	1.03822	-0.453621	0.172608	-0.940475	0.780695	0.462097	-0.0698851	-0.112946	0.432223
ADD1	Alpha-adducin	E7EV99;E7ENY0;P35611-2;P35611-6;P35611;P35611-3;P35611-4;A0A0A0MSR2;P35611-5;H0Y9H2	E7EV99;E7ENY0;P35611-2;P35611-6;P35611;P35611-3;P35611-4;A0A0A0MSR2;P35611-5;H0Y9H2;D6RF25;D6RJE2;D6RAH3;H0YFD8;H0YG19	8287700000	24	0	323.31	Pattern4	0.395786	0.397433	1.24835	0.997289	0.628045	-0.413012	2.11175	0.66552	-2.82266	2.24022	0.754239	1.27067	0.589651	1.00757	1.89025	0.918157	-2.09797	-1.73504	0.820615	1.02473	1.51258	0.43033	0.14167	1.0817	NaN	0.172615	0.0206122	-2.78106	1.65348	2.19016	NaN	0.262155	1.08373	-0.0241107	0.567682	0.0816376	0.377135	1.88319	-3.23293	0.738525	0.325491
ADH5	Alcohol dehydrogenase class-3	P11766	P11766;H0YAG8;D6RFE4;D6R9G2;D6RAY0	26739000000	22	0	323.31		-1.38959	-1.07741	-0.678548	-0.344487	-0.850324	0.126795	-0.946958	-0.5625	-1.24471	0.2499	-0.359917	-0.287033	-0.502494	-0.654643	0.574377	-0.233171	-0.432736	-0.378475	-0.516107	0.103496	-1.74543	-0.232599	-0.308182	-0.518255	-1.58594	-0.0538725	-0.49832	-0.620149	-0.12855	0.186618	-0.0392786	-0.701484	-0.840635	0.0371648	-0.660371	-0.277846	-0.00804459	0.257346	-0.829769	-0.819553	-0.00656609
ADI1	1,2-dihydroxy-3-keto-5-methylthiopentene dioxygenase	Q9BV57;Q9BV57-2;A0A0G2JQN5	Q9BV57;Q9BV57-2;A0A0G2JQN5;H7C382	10924000000	16	0	240.8	Pattern2	-2.37987	-1.94607	-2.15266	-3.53843	-3.47012	-1.74125	-2.31725	-2.00405	-3.09693	-2.78676	-2.57418	-2.55919	-2.24272	-1.81877	-2.93722	-2.48282	-1.48728	-0.816909	-1.25531	-1.18536	-3.84519	-2.73569	-0.805205	-1.86551	-1.84457	-2.72641	-2.6723	-2.29792	-2.38191	-1.5183	-0.311363	-1.22897	-2.96012	-1.88401	-1.97843	-2.16051	-0.336186	-1.77596	-0.327394	-1.07782	-3.17958
ADK	Adenosine kinase	P55263;P55263-3;P55263-2;P55263-4	P55263;P55263-3;P55263-2;P55263-4	30251000000	27	0	323.31		-0.686205	-1.71542	-1.00009	-0.964956	-1.31186	-0.527164	-0.466461	-0.842419	-0.552037	-0.890223	-1.78004	-0.351038	-1.55035	-1.9246	-1.54324	-0.259932	-0.148595	-0.772927	-0.442627	-0.566152	-1.05735	-0.575085	0.0956331	-0.106337	-0.80372	-0.443317	-0.854343	-0.651407	-0.216559	-0.296466	-0.620244	0.278091	-1.43949	-0.479659	-0.158059	-0.480492	-0.0568769	-2.07006	0.0247939	0.00682789	-0.835844
ADNP	Activity-dependent neuroprotector homeobox protein	Q9H2P0	Q9H2P0;E9PQK8	15377000000	39	0	323.31		-0.635676	-2.08505	-1.87299	-1.13827	-0.786589	-0.772428	-0.862053	-0.92679	-1.22263	-0.572417	-1.80565	-1.53825	-0.458859	-1.22933	-0.979258	-0.312617	-0.543984	-0.759377	-1.21067	-0.255027	-1.06176	-0.591052	-1.59451	-0.862995	-2.29142	-1.78839	-0.393249	-0.918225	-1.05887	-0.56983	-0.944597	-1.17842	-0.995769	-0.514969	0.326128	-0.958165	-0.453905	-0.398405	-0.0280491	-1.34629	-0.628276
ADPGK	ADP-dependent glucokinase	Q9BRR6-2;Q9BRR6;Q9BRR6-3	Q9BRR6-2;Q9BRR6;Q9BRR6-3;H3BRS6;Q9BRR6-4;Q9BRR6-5;H3BTH4;H3BN66;H3BU35;Q9BRR6-6	2747600000	13	0	323.31	Pattern3	0.982231	-0.382982	0.0237663	0.409178	-0.359191	0.662126	0.651972	0.710578	1.01299	0.159772	0.598949	1.39557	0.380225	1.89671	0.487196	NaN	-0.712775	-1.89933	0.123271	NaN	0.230858	0.672734	NaN	NaN	0.786944	1.1765	0.524091	-0.85338	1.57505	0.328302	0.0867779	0.884561	0.376282	NaN	NaN	1.33407	-0.565554	-0.0851363	0.860046	-2.63461	0.449496
ADPRHL2	Poly(ADP-ribose) glycohydrolase ARH3	Q9NX46	Q9NX46	6101100000	18	0	323.31		0.488501	0.814206	1.07959	1.24359	1.24674	1.50937	1.36306	0.813578	1.15183	1.36479	-0.398107	0.347693	0.600124	1.87932	0.737497	1.53626	-2.23057	0.799864	2.00997	1.57317	1.20363	0.98871	0.890547	0.42291	1.14672	0.264725	0.526794	0.724221	-2.05256	1.55521	1.46319	0.187789	1.64206	1.34302	1.93077	1.19334	0.776321	0.506319	1.32268	1.29687	1.64554
ADRM1	Proteasomal ubiquitin receptor ADRM1	Q16186;A0A087WX59	Q16186;A0A087WX59;A0A087WUX6	18441000000	9	0	323.31	Pattern3	0.826906	0.927964	1.18548	0.880193	0.439374	0.805096	0.763554	0.466561	1.02889	0.476602	-0.0168213	-0.0234944	-0.363104	0.170933	-0.167238	0.39442	0.180945	0.948621	0.515002	0.7163	-0.117595	-0.260584	0.444459	0.592588	0.130857	-0.00833035	0.0875673	0.51979	0.119492	NaN	1.12846	0.171339	-0.193708	0.185764	-0.28698	1.52125	-0.00986254	0.797969	0.187975	1.61179	0.945207
ADSL	Adenylosuccinate lyase	P30566;A0A0A6YY92;P30566-2;A0A096LNY6	P30566;A0A0A6YY92;P30566-2;A0A096LNY6;A0A096LNY5;A0A096LPA2;A0A096LNY4;B4DEP1;A0A096LP72;A0A096LP92;A0A096LNT4;A0A096LP76;V9GY96;A0A096LNT0	11654000000	23	0	323.31		-0.53845	-0.752562	-0.0317021	0.0386665	0.194716	-0.463184	-0.138785	-0.532031	-0.865487	-0.580266	-0.326385	0.275209	-0.702572	0.00602967	-0.380033	-0.491062	0.0233337	0.595293	0.241589	-0.158818	-0.737962	0.661085	-0.357866	-0.225423	0.485961	0.389257	-0.713093	-0.266503	-0.0532492	0.214808	0.229163	0.251471	-0.153431	0.327623	-0.53264	-0.416237	0.639163	-0.39911	0.161159	-0.155417	-0.0857046
ADSS	Adenylosuccinate synthetase isozyme 2	P30520	P30520	23663000000	24	0	323.31		-0.065823	-1.03763	0.0678954	-0.605801	-0.299926	-0.465745	-0.57786	-0.866458	-0.165682	-0.803113	-0.333487	0.161535	-0.818517	-1.23237	-1.26487	0.0108811	-0.598322	0.231375	-1.05421	-1.12096	-1.56532	-0.138849	-0.01486	-0.257481	-0.690329	-0.885159	0.117564	-1.10025	0.143426	-0.436861	-0.770653	-0.500411	-0.389021	-0.274305	-0.660313	-0.0183533	-0.508064	-1.10064	-2.78452	-0.826475	-0.325406
AFG3L2	AFG3-like protein 2	Q9Y4W6	Q9Y4W6;K7EP56	24386000000	44	0	323.31		-1.47489	-1.25516	-2.80051	-0.716789	-0.413871	-1.3406	-0.957038	-0.404262	-0.301286	-1.77215	-0.700802	-0.383063	-0.819215	-0.928054	0.0922553	-0.603835	-0.751994	0.00247175	-0.678224	-0.293349	-0.894656	-0.370387	-1.62917	-0.736204	0.634875	-1.05081	-0.444216	-0.245148	-2.40068	-1.22442	-1.50914	-0.781157	-0.341278	-0.998577	-1.08721	-1.28381	-1.31193	0.166473	-1.07345	-0.761353	-0.426223
AGA	N(4)-(beta-N-acetylglucosaminyl)-L-asparaginase;Glycosylasparaginase alpha chain;Glycosylasparaginase beta chain	P20933	P20933;H0Y8L9;H0Y9C7	9778400000	7	0	268.04		3.53446	4.66645	3.48803	2.39382	3.65601	4.49929	2.08695	1.66946	2.51536	3.83844	4.37179	2.87029	2.39554	2.14314	1.52274	3.21137	3.67843	2.86973	0.674258	2.48012	2.48947	2.36358	3.1126	2.25861	2.45203	1.67299	2.99979	2.35198	-2.01661	2.43871	1.49119	2.36569	2.75106	2.9619	3.73156	1.77963	2.48368	2.23529	-2.90285	2.46211	3.33803
AGFG1	Arf-GAP domain and FG repeat-containing protein 1	P52594-2;P52594-3;P52594;P52594-4;B8ZZY2;C9J2I0	P52594-2;P52594-3;P52594;P52594-4;B8ZZY2;C9J2I0	7339400000	12	0	323.31		-1.08063	-0.764811	-0.509728	-0.0480623	-0.111358	-1.10042	0.0318795	-0.504134	-2.00092	0.145784	-0.46071	-0.329895	-0.826956	-0.358823	-0.624399	-1.00752	-1.09874	-3.80502	-0.553142	-0.428273	-1.1187	NaN	-1.34519	0.842742	-0.787853	0.135774	-0.225425	NaN	-1.74094	NaN	NaN	NaN	0.1361	NaN	-2.83753	0.0475301	0.0108625	-0.271525	-3.52134	0.192363	-0.572251
AGK	Acylglycerol kinase, mitochondrial	Q53H12;E9PC15;E9PG39	Q53H12;E9PC15;E9PG39;A0A0G2JLG5;A0A0G2JLD0;Q53H12-2;F8WDD1	7397200000	20	0	229.45		-0.0548828	-1.13182	-2.03165	-0.4999	0.447644	-0.142044	0.122986	-0.594102	-0.256323	-0.39369	-1.79745	-1.73558	-0.0329853	-2.11578	-0.75612	-0.864033	-0.84345	NaN	-1.65414	-1.3654	2.48896	-0.24848	-0.683599	3.80621	0.625685	-1.62923	-0.662818	NaN	-1.43687	-0.585113	2.64047	1.09793	-0.400783	-2.10098	-0.0165513	-0.763173	-1.07719	-0.401619	-1.30571	0.303392	0.0290545
AGL	Glycogen debranching enzyme;4-alpha-glucanotransferase;Amylo-alpha-1,6-glucosidase	P35573;P35573-2;P35573-3	P35573;P35573-2;P35573-3	15781000000	73	0	323.31		0.155092	-0.122069	-1.09988	0.788576	1.22815	0.505233	1.06295	-0.893054	0.643329	2.2918	0.62733	1.16539	0.424576	0.017824	1.64357	0.576023	0.843939	-0.227981	1.60011	1.32207	0.418103	0.713025	0.153851	0.607723	1.45888	0.0939459	4.45615	0.19446	-0.0176368	0.380664	3.28898	0.576754	1.33212	0.274085	-0.0678487	-0.0549352	1.28919	1.79407	0.624322	-0.469645	0.966409
AGO2	Protein argonaute-2	Q9UKV8;Q9UKV8-2	Q9UKV8;Q9UKV8-2;E5RJY2	5287700000	25	0	323.31		0.0578124	0.0126911	-0.604649	0.121236	0.0155083	-0.523402	-0.136877	-0.0541471	0.31215	-0.669495	0.247978	-0.546954	0.221658	0.216888	0.351817	0.213487	-0.0737068	-2.66019	0.284391	-0.676287	0.456475	-0.853714	-0.952141	0.782667	0.126907	-0.645389	-0.410057	0.530403	-0.721485	-0.169045	-0.606227	-0.0367133	-0.293011	0.638963	-1.49187	0.598529	-1.1702	0.145543	0.00335011	4.02788	0.289109
AGPAT5	1-acyl-sn-glycerol-3-phosphate acyltransferase epsilon	Q9NUQ2	Q9NUQ2;E5RH21	1744200000	9	0	79.231	Pattern3	-0.227731	-3.96783	-1.4194	-1.1311	-0.590309	-1.11985	NaN	-0.661421	0.600705	NaN	-1.17607	-0.212515	NaN	-0.061494	1.1778	1.55457	0.349148	-1.92447	0.863774	NaN	-2.66317	2.13718	0.885999	0.0191061	0.832398	NaN	0.227063	-0.535272	NaN	NaN	NaN	0.202148	-2.12677	-0.545786	-1.289	-0.0294099	-3.01487	-0.426677	-0.512015	-0.893715	-0.244474
AGPS	Alkyldihydroxyacetonephosphate synthase, peroxisomal	O00116	O00116;B8ZZ81	6230900000	26	0	323.31	Pattern3	0.34476	-1.23823	-1.71513	-0.721787	0.127547	-0.635655	-1.23372	-0.204524	-1.03897	-1.20445	-1.12776	-1.63119	-0.791824	0.238711	-0.490713	-0.346512	-1.61749	-0.252432	-1.09106	-0.144837	0.31349	-1.10893	-1.21933	-0.542321	1.23585	-0.755268	0.355606	-0.821096	-0.0962083	-0.128829	-0.691663	-0.644495	-0.522073	0.775939	-1.54348	-0.029435	-0.860426	-0.627737	-0.461729	-0.715963	-0.734038
AGR2	Anterior gradient protein 2 homolog	O95994;B5MC07;C9J3E2;H7C3Z9	O95994;B5MC07;C9J3E2;H7C3Z9	206740000000	14	0	323.31		2.2057	3.29387	-0.29058	-0.320069	3.98977	0.314858	1.26838	1.88886	3.50227	1.53584	1.01288	-0.797993	1.92789	-2.71039	1.0937	0.579172	2.14321	1.12285	0.585634	1.18233	2.7256	-0.721692	0.0320499	0.929059	2.33432	-0.0858248	-0.396184	0.899808	-2.94716	0.507653	1.42275	0.668454	-3.09798	2.16328	0.190323	1.47307	0.647356	3.85837	0.465414	0.453323	2.59336
AGRN	Agrin;Agrin N-terminal 110 kDa subunit;Agrin C-terminal 110 kDa subunit;Agrin C-terminal 90 kDa fragment;Agrin C-terminal 22 kDa fragment	O00468-6;O00468-7;O00468-3;O00468-5;O00468-4;O00468;A0A087X208;O00468-2	O00468-6;O00468-7;O00468-3;O00468-5;O00468-4;O00468;A0A087X208;O00468-2;H0Y5U1	5786300000	47	0	323.31		1.15047	-0.14747	0.72235	0.461345	0.0689185	-0.129931	0.547803	1.12048	1.68616	1.30699	0.285502	0.57239	2.08274	1.63017	2.9883	0.834142	1.11571	-0.383588	1.77992	1.05778	2.14284	0.885059	-0.20522	1.15529	1.06585	3.23987	0.699809	0.110275	1.61544	1.53926	1.29077	0.474943	2.76165	0.524453	0.548652	2.02894	0.297347	0.163873	0.624496	-0.633575	0.910477
AHCTF1	Protein ELYS	Q8WYP5;Q8WYP5-3;Q8WYP5-2	Q8WYP5;Q8WYP5-3;Q8WYP5-2;H7C4S1	2878100000	43	0	282.14	Pattern3	-0.44684	-0.294927	-0.418647	-0.752817	-1.15118	-1.04624	-1.00296	-2.0424	-1.54259	0.0688159	-0.313502	-0.691038	0.974237	-0.902378	-0.426074	-0.721209	-3.08079	-3.21298	-0.5879	-1.2649	NaN	-0.384005	-1.55669	NaN	NaN	-3.05287	0.392474	-1.2422	NaN	NaN	-2.04127	-0.706614	-0.51028	-0.130587	NaN	-0.590615	-0.686935	-0.954392	-0.982864	-1.19592	0.836033
AHCY	Adenosylhomocysteinase	P23526;P23526-2	P23526;P23526-2	154980000000	35	0	323.31		-0.376705	-1.03089	-0.696197	0.028571	-0.747543	-0.337199	-0.553526	-0.26501	-0.917292	-0.311376	-0.713021	-0.526724	-0.700485	-0.563206	-0.35479	-0.668154	-0.305577	-0.122139	-0.261031	-0.535024	-1.28774	-0.299731	-0.532841	-0.712356	-0.713418	-0.700616	0.10002	0.163469	-0.826523	-0.436253	-0.0490308	-0.813055	-0.917767	0.126606	-0.0924305	-0.179283	0.043817	-0.204949	-0.16735	0.22266	-0.510569
AHNAK	Neuroblast differentiation-associated protein AHNAK	Q09666	Q09666;E9PKR9;E9PLK4;E9PJZ0;E9PJC6;Q09666-2;E9PQE3	1192600000000	461	0	323.31	Pattern4	-0.769841	-2.01258	-1.68374	0.0118711	-0.0148832	0.602101	0.214116	-0.174787	-0.870469	0.15579	-0.297914	-0.36079	-0.385803	-0.886447	-0.631149	-0.0544386	0.229005	-0.403571	-1.18051	0.00528571	-0.241313	-0.431559	-0.438648	0.0357151	-0.0891535	-0.307353	-0.648864	-0.220812	-0.82838	0.33007	-0.273477	-0.145041	-0.592601	-0.0450613	0.295835	-1.37326	-0.125153	-0.399729	0.241689	0.569921	-0.205077
AHNAK2	Protein AHNAK2	Q8IVF2-3;Q8IVF2	Q8IVF2-3;Q8IVF2;Q8IVF2-2	10331000000	53	0	323.31		0.737386	-1.43075	-1.83332	-0.692762	0.0133935	-1.69588	-0.944062	-0.733974	-0.816637	-0.26382	-0.730696	-0.312421	0.0648678	-0.798112	-0.772062	-0.132008	-0.707587	-0.436036	0.241964	NaN	1.12111	-1.35532	-1.0784	-0.126582	-0.825964	-2.53565	-0.510053	0.363289	-2.22156	0.686728	0.54064	-0.855744	-2.10233	0.425022	-0.416315	-0.0604032	0.873778	-1.08095	0.495539	1.54237	-0.503547
AHSA1	Activator of 90 kDa heat shock protein ATPase homolog 1	O95433;O95433-2;G3V438;H0YJG7	O95433;O95433-2;G3V438;H0YJG7;H0YJU2;G3V3W9;H0YJ63	30281000000	24	0	323.31		-1.41335	-0.820853	-1.0558	-1.74819	-1.54062	-1.9291	-1.39584	-1.3374	-0.336488	-1.16972	-1.25531	-0.842371	-2.13142	0.151924	-1.42814	-1.54819	-0.924801	-1.34118	-0.933588	0.199662	-1.00436	-1.30228	-0.32497	-0.735142	-1.75855	-1.11955	-0.653228	-0.578786	-0.247234	-0.689879	-0.51258	-0.89714	-0.880755	-1.16148	-0.962219	-1.14292	-0.680616	-0.91676	-2.58757	-1.56421	-1.53886
AHSG	Alpha-2-HS-glycoprotein;Alpha-2-HS-glycoprotein chain A;Alpha-2-HS-glycoprotein chain B	P02765;C9JV77	P02765;C9JV77	28759000000	13	0	323.31		5.05286	3.92826	2.46891	5.58836	3.15234	4.43847	4.37747	6.11545	6.16888	6.77598	2.6474	5.7063	3.86932	3.81416	-2.63936	6.6449	3.57019	-2.24613	6.90394	5.30825	-2.4165	5.38791	-2.2493	5.06372	5.19767	-2.93126	5.88658	NaN	-2.59469	-1.82354	5.59977	5.79613	4.59689	3.25652	6.45709	3.40519	6.9574	5.66872	9.12605	9.17273	5.2628
AIFM1	Apoptosis-inducing factor 1, mitochondrial	O95831;O95831-3;O95831-2;E9PMA0	O95831;O95831-3;O95831-2;E9PMA0;O95831-5;O95831-4;O95831-6	28425000000	34	0	323.31	Pattern3	0.217941	-0.999059	-1.34474	-0.133887	0.248528	-0.763599	-0.254097	-0.213698	-0.616275	-0.404149	-0.174935	-0.589758	0.0468284	0.231985	0.315102	-0.49494	-0.546743	-0.487853	-1.78896	-0.263855	-0.140419	-0.789286	0.0350618	-0.893531	0.204765	-0.0683011	-0.118653	0.09245	-0.604442	-1.52659	0.780704	-0.0993628	-0.234878	-0.345425	-0.38855	-0.91914	-0.435508	0.460264	-0.238428	-0.23107	0.191439
AIM1	Absent in melanoma 1 protein	Q9Y4K1	Q9Y4K1;Q9Y4K1-2;Q96QW7	6152900000	37	0	323.31		-0.479556	-2.37993	-1.92013	-2.19053	-2.22909	-1.94213	-1.58299	-1.574	-0.821444	-1.17896	0.0600417	0.924239	-1.08624	-0.396046	-1.13575	-2.17724	-2.0652	-0.801676	-1.11762	-1.27254	NaN	-0.384165	-0.0132866	-0.270622	NaN	0.318595	NaN	-2.64807	-2.55018	-0.192285	-0.267444	-2.17836	0.39696	NaN	-0.962645	-0.651875	-1.45535	-1.74185	-0.761102	-0.960611	-2.30637
AIMP1	Aminoacyl tRNA synthase complex-interacting multifunctional protein 1;Endothelial monocyte-activating polypeptide 2	Q12904;Q12904-2	Q12904;Q12904-2	41891000000	22	0	323.31		-1.03989	-0.88558	-1.27498	-0.625834	-0.378513	-0.36809	-0.747926	-1.19066	-0.83778	-0.677663	-0.664823	-0.829793	-0.939024	-0.678566	-1.07364	-1.12971	-1.19633	-1.69119	-0.580584	-0.75903	-0.398833	-0.640855	-0.159086	-0.556885	-0.354961	-0.642912	-0.667389	-0.452592	-0.926556	-0.372718	-0.492427	-0.529388	-0.811302	-0.632357	-0.395379	-0.470107	-0.137481	-0.407839	-0.493026	-0.56428	-1.02375
AIMP2	Aminoacyl tRNA synthase complex-interacting multifunctional protein 2	Q13155;F8W950;A8MU58	Q13155;F8W950;A8MU58;F8WCL2	21403000000	16	0	323.31		-0.820898	-0.394422	-0.243424	-0.720313	0.064236	-0.866192	-1.07929	-0.591529	-0.86204	-1.03799	-0.919481	-0.670191	-0.849703	-1.33757	-0.621739	-0.749358	-0.671176	-0.690426	-0.299737	-0.732554	-1.29359	-0.582085	-0.314053	-0.687779	-1.06182	-0.325543	-0.864504	-0.450209	0.439175	-0.986029	-0.841471	-0.910173	-0.462745	-0.755481	-0.920139	-0.345605	-1.06305	-0.471098	0.056222	-0.458696	-0.701227
AIP	AH receptor-interacting protein	O00170;E9PMH2	O00170;E9PMH2;V9GYQ3	10822000000	21	0	323.31		-0.560923	-0.801121	-0.233629	-0.843974	0.190864	-1.5981	-0.501574	-0.927809	-0.386294	-0.347508	-0.485803	-0.998079	-0.622912	-0.846842	-1.23604	-1.25343	-1.06712	-2.0655	-1.32438	-0.491446	-0.821072	-0.38237	-1.07208	-0.941061	-0.321225	-1.25679	-0.401506	-0.124522	-0.547597	-0.599202	-0.271392	0.00134158	-1.12953	-0.459923	-0.412932	-0.507173	-1.21261	0.217958	-0.632586	-0.839837	-0.32408
AK1	Adenylate kinase isoenzyme 1	Q5T9B7;P00568;H0Y4J6	Q5T9B7;P00568;H0Y4J6;H0YID2;Q9Y6K8-2	37399000000	20	0	323.31		-0.604664	0.426263	0.678347	-1.06518	0.319744	-0.635717	-0.796553	-0.381059	-1.50765	1.19084	-0.163746	-1.11106	-0.701303	-1.80745	-0.218767	-0.773756	-0.241483	-0.523867	-1.83287	-0.362015	-0.483264	-1.46747	-0.904835	-0.766324	0.326513	-0.697402	-0.603893	-1.24166	-1.1888	-0.929678	-0.363391	-1.11721	-0.00790289	-1.36427	0.122951	-0.148395	0.614647	0.35471	-0.386433	-0.528234	0.225118
AK2	Adenylate kinase 2, mitochondrial;Adenylate kinase 2, mitochondrial, N-terminally processed;Adenylate kinase 2, mitochondrial	P54819;F8W1A4;P54819-2;P54819-5;P54819-6;P54819-3;F8VZG5;F8VY04;P54819-4;G3V213	P54819;F8W1A4;P54819-2;P54819-5;P54819-6;P54819-3;F8VZG5;F8VY04;P54819-4;G3V213;F8VPP1	105240000000	19	0	323.31		-0.458299	0.864947	-0.922096	0.645008	0.734967	-0.633299	-0.171927	-0.113018	-0.965951	-0.776337	-0.458904	-1.11551	0.067764	0.306188	-0.355368	-0.306431	0.18126	-0.0217148	-0.481041	-0.211586	0.186268	-0.411122	0.0180047	-0.15798	1.00846	-0.667679	-0.23311	0.529219	-0.225917	0.731117	0.176179	-0.3813	-0.207327	-0.53183	-1.00551	-0.553137	-0.79646	0.562123	0.24936	0.235818	0.441371
AK3	GTP:AMP phosphotransferase AK3, mitochondrial	Q9UIJ7;Q9UIJ7-3;Q9UIJ7-2	Q9UIJ7;Q9UIJ7-3;Q9UIJ7-2	14734000000	20	0	268.88		1.31107	3.57273	0.642166	0.73473	1.6427	1.07691	1.35189	1.29745	0.459206	0.915367	0.984566	0.553302	0.715018	2.304	1.28965	0.538516	0.54714	0.291618	0.826096	1.233	0.951345	-3.32158	NaN	1.3072	2.43629	0.495708	0.42339	1.52883	-2.71749	1.30661	0.0467824	0.619281	0.958287	0.728708	0.568956	0.284676	1.86222	1.96037	-2.77951	0.878406	1.83918
AK4	Adenylate kinase 4, mitochondrial	P27144;D3DQ64	P27144;D3DQ64	22663000000	14	0	323.31	Pattern4	-1.19997	1.40034	-0.591694	-1.29904	-1.13306	-2.05663	-1.19596	-1.27095	-1.9897	-1.14785	-0.00491607	-0.177834	-0.55933	-0.261948	0.347463	-1.34119	0.101528	-1.09486	-0.256515	-0.0761155	0.636196	0.12937	0.317018	0.370766	-0.106153	-0.588485	-2.02725	0.428754	-1.32047	0.235854	-0.310345	-1.74067	1.62742	-0.98435	-0.233713	-0.0855835	-0.0898909	0.015775	-0.102201	-0.258583	-1.09654
AKR1A1	Alcohol dehydrogenase [NADP(+)]	P14550	P14550;Q5T621;V9GYG2;V9GYP9	59442000000	24	0	323.31		0.406095	0.92242	0.994772	1.35976	1.27556	1.21616	1.05571	1.57757	0.964872	0.973199	0.376984	0.798262	1.65761	1.38174	1.02544	0.990516	1.52224	0.688702	0.986934	1.50067	1.40311	1.69156	1.09461	1.00279	2.1527	0.75749	0.543949	0.430915	0.488878	1.83267	1.48823	1.33907	1.26972	1.26554	1.13697	0.58225	1.43762	0.675298	0.907071	0.935459	0.895124
AKR1B1	Aldose reductase	P15121;E9PCX2	P15121;E9PCX2;E9PEF9	107040000000	21	0	323.31		-2.02479	-1.50129	-1.00457	-2.04739	-2.23288	-2.21287	-1.07599	-1.17953	-1.96771	-1.11664	-1.94136	-1.49188	-1.21062	-1.42871	-1.26174	-2.29447	-1.1024	-1.7273	-1.46643	-0.604642	-1.57974	-1.17686	-1.75005	-0.919177	-3.02437	1.01742	-1.53827	-1.95043	0.424378	-0.701672	-0.882617	-0.315759	-2.11719	-0.900129	-0.0399086	-2.37777	-0.653625	-1.10028	-0.532722	-0.488793	-2.03979
AKR1C1	Aldo-keto reductase family 1 member C1	A0A0A0MT30;Q04828;H0Y804	A0A0A0MT30;Q04828;H0Y804;A6NHU4	4357900000	19	0	274.59		-0.687675	-4.12637	NaN	NaN	-1.60929	NaN	NaN	-0.91452	-1.59434	0.679039	-2.46373	-2.80981	-0.886996	-2.2321	-0.145683	-1.13802	-0.396326	-1.84964	-0.510594	NaN	0.954883	NaN	NaN	-2.31222	0.323302	1.4436	-2.09508	NaN	NaN	NaN	NaN	-0.94233	0.011855	-0.175646	-2.5493	-0.479567	0.334698	-1.41723	NaN	NaN	-2.06126
AKR1C2	Aldo-keto reductase family 1 member C2	P52895;B4DK69;S4R3P0	P52895;B4DK69;S4R3P0;P52895-2	16841000000	20	0	310.17		-0.683794	-1.7971	-1.5676	-1.66678	-2.08549	-2.04512	-1.75427	-0.934876	-0.681857	-0.088433	-1.61982	-0.924531	0.157193	-1.16617	-0.870743	-0.696068	-0.370466	-2.62588	-0.15861	-0.407194	-0.912508	-2.73809	-1.79247	-1.34003	-0.700877	-0.238313	-0.346745	-0.913657	-0.567017	-0.735923	-1.6237	-1.16635	-0.456714	-1.05804	-0.0759944	-0.774202	1.43572	-1.49596	0.351587	0.297851	-0.844096
AKR1D1	3-oxo-5-beta-steroid 4-dehydrogenase	P51857-2;P51857;P51857-3	P51857-2;P51857;P51857-3	4346500000	3	0.0047046	5.7676		NaN	-2.76608	-1.7532	-2.17424	-0.438957	1.07689	-2.01275	-0.153818	-1.45176	-0.149812	0.618604	-1.98974	-2.11426	-1.53508	-2.00939	0.580693	NaN	0.524848	-1.39324	NaN	-1.28054	NaN	NaN	-2.46092	-0.935599	-0.497579	-1.13487	-0.577305	-1.86743	NaN	NaN	-2.15892	-0.53134	-0.435003	0.131449	-1.00266	NaN	-1.36402	-2.71931	0.0516701	1.18515
AKR7A2	Aflatoxin B1 aldehyde reductase member 2	O43488;H3BLU7	O43488;H3BLU7;H7C5H7	52387000000	18	0	323.31		0.528668	1.94448	1.50711	2.33279	1.88791	1.77761	0.787741	0.656454	1.30655	2.17215	0.906838	0.850519	1.34319	1.09545	1.25882	1.71863	1.9079	1.07622	0.582413	1.9079	2.25028	0.566257	1.09576	0.208089	1.45258	1.28056	1.69374	0.0701183	1.02233	0.551959	1.1743	0.656821	1.1081	1.32792	0.687138	0.506971	1.29305	1.6425	0.866765	1.24796	2.10594
AKT1	RAC-alpha serine/threonine-protein kinase	P31749;P31749-2	P31749;P31749-2;G3V2I6;A0A087WY56;G3V3X1;G3V4I6;G3V3K5;J3KTP4;J3KTC6;F8VS91	3354200000	19	0	132.33	Pattern3	0.323922	-0.394353	-0.904715	-0.380625	-0.124016	-1.48046	0.325672	-0.074093	0.786156	-0.181654	-0.0886074	-0.224947	-1.00324	-0.308287	-0.199542	0.505088	0.503729	-1.97889	-0.655259	0.162832	-0.587059	-0.571024	0.059196	0.532584	-0.748163	-0.0438552	-0.0122604	-0.573485	0.182912	0.592918	-0.232001	-0.231952	0.068459	-0.393705	0.0881643	-0.109907	1.29216	-0.116037	-0.0732213	-0.379	0.0549447
AKT2	RAC-beta serine/threonine-protein kinase	P31751;P31751-2;M0R0P9;J3QKW1	P31751;P31751-2;M0R0P9;J3QKW1;J3QL45;M0R283;J3KRI8;A8MX96;E7EVP8;M0QZK3;J3QLS6;C9JHS6;M0QZW8;C9JIJ1;A0A0A0MRF1;C9J258;J3KSY8;C9JC83;M0R275;C9JIF6	1661600000	15	0.00034977	26.888	Pattern3	-0.0656558	-0.0729761	-0.573077	-0.273459	0.127209	-0.457148	1.57024	0.140407	-0.0858465	0.220596	-0.257346	-0.0858082	-0.410163	-0.661441	-2.0404	NaN	1.74568	NaN	1.42663	0.997613	-1.94124	-0.106183	-0.00442493	0.0676022	-0.399184	0.980351	0.151735	NaN	0.623742	0.108658	-0.0376703	-1.06559	0.0713682	0.377249	0.145612	-0.584972	-1.66804	0.499254	0.0182973	-0.132141	0.657149
ALAD	Delta-aminolevulinic acid dehydratase	P13716;P13716-2	P13716;P13716-2;B7ZBK6	9706600000	16	0	323.31	Pattern4	0.80002	0.784028	2.20572	1.08785	1.2152	1.70641	1.05776	0.811116	-0.510512	1.20072	1.11737	0.342633	0.784167	0.639478	1.35892	1.00445	1.21183	-0.119701	0.653605	0.528805	0.651192	0.724951	0.593827	0.96411	2.411	-0.00723886	1.09526	0.753445	0.410138	1.61355	0.56272	0.22486	0.25109	1.31358	0.496451	0.293082	2.08887	0.84645	1.70097	0.468661	0.925909
ALCAM	CD166 antigen	Q13740-2;Q13740;F5GXJ9	Q13740-2;Q13740;F5GXJ9;H7C543;Q13740-4;Q13740-3	8843900000	22	0	323.31		1.89233	1.2386	-2.64534	1.47718	2.48423	2.75275	2.08309	0.862399	1.57943	-1.28952	0.92123	1.04066	1.9389	-2.4747	0.0390475	1.28523	0.796744	-2.94643	-1.54005	1.27229	1.44249	0.314854	-0.609586	1.43961	2.18371	-2.31939	0.224036	-0.733224	-1.67425	2.71607	-2.03609	-0.443247	0.505685	1.11412	0.763817	-1.61687	0.61608	0.343299	-2.9456	-0.799942	1.65235
ALDH16A1	Aldehyde dehydrogenase family 16 member A1	Q8IZ83;Q8IZ83-3;F5H4B6	Q8IZ83;Q8IZ83-3;F5H4B6;Q8IZ83-2;M0QY06	11230000000	20	0	285.33		0.788059	-0.440971	0.34233	0.545006	1.01769	0.460055	1.82639	0.540608	0.911497	0.199785	0.782258	0.927587	0.278343	-0.458508	1.10493	1.12686	1.46813	0.750124	0.226901	1.2713	0.557942	0.833459	0.871962	0.947792	1.15191	0.0763953	0.916167	0.508378	0.572254	1.64097	0.0246134	1.15895	1.06036	1.51688	0.102551	-0.0445684	1.42115	0.278288	1.08871	1.399	0.0529009
ALDH18A1	Delta-1-pyrroline-5-carboxylate synthase;Glutamate 5-kinase;Gamma-glutamyl phosphate reductase	P54886-2;P54886	P54886-2;P54886	39591000000	45	0	323.31	Pattern3	0.11798	-0.28293	-0.860385	0.614521	0.800524	-0.814098	0.315302	1.28176	0.818565	-0.0382538	0.427518	0.534131	-0.281704	0.319583	-0.592477	-0.533896	0.147794	-0.168864	0.590144	-0.617364	0.807614	0.00362909	0.317904	0.756497	0.287938	1.61777	0.193911	0.497828	0.969391	0.0725232	0.187691	-0.443015	0.139601	0.767369	0.125415	-0.501746	-0.00659209	-0.197525	-0.398563	-0.376052	0.621281
ALDH1A1	Retinal dehydrogenase 1	P00352	P00352;Q5SYQ7;Q5SYQ9;Q5SYQ8	9204400000	28	0	323.31		3.48268	1.33868	2.00261	1.59999	2.94609	-1.79355	-1.48122	2.42115	2.92494	4.41954	2.79448	3.88768	3.82414	3.38704	3.68033	2.99326	-0.301037	0.322229	-0.391738	4.99211	4.04961	4.37876	3.05989	-3.21611	2.49148	-3.14255	-3.60984	-3.31718	3.62942	-1.36861	NaN	3.57611	2.71712	3.6812	2.41975	1.37403	5.44767	2.59528	3.30874	3.95465	3.79803
ALDH1A3	Aldehyde dehydrogenase family 1 member A3	P47895;H0Y2X5	P47895;H0Y2X5;H0YKF9;H0YNQ3	35678000000	37	0	323.31		-1.19563	-3.01485	-0.0633542	-1.14176	-1.2968	-2.93877	-1.13335	1.55667	0.0712967	-2.61453	-2.65021	0.839441	-0.948493	-0.307805	-2.23765	-3.22611	-1.69615	1.09841	-0.647053	-0.0560552	-0.74731	-3.57927	1.1942	-1.35362	-1.94772	-2.67969	-3.87068	-1.25584	-2.86646	-1.6026	-2.35001	-3.07213	-1.61723	0.126847	-1.07459	-2.47468	-1.46191	-2.55731	-2.07178	-2.32887	-2.74256
ALDH1B1	Aldehyde dehydrogenase X, mitochondrial	P30837	P30837	27778000000	27	0	323.31		1.32595	-2.18052	1.07216	0.121099	-1.54949	-2.19928	-0.95566	-0.375716	-0.889552	-0.639175	-0.102527	0.499559	-1.25009	0.203156	-0.277325	-1.01094	0.819617	0.643302	-0.144398	0.728063	0.522438	0.468077	0.692439	0.325407	1.24048	-0.188702	-0.376565	0.438583	0.903389	0.317022	0.0529346	0.49993	0.262447	-1.9511	-0.57813	0.688984	0.319852	-1.64715	-0.297891	-0.365047	-1.99616
ALDH1L2	Mitochondrial 10-formyltetrahydrofolate dehydrogenase	Q3SY69	Q3SY69;Q3SY69-3;Q3SY69-2;H0YHN9	1017400000	14	0	74.486	Pattern3	NaN	-1.84654	-0.192287	0.831971	NaN	NaN	1.47722	NaN	-0.378262	1.20602	1.31781	1.08228	0.653759	1.58617	0.678643	0.672823	NaN	NaN	NaN	NaN	0.834314	0.416188	-1.20961	0.453887	NaN	0.136997	0.585774	NaN	1.08741	0.502903	0.625905	-0.148005	0.93076	0.448175	-2.54982	0.547907	NaN	-1.65407	1.83444	0.38016	NaN
ALDH2	Aldehyde dehydrogenase, mitochondrial	P05091;P05091-2	P05091;P05091-2;S4R3S4	66741000000	35	0	323.31		-0.417842	-2.21065	-0.181668	2.14113	0.167724	-1.2234	1.83446	2.00695	-0.246607	1.76125	-0.0957563	1.71692	1.81875	2.42095	1.66343	1.13424	0.810604	-0.0900048	0.402789	1.43793	0.235758	1.93931	1.62883	0.423126	-0.300427	-0.162609	1.48681	2.509	1.60961	0.560874	-0.362794	2.49289	-0.73101	2.30047	0.851121	0.816234	0.712118	0.108703	0.886307	-0.826002	-0.599677
ALDH3A2	Fatty aldehyde dehydrogenase	P51648;P51648-2;J3QRD1	P51648;P51648-2;J3QRD1;I3L1M4;J3QKK9;J3QS00;J3KTG1;C9JGJ2;I3L0X1;J3KTD9;I3L2W1;J3QQV9;I3L4G6;K7EN73;E9PJV0	10568000000	21	0	301.14		-0.549034	-0.38003	-1.89197	0.30922	-0.181149	0.574717	-0.82436	-0.471768	-1.35365	0.448438	-0.500666	0.606452	0.107051	-0.172807	-0.295276	-1.29536	-0.334994	-3.05154	-0.545102	0.0405596	-2.55693	-1.10615	NaN	-0.294019	-0.0832648	-2.73174	-0.236798	0.185035	0.394123	-0.348608	-0.47013	0.81918	-0.958118	0.806893	-0.50337	-0.739406	-0.147736	-0.134813	-3.05591	-0.00307339	0.270607
ALDH4A1	Delta-1-pyrroline-5-carboxylate dehydrogenase, mitochondrial	P30038;P30038-3;P30038-2	P30038;P30038-3;P30038-2;Q5TF55	24871000000	20	0	323.31		-0.564194	0.904309	0.520757	2.36759	0.996321	0.494582	-0.400653	0.317879	1.03675	0.30967	-0.673261	1.43277	0.204236	1.54127	1.24413	0.290531	-0.279402	0.745269	-0.416909	-0.346343	0.606502	-1.16235	-0.331274	0.0661934	0.523081	-0.73707	0.171493	-0.173742	-1.2897	-0.879468	-0.122804	-0.428032	-0.105301	0.31817	-0.373747	-1.58178	-0.754501	1.35272	0.36985	0.676878	0.384623
ALDH5A1	Succinate-semialdehyde dehydrogenase, mitochondrial	P51649;P51649-2;C9J8Q5	P51649;P51649-2;C9J8Q5	10585000000	19	0	323.31		1.7778	1.34332	-0.474502	-0.295053	1.24979	2.17103	0.133075	0.581916	-0.511069	-0.155251	1.20687	-0.743028	-1.52171	-0.0878766	0.882251	-0.2328	-0.298924	0.369709	-0.255206	0.17635	1.11503	0.264438	0.0747106	-1.12293	1.67334	-0.42904	1.10678	1.91568	-0.0784495	-0.495916	0.761572	0.408103	-0.794863	0.558867	0.125279	-0.21902	-0.456939	0.997993	0.724058	-0.526903	1.58416
ALDH6A1	Methylmalonate-semialdehyde dehydrogenase [acylating], mitochondrial	Q02252;Q02252-2;G3V4Z4	Q02252;Q02252-2;G3V4Z4	20944000000	32	0	323.31		2.06347	2.77433	0.184189	1.47749	2.57593	1.72516	0.528772	2.01443	2.30335	1.74913	-0.214028	0.938171	0.863029	1.78814	1.77554	1.41275	1.31906	1.10069	0.115795	1.53548	2.71685	0.76991	2.6287	0.815727	1.15131	-0.611209	1.45771	1.64682	0.712695	0.620582	0.592475	0.36928	2.20507	2.60257	1.44524	-0.231077	1.9336	2.23963	0.360063	0.837683	2.46716
ALDH7A1	Alpha-aminoadipic semialdehyde dehydrogenase	P49419-2	P49419-2	90280000000	38	0	323.31	Pattern4	0.840716	-0.485817	-0.300326	-0.239144	0.999792	0.586052	-0.870642	-0.213701	0.147827	0.825593	0.269661	-0.171832	0.570524	-0.229832	1.29618	-0.027467	1.2549	-0.955095	0.0847448	0.059199	-0.62006	-1.0904	0.165775	0.221155	0.677273	-0.39846	0.227232	0.600771	0.552857	0.201774	0.51018	-0.0934273	1.22626	0.918937	0.0321542	-0.557388	0.385262	-0.225175	0.616446	0.0113362	0.422389
ALDH9A1	4-trimethylaminobutyraldehyde dehydrogenase	P49189;P49189-2	P49189;P49189-2	69743000000	29	0	323.31		0.926745	0.256921	0.983095	0.225746	1.59285	1.5735	0.972558	-0.291656	0.0265896	1.21381	-0.210218	0.603775	0.6698	0.836572	1.89993	1.42948	0.78742	0.240591	0.648509	0.376828	0.350308	1.13188	0.493762	0.199041	1.8074	0.252329	0.909521	0.147585	0.725027	0.0833522	0.80916	0.252808	1.56383	1.60929	1.32253	0.364824	0.665507	0.745718	-0.219707	0.162877	1.96044
ALDOA	Fructose-bisphosphate aldolase A;Fructose-bisphosphate aldolase	P04075;J3KPS3;P04075-2;H3BQN4;H3BPS8;H3BUH7	P04075;J3KPS3;P04075-2;H3BQN4;H3BPS8;H3BUH7;H3BR04;H3BMQ8;H3BU78;H3BR68	1581300000000	50	0	323.31		-0.808446	-0.401154	-0.24671	0.221562	-0.540604	-0.507508	0.469896	-0.592415	-0.765588	-0.465737	-0.911775	-1.09994	-0.896042	-0.568748	-0.681367	-0.564657	-0.457172	-1.71186	-1.12684	-0.246768	-0.0502197	-0.556019	0.0349609	-0.564776	-0.81615	-0.499187	-0.450671	0.538272	-0.874839	-0.624146	0.0256342	-0.755246	-0.5713	-0.137018	0.207023	-0.353861	-0.0880034	-0.474641	-0.167769	-0.270448	-0.512536
ALDOC	Fructose-bisphosphate aldolase C;Fructose-bisphosphate aldolase	P09972;A8MVZ9;J3KSV6;J3QKP5	P09972;A8MVZ9;J3KSV6;J3QKP5;C9J8F3;J3QKK1	53154000000	32	0	323.31	Pattern4	-1.76877	0.333617	-0.96718	0.133288	-0.211876	-2.21344	-1.04474	-1.631	-0.17983	-0.457813	-1.19198	-0.240728	-0.665287	-0.603982	-0.213296	-2.7575	-0.316332	-2.70057	0.783345	-0.762083	NaN	-0.634432	-0.174124	-1.93833	-1.75024	-2.58024	-2.6275	-0.298693	NaN	-2.07008	-1.99288	0.0374724	0.339992	-1.78952	-1.44598	-0.932878	-1.27101	1.34798	-0.681	-1.84875	-0.149963
ALG1	Chitobiosyldiphosphodolichol beta-mannosyltransferase	Q9BT22;Q9BT22-2;K7EID2	Q9BT22;Q9BT22-2;K7EID2;K7EPU3;K7EQK1;A0A087WZJ8;Q6GMV1	3217400000	10	0.00018312	34.283	Pattern3	-0.276557	-0.182875	-0.472711	0.261923	1.00529	-1.09245	0.659338	0.110757	1.15897	0.431323	-0.174828	-0.190319	0.667641	-0.434747	1.50412	0.240025	-0.671923	-0.410115	-0.989277	1.01556	0.909451	-0.411937	0.615245	-0.269076	NaN	1.42244	0.213323	0.216933	-2.29285	NaN	-2.53818	NaN	0.589261	1.47667	-0.423108	0.241508	-1.69084	0.0641781	-2.8118	-1.24166	0.261501
ALG13	Putative bifunctional UDP-N-acetylglucosamine transferase and deubiquitinase ALG13	A0A096LP10;Q9NP73-2;A0A096LNJ4;A0A087WX43;D6RE84;A0A087WTT9	A0A096LP10;Q9NP73-2;A0A096LNJ4;A0A087WX43;D6RE84;A0A087WTT9;A0A087WT15;A0A096LNL2	2118700000	6	0.0010965	14.258	Pattern3	0.505101	0.383774	-0.299014	0.318039	0.25981	-0.0510839	-0.612297	0.240867	-0.000924587	-0.348114	-0.0609127	-2.79133	0.0544205	-0.182407	0.0671865	1.44448	NaN	1.16888	-0.558885	NaN	-0.957574	-0.653377	0.666443	-1.09303	-0.720126	-0.418729	0.00499743	0.464165	0.660043	-1.93045	0.179023	-0.986707	0.121018	0.113029	0.457303	-0.529608	-0.885998	-0.337692	-0.987378	0.460736	0.0936854
ALG2	Alpha-1,3/1,6-mannosyltransferase ALG2	Q9H553	Q9H553;A0A0A0MTE0	2966100000	17	0	175.74		-0.830498	-1.16539	0.936747	-0.157253	0.442954	-0.408359	0.474109	0.306917	-0.0420635	-0.0111252	0.642417	-0.0747607	0.710597	0.027939	0.983203	-2.29643	0.355431	0.0751392	-1.51813	-0.64788	NaN	0.481928	-0.41452	NaN	-0.540493	-0.0399043	0.552933	NaN	NaN	0.974226	NaN	-0.560861	-0.0332289	NaN	-2.21907	0.279212	-1.06176	-0.0435917	-2.70924	-1.17664	0.189232
ALYREF	THO complex subunit 4	Q86V81;E9PB61	Q86V81;E9PB61	33860000000	14	0	323.31		-0.449102	-0.117649	-0.12348	-0.616059	-0.723294	-0.0925168	-0.352795	-1.02331	-2.25253	-0.348989	-0.37325	-0.511147	-0.423984	0.261152	-0.259849	-0.538955	-0.77063	-0.414822	0.0540337	0.501312	-0.473386	-0.626028	-0.979252	-0.682842	-1.80849	-1.1924	-0.512666	-1.90246	-2.43598	-1.90428	0.217385	-0.656969	-0.561356	NaN	-1.33366	-0.936287	-0.223926	0.184324	-3.23293	-1.95163	-0.326059
AMDHD2	Putative N-acetylglucosamine-6-phosphate deacetylase	Q9Y303;Q9Y303-2;Q9Y303-3;H3BTZ6;H3BSV9	Q9Y303;Q9Y303-2;Q9Y303-3;H3BTZ6;H3BSV9;H3BSD5;H3BTE3;H3BQ15;H3BT49	2160900000	13	0	141.58	Pattern3	NaN	1.88995	1.93626	2.1567	0.874768	1.47067	1.12032	0.415574	0.811204	1.51004	1.58574	1.47114	1.06907	1.54374	NaN	NaN	1.90474	2.31869	0.972505	2.61457	2.48815	0.809357	0.592489	0.821261	1.13596	1.17981	-0.0342644	0.222198	0.597741	2.28371	-0.329639	0.680039	0.344462	0.862919	0.812856	0.363526	NaN	1.4622	0.401671	-0.226261	1.09671
AMPD2	AMP deaminase 2	Q01433-2;Q01433;H0Y360;Q01433-3;Q01433-5;Q01433-4	Q01433-2;Q01433;H0Y360;Q01433-3;Q01433-5;Q01433-4;E9PJF6;H0YCL9;E9PIJ1;H0YF16	3951800000	22	0	73.196		-0.422038	-0.0203971	0.467725	0.610252	0.186113	0.238201	-0.136079	0.148488	-0.264042	0.693188	0.649505	-0.209695	-0.232767	0.695872	0.949525	-0.16523	0.73216	1.21541	1.00751	-0.168829	-0.0597722	0.483203	-0.11846	0.411479	0.0817162	0.300637	NaN	-2.66204	-2.53153	0.330913	NaN	0.10778	-0.00068152	0.441033	-1.7495	0.125656	-0.881902	-0.116816	-3.36853	0.760274	0.610038
ANAPC1	Anaphase-promoting complex subunit 1	Q9H1A4;H0Y564	Q9H1A4;H0Y564;F8WAS1	3575600000	25	0	255.77		-0.241368	-0.246602	NaN	-0.596648	-1.02882	-1.16475	-0.796282	-1.29791	-0.394909	-0.552178	-0.20835	-0.371432	-1.15697	-0.181326	-1.41008	-0.478859	-1.94154	-0.905177	-0.16291	-0.810466	NaN	-0.288944	-0.209957	NaN	NaN	-1.92291	-0.216589	NaN	-2.59136	-0.602857	-0.282248	-1.71757	-0.454904	-0.110162	-0.664633	-0.516949	-0.971121	-0.393127	NaN	0.338458	0.387289
ANK3	Ankyrin-3	Q12955;Q12955-5;A0A087WTF3	Q12955;Q12955-5;A0A087WTF3;Q12955-6;A0A087WZ65;A0A087WUY3;H0Y3A4;A0A087X0B4;D6RHY3;H0Y951;A0A087WY90;H0YA66;A0A087WX55;A0A087WWI5;H0YAH5;A0A087WTP5	6945700000	52	0	323.31		-0.985001	-1.48245	-1.90866	-0.785158	-0.965153	-0.414192	0.49708	-1.60896	-0.441395	-0.463806	-0.155633	-0.430893	-1.00742	-1.3484	1.79042	-0.371177	-0.0184187	-2.4844	-0.445959	-0.541266	-2.89197	0.278723	-0.437386	-1.04091	0.436656	0.00545335	-0.688012	NaN	0.13283	-1.8049	0.0367708	-1.73612	-0.1998	0.881327	-0.0129	0.156516	-0.626278	0.294753	0.155314	-0.366034	-0.529876
ANKFY1	Rabankyrin-5	Q9P2R3;Q9P2R3-2;Q9P2R3-4	Q9P2R3;Q9P2R3-2;Q9P2R3-4;I3L3P8;K7EPT2	5697000000	30	0	323.31	Pattern3	0.065271	-1.08241	-0.616524	-0.00382588	0.699259	1.37007	0.301328	0.0138594	0.530894	0.716544	0.00437648	0.529666	0.702006	0.403786	0.148218	1.10166	0.725366	0.752344	0.262146	0.923557	0.753232	0.682673	0.246998	0.53215	-0.524836	0.269611	0.0585465	0.382888	0.61515	0.288314	-0.0792846	0.291039	0.743782	1.23683	-0.0165189	0.639384	-0.0925895	0.239515	1.16196	1.07465	0.717141
ANKHD1	Ankyrin repeat and KH domain-containing protein 1	Q8IWZ3-6	Q8IWZ3-6;H7C0V5	4464700000	49	0	323.31	Pattern3	-0.438107	-0.0213034	-0.178231	-0.134268	0.24117	0.213011	-0.0249819	-0.416419	0.359397	-0.494584	-0.0975178	-0.443144	-0.586905	-1.21243	-0.689599	-0.277243	0.667515	0.295025	0.0181781	-0.472632	0.136029	-0.601154	-0.174622	-0.193731	-0.380408	-0.253309	0.234532	-0.439826	-0.133932	-0.341574	-0.296122	-0.608198	0.0238059	-0.0794255	-0.716699	-0.348627	-0.136754	-0.076689	0.512554	-0.882204	0.109746
ANKRD28	Serine/threonine-protein phosphatase 6 regulatory ankyrin repeat subunit A	O15084;O15084-1;O15084-2;B4DIW9	O15084;O15084-1;O15084-2;B4DIW9	2543400000	24	0	215.74	Pattern3	-0.331796	-1.41079	-1.65106	-0.116647	-0.353977	0.0689429	-1.00196	-0.755672	-0.386276	-0.376792	-0.277213	-0.606329	-0.720227	0.0993936	-0.448904	-0.693185	-1.16237	NaN	0.337119	-0.354569	-0.821484	0.452809	0.199313	-2.14575	0.123379	-2.96317	NaN	NaN	NaN	NaN	NaN	-0.903277	-0.563791	0.488652	0.71278	-0.496153	-1.008	-0.450224	-0.0343732	-0.136545	0.350186
ANLN	Actin-binding protein anillin	Q9NQW6-2;Q9NQW6	Q9NQW6-2;Q9NQW6;H7C1K5;H7C3S1;H7C1C2;H7C167;C9JJT6;H7C0Y6	5310800000	43	0	323.31		-2.80429	-2.99164	-3.13107	-2.95819	-2.27699	-3.17006	-2.25917	0.370421	-1.94661	-1.74417	-1.39583	-0.488214	-1.08978	-2.62338	-2.44658	-2.89797	-3.57531	-2.70072	-1.92125	-1.85618	-2.08864	NaN	-2.69607	-2.56797	-3.11205	-2.6153	NaN	-2.66629	-1.27655	-1.92482	-1.50696	NaN	-0.871397	NaN	-1.02988	-1.81429	-3.15278	-3.17626	-1.26026	-1.66176	-2.97599
ANP32A	Acidic leucine-rich nuclear phosphoprotein 32 family member A	P39687;H0YN26	P39687;H0YN26;H7BZ09;O95626;O43423	49450000000	23	0	323.31		-0.727301	0.0544975	-0.731896	0.0134721	-0.206978	-0.67986	-1.62307	-0.598732	-0.948288	-0.4509	-0.201614	-1.93702	-0.880875	-0.866515	-0.432122	-0.0645529	-0.479599	-0.591108	0.0469554	-0.593187	-1.54599	-0.79357	-0.896169	-1.53556	-0.551393	-1.53334	-0.588756	-1.78313	-0.704736	1.32985	-0.283372	0.335013	-1.85074	-1.79137	0.0883733	-1.53752	-0.87265	-0.630306	-0.656282	-1.47091	-0.289227
ANP32B	Acidic leucine-rich nuclear phosphoprotein 32 family member B	Q92688-2;Q92688	Q92688-2;Q92688	57818000000	14	0	323.31	Pattern3	0.336436	-1.33705	-0.639448	-0.929463	-0.993679	-0.853249	-0.627797	-3.78731	-1.9494	-1.48299	-0.982509	-0.600834	-0.648056	-0.676515	-0.190123	-0.126529	-1.16868	-0.967802	0.526654	-0.453915	-1.15155	-0.431417	-0.800218	-1.17146	-2.06201	-2.01764	-1.01047	-2.06179	-1.14497	-0.391592	-1.40692	-0.77665	-0.537037	-1.63484	0.0439074	-1.23582	-0.220985	-1.01689	-4.61269	-1.86035	-0.615794
ANP32E	Acidic leucine-rich nuclear phosphoprotein 32 family member E	Q9BTT0;Q9BTT0-3;Q5TB19;E9PLC4	Q9BTT0;Q9BTT0-3;Q5TB19;E9PLC4;E9PPH5;Q5TB25;Q9BTT0-2;H0YCE2;E9PI45	32243000000	9	0	323.31	Pattern3	-1.27687	-1.57158	-2.54765	-3.616	-1.94168	-2.64501	-2.40299	-1.59433	-1.98376	-0.867145	1.25899	-1.74309	-1.87648	-2.28755	-1.49399	-1.95777	-3.19317	-1.04917	-0.804258	-1.52022	-2.97772	-1.72681	-1.99353	-1.86803	-2.08448	-3.50067	0.990897	-1.84303	-1.11462	NaN	-2.22641	-2.25073	-1.3848	-2.08819	-1.92287	-1.29984	-4.50134	-1.34006	-1.10186	-3.20068	-2.54471
ANPEP	Aminopeptidase N	P15144	P15144;H0YKT6;H0YLZ8;H0YMC1;H0YM04	88347000000	52	0	323.31	Pattern4	-1.19912	-3.18899	-1.65457	-2.26135	-3.57114	-0.967261	-1.56292	-1.4318	-1.22819	-1.05964	-1.73335	-1.72282	2.22069	-0.5624	-0.850826	1.20999	-0.341154	-1.11192	-1.72241	-0.794754	-1.68724	-2.31248	-1.19825	-0.881905	-2.00057	-1.22601	-2.25424	-0.626435	-1.49958	-1.35623	-1.33662	-1.00954	-0.602543	-2.01879	-0.921364	-1.29045	0.24841	-1.05314	-0.721653	-0.934436	-1.7684
ANXA1	Annexin A1;Annexin	P04083;Q5T3N1	P04083;Q5T3N1;Q5T3N0	443250000000	39	0	323.31	Pattern4	-0.818003	-2.79805	-1.29748	-1.31528	-1.64019	-2.22549	-0.734339	-0.610283	-0.804529	0.104724	-1.04732	-0.548328	-0.644611	-0.0489589	0.121465	-1.53691	-0.25504	-0.384212	-0.793126	0.0528126	-0.815754	-1.06157	-1.7618	-0.729558	-0.660977	-0.489979	-1.01582	-1.00296	-0.635345	-0.509149	-0.363854	-0.0278442	-0.072909	-1.10345	0.901595	-0.279261	0.115287	-1.00738	0.027463	0.651829	-1.02403
ANXA11	Annexin A11	P50995-2;P50995	P50995-2;P50995;H0Y6E1;E5RIN3;P27216;P27216-2	36895000000	30	0	323.31		0.557772	-1.18546	-0.304448	-0.305199	0.159581	-0.37148	-0.296685	0.154613	0.0111045	0.286629	0.171667	0.797883	0.242138	-0.35141	0.2245	0.190366	0.416116	0.558712	-0.291297	0.384977	0.503591	0.443643	0.0333501	0.220016	0.505739	-0.196779	-0.951849	0.318259	0.083392	0.462586	-0.611628	0.665805	-0.352915	0.670892	0.209703	-0.0328099	0.96826	-0.204522	0.0481331	-0.0501627	-0.219025
ANXA2;ANXA2P2	Annexin A2;Annexin;Putative annexin A2-like protein	P07355;P07355-2;H0YN42;H0YM50;H0YMD0;H0YMU9;A6NMY6;H0YN28;H0YL33;H0YNP5;H0YKS4	P07355;P07355-2;H0YN42;H0YM50;H0YMD0;H0YMU9;A6NMY6;H0YN28;H0YL33;H0YNP5;H0YKS4;H0YMM1;H0YKZ7;H0YLV6;H0YMT9;H0YKX9;H0YMW4;H0YKL9;H0YNA0;H0YN52;H0YKV8;H0YMD9;H0YNB8;H0YKN4;H0YLE2	1293400000000	55	0	323.31	Pattern4	-0.397139	-1.62068	-1.69854	-0.261859	-1.29241	-2.06775	-1.04157	-0.645402	0.327638	0.0974	-0.320085	-0.445266	0.258605	-0.0742136	-0.348035	-0.565386	-0.207197	-0.746267	-0.310827	-0.509736	-0.275115	-0.759405	-0.98664	-0.333685	-0.114349	-0.533257	-0.867465	-0.409903	-0.747368	-0.805943	-0.281722	-0.332373	-1.47088	-0.419432	-0.00492407	-0.698361	-0.252306	-1.26045	-0.157832	-3.19332e-05	-1.85484
ANXA3	Annexin A3;Annexin	P12429;D6RA82	P12429;D6RA82;D6RFG5;D6RCA8;D6RAZ8;D6RFJ9	59997000000	37	0	323.31	Pattern4	-2.83815	-2.9718	-2.17624	-3.96806	-3.08437	-0.163645	-2.20603	-1.92704	-2.96124	1.06188	-1.51595	-1.34425	-2.6077	-1.04742	-0.852685	-2.35361	0.511239	-1.83654	-1.12648	-2.02321	-3.39775	-0.383706	-1.93016	-1.77913	-1.3921	-1.51432	-2.82382	-3.23826	-2.35598	-0.855495	-1.46277	-2.00784	0.508579	-2.33791	-1.02648	0.254743	-0.666579	-1.2937	-0.480833	-0.892564	-3.70765
ANXA4	Annexin A4;Annexin	P09525;Q6P452;P09525-2	P09525;Q6P452;P09525-2	73787000000	29	0	323.31		-0.031067	-0.659463	-0.443115	0.834216	-0.219729	0.334952	1.57833	0.307214	0.156202	1.02266	0.123763	0.414127	0.727681	1.23222	0.170205	0.620886	0.488312	0.195731	0.0138447	0.167112	0.929786	1.05341	0.750955	0.235707	0.191255	-0.598445	0.158134	-0.126054	-0.223617	1.02577	-0.492826	1.00519	0.508103	0.168343	0.203253	-0.116701	0.393578	0.297901	0.0878021	0.396171	0.608877
ANXA5	Annexin A5;Annexin	P08758;D6RBL5;D6RBE9;E9PHT9	P08758;D6RBL5;D6RBE9;E9PHT9;D6RCN3	268030000000	38	0	323.31		0.927942	1.04778	1.34035	1.00512	0.624864	0.373455	0.574533	1.30366	0.794209	1.93981	1.36679	1.26194	1.87313	1.79594	1.26391	0.473054	1.4604	1.36724	0.256764	1.0954	0.868515	0.633188	0.0496441	0.972166	1.00844	0.788965	0.487941	1.01861	1.04144	0.977869	0.703095	1.46635	0.706556	1.57052	1.17287	1.14777	1.45589	1.23056	0.106473	0.371131	0.701797
ANXA6	Annexin A6;Annexin	P08133;P08133-2;E7EMC6	P08133;P08133-2;E7EMC6;E5RK63;E5RJF5;E5RFF0;E5RI05;E5RJR0;E5RIU8;H0YC77	114770000000	67	0	323.31		0.822989	-0.225823	0.844149	2.28719	2.42891	2.02428	1.76396	1.24755	1.16428	2.99788	1.4872	1.39183	1.33563	1.25269	1.9504	1.78828	1.78706	1.5928	0.632807	2.35581	1.72178	1.3903	1.44346	1.65221	1.89535	1.12896	1.97544	0.986805	2.53577	1.77089	0.493534	1.95649	1.41856	0.589933	0.861813	0.801058	1.94168	1.68398	1.50463	0.542817	2.23374
ANXA7	Annexin A7	P20073-2;P20073	P20073-2;P20073	44020000000	31	0	323.31		-0.503077	-0.549856	-0.266273	0.379941	0.484461	0.538281	0.158606	-0.779958	-0.187378	0.223528	-0.50737	0.441464	-0.306411	-0.25682	0.134731	0.448897	0.898664	0.723367	0.631603	1.06607	0.298997	0.221979	-0.516127	-0.350347	0.109037	-0.72589	-0.438859	-0.0828686	1.10987	-0.344561	0.501943	-0.059442	0.162368	0.711115	0.0460592	0.714157	0.575688	0.20529	0.886796	-0.348191	0.543538
ANXA8;ANXA8L1	Annexin A8;Annexin	P13928;A0A087WTN9;A0A075B765;A0A087WUP0;P13928-3;P13928-2	P13928;A0A087WTN9;A0A075B765;A0A087WUP0;P13928-3;P13928-2;A0A096LPL1	15794000000	25	0	323.31	Pattern2	-1.46824	-3.19153	-5.91489	-3.49722	-3.59853	-3.12015	-1.8046	-2.27922	-3.03544	-2.43566	-3.76363	-2.62057	-2.89901	-2.66415	-3.10134	-2.37344	-2.70796	-7.09643	-1.23549	-1.2887	-3.58661	-3.62922	-2.99185	-1.80445	-3.61543	-1.56751	-3.27615	-2.1791	-1.98264	-1.67108	-1.93416	-0.892725	0.537452	-3.26382	-2.25937	-0.839224	-1.08093	-2.44193	-1.12712	-1.58086	-2.44712
AOC3	Membrane primary amine oxidase	Q16853;Q16853-2	Q16853;Q16853-2;Q16853-3;K7EL47;K7EQZ5;O75106-2;O75106;K7EIK5	26532000000	24	0	323.31	Pattern4	2.46782	2.80444	4.06644	4.38344	3.29457	3.98295	4.02876	4.9147	3.93837	4.89616	2.57595	4.61576	3.93336	3.92473	3.19544	3.49288	-3.81053	5.34018	1.63304	4.04795	NaN	-2.10499	4.92564	0.0995479	-2.25689	5.18577	5.51505	NaN	NaN	NaN	NaN	4.8204	4.19557	NaN	4.6417	3.06134	-3.36609	3.41521	3.01017	5.0497	4.02596
AP1B1	AP-1 complex subunit beta-1	Q10567-3;Q10567-2;Q10567;Q10567-4;C9J1E7	Q10567-3;Q10567-2;Q10567;Q10567-4;C9J1E7;H7C034	24939000000	54	0	323.31		0.60731	-0.760961	-1.02248	0.319289	0.84589	0.666802	1.14909	0.705265	0.28544	0.0313426	0.495838	0.262123	0.0171756	0.553922	0.185861	0.546503	0.0864511	-0.236758	-0.466592	0.53903	0.249256	0.201416	0.0484741	0.531225	0.413253	1.0634	-0.12203	0.0904651	0.0940018	0.629315	0.274658	0.147431	0.548287	0.329897	0.28301	0.280988	-0.0749376	-0.341466	0.099694	0.451165	0.352515
AP1G1	AP-1 complex subunit gamma-1	O43747;O43747-2	O43747;O43747-2;H3BNR4;H3BR36;H3BUN9;B4DGE1;H3BN71;H3BRM7;B3KNW1;H3BS13;H3BV30;H3BN75	18821000000	37	0	323.31		0.192714	-1.49917	-1.0707	-0.0619085	0.583897	0.292793	0.375429	-0.293319	0.160489	-0.0921344	0.583139	-0.178081	-0.232357	0.0797363	0.323774	0.172346	-0.685811	-1.03385	-0.887402	0.0313996	-0.789528	-0.51545	-0.0985455	0.351366	-0.3146	0.0421111	-0.315722	-0.097608	0.0929404	0.369674	0.238663	-1.10302	0.226244	0.0544504	-0.0684758	0.0301321	-0.914437	-0.0873404	0.827341	-0.339751	0.47115
AP1G2	AP-1 complex subunit gamma-like 2	O75843	O75843;G3V532;G3V3Z2;H0YJ08;G3V2V9	3563200000	19	0	180.98	Pattern3	0.959005	-0.47665	-0.355972	-0.042263	0.791405	0.82543	0.576748	0.106022	-0.153727	0.00359517	0.188824	-0.26539	0.312873	-0.80716	0.439437	1.09199	0.587147	2.82299	-0.96778	-0.192597	0.031737	0.0834198	0.425097	-0.611824	1.18864	0.158391	0.469659	0.600612	0.253232	0.042675	0.449171	-0.0631326	-0.560325	0.828593	0.334913	-1.33563	-0.705278	-0.77271	-0.745839	-0.453063	-0.0720786
AP1M1	AP-1 complex subunit mu-1	Q9BXS5;Q9BXS5-2;K7EJL1;E7ENJ6	Q9BXS5;Q9BXS5-2;K7EJL1;E7ENJ6;K7EQX3;K7EPJ8;K7ENA7;K7EQ90;K7ER75;A0A087WZX7	2898100000	21	0	294.64	Pattern3	-1.27574	-1.71848	-1.00506	-0.15394	0.816606	-0.265315	0.469162	0.0474269	0.177555	0.0157891	-0.193743	0.0659751	0.827671	0.0849413	0.181068	-0.356349	-1.02311	-2.50812	-1.07346	-0.879491	-2.40077	-0.0206306	NaN	NaN	-0.0219026	-0.660533	NaN	NaN	-0.600071	-0.504157	-1.09266	-0.816429	0.00634515	-0.491016	-1.71058	-0.225577	-1.24356	0.494065	-2.77991	-2.76553	-0.0864913
AP1M2	AP-1 complex subunit mu-2	Q9Y6Q5;K7EPR4	Q9Y6Q5;K7EPR4;K7EJJ1;K7EMG5;K7ERH5;K7EL08;K7EK69	12008000000	23	0	323.31		-0.344474	-1.39453	-1.05622	-0.24714	0.665533	0.649399	0.4017	-1.17074	-0.375079	-0.410156	0.345149	-1.00753	-0.371302	-0.487689	-0.708462	-0.0979441	-0.014591	0.403022	-1.21801	-0.0129356	-0.956649	-0.702974	-0.408244	0.00852418	-0.16216	0.168683	-0.0589086	0.110878	-2.39916	-0.0372893	-0.787301	-1.15454	0.122402	-0.167607	0.0240581	-1.37705	-0.927222	-0.122628	0.100036	-0.447076	0.288859
AP1S1	AP-1 complex subunit sigma-1A	P61966;H7C1E4;P61966-2	P61966;H7C1E4;P61966-2	3134700000	7	0	323.31	Pattern3	0.287527	-0.510468	0.740601	-0.193846	1.07436	-0.0550369	-0.110765	-2.94123	1.45194	0.337116	0.206779	-0.33641	0.149137	-0.321766	0.290017	0.447613	NaN	NaN	-0.176352	NaN	-3.16873	-0.168885	-0.350282	0.571171	0.199929	0.895895	-1.21576	0.484537	1.29996	-0.228884	0.450225	-3.23695	0.868753	0.454024	NaN	NaN	-0.848883	-0.1175	-0.26089	-0.586956	-0.211901
AP2A1	AP-2 complex subunit alpha-1	O95782-2;O95782	O95782-2;O95782;M0R2D9;E9PPZ3;E9PS94	53263000000	51	0	323.31		0.260493	-0.861386	-0.689674	0.136998	-0.0626766	-0.195745	0.80078	-0.0256546	0.63574	0.377681	0.449981	0.387853	0.207342	0.220959	0.233921	0.0883223	0.352488	-0.29433	-0.579099	-0.118792	0.0909595	-0.103272	-0.374122	0.46888	0.289646	0.2346	0.327294	-0.0119596	0.101579	0.54694	-0.194126	0.189873	0.221258	-0.255436	-0.11005	-0.0215822	0.214767	0.175424	0.345085	-0.0508959	-0.455733
AP2A2	AP-2 complex subunit alpha-2	O94973;A0A0G2JS82	O94973;A0A0G2JS82;E9PR62;A0A0G2JRF9;A0A0G2JQA4;A0A0G2JQT9;H0YEG0;A0A0G2JS17;H0YDE9;A0A0G2JRS3;E9PQP4;E9PNC4;E9PPY8	10864000000	39	0	323.31		0.659592	-1.04913	0.328454	0.574924	1.2686	0.360484	0.568212	-0.0451672	1.62268	1.37292	0.186002	0.473408	0.962773	0.66863	0.968035	0.737799	0.59937	0.861079	0.0150143	0.956381	-0.584118	0.505197	-0.556971	-0.170508	0.356761	0.709803	0.450446	0.217487	1.1878	0.584705	-0.573989	0.0821388	0.322286	0.37148	0.0516643	0.529402	-0.491712	0.421273	1.1084	-1.02893	0.893661
AP2B1	AP-2 complex subunit beta	P63010;P63010-2;P63010-3;A0A087X253;A0A087WU93;A0A087WZQ6;A0A087WYD1	P63010;P63010-2;P63010-3;A0A087X253;A0A087WU93;A0A087WZQ6;A0A087WYD1;K7ERB2;K7EN71;K7EJX1;K7EJ01;A0A087WXS3;K7EKZ5	61559000000	54	0	323.31		0.322092	-1.23338	-0.411327	-0.320907	0.253382	0.0225752	0.333234	-0.922234	0.505434	0.706429	-0.212482	0.290973	0.248043	-0.156274	-0.177464	0.29083	0.267606	0.735301	-0.435384	0.268601	-0.127145	-0.232851	-0.0921669	0.594728	-0.0574924	-0.321283	0.287901	0.141547	-0.0124786	0.286653	0.260544	-0.37709	-0.398739	-0.065462	0.0317621	-0.156027	0.322752	-0.0123562	-0.0429484	0.0794952	0.261303
AP2M1	AP-2 complex subunit mu	Q96CW1;A0A087WY71;E9PFW3;C9JJ47	Q96CW1;A0A087WY71;E9PFW3;C9JJ47;C9JJD3;C9JTK4;C9JPV8;H7C4C3	10874000000	23	0	323.31		1.2587	-1.18957	-2.08506	0.269336	0.0956409	0.268414	0.528128	-0.0639711	0.272867	1.2614	0.099564	-0.271353	0.985897	-0.121752	1.12475	-0.303678	1.33313	0.641205	-0.692344	0.239753	-0.496477	-0.255256	-0.235711	0.142098	-0.140123	-0.238332	-0.414274	0.108438	-0.111511	0.0757116	NaN	-0.564109	0.0991161	0.33727	-0.210137	-0.421246	-0.904355	0.0804833	-1.01898	-0.166911	-0.401544
AP2S1	AP-2 complex subunit sigma	M0R0N4;M0QYZ2;P53680;X6R390;P53680-2;M0QZ21	M0R0N4;M0QYZ2;P53680;X6R390;P53680-2;M0QZ21;M0R1S0	4673500000	5	0	57.04		2.22986	0.873746	0.708045	1.21317	1.33955	0.61698	1.7264	1.76327	1.78774	1.714	1.21475	1.57955	1.56447	1.30738	2.10344	-2.11215	2.82224	2.55782	0.928691	NaN	0.833656	0.560377	0.507773	1.18328	0.181657	0.95997	1.15939	0.31494	1.18972	1.33676	1.42814	0.232343	0.94076	0.528655	1.37135	0.895263	1.54399	1.20558	1.23126	1.54162	0.902945
AP3B1	AP-3 complex subunit beta-1	O00203-3;O00203	O00203-3;O00203;H0YBD0	14451000000	46	0	323.31	Pattern3	0.329899	-0.792668	-0.940912	1.03175	0.293194	0.28489	0.345392	0.851036	0.191957	0.105924	0.474498	0.26339	0.599319	-0.325183	0.543524	0.386152	0.552915	0.753383	-0.424528	0.210002	0.28776	-0.300182	0.254984	0.220979	0.815522	0.245867	0.108845	0.199877	0.242153	0.279068	0.219609	0.0507107	0.298571	0.65555	0.0202652	0.54697	-0.814174	0.369494	-0.13546	-0.910904	-0.2876
AP3D1	AP-3 complex subunit delta-1	O14617;O14617-5;O14617-4;O14617-2;O14617-3	O14617;O14617-5;O14617-4;O14617-2;O14617-3;A0A087WYN6;K7ELX8;K7ERW8	11888000000	37	0	323.31		0.937583	0.095509	-1.50944	1.18387	-0.203911	0.182306	0.181202	0.153421	0.0789127	0.284145	0.562115	0.0356875	0.0426599	0.455611	0.255187	0.0470448	0.715991	-0.159118	0.357995	0.0873216	0.0770607	0.123414	0.154163	0.668957	1.11985	0.176501	0.617968	0.466206	0.358101	0.164181	-0.207924	0.309108	0.380224	-0.0202069	-0.0424565	0.164391	-0.265501	-0.251057	0.657897	0.0347226	-0.754042
AP3M1	AP-3 complex subunit mu-1	Q9Y2T2	Q9Y2T2	5923500000	17	0	323.31		0.272108	-0.736614	-0.627721	0.884409	0.114703	0.129576	0.115712	0.517769	0.49317	0.128052	0.338282	-0.0820183	-0.247555	-0.809518	0.299736	NaN	-1.985	NaN	0.347674	0.915968	-1.16616	-0.200167	0.0833597	0.00683612	0.379814	-0.235854	0.194352	1.62915	-1.45482	-0.243803	-0.316021	-0.782795	-0.0271858	0.362277	-0.404522	-0.237444	-2.66184	-0.194396	0.929516	0.596362	-0.317643
APCS	Serum amyloid P-component;Serum amyloid P-component(1-203)	P02743	P02743	72680000000	16	0	323.31	Pattern2	5.25677	5.02901	2.37575	3.99675	3.44825	-2.85155	6.02056	4.99644	-2.27315	4.43566	3.60026	4.65748	5.74739	4.19733	2.74343	5.05317	5.91227	-0.501126	-1.59662	5.74438	6.94624	3.96753	3.50963	7.23655	3.26996	5.62844	4.02621	5.19202	5.37966	6.9191	NaN	7.12543	4.88219	2.93572	7.55899	5.49914	7.26639	4.1571	8.02848	6.55686	4.5543
APEH	Acylamino-acid-releasing enzyme	C9JIF9;P13798;H7C393	C9JIF9;P13798;H7C393;C9JLK2;F8WEH5;H0YFE5	25250000000	29	0	323.31		-0.00333945	-1.2841	0.277546	-0.158445	-0.296423	0.0245235	-0.900696	-0.700283	-0.50555	0.297051	-0.329621	-1.0544	-1.06067	-0.148792	-0.706733	-0.459262	-0.011703	-0.462655	-0.769374	-0.393365	-0.246278	-0.468254	0.707866	-0.212365	0.242839	-1.23222	-1.13737	-0.767462	-1.00529	0.437605	-0.177125	-0.680039	-0.363103	-0.0268156	-0.457098	-0.369016	1.07685	-1.46021	-0.0058918	-0.277445	0.157096
APEX1	DNA-(apurinic or apyrimidinic site) lyase;DNA-(apurinic or apyrimidinic site) lyase, mitochondrial	P27695;G3V3M6;G3V5Q1;G3V3C7;A0A0C4DGK8;H7C4A8	P27695;G3V3M6;G3V5Q1;G3V3C7;A0A0C4DGK8;H7C4A8;G3V359;G3V5M0;G3V5D9;G3V3Y6;G3V2D9	43956000000	30	0	323.31		-0.376269	-0.0303389	-0.128687	-1.12539	-0.972056	-0.606527	0.0896137	-1.05875	-0.427359	-0.428696	-0.0654049	-1.23918	-0.131728	-0.365115	0.0992814	-0.00181693	-0.220735	0.545011	-0.124529	0.424612	0.101661	0.213497	-0.411325	0.161416	-1.18854	-0.566987	-0.458929	0.291277	0.135593	-1.84542	-0.926592	0.0213652	0.542763	-0.109305	0.535147	-0.519462	-0.398818	-0.285947	-1.27413	-1.82444	-1.01566
API5	Apoptosis inhibitor 5	Q9BZZ5-2;G3V1C3;Q9BZZ5-3;Q9BZZ5-5;Q9BZZ5-1	Q9BZZ5-2;G3V1C3;Q9BZZ5-3;Q9BZZ5-5;Q9BZZ5-1;H0YER7;E9PQK6	27492000000	25	0	323.31		-0.433293	-1.39156	-0.291417	-0.112621	-0.436896	-0.523263	-0.217129	-0.992744	-0.318821	-0.942831	-0.225951	-0.710279	-0.945365	-0.380717	-0.156136	-0.397328	-0.901509	-1.00773	-0.352505	0.274541	-0.589941	0.327971	-0.588172	-0.99042	-1.46196	-1.53563	-0.381251	-0.308466	-0.184005	-1.27389	-1.17114	-0.274589	0.0356559	-0.351043	-0.564304	-0.372987	-0.861806	0.0756713	-4.31879	-1.18528	-0.30823
APIP	Methylthioribulose-1-phosphate dehydratase	Q96GX9;S4R3D6;Q96GX9-3	Q96GX9;S4R3D6;Q96GX9-3	3635400000	11	0	303.8		-1.37274	-0.742286	-0.636165	-0.256844	0.278011	-2.10177	-0.544827	-3.25133	-1.12779	-0.244742	-0.294279	-0.558317	-0.681743	-1.40037	-0.303685	-0.896426	-0.455463	-2.72269	-1.44795	-0.199837	NaN	0.373856	-1.32181	NaN	NaN	-1.71711	0.896242	-2.07569	NaN	NaN	NaN	-0.158274	-0.371935	-0.319392	0.31633	-1.30176	-1.35219	-0.398388	-3.00725	-2.16144	0.539151
APMAP	Adipocyte plasma membrane-associated protein	Q9HDC9;H0Y512;Q9HDC9-2	Q9HDC9;H0Y512;Q9HDC9-2	37586000000	24	0	323.31		0.119494	1.46259	0.937555	0.755642	0.857115	0.256169	0.115481	1.36983	0.792795	0.55544	0.795227	0.14297	1.27052	0.863756	1.91811	0.305505	0.259711	0.744041	-0.624687	0.383596	0.155467	0.375078	0.646411	2.42142	0.531953	0.745924	0.825219	0.704749	0.0191404	-0.126486	0.0594936	0.637729	0.566417	1.00138	1.00916	0.913058	1.18576	1.57966	-0.0021928	0.0436026	0.871437
APOA1	Apolipoprotein A-I;Proapolipoprotein A-I;Truncated apolipoprotein A-I	P02647;F8W696	P02647;F8W696	88387000000	42	0	323.31	Pattern2	4.62073	3.89441	3.51437	4.19404	4.25484	4.44754	6.51593	2.6539	3.10906	3.49834	5.3549	4.82254	4.86871	5.28415	3.38516	4.08009	-2.49634	-2.2326	4.98001	5.24162	-2.08319	-2.36379	3.68874	6.57801	4.25481	2.69254	-2.1775	NaN	-2.49833	NaN	NaN	-2.86348	4.51682	-2.44589	-2.98396	2.9068	7.37933	4.79474	-2.69328	3.81404	4.75944
APOA1BP	NAD(P)H-hydrate epimerase	Q8NCW5;Q8NCW5-2	Q8NCW5;Q8NCW5-2;Q5T3I4;Q5T3I3	28994000000	17	0	323.31		-0.152429	0.153697	-0.0812351	-0.428162	0.8038	0.987236	-1.0018	0.0172985	-1.39729	-0.618259	-0.52919	-1.01065	-0.801902	-1.61978	-0.677059	-0.559156	-0.1168	-0.265365	-0.162592	0.647406	-0.451558	-0.484822	-0.965751	-0.861147	0.318415	-0.783376	-0.323513	0.129006	-0.445132	-0.37984	0.154604	-0.780901	-0.715379	0.801916	0.487522	-1.04483	0.59144	-0.508142	0.360976	-0.145006	1.36196
APOB	Apolipoprotein B-100;Apolipoprotein B-48	P04114;A0A087WTM7	P04114;A0A087WTM7;A8MUN2	13061000000	87	0	323.31	Pattern2	2.58188	-0.649329	-2.69215	0.504649	3.1582	-1.54488	4.60261	4.67017	2.07603	3.1149	2.86745	-0.439599	1.72566	1.43468	0.460764	-0.701775	-0.846639	NaN	-1.07492	1.76315	-2.59256	NaN	NaN	-3.01858	0.924925	3.88226	0.535129	NaN	-1.46435	NaN	NaN	6.31926	0.139701	4.51412	-2.51413	3.20492	10.0805	2.08443	5.86527	5.16438	3.39272
APOBEC3C	DNA dC->dU-editing enzyme APOBEC-3C	Q9NRW3	Q9NRW3	1520600000	4	0	87.428		0.827382	0.131296	0.988014	-0.12706	NaN	0.586508	NaN	0.707964	0.738927	NaN	-0.057294	0.956932	-2.55033	1.79716	1.43285	0.824329	2.24234	3.14557	2.64544	NaN	0.249195	0.79633	0.483676	0.499691	0.622905	0.114017	0.113411	0.691039	2.00678	2.33382	0.707622	1.8851	1.46767	0.418264	-2.57062	0.794168	0.636879	0.125776	-0.192516	-0.76437	NaN
APP	Amyloid beta A4 protein;N-APP;Soluble APP-alpha;Soluble APP-beta;C99;Beta-amyloid protein 42;Beta-amyloid protein 40;C83;P3(42);P3(40);C80;Gamma-secretase C-terminal fragment 59;Gamma-secretase C-terminal fragment 57;Gamma-secretase C-terminal fragment 50;C31	E9PG40;P05067-11;P05067-8;P05067;P05067-7;P05067-9;H7C0V9;A0A0A0MRG2;P05067-10;P05067-4;P05067-6;P05067-3;P05067-5	E9PG40;P05067-11;P05067-8;P05067;P05067-7;P05067-9;H7C0V9;A0A0A0MRG2;P05067-10;P05067-4;P05067-6;P05067-3;P05067-5;P05067-2;H7C2L2	4930300000	20	0	323.31		0.481171	-0.869124	-1.16753	0.00404829	-1.97947	-2.12944	-2.72216	0.162418	-1.00172	-0.073355	0.446073	0.671612	0.0626036	0.0166901	-0.275125	-0.94533	-0.788827	-3.06114	-0.241294	-0.978574	0.0107797	NaN	-0.386082	0.0441841	-0.297545	0.932816	-1.26238	-1.02756	0.856887	-0.243113	-0.207671	-0.559644	1.0609	-0.261779	-0.1811	0.122337	1.06092	-1.39327	-2.69463	-0.802611	-2.8953
APPL1	DCC-interacting protein 13-alpha	Q9UKG1	Q9UKG1;C9JAB0;C9K0C4	7666300000	29	0	323.31		-0.304102	-1.64514	0.0244706	0.47141	0.736574	0.961023	-0.259806	0.0128812	0.797065	0.432159	-0.0992043	0.809328	0.162197	0.776526	0.579088	1.0722	0.405308	-1.92625	0.557419	1.13877	-0.447114	0.399377	0.0573297	0.378509	-0.218147	0.747017	0.141306	0.974432	-2.13907	0.360927	0.514858	-0.371321	0.8447	0.949997	0.643444	-0.0244241	1.18367	-0.46621	1.44618	-0.0987957	0.361409
APRT	Adenine phosphoribosyltransferase	P07741;P07741-2;H3BQZ9;H3BQB1;H3BQF1	P07741;P07741-2;H3BQZ9;H3BQB1;H3BQF1;H3BSW3	100560000000	17	0	323.31		1.01004	-0.0846966	0.282353	-0.539271	-0.213418	0.226159	-0.774669	-0.668896	-0.493786	-0.477674	0.186695	-0.8155	-0.833162	-0.130015	-0.476017	-1.1943	-0.123565	-0.827595	-0.372102	0.277418	-0.339943	0.049984	0.641692	0.454874	-0.759705	-0.77469	-0.804579	-0.623955	-0.0327362	0.348142	0.36313	-0.744031	0.0113991	-0.656615	-0.037809	-0.370283	0.596358	-0.144146	0.71879	0.757434	0.0679026
AQR	Intron-binding protein aquarius	O60306	O60306;H0YH15;H0YLN9	5274700000	41	0	283.94		-0.474225	-3.04248	-0.298302	-0.465631	-0.717535	-0.292664	-0.872704	-0.749723	-0.960539	-0.820007	-0.70531	-0.618834	-0.401379	0.013905	-0.805537	-0.385501	-1.54012	-2.68595	-0.787874	-0.848764	-2.13935	-0.54253	0.00171012	-1.34805	-2.32196	-0.62914	-0.483362	-0.0812572	-0.134544	-0.324617	-1.18065	-0.355873	-0.652805	0.375763	-0.392626	-0.415901	-1.17539	0.262204	-0.445238	-0.186879	-0.261345
ARAP1	Arf-GAP with Rho-GAP domain, ANK repeat and PH domain-containing protein 1	Q96P48-3;Q96P48;E7EU13;Q96P48-7;Q96P48-2;Q96P48-4;Q96P48-1;A0A0A0MSJ2;Q96P48-5	Q96P48-3;Q96P48;E7EU13;Q96P48-7;Q96P48-2;Q96P48-4;Q96P48-1;A0A0A0MSJ2;Q96P48-5;F5GWN4;F8WBT0	2277800000	22	0	142.07		NaN	-0.458149	-0.74157	1.25267	2.40169	0.744975	1.20641	NaN	2.41117	0.956059	0.917278	0.805417	0.574338	1.15095	1.69634	-0.703412	-0.747811	NaN	NaN	NaN	1.36609	0.988288	-0.751679	0.24226	0.752133	-0.013686	-0.464067	0.420774	0.693539	2.1059	1.29241	0.680301	-0.159694	1.11847	1.48933	1.23302	NaN	0.415906	0.645646	1.89336	2.03779
ARCN1	Coatomer subunit delta	P48444;B0YIW6;P48444-2	P48444;B0YIW6;P48444-2;Q6P1Q5;E9PK34	44754000000	39	0	323.31		0.117047	-0.409758	-0.579947	-0.0132853	0.281229	-0.319124	0.598545	0.116551	0.00641571	0.133205	0.0391488	0.560126	0.197524	0.864881	0.0563339	-0.210554	0.210161	-0.640854	0.170044	0.088405	-0.712365	-0.263737	-0.275088	-0.160712	0.247866	0.190961	-0.0328557	0.0733759	-0.167944	-0.159346	0.159416	-0.4972	-0.104257	0.229243	-0.0950781	0.370717	0.0670675	-0.0670837	0.505514	-0.208873	-0.0745173
ARF1;ARF3	ADP-ribosylation factor 1;ADP-ribosylation factor 3	P84077;P61204;F5H423;P61204-2	P84077;P61204;F5H423;P61204-2;F5H0C7;H0YGG7;F5H1V1;F5H6T5;F8WDB3	84382000000	20	0	323.31	Pattern3	0.8813	1.55954	1.61412	0.941519	1.17876	0.909044	0.895511	0.401271	0.417596	0.551562	1.03376	0.252288	0.574401	0.686605	0.835584	0.306705	0.936459	0.452933	0.384961	0.527447	0.513549	0.612702	0.538519	0.881227	0.753381	0.13072	1.28901	0.589984	0.0394377	0.683092	1.38809	0.525743	0.137015	0.447342	0.199517	0.625872	1.27445	0.60106	0.98568	0.568481	1.0359
ARF4	ADP-ribosylation factor 4	P18085;C9JPM4;C9JAK5	P18085;C9JPM4;C9JAK5;U3KQF2	27694000000	14	0	323.31	Pattern3	1.81777	1.6829	1.46832	1.22515	0.440634	0.466775	0.851912	1.69976	1.31341	0.0879242	1.21041	1.06328	1.24649	1.27513	0.57117	0.664662	2.36833	1.54764	1.27888	NaN	1.53348	0.162672	1.37543	1.50367	0.906879	1.98816	0.221049	0.860711	0.697063	1.66569	2.00482	0.833936	0.651344	0.545703	1.06047	1.0082	1.58041	-0.0627963	1.07414	1.60763	0.112395
ARF6	ADP-ribosylation factor 6	P62330	P62330	5846100000	9	0	290.29		NaN	0.543902	0.0180832	0.761351	1.77804	1.25279	0.0183254	0.178492	1.01184	0.315833	0.107194	0.408068	0.897477	0.657539	0.526183	NaN	-1.62216	-1.63991	0.341423	1.45517	-2.38377	0.207083	-0.352361	NaN	0.567368	0.0528895	-0.112501	NaN	-0.688988	NaN	0.402069	-0.175267	0.396285	0.00123143	-0.149963	0.405531	NaN	1.25556	-2.45765	-2.93831	1.30998
ARFGAP1	ADP-ribosylation factor GTPase-activating protein 1	Q8N6T3;Q8N6T3-2;Q8N6T3-5;Q8N6T3-3;E5RHC5;F8VWH9;F8W1U7;E5RHT6;Q8N6T3-4	Q8N6T3;Q8N6T3-2;Q8N6T3-5;Q8N6T3-3;E5RHC5;F8VWH9;F8W1U7;E5RHT6;Q8N6T3-4;F8VWB3;E5RGL6;E5RHH7;E5RIU2;H0YIQ0	4799100000	18	0	323.31	Pattern3	-0.447061	0.833526	0.810794	0.229748	-0.378265	-0.748867	-0.0859665	0.385304	0.0127083	0.356279	0.222312	0.521749	0.191548	0.405896	-0.548459	-1.0775	-0.455722	-0.556369	-1.3712	-1.0456	NaN	-0.525	-0.1543	2.02614	NaN	0.627168	NaN	NaN	-2.82633	NaN	NaN	NaN	-0.507243	-0.180523	-1.59518	0.233624	-0.683755	0.438902	-0.982673	-1.548	-0.478102
ARFGAP2	ADP-ribosylation factor GTPase-activating protein 2	Q8N6H7;G5E9L0;A0A0D9SF70;Q8N6H7-2;E9PQP3;E9PIY6;Q8N6H7-3	Q8N6H7;G5E9L0;A0A0D9SF70;Q8N6H7-2;E9PQP3;E9PIY6;Q8N6H7-3;H0YDN9;E9PMU9;E9PK28;E9PJT7;E9PMR9;E9PM63;E9PNY8;H0YF45;H0YDX1;E9PM18;B0QYV9	10703000000	21	0	323.31	Pattern3	0.238719	-0.334855	0.115386	0.205159	0.956332	0.313831	0.130615	0.206309	0.32133	0.0389698	0.75729	-0.122773	0.266036	0.57278	-0.442188	-0.0190403	-0.298577	0.0916852	-0.0878793	0.0708555	0.191307	0.407468	0.0576255	1.08792	0.842359	-0.352006	0.768954	0.696811	-0.0301633	0.437249	-0.405903	-0.213233	0.293501	0.245245	0.885819	-0.146292	-0.487984	0.451062	1.41331	-0.398498	0.959846
ARFGEF1	Brefeldin A-inhibited guanine nucleotide-exchange protein 1	Q9Y6D6;E5RIF2	Q9Y6D6;E5RIF2;E5RJN9	5628100000	58	0	323.31	Pattern3	1.20192	-1.29868	-1.06088	0.632241	-0.830231	0.471013	-0.228944	-0.202735	-0.315966	-0.487263	0.877766	0.617308	0.921296	-0.689675	0.297584	0.434339	-2.17362	-3.05848	-1.3394	0.736739	-2.85706	0.0409542	-0.997151	-0.407468	0.305337	-0.847958	0.355009	1.11815	-0.236463	0.364722	-0.474682	1.20548	-0.185423	0.835515	NaN	-0.578406	-0.94035	0.434593	-0.939828	-2.2896	-0.514016
ARFIP1	Arfaptin-1	P53367;P53367-2;P53367-3	P53367;P53367-2;P53367-3	9907300000	24	0	323.31	Pattern3	0.336387	0.342944	-0.272438	0.865996	-0.526469	0.0291724	NaN	-0.0482691	0.0148524	0.998544	0.68963	0.649203	0.462978	0.111424	-0.500893	0.0460349	0.252532	-1.16109	-0.777281	0.135238	-1.46803	0.340372	-0.00959131	-0.291553	0.505215	-0.781402	0.577581	-0.20224	0.0220586	-0.391775	-0.105657	-0.967551	-1.82887	0.10834	0.821989	-0.339413	1.47199	-0.157519	0.198786	-0.0223952	-0.0431388
ARHGAP1	Rho GTPase-activating protein 1	Q07960;H0YE29;E9PNR6	Q07960;H0YE29;E9PNR6	40311000000	30	0	323.31		0.23794	-0.728217	0.400559	0.912848	0.727244	-0.449794	0.390997	0.664936	0.224418	0.466344	1.39566	1.03639	0.681406	0.291117	0.624354	0.347883	0.652785	1.09237	-0.156937	0.876647	0.55322	0.293908	-0.244042	1.75988	0.241092	0.299579	-0.22184	0.625673	0.741746	1.03531	0.731813	1.08576	0.747125	0.617301	0.924998	0.138225	0.798373	0.0882661	0.815966	0.727483	0.72196
ARHGAP35;GRLF1	Rho GTPase-activating protein 35	Q9NRY4;A2RRE5	Q9NRY4;A2RRE5	3456400000	43	0	218.43	Pattern3	-0.559501	-1.72665	-1.68949	0.938769	0.592469	0.64479	0.707147	-0.991912	-0.131584	0.414892	0.51106	0.938429	-0.374614	-1.54733	-0.221084	0.267563	-1.20062	-0.365708	-2.8954	-0.751604	-0.728287	-0.223465	0.317589	0.429434	-0.200486	-1.57483	0.690272	0.474657	-2.9081	NaN	-1.10345	NaN	-0.102146	0.829561	-0.693923	-1.45014	-0.0247877	0.705684	-0.500293	-1.47205	0.640719
ARHGDIA	Rho GDP-dissociation inhibitor 1	P52565;J3KTF8;J3QQX2;J3KRY1;P52565-2;J3KRE2	P52565;J3KTF8;J3QQX2;J3KRY1;P52565-2;J3KRE2;J3KS60	55127000000	17	0	323.31		-0.299533	1.11975	0.966295	0.470158	-0.11081	0.60783	-0.572023	0.722038	-0.57093	0.123277	0.354915	-0.281491	-0.48865	-0.602134	-0.719144	-0.501822	0.0327902	0.0274414	-0.967156	0.591502	-0.343676	-0.46992	0.097377	-0.00372462	0.220556	0.169266	-0.287021	0.182625	0.550817	0.186354	-0.339229	0.015149	-0.320137	-0.434806	0.47583	-0.149168	-0.164503	1.12413	1.40272	1.74641	-0.0720631
ARHGDIB	Rho GDP-dissociation inhibitor 2	P52566;F5H3P3;H0YGX7;F5H6Q0;F5H2R5	P52566;F5H3P3;H0YGX7;F5H6Q0;F5H2R5	18011000000	14	0	266.94		-0.228348	-1.42027	1.69811	0.760615	1.31468	1.66818	1.89547	0.456858	0.67404	2.11685	0.607414	1.06978	1.86654	0.500859	1.10201	1.62899	2.99591	1.6957	0.453267	2.4387	-0.500589	1.95153	2.62915	1.30309	1.17858	1.61943	1.01155	3.37045	1.80955	2.86139	1.88693	1.22358	0.878199	3.10998	1.10011	2.41218	2.00733	-0.271584	-2.63053	2.31311	2.30995
ARHGEF1	Rho guanine nucleotide exchange factor 1	Q92888-3;Q92888-4	Q92888-3;Q92888-4	6729700000	37	0	323.31	Pattern3	0.124178	-1.55219	-0.356714	-0.291192	-0.277912	-1.1979	0.722349	-0.211945	-0.0775258	-0.344144	-0.064988	-0.274895	-0.262303	0.0659833	-0.516089	0.471084	-0.827594	-2.38729	1.22682	0.225027	-0.097934	0.708683	-0.234882	0.184548	0.271904	-0.787986	-0.358936	-0.159559	0.628643	1.09736	-2.00295	0.193096	0.276087	-0.397811	-0.224678	0.190944	-0.802414	0.0555331	-0.191851	-1.18414	-0.349411
ARHGEF16	Rho guanine nucleotide exchange factor 16	Q5VV41;Q5VV41-2	Q5VV41;Q5VV41-2;B0QZD4;B0QZD3	3592300000	21	0	163.59	Pattern3	-0.757243	-1.12681	-0.394637	-0.975229	0.371664	-0.478366	-1.48001	-2.26726	-0.124398	-0.722678	-1.5807	-0.551694	NaN	-2.47322	-0.410053	-1.44847	0.192968	-0.232764	-0.941817	-1.23773	-3.10952	-1.13977	-1.4934	-0.512247	-0.1942	0.500388	0.286644	-1.03771	-0.517008	1.06565	NaN	-1.16783	-1.02408	-0.389204	-0.702316	0.169814	-0.647185	-0.698153	0.00320971	-0.508789	0.033178
ARHGEF18	Rho guanine nucleotide exchange factor 18	A0A087WZG4;M0R150;Q6ZSZ5-2;Q6ZSZ5;M0QZS0	A0A087WZG4;M0R150;Q6ZSZ5-2;Q6ZSZ5;M0QZS0	2164200000	13	0	50.912	Pattern3	0.532965	-1.19928	-0.140743	0.746381	-1.32564	-0.369413	-0.145533	-0.262052	NaN	0.334731	1.44628	0.619971	NaN	0.485691	-0.811175	0.147235	-2.45579	1.85518	-2.47849	NaN	-0.409138	0.116351	-0.382039	0.0389779	0.103095	1.45068	-0.27008	NaN	1.24875	NaN	NaN	0.116539	-0.041113	0.807306	0.0349735	1.37722	-2.95328	-0.85516	-2.6995	-1.43146	-1.25001
ARHGEF2	Rho guanine nucleotide exchange factor 2	V9GYM8;Q92974-3;Q92974-2;Q92974	V9GYM8;Q92974-3;Q92974-2;Q92974;V9GYF0;Q5VY93;V9GZ14;V9GYG5;V9GZ58	9213700000	49	0	323.31	Pattern3	-0.597593	-1.3132	-0.933737	-0.33472	0.395863	-0.0722106	-0.463176	-0.902491	0.0618483	-0.274276	-1.35698	-0.123799	-0.730698	0.113765	-0.0330254	-0.227465	-1.55497	0.19263	0.244157	-1.09634	-2.30936	0.154978	0.111318	0.0635083	NaN	0.681513	-0.00670862	NaN	0.487851	-0.187956	-0.549998	0.353771	0.0283809	1.00352	-0.91373	0.305565	-1.3816	0.0796089	0.254285	-1.60686	0.240469
ARHGEF7	Rho guanine nucleotide exchange factor 7	B1ALK7;Q14155-1;Q14155-5;Q14155-6;Q14155-2;Q14155-3;Q14155;E7EUY6;E9PDQ5	B1ALK7;Q14155-1;Q14155-5;Q14155-6;Q14155-2;Q14155-3;Q14155;E7EUY6;E9PDQ5;F6SJA5;C9JDI6;B1ANY6;E7ENL8;E7EU80	1380000000	17	0	118.35	Pattern3	NaN	-0.103651	0.423721	-0.311669	0.233789	-0.300287	NaN	-2.33256	1.24835	0.66407	-0.13002	0.653723	-1.89848	0.580785	0.0700085	0.744678	NaN	-1.48807	0.966188	-0.323994	-2.89821	1.2995	NaN	1.04279	0.82736	NaN	NaN	NaN	1.03244	-1.93555	NaN	-0.192005	0.412218	-2.47758	NaN	0.939515	NaN	0.799085	0.564024	-0.510706	0.460979
ARID1A	AT-rich interactive domain-containing protein 1A	O14497;O14497-2;O14497-3;H0Y488	O14497;O14497-2;O14497-3;H0Y488;A0A087WUV6;H0YCU6;H0YEW5	4705000000	45	0	323.31	Pattern3	-0.124045	-0.86544	-1.26455	0.187022	0.475625	0.231169	-0.759383	-1.01912	-0.0789865	-0.436775	-1.05405	-0.825492	0.373583	-0.265493	-0.236666	-0.160756	-0.590749	-0.433657	-0.453563	-0.293607	1.05301	0.230977	-0.819066	-0.397925	1.05522	NaN	0.442216	NaN	NaN	NaN	NaN	-0.335787	-0.236299	NaN	-0.51612	-0.0765107	-0.578509	0.413034	0.617238	-0.83928	1.2346
ARIH1	E3 ubiquitin-protein ligase ARIH1	Q9Y4X5	Q9Y4X5;A0A087WT96;H3BNB9;H3BSK4	2781700000	20	0	323.31		-0.850219	NaN	NaN	-0.694716	NaN	-0.0769012	-3.233	-2.41047	0.186193	-0.546417	-0.913178	-0.497253	-0.559707	-0.524307	-0.155508	-0.0749055	-0.591873	-2.94786	0.41781	-0.597325	-1.10798	0.326414	-0.835568	NaN	NaN	0.0866239	NaN	NaN	-2.54624	-0.153461	-0.961815	-0.813148	-0.54415	-0.131876	-0.576122	-0.697571	-0.199654	NaN	NaN	1.96713	NaN
ARL1	ADP-ribosylation factor-like protein 1	F8VYN9;P40616-2;P40616;B4DZG7	F8VYN9;P40616-2;P40616;B4DZG7;F8VP99;F8VP63	5546000000	8	0	278.01		0.839718	2.2045	1.2156	0.720249	0.901908	0.361308	1.70711	1.2785	1.10167	0.871948	1.05601	1.08677	1.06011	1.65495	1.14126	NaN	2.63632	NaN	1.14736	NaN	0.881459	0.754355	0.798881	0.522635	0.167298	1.25465	1.01794	0.261473	0.964209	1.27377	1.4173	-0.0137734	0.734155	0.456383	1.34076	0.929125	1.12742	0.372764	1.59487	0.53173	0.316717
ARL2;ARL2-SNX15	ADP-ribosylation factor-like protein 2	P36404;V9GYD0;P36404-2	P36404;V9GYD0;P36404-2	1875400000	10	0	128.34		NaN	1.36215	0.599649	0.429119	0.695982	0.38803	0.304594	0.411296	0.747769	0.153821	0.921737	0.636311	-0.505096	0.97961	-0.163125	0.739088	NaN	NaN	NaN	NaN	0.23074	0.156606	1.08649	0.672194	0.304658	0.845305	0.156081	1.51393	1.20022	NaN	0.6293	-0.971172	1.02734	0.297707	-0.311668	-0.139637	NaN	0.120274	0.768658	0.932204	0.465544
ARL3	ADP-ribosylation factor-like protein 3	P36405	P36405	8438500000	11	0	323.31		-0.539347	-0.303093	0.630503	-0.856334	0.0276324	-0.629191	-0.058492	0.121276	-0.205257	-0.0209486	-0.212871	-0.597144	-1.24802	-0.869413	-1.00868	-0.264927	0.404982	NaN	-0.407475	-0.0475767	0.61584	-0.145902	0.327141	-0.327836	-0.461748	-0.831195	-0.305307	-0.00208855	-0.0434659	0.0652356	0.242032	-0.749999	-0.952621	1.1888	0.0876887	-0.62051	1.52274	-0.550056	-0.491866	0.168231	0.125511
ARL8B	ADP-ribosylation factor-like protein 8B	Q9NVJ2	Q9NVJ2;Q9NVJ2-2	11176000000	10	0	323.31	Pattern3	0.29743	1.25076	-0.182847	0.467944	0.518719	-0.000596017	-0.290615	0.391434	-0.973866	-0.0491249	-0.0171904	-0.345741	0.677638	1.10673	0.964953	0.841233	NaN	-1.5241	0.993893	0.195119	-0.190102	0.502961	0.345561	0.609487	0.424499	-0.340765	-0.120982	-0.306974	-0.0945708	0.145601	-0.468227	0.413885	-0.332946	0.34527	-0.587819	0.906767	1.31694	-0.642238	-2.69309	-0.837553	0.0436705
ARMCX3	Armadillo repeat-containing X-linked protein 3	Q9UH62	Q9UH62;H3BV87;H3BM63	2911200000	17	0	323.31		1.1888	0.0464661	0.430318	0.000826716	-1.91607	0.841824	0.382287	1.57792	0.94087	0.583676	1.00987	0.742438	1.45883	0.0785004	0.208039	1.05512	NaN	NaN	-0.0224108	0.545018	NaN	0.257908	-0.0550823	0.135897	1.81696	1.26106	0.512022	0.460995	1.30725	0.269776	0.881635	-2.77489	1.50283	0.481254	0.371611	0.480632	-0.692196	1.63278	-0.351623	-0.507443	-1.31542
ARMT1	Protein-glutamate O-methyltransferase	Q9H993;F5GZY1	Q9H993;F5GZY1	15443000000	22	0	323.31		0.0601594	1.23974	-0.568707	1.1223	0.393304	-0.335834	-0.558092	-1.13214	0.168591	-0.226893	0.0628555	-0.345624	-0.400926	-1.79114	-1.01724	0.729159	0.779953	-1.0671	-1.57132	1.94628	-0.205766	1.07889	-1.30375	-0.421738	0.814422	-1.56953	0.742947	1.3589	-1.22183	-1.36991	-1.12094	-0.437664	-2.22164	-0.786162	-0.509866	-1.85361	1.54936	1.2845	0.18077	-2.13273	1.18028
ARPC1A	Actin-related protein 2/3 complex subunit 1A	Q92747;E9PF58;Q92747-2	Q92747;E9PF58;Q92747-2;F8WFD3	14064000000	25	0	302		0.690012	-0.470031	-0.100053	0.154719	0.476797	-0.214186	1.0773	-0.314611	-0.298448	0.711603	-0.483427	1.32477	-0.208883	0.799958	0.859437	-0.438634	0.389643	-2.66884	0.841185	-0.264065	-1.04267	0.483296	0.516904	0.293945	-0.527776	-0.817752	0.557214	-1.15996	-0.0138809	-0.100657	-0.706958	-0.394383	-0.304345	0.127888	1.06312	-1.2588	1.87457	0.166935	0.272484	-1.42216	0.133991
ARPC1B	Actin-related protein 2/3 complex subunit 1B	O15143	O15143;C9J4Z7;F8VXW2;C9JEY1;C9JQM8;C9JFG9;C9J6C8;C9JBJ7;C9K057;C9JTT6;C9JM51;F8WEB3	42528000000	30	0	323.31		0.553773	0.248682	1.39398	0.766959	0.564335	-0.378858	1.12083	0.947022	0.826435	0.528407	0.807377	0.532242	1.06161	1.28233	1.09273	0.580843	1.26609	1.81155	0.932764	1.10148	0.863818	1.12533	0.321587	0.667375	0.894193	1.0833	0.368027	0.613455	1.99731	1.69835	0.985	1.49473	0.470924	1.30398	1.05517	1.42638	0.439513	0.96204	1.55494	1.23145	0.253697
ARPC2	Actin-related protein 2/3 complex subunit 2	O15144	O15144;C9JTV5;G5E9J0;H7C3F9;G5E9S7	41694000000	26	0	323.31		0.23852	-0.0744405	0.927738	0.61889	0.274494	0.0146363	0.734508	0.214167	0.348056	0.474464	0.270478	0.494593	0.660529	0.525832	0.553964	-0.0950752	0.562354	1.35075	0.320539	0.82848	-0.151544	0.835381	0.0909868	0.348289	0.483615	0.479322	0.242457	0.109621	0.429885	0.379932	-0.167388	1.01821	0.454207	0.228407	0.201565	0.771731	0.314677	0.532022	0.647955	-0.346053	-0.124206
ARPC3	Actin-related protein 2/3 complex subunit 3	O15145;C9JZD1	O15145;C9JZD1;F8VR50	53388000000	12	0	323.31		-0.218711	0.447422	1.5773	0.659205	0.414586	-0.0334492	1.60084	1.09815	0.0983579	0.111062	0.141458	0.490698	0.905293	1.38672	0.102746	0.66382	1.76105	1.20976	0.584958	1.24296	1.00404	1.42144	0.458747	1.09519	0.623046	0.834366	0.640494	0.655608	1.3738	1.7895	1.37866	1.54704	0.96859	0.552606	0.861015	0.991037	1.37125	0.291444	1.2508	1.01953	-0.0519286
ARPC4-TTLL3;ARPC4	Actin-related protein 2/3 complex subunit 4	F8WCF6;P59998;P59998-3;H7C0A3;F8WDD7;A0A0A6YYG9;P59998-2;R4GN08;P59998-4	F8WCF6;P59998;P59998-3;H7C0A3;F8WDD7;A0A0A6YYG9;P59998-2;R4GN08;P59998-4;F8WE39;F8WDW3	70218000000	14	0	323.31		0.720045	1.17467	1.95453	0.884331	1.16172	0.172473	1.57476	1.18501	1.11248	1.06059	1.47429	1.30437	1.4124	1.92696	1.6216	0.700656	1.10472	1.64755	1.09439	1.26771	1.05473	1.62171	1.22967	1.4003	0.726039	1.3193	1.24824	0.859315	1.88563	1.64606	1.4195	1.89299	0.792767	0.620205	1.17182	1.3359	1.14465	0.774909	0.00916922	0.950185	0.316903
ARPC5	Actin-related protein 2/3 complex subunit 5	O15511;B1ALC0;O15511-2	O15511;B1ALC0;O15511-2	49147000000	15	0	323.31		0.539656	1.67342	2.22314	1.21952	1.06675	0.0598602	1.51693	1.38272	0.79996	0.654571	1.04186	0.936803	0.849021	1.16121	0.830857	0.83288	1.54571	1.38742	0.839209	0.96184	1.34084	1.55864	0.219647	1.82758	0.972673	1.07626	1.46511	1.21019	2.21999	1.35336	1.90363	2.41381	1.17926	0.655323	0.407914	1.13027	1.95242	0.985862	1.51045	1.48426	0.624552
ARPC5L	Actin-related protein 2/3 complex subunit 5-like protein	Q9BPX5	Q9BPX5	16039000000	9	0	323.31		-0.229241	0.720082	1.23985	0.243797	-0.116813	-0.272787	0.474534	1.13174	-0.234052	0.176289	0.668183	1.14583	0.805633	1.05465	0.403639	0.530797	1.29281	1.23702	0.730718	0.896371	1.37432	1.0615	0.551735	0.845911	0.233985	0.93236	0.302504	-0.196867	0.964552	1.95763	1.5526	0.752939	0.33841	-0.468292	1.20501	0.730235	1.00094	0.0515199	1.08626	1.54746	-0.355767
ARRB1	Beta-arrestin-1	P49407-2;P49407;E9PM35	P49407-2;P49407;E9PM35;I3L0V6	5502000000	19	0	231.1	Pattern3	0.877471	-0.0134154	0.75744	2.13553	4.50274	3.38626	1.56763	-0.403402	0.361304	0.982551	0.9831	-0.108045	0.567119	0.00630979	0.973853	2.05822	0.654619	0.459052	0.154804	1.42425	0.746219	1.80171	0.632933	0.739519	1.89592	-0.458178	-0.00655337	-0.387031	0.47443	0.169762	-0.938837	0.17732	1.50313	0.8025	-0.662443	0.178019	0.489667	2.13073	0.388193	-2.8464	4.60304
ASAH1	Acid ceramidase;Acid ceramidase subunit alpha;Acid ceramidase subunit beta	E7EMM4;Q13510;Q13510-2;Q13510-3	E7EMM4;Q13510;Q13510-2;Q13510-3	18022000000	21	0	323.31	Pattern3	2.84788	4.59649	3.69954	2.28146	3.49137	3.42543	2.3195	3.96011	2.64906	3.59894	3.47768	3.38786	3.95989	1.51963	2.72399	4.74975	4.55915	-1.41569	0.982413	4.29044	0.652332	3.00102	2.48786	2.16992	2.23546	2.80183	3.17265	4.04237	1.25763	2.0842	2.1958	2.03961	1.996	3.2529	4.07054	1.8951	5.73847	3.663	2.17129	-0.281414	3.43695
ASCC1	Activating signal cointegrator 1 complex subunit 1	Q8N9N2-2;Q8N9N2;E9PQZ6;H0YCB3	Q8N9N2-2;Q8N9N2;E9PQZ6;H0YCB3;E9PM82;H0YE76;E9PKM6;E9PR40;E9PL92;H0YER2;E9PQ44;E9PJM2	1473100000	9	0	39.392	Pattern3	-0.599482	-0.411966	-0.0928426	-0.437142	-0.591317	-2.30805	-0.307709	-2.36314	0.45089	-0.728708	-0.53238	0.197449	NaN	0.104129	0.573405	NaN	NaN	-1.70157	0.870852	NaN	-3.26915	0.110221	0.0484581	-0.518834	NaN	-0.0112246	NaN	2.83684	-2.76993	-0.761401	-2.71234	-0.711528	0.628231	0.145903	NaN	1.19183	-1.39241	-0.37358	-1.35476	0.318058	-0.808054
ASCC3	Activating signal cointegrator 1 complex subunit 3	Q8N3C0	Q8N3C0;Q8N3C0-4;E5RFZ0;Q8N3C0-3;J3KNJ4	6741200000	68	0	323.31		-0.741597	-2.0681	-1.20767	-0.968098	-0.886743	-1.55349	-1.21534	-0.051544	-0.44575	-1.79608	-0.907227	-0.182975	-1.30239	-0.0328534	-0.273068	-1.44716	-0.668375	-1.6384	-0.0888965	-0.879873	-0.790066	-0.112544	-0.152841	-0.321365	-1.49183	-0.279341	-0.0668053	-1.36117	-0.340565	-0.586851	0.109339	-0.465994	-0.0025965	-0.218062	-0.0669116	0.295147	2.48851	-0.951024	-0.739414	-0.824808	-0.696228
ASL	Argininosuccinate lyase	P04424;P04424-2;P04424-3;F8W943	P04424;P04424-2;P04424-3;F8W943	3483100000	23	0	218.78		-0.594805	-1.1273	0.811174	0.689562	1.31617	0.26268	0.850716	-0.96459	0.114315	1.27733	0.469229	-2.5071	0.18432	-0.63589	0.489198	0.380146	1.47953	-1.39642	-0.108248	NaN	-2.44252	0.384386	0.339529	-0.0914034	0.636563	0.0765562	0.109624	NaN	-1.94262	0.369574	0.224801	-0.833675	0.744412	0.470717	0.0227723	-0.332296	-0.0835143	-0.20043	-0.793588	-1.02773	1.63022
ASMTL	N-acetylserotonin O-methyltransferase-like protein	O95671-2;O95671;O95671-3	O95671-2;O95671;O95671-3	5221400000	22	0	323.31		-0.00590715	-0.902226	-0.021958	0.617457	1.20453	0.47072	0.497741	-0.687378	0.68699	0.482418	-0.800468	-0.302639	-0.313644	-1.28984	-0.114797	0.467321	0.898723	-0.442615	1.36678	-0.614642	-0.019283	0.0759791	-0.523748	-0.511708	1.19974	0.795945	0.997542	0.518729	-1.44087	-0.164973	0.749421	0.342132	-0.976293	0.223646	0.330629	-0.501688	-0.331357	0.0909234	-0.224442	0.993785	1.28348
ASNA1	ATPase ASNA1	A0A087WXS7;O43681	A0A087WXS7;O43681;K7ERW9	20907000000	16	0	323.31		-0.0555759	-0.458382	0.107147	-0.240994	0.218057	-0.1311	0.555039	0.0219072	0.44405	-0.00393271	0.234237	0.943839	-0.138851	-1.46984	0.330678	0.141726	0.472385	1.29484	0.62414	0.300978	-0.0608519	0.227308	0.188099	0.388784	0.306065	0.304662	-0.245159	0.489407	0.0331798	0.361075	1.16851	-0.154565	-0.000352144	0.341824	0.662445	-0.568302	0.498653	-0.0931801	0.178052	0.746173	0.243674
ASNS	Asparagine synthetase [glutamine-hydrolyzing]	P08243-2;P08243;P08243-3;F8WEJ5	P08243-2;P08243;P08243-3;F8WEJ5;C9J057;C9JT45;C9JM09;C9JLN6	4226700000	22	0	108.7		-0.949301	-1.48751	-1.8556	-2.67116	-2.70235	-1.41456	-1.49951	-0.696896	-1.57189	-1.1603	-1.26929	-1.17554	-2.47852	-1.31922	-2.14579	-1.55056	-3.30694	-2.75583	-2.29611	-2.02015	NaN	-0.759498	-0.219448	0.480571	NaN	0.457538	-2.47703	-1.33391	-2.43382	0.257481	0.0264897	NaN	-0.891228	-1.18479	-2.51892	0.29147	-1.53905	-2.316	-1.19235	-1.33725	-2.28616
ASPH	Aspartyl/asparaginyl beta-hydroxylase	Q12797;Q12797-10	Q12797;Q12797-10;A0A087WW51;E5RHK2;A0A0A0MSK8;E5RG56;Q12797-6;Q12797-2;A0A087WUJ2;E5RHJ2;E5RG29;Q12797-7;Q12797-9;Q12797-5;Q12797-8;G3XAN5;Q12797-4;Q12797-3	21489000000	34	0	323.31		0.657901	-2.0153	-0.832165	0.365178	-1.93145	-1.28064	0.209972	1.59393	-0.254331	0.892488	0.993373	0.644445	-0.26603	0.494011	1.50249	-0.14044	1.03764	1.56975	-0.300124	0.214568	-0.614181	0.263036	-0.0761814	2.19525	-0.0702228	1.65041	-0.868286	0.625343	-0.201041	0.255493	-0.166061	0.22431	0.787901	0.782357	0.110618	0.690131	0.173658	0.267655	-0.0251612	-0.0721162	-1.21527
ASPN	Asporin	Q9BXN1	Q9BXN1;Q5TBF2	34284000000	22	0	323.31	Pattern4	3.77821	3.98598	3.73522	3.64451	3.76585	NaN	4.00459	4.91641	NaN	5.24857	3.30918	4.07034	5.52515	4.14284	3.67753	5.04851	-2.24371	-1.74674	NaN	-2.59754	4.46152	2.86022	-2.24263	3.30562	1.51151	3.64279	4.36923	3.48016	NaN	NaN	5.83164	6.76499	3.04325	1.6927	6.59214	2.9688	5.02776	3.46991	3.94626	3.1908	3.68182
ASPSCR1	Tether containing UBX domain for GLUT4	Q9BZE9;Q9BZE9-2;Q9BZE9-3;J3QL04;J3KRY8;J3QR12;Q9BZE9-4	Q9BZE9;Q9BZE9-2;Q9BZE9-3;J3QL04;J3KRY8;J3QR12;Q9BZE9-4;J3QRW3;J3QR50;J3KRF7;C9JAL9	4759900000	18	0	323.31		0.376807	1.21036	0.988099	0.752484	0.480254	1.40496	-0.23355	0.47052	0.537144	0.828352	-0.00249723	0.485073	0.808503	1.34006	-0.243907	0.456832	-0.118571	0.647971	-0.369099	0.512756	0.152249	-0.00727318	0.559284	0.680158	1.33705	1.21018	0.382962	1.33752	0.468646	-0.420548	0.466122	0.42302	0.368823	1.38057	0.484276	-0.0466673	-0.420605	1.29197	-0.0409151	0.658017	0.126828
ASS1	Argininosuccinate synthase	P00966;Q5T6L6	P00966;Q5T6L6;Q5T6L5	69955000000	32	0	323.31		-2.43826	-3.80892	-2.96964	-3.6774	-3.44859	-4.66511	-1.23108	-1.06047	-3.0339	-1.6722	-3.09738	-1.78178	-2.43348	-0.302853	-0.645691	-2.93711	-1.60258	-0.978539	-0.606043	-2.21851	-2.53082	-1.95165	-1.89112	-2.31825	-3.20831	-0.860419	-3.51554	-2.88597	-1.96657	-1.10486	-2.22785	-2.33788	-2.16522	-1.78228	-1.86599	0.167617	-0.671951	-0.973668	-0.799332	-0.984311	-2.85686
ATAD1	ATPase family AAA domain-containing protein 1	Q8NBU5;Q8NBU5-2	Q8NBU5;Q8NBU5-2	3111100000	12	0	177.77		1.02522	-0.719205	-1.02628	-0.344219	-0.344646	-1.66499	-2.11734	-0.615073	-0.166412	-0.692846	-0.291059	-0.0581517	-1.07909	-0.332125	-0.186407	-2.05879	-0.371261	-3.31465	0.74822	-0.0556616	-1.2678	0.0270691	-0.624466	-0.913714	-1.33993	-2.34972	-1.00174	-0.369285	-0.426289	-0.86919	-2.34688	NaN	-0.596137	0.0225308	NaN	-1.44518	0.3281	0.210674	-0.256802	-1.08426	-0.811554
ATAD2	ATPase family AAA domain-containing protein 2	Q6PL18;A0A0B4J211	Q6PL18;A0A0B4J211;Q6PL18-2	3955500000	34	0	323.31		-0.735611	-2.20701	-1.92432	-1.69741	-2.30445	-1.49812	-1.57614	-1.56412	-2.61803	-1.8812	-2.32413	-0.872784	-1.05149	-2.01688	-3.1037	-1.45178	-2.64857	-2.90456	-1.53278	-1.85138	-2.0736	-2.7099	-1.59874	-2.79985	-2.92906	1.32756	NaN	-0.902552	-1.79561	NaN	-1.075	-2.01781	-2.36957	NaN	-0.320421	-1.46971	-0.929192	-1.6836	-0.828728	-0.904149	-1.01686
ATAD3A	ATPase family AAA domain-containing protein 3A	Q9NVI7-2;Q9NVI7;H0Y2W2;Q9NVI7-3	Q9NVI7-2;Q9NVI7;H0Y2W2;Q9NVI7-3;Q5SV16	28738000000	41	0	323.31		-0.112072	-1.04488	-2.30442	-0.354696	-0.0111247	-1.69182	-1.03585	-0.691606	0.382692	-0.562387	-0.370163	-0.256731	0.038273	0.662716	0.343556	-1.10248	-0.639763	-0.549993	0.0896658	-0.486524	-0.352586	-0.655202	-0.830203	-0.19217	0.410389	0.73994	-0.596702	-0.510092	0.294121	-1.49682	-1.18999	-1.18553	0.121734	-0.241798	-4.2099	-0.634372	-1.13836	-0.20607	-0.842755	-1.20697	-0.0822485
ATG7	Ubiquitin-like modifier-activating enzyme ATG7	O95352;O95352-3;O95352-2	O95352;O95352-3;O95352-2;C9JFF4;C9J415;H7C2R3;H7BZ92;C9JE55;H7C2J8;H7C059;C9JGL2;F8WDY9;C9JNU2;C9JKA3;H7C369	3439600000	27	0	323.31	Pattern3	-0.00543731	-3.78584	-1.15322	-0.827753	-0.458276	-0.529946	NaN	-2.2008	0.443334	-0.38272	0.127081	0.47003	-0.130005	0.548773	0.409537	-0.382559	-0.266045	-0.357879	0.331927	0.0941534	-2.5189	0.362976	0.663584	0.798302	-0.819033	-0.55637	0.237243	-0.823742	-0.323039	0.414625	1.78096	0.129479	-0.335442	0.518658	-0.799465	0.28828	0.64951	-0.412916	0.49277	-2.13207	-0.508081
ATIC	Bifunctional purine biosynthesis protein PURH;Phosphoribosylaminoimidazolecarboxamide formyltransferase;IMP cyclohydrolase	P31939;P31939-2	P31939;P31939-2;H7C1S2;C9JLK0;F8WEF0	169180000000	54	0	323.31		-0.349057	-1.87986	-0.772169	-0.0452994	-0.10106	0.0285652	-0.638196	-0.48695	-1.20381	-0.292105	-0.672692	-1.30025	-0.625768	-0.886097	-0.535531	-0.896678	-0.223212	-0.807922	-1.32456	-0.689241	-1.03932	-0.76635	-0.148472	-0.654538	-0.225625	-0.923411	-0.5303	-0.943696	-0.0399452	-0.942289	-0.244159	-0.492886	-0.9629	-0.56495	-0.191199	-0.824773	-0.157639	-1.58028	-0.237982	-0.0694562	0.0383422
ATL2	Atlastin-2	Q8NHH9;Q8NHH9-5;Q8NHH9-2;Q8NHH9-3;H7C3A2;C9JQQ5	Q8NHH9;Q8NHH9-5;Q8NHH9-2;Q8NHH9-3;H7C3A2;C9JQQ5;C9JC25;F8WD17;F8WEN4;F8WBH0	2692000000	14	0	313.1		-1.55154	-1.98872	-1.10012	-0.692486	-0.243717	-0.837311	-2.14431	-1.78665	-2.6878	-0.565951	-1.41854	-1.07128	-0.637215	0.517089	-0.234384	-1.22676	-1.75355	-2.46862	-0.627338	-2.17881	-2.29532	NaN	-0.202612	-1.76943	-0.253735	0.782972	NaN	-1.553	NaN	NaN	-2.03794	-0.688799	0.388994	NaN	-0.751023	-0.32267	-1.31587	-0.885653	-2.45021	-0.0678284	-0.597969
ATL3	Atlastin-3	Q6DD88	Q6DD88;F5GWF8	27799000000	29	0	323.31		-0.829232	-1.13957	-0.822191	0.0129541	0.179813	-0.374432	-0.154633	0.163018	-0.20172	-0.439085	-0.61649	0.505977	-0.274	0.445989	0.0569168	-0.396212	-0.953624	-1.09473	-0.648772	-0.0488044	-0.395834	-0.436309	-0.810945	0.543711	-0.154297	0.383292	-0.0312311	-0.184428	0.306986	0.141647	0.789693	-0.264241	-0.202913	-0.5204	-1.02991	-0.0380201	-0.230822	-0.63263	-0.0289293	-0.234684	-0.512539
ATOX1	Copper transport protein ATOX1	O00244;E5RIM7;E5RGN3	O00244;E5RIM7;E5RGN3	15259000000	11	0	323.31	Pattern3	0.509865	-0.22011	-0.135344	-1.49038	-0.352522	-0.767171	-2.11985	-3.26062	-0.914865	1.00315	-0.169338	-2.54327	-0.370631	-1.90008	-1.96708	-1.08628	-2.70282	NaN	-1.15251	0.25078	-3.48606	-1.5497	-1.77798	NaN	-1.66954	-1.15462	1.51576	-3.48007	-2.07001	1.81762	-2.53981	-1.68597	-2.33362	NaN	-2.75743	-2.53826	-0.584288	-0.986824	-3.94549	-8.08441	-1.91303
ATP13A1	Manganese-transporting ATPase 13A1	Q9HD20-2;Q9HD20	Q9HD20-2;Q9HD20;Q9HD20-3;H7C3H2	10387000000	32	0	191.23	Pattern3	1.24753	-0.402412	-0.350567	0.552658	0.188307	0.214545	1.36807	1.30533	1.46587	1.18124	1.06903	2.36532	0.853014	2.30858	1.4472	-0.086259	0.865474	0.690152	0.589076	0.954553	0.199828	0.968175	1.85645	0.679572	0.399286	1.82633	-0.154967	0.404174	0.0689816	0.53886	0.418665	1.01125	1.34656	1.01985	-0.816622	0.985833	0.154874	0.887376	0.377836	0.0709775	0.530213
ATP1A1	Sodium/potassium-transporting ATPase subunit alpha-1	P05023-4;P05023;P05023-3;P05023-2	P05023-4;P05023;P05023-3;P05023-2;H0Y7C1;Q5TC01;Q5TC02;P20648;Q5TC05	191430000000	60	0	323.31		-0.632636	-2.6233	-2.95164	-0.356425	-0.242735	-0.033016	-0.3796	-0.0695962	-0.401972	-0.120396	-0.895645	-0.952511	-0.473516	-0.841168	-0.450173	-0.843984	-0.637601	-1.30606	-0.288077	-0.942828	-1.07464	-1.18765	-0.833134	-0.55132	-0.388036	-0.544171	-0.785041	-1.00602	-0.688153	-0.624964	-1.01762	-0.74677	-0.286455	-0.31903	-0.535219	-0.29095	-0.355814	-0.669426	-0.661183	-0.533577	-0.517334
ATP1B1	Sodium/potassium-transporting ATPase subunit beta-1	P05026-2;P05026	P05026-2;P05026;V9GYR2	27509000000	17	0	323.31		-0.850322	-3.33282	-3.60031	-0.763654	-0.181087	-0.100838	-0.444049	0.179451	-0.375203	-0.495701	-1.40557	-1.20057	-0.185083	-1.78709	0.175169	-1.1197	-0.32416	-3.14928	-1.13505	0.37626	-1.40586	-1.55664	-2.24122	-0.42347	-0.563779	-0.792231	-1.25244	-1.90405	-1.64743	-0.75385	-0.947982	-0.97296	-0.398088	-0.958242	-0.169982	-1.07074	-0.359192	-1.40806	-0.784397	-0.458164	-0.946894
ATP1B3	Sodium/potassium-transporting ATPase subunit beta-3	P54709	P54709;C9JA36;P54709-2;C9JXZ1;H7C547;F8WBY4;C9J6S2;H7C4L9	16092000000	15	0	323.31		-1.39294	-1.99261	-1.6547	-0.815951	-1.99617	-3.33593	-1.31346	-1.72968	-1.46981	-1.69955	-0.57067	-0.956421	0.0149755	-0.592817	-0.894494	-2.25497	-1.44578	-1.28965	-0.230233	0.630913	-1.43352	-2.03337	-1.07065	-0.968169	-2.41049	-1.62234	-2.0322	-0.823657	-0.181875	-1.07543	-0.902718	-1.11455	-0.79737	-1.57689	-1.66292	-0.334265	-2.32377	-1.17536	-0.923448	1.40423	-1.98285
ATP2A2	Sarcoplasmic/endoplasmic reticulum calcium ATPase 2	P16615;P16615-5;P16615-2;P16615-3;P16615-4;H7C5W9	P16615;P16615-5;P16615-2;P16615-3;P16615-4;H7C5W9;O14983-2;O14983;O14983-3;J3QSY6;H3BVB2;H3BTW4	54987000000	49	0	323.31		-0.239666	-1.12635	-1.3408	-0.784716	0.559108	-0.597921	0.0622501	-0.809278	0.00544217	-0.32037	0.284278	-0.124263	-0.541325	0.825938	1.03989	-0.327266	-0.10636	-0.805183	-0.503278	-0.277351	-0.591832	-0.228806	-0.0994747	0.423262	-0.542135	0.0815843	-0.474582	0.00630176	-0.317012	-0.0999978	0.273594	-0.459127	-0.689835	0.646744	-0.475713	1.35178	-1.32946	-0.00793929	-0.476378	-0.687477	0.00524957
ATP2A3	Sarcoplasmic/endoplasmic reticulum calcium ATPase 3	Q93084-3;Q93084-4;Q93084-2;Q93084-7;Q93084;Q93084-6;Q93084-5	Q93084-3;Q93084-4;Q93084-2;Q93084-7;Q93084;Q93084-6;Q93084-5	2255700000	25	0	323.31	Pattern3	-0.380005	-1.83332	-0.155449	-0.866513	1.42123	-1.638	1.42971	-0.154019	NaN	0.937266	2.19399	-0.757948	NaN	1.71397	1.61198	-0.17007	-3.00911	-2.29043	-2.05796	0.352971	NaN	0.892216	-0.375416	NaN	-0.243813	0.343864	0.819436	NaN	-2.02065	0.64583	-1.62913	1.64589	-0.111468	0.881999	-2.28227	0.594159	-0.0727876	0.559101	-2.25664	-0.142961	1.24444
ATP2B4	Plasma membrane calcium-transporting ATPase 4	P23634-7;P23634-6;P23634-8;P23634;P23634-5;P23634-4;P23634-3;P23634-2	P23634-7;P23634-6;P23634-8;P23634;P23634-5;P23634-4;P23634-3;P23634-2;Q01814-4;Q01814-7;Q01814-3;Q01814-2;H7BZS8;H7BY13;H0YDG5	9712900000	40	0	323.31		-1.19885	-1.93409	-0.824836	0.0748366	0.241772	-2.52617	-0.331864	-0.514176	0.000673696	-0.0828602	-0.0260235	-0.00422974	-0.350785	0.0301869	0.76026	0.568072	0.823742	1.03626	-0.286774	-0.194069	-1.07458	-0.184833	-0.467885	-0.261334	0.0217122	-0.531586	-0.139273	-0.457242	-0.22638	-0.17024	-0.373594	0.681804	-0.393283	0.186148	-0.728423	0.344997	0.86972	0.071704	0.0198031	0.27229	-0.585589
ATP5A1	ATP synthase subunit alpha, mitochondrial	P25705;P25705-2;P25705-3	P25705;P25705-2;P25705-3;K7EK77;K7ENJ4;K7ERX7;K7EJP1;K7EQH4;K7ESA0;K7EKV9	541470000000	56	0	323.31		1.30317	1.50801	0.363842	0.779822	1.30548	0.65754	0.528869	0.850359	0.493863	0.560314	1.02028	-0.0727767	1.03489	0.879413	1.14546	0.0817039	0.468163	0.264566	0.0292459	0.873497	0.599338	0.507163	0.586928	0.637718	2.07071	-0.0425483	0.760715	1.30343	0.432539	0.112871	0.505936	0.514585	0.734455	1.03521	0.287061	0.372356	0.825264	1.7766	-0.282084	0.215561	1.3251
ATP5B	ATP synthase subunit beta, mitochondrial;ATP synthase subunit beta	P06576;H0YH81;F8W079	P06576;H0YH81;F8W079;H0YI37	868330000000	37	0	323.31		0.727645	1.4034	1.91033e-05	0.318563	1.09627	0.240977	0.341852	0.621709	0.354902	0.333873	0.695176	-0.288639	0.590191	0.423291	0.437988	0.0507091	0.00211707	0.245788	-0.278541	0.887993	0.755883	0.134129	0.910958	0.415519	1.51745	-0.0288356	0.440164	1.2376	0.530103	0.432965	0.779438	0.464488	0.625193	0.393649	0.937458	-0.0397492	0.601216	1.12942	0.316574	0.623509	0.955034
ATP5C1	ATP synthase subunit gamma, mitochondrial	P36542;P36542-2	P36542;P36542-2	60161000000	17	0	323.31		0.618566	1.26516	0.0327741	0.748636	1.37782	0.188642	-0.0496507	0.743146	-0.00111869	0.0388537	1.033	-0.453621	0.404389	0.148328	0.65912	-0.140686	0.0965899	-0.0114564	-0.657498	0.273993	0.280539	-0.377873	0.0148372	0.112473	1.30867	-0.359156	0.134672	0.383494	-0.0400942	-0.299062	-0.153232	0.315306	0.207535	0.146478	0.578746	-0.0907115	0.166056	1.21738	-0.21681	-0.190965	1.06341
ATP5F1	ATP synthase F(0) complex subunit B1, mitochondrial	P24539;Q5QNZ2	P24539;Q5QNZ2	40427000000	20	0	323.31		0.476853	-0.0850329	-1.97124	-0.189079	0.905462	-0.478368	0.0455172	1.10281	0.156933	-0.015685	0.363056	-0.308163	0.057121	0.41654	0.142179	-0.0650738	-0.615931	-0.944656	-0.83848	0.407566	-0.350694	-0.304368	-0.020828	-0.259821	0.390579	-0.284279	0.046251	0.043915	0.338392	-1.09893	-0.0719964	0.386701	-0.504089	0.103822	-0.68747	0.362921	-0.436004	0.475168	1.30294	-0.895652	0.500347
ATP5H	ATP synthase subunit d, mitochondrial	O75947;O75947-2;F5H608	O75947;O75947-2;F5H608	30756000000	14	0	323.31		0.31666	0.555958	-0.314923	0.346608	0.297642	-0.568227	-0.504166	-0.0726065	-0.490166	-0.32012	-0.346494	-0.328308	-0.349813	-0.677447	-0.28449	-0.549703	-0.87091	-2.6308	-0.143883	-0.0185887	-2.66207	0.0906895	-0.249072	-0.271335	1.55877	0.0246646	-0.363022	0.26454	-2.41007	-0.357912	-1.07101	-2.2245	-0.563339	0.545935	-0.136599	-1.51452	0.40561	0.807311	0.0571689	-0.428598	0.463463
ATP5I	ATP synthase subunit e, mitochondrial	P56385	P56385	11449000000	5	0	88.781		0.0370681	1.57388	0.361385	0.246049	1.07048	0.138434	-0.470901	0.74699	0.330002	0.075886	1.35368	0.606131	1.0145	-0.0148678	1.89161	0.0430868	1.02834	0.649207	-0.214943	1.08506	1.59677	0.309849	0.310674	0.654184	1.27997	0.147065	1.14495	1.10921	0.451541	0.754622	0.651971	0.292418	0.786831	-0.0600243	1.40567	0.292679	0.521782	0.394942	1.08979	0.526102	0.718898
ATP5J2-PTCD1;PTCD1	Pentatricopeptide repeat-containing protein 1, mitochondrial	G3V325;O75127	G3V325;O75127;C9JJT5;P56134-4;P56134-2;C9JU26	9906200000	10	0	202.64		NaN	-0.33128	-2.16691	-0.453815	0.491353	-0.308139	0.813993	1.14292	0.776048	-0.349591	NaN	NaN	NaN	-1.80375	NaN	NaN	NaN	0.85054	NaN	2.66726	1.95043	0.918092	1.29013	0.145698	0.59942	0.0801639	-0.558502	1.09424	-0.120241	-2.2507	-0.447895	-1.1941	0.197155	0.0526848	-0.110306	-0.955632	NaN	0.0538365	-0.35082	-0.536983	0.496396
ATP5L	ATP synthase subunit g, mitochondrial	O75964;E9PN17	O75964;E9PN17	22899000000	10	0	323.31		-1.15058	-0.395788	-1.36788	-0.912358	-0.0225109	-1.14348	-1.9716	-0.951482	-1.13721	-0.997356	-0.329644	1.47291	-0.576659	0.918208	0.328588	-0.626781	-0.560036	-1.36198	-1.30633	0.444472	-0.180226	-1.61771	-1.47651	-0.837345	-0.147967	-0.648879	-1.21391	-0.316637	-1.10891	-1.82225	-0.635192	-0.141484	-0.835248	-1.71584	0.0112495	-1.28177	0.194333	-0.534211	-0.29416	0.381075	-0.692447
ATP5O	ATP synthase subunit O, mitochondrial	P48047;H7C0C1	P48047;H7C0C1;H7C086;H7C068	95050000000	16	0	323.31		0.984763	0.552889	-0.567476	0.427023	1.17507	-0.274487	-0.250146	0.61606	0.184661	0.0281861	0.734239	-0.668035	0.216874	-0.236881	0.566886	-0.0726414	-0.157577	-0.507314	-0.284241	-0.0685251	0.652894	-0.0380244	-0.0318561	0.131398	1.48071	-0.576036	0.0860101	0.645609	-0.204809	-0.086138	-0.251795	0.0314365	0.644966	0.451125	0.28418	-0.318701	0.612696	1.1456	-0.0101068	-0.365758	0.619972
ATP6AP1	V-type proton ATPase subunit S1	Q15904;A0A0C4DGX8	Q15904;A0A0C4DGX8;A6QRJ1;A6NLC6;H7C2Y8;H7C0T7;F2Z3L8	4158100000	13	0	158.72	Pattern3	0.984263	0.280412	0.394279	1.05022	-0.402332	-0.749053	0.365531	0.0994959	1.15105	-0.577645	0.479868	0.246813	1.47409	0.946242	0.145343	0.163806	1.30417	-0.672628	-0.249413	2.07334	1.83538	-1.09844	0.699203	0.545775	0.867855	1.4561	0.776027	1.41006	0.72146	-0.43731	1.13836	0.561603	0.786093	1.30987	0.306565	0.927867	-0.483415	-0.593468	0.170382	0.462471	-0.715718
ATP6V0A1	V-type proton ATPase 116 kDa subunit a isoform 1;V-type proton ATPase subunit a	Q93050-1;Q93050;Q93050-3;B7Z641;B7Z2A9	Q93050-1;Q93050;Q93050-3;B7Z641;B7Z2A9;F5H1T6;K7EM24;K7EPG4;K7ELZ6;K7EQW2;K7EN36;K7ERA0;K7ERA6	3008400000	17	0	162.68	Pattern3	1.00592	0.405088	-0.824412	1.7981	1.22356	0.250668	-1.79692	0.705049	0.84282	0.753877	0.588696	0.839469	0.356999	0.369487	1.19431	NaN	NaN	1.66711	0.300105	1.01755	-2.53591	0.335595	-0.0488801	0.346438	0.454698	1.30579	-0.145246	0.455115	0.756638	0.482373	0.463881	0.372102	0.711604	1.00308	0.98544	0.578885	0.132472	1.29748	-0.0295335	-0.46541	0.814927
ATP6V0D1	V-type proton ATPase subunit d 1	R4GN72;F5GYQ1;P61421;J3QL14	R4GN72;F5GYQ1;P61421;J3QL14;H3BQJ1	5857900000	12	0	54.397	Pattern3	1.358	1.01185	0.683284	1.43225	0.100914	0.0644191	1.61539	0.812251	0.475055	0.629023	1.76094	0.658559	0.606214	0.643177	0.559564	0.497761	0.908847	-2.15917	-0.616827	0.928084	0.84011	-0.00326899	-0.0472875	0.704157	1.08839	0.289375	0.213479	0.979728	-0.595807	NaN	0.607988	-0.37836	0.254314	0.838395	0.36795	0.496277	0.667741	0.71565	-3.26633	0.038206	-0.377318
ATP6V1A	V-type proton ATPase catalytic subunit A	P38606-2;P38606	P38606-2;P38606;C9JVW8;C9JA17	42499000000	32	0	323.31		-0.0492982	-0.0819939	0.776022	0.154437	-0.0562155	0.768621	1.21446	0.614281	0.26832	0.296063	1.25464	0.626243	0.119554	0.429831	0.512716	0.277097	1.10201	0.612935	0.706475	0.972967	-0.254972	0.922965	0.322546	0.450937	0.844932	0.211398	0.990058	0.617556	0.809509	0.826248	0.503274	1.27094	0.414524	1.5399	0.768134	0.559054	0.555067	0.373317	0.856582	0.576617	-0.233979
ATP6V1B2	V-type proton ATPase subunit B, brain isoform	P21281;H0YC04	P21281;H0YC04;E5RGH6;H0YAT8	19680000000	28	0	323.31		-0.477032	-0.440924	1.26984	0.456828	0.125437	0.694144	1.38447	0.926	0.921638	0.900896	0.651945	0.545843	0.799701	0.321019	0.686347	0.827898	0.904895	0.526383	0.804509	1.51616	0.817801	1.26962	1.05036	0.952584	0.907226	0.46186	1.74538	0.881782	1.11644	0.851532	0.696153	1.08058	1.42327	0.317889	0.901292	1.06319	0.852498	-0.190687	1.07635	-0.478837	-0.194978
ATP6V1E1	V-type proton ATPase subunit E 1	P36543-2;P36543;P36543-3;C9J8H1	P36543-2;P36543;P36543-3;C9J8H1	9130400000	13	0	157.28		0.457985	-0.153706	1.08652	0.670023	0.78761	1.01889	1.23512	0.529017	0.844358	0.225293	2.27128	0.960729	0.863526	-0.0499815	0.817445	0.402178	2.14558	0.863527	0.816928	1.264	0.0630553	1.47022	0.252754	1.36237	0.99969	1.03074	1.32081	0.855043	0.883554	1.16287	1.40311	1.39664	0.896622	1.85492	0.322385	1.02314	0.225291	0.329006	1.66638	0.512609	0.404944
ATP6V1G1	V-type proton ATPase subunit G 1	O75348	O75348;F2Z307	11135000000	6	0	323.31		0.996036	0.914224	1.68168	1.27808	1.01331	0.755855	2.2101	0.852674	0.999858	1.1719	1.94256	1.73931	1.37386	0.936022	0.908654	1.45753	1.36197	-1.825	1.60157	1.91409	0.628186	1.59015	0.436631	0.425104	0.824921	0.781547	1.96873	1.00375	1.40454	2.13369	1.25227	1.64441	0.957213	1.57511	0.735911	1.17201	0.881909	0.153396	1.57687	2.3443	-0.581621
ATP6V1H	V-type proton ATPase subunit H	Q9UI12-2;Q9UI12;G3V126	Q9UI12-2;Q9UI12;G3V126;E5RG49;E5RHH0;E5RK31;E5RJG1;A0A0D9SG68;H0YB41	6296900000	15	0	262.5		0.523686	-0.890772	0.542995	0.445333	-0.258105	1.06393	1.3566	0.528334	0.698748	-0.12759	1.60129	1.08491	0.564339	0.652789	0.962816	1.07727	1.45455	0.601263	0.210643	1.56707	0.495404	1.00348	0.152504	0.403614	0.489427	0.920264	0.926017	0.542044	0.802004	1.41644	0.70969	0.83386	0.685081	1.39527	0.574943	0.42683	0.477601	0.113269	0.663228	0.348269	-0.692998
ATXN10	Ataxin-10	Q9UBB4;Q9UBB4-2	Q9UBB4;Q9UBB4-2;B1AHE4	6752900000	23	0	323.31		-0.249161	1.47028	-0.734792	-0.138424	0.960635	0.400447	0.547691	-0.560872	-1.2268	-0.142475	-0.0342571	0.177674	0.475341	-0.382437	-0.321189	-2.12284	-0.99206	0.657874	1.04742	-0.510065	-0.581347	0.306792	-0.435974	-0.776231	-0.709588	0.713778	0.326597	-0.876684	-0.404137	0.206854	1.09789	-0.539188	0.221426	0.437763	-0.415765	-0.131803	-0.120279	-0.503104	0.144708	-0.493275	-0.120079
ATXN2	Ataxin-2	Q99700-4;Q99700;H0YH87;V9GY86;Q99700-2;F8VQP2;Q99700-5	Q99700-4;Q99700;H0YH87;V9GY86;Q99700-2;F8VQP2;Q99700-5	2825200000	22	0	323.31	Pattern3	-1.33643	-1.11809	-0.713617	NaN	0.351124	-0.183849	-2.21632	-1.26007	0.32372	-0.590005	-0.0373559	0.303231	-0.662125	-0.583268	-1.01107	-0.646777	-2.83591	-2.19249	0.111155	-0.647742	NaN	0.0114244	NaN	NaN	0.253693	0.523965	0.378894	NaN	NaN	NaN	-0.911514	0.0141076	-0.456358	0.178483	-0.215283	-0.902236	-0.775711	0.1464	-2.09602	NaN	0.328227
ATXN2L	Ataxin-2-like protein	Q8WWM7;Q8WWM7-6;Q8WWM7-8;Q8WWM7-5;Q8WWM7-4;Q8WWM7-2;Q8WWM7-3;Q8WWM7-7	Q8WWM7;Q8WWM7-6;Q8WWM7-8;Q8WWM7-5;Q8WWM7-4;Q8WWM7-2;Q8WWM7-3;Q8WWM7-7;H3BSK9;H3BSQ5;H3BRB0;A0A0C4DGL7	20105000000	38	0	323.31	Pattern3	-0.565992	-0.982968	-0.944761	0.138008	-0.287304	-0.285631	-0.761173	-1.27429	0.242793	-0.319823	-0.573527	-0.966738	-0.602745	-0.510751	-0.899889	-0.506127	-0.799722	1.32942	-0.653382	-0.584363	-0.570413	-0.158166	-0.443208	-1.4091	-0.542856	-0.336208	-0.451319	-0.443147	-0.155527	-0.719788	-1.06514	-0.530717	-0.186753	-0.045247	0.446165	-0.0433792	-1.25225	0.130733	-1.44441	-2.39304	-0.670555
AUP1	Ancient ubiquitous protein 1	Q9Y679-2;Q9Y679;Q9Y679-3	Q9Y679-2;Q9Y679;Q9Y679-3	5227500000	14	0	175.13	Pattern3	-0.208774	-0.753951	-1.02757	-0.178783	-0.260927	-2.32553	NaN	-0.600546	0.280385	-1.44095	-0.226996	-1.0879	-2.96495	-0.0692308	0.428234	-0.619277	NaN	-0.0979468	-0.254124	-0.857889	-0.347504	-0.180158	-0.893048	NaN	0.150621	-2.65278	NaN	NaN	-0.734644	NaN	2.32843	-0.326146	0.447501	NaN	NaN	0.552456	-0.873629	0.724305	-2.73327	-2.55924	-1.09607
AZGP1	Zinc-alpha-2-glycoprotein	P25311	P25311	89290000000	28	0	323.31		1.72199	1.41607	2.20657	3.87654	2.74087	2.36689	1.77345	2.94818	0.568832	3.47306	1.10673	3.41457	2.93489	-0.0845785	2.0158	2.51298	6.97749	0.532033	2.75495	2.31459	3.39567	1.1531	2.00935	2.83561	2.2695	-2.70016	2.25863	1.38737	-1.50365	3.32626	3.89139	0.959987	3.37495	1.17044	2.21236	0.768928	2.57941	3.03443	3.29065	3.6196	3.56084
B2M	Beta-2-microglobulin;Beta-2-microglobulin;Beta-2-microglobulin form pI 5.3	H0YL18;P61769;F5H6I0;H0YLF3	H0YL18;P61769;F5H6I0;H0YLF3	59326000000	6	0	323.31		1.34307	3.95787	3.43272	2.16385	0.505433	1.04102	1.76896	3.41399	1.77855	2.49138	2.00189	2.65325	2.60513	3.91226	2.061	1.16556	1.7575	1.38123	1.13404	2.26904	4.01421	3.51163	4.43573	2.99207	3.88043	1.59171	3.18199	3.14674	3.64998	3.43629	2.92441	NaN	2.10979	NaN	1.93279	4.17936	2.08045	2.74481	2.27964	1.75588	0.554381
BAG3	BAG family molecular chaperone regulator 3	O95817	O95817;C9JFK9	25661000000	36	0	323.31		-0.741475	-0.460167	-0.663244	0.0217954	-1.36982	0.453065	0.449516	-0.535488	-1.4682	-0.71945	-0.565071	-1.47723	-1.2663	-1.74958	-2.03413	0.591535	-0.655733	-1.46258	-1.58848	-1.21942	-0.769733	-0.794911	-0.582681	-0.106538	-0.0640936	-0.374079	-0.593543	-0.0873617	-1.27649	-1.04629	-0.680923	-0.833736	-1.49624	-0.563637	-0.141403	-0.425725	-0.816272	-0.933707	-1.55668	0.456745	-2.10481
BAIAP2	Brain-specific angiogenesis inhibitor 1-associated protein 2	Q9UQB8-2;Q9UQB8;Q9UQB8-3;Q9UQB8-5;Q9UQB8-4;Q9UQB8-6;I3L4C2;B4DWA1	Q9UQB8-2;Q9UQB8;Q9UQB8-3;Q9UQB8-5;Q9UQB8-4;Q9UQB8-6;I3L4C2;B4DWA1;I3L2M4;I3L327;I3L1C8;I3L3C6;I3L0M4;I3L526;I3L125;I3L3J7;I3L113;I3L3C5;I3L2J6;I3L0Y9;I3L4A3	10421000000	30	0	323.31		-0.244445	-1.1196	-0.725628	0.10908	-0.139261	0.15513	-0.0824114	0.552043	0.64367	-0.615596	-0.23093	-0.64145	-0.327526	-1.16309	-1.33721	-0.491252	-0.718423	-0.394964	-0.364816	-0.301077	0.140428	-1.11556	-0.152093	-0.490882	0.344722	-0.318253	-0.683186	0.0201439	-1.21798	-0.626155	-0.152363	-1.82246	-0.709477	-0.590619	-0.243625	-1.68294	-0.88114	0.126435	0.621382	-0.421215	-0.163611
BANF1	Barrier-to-autointegration factor;Barrier-to-autointegration factor, N-terminally processed	O75531	O75531	34746000000	15	0	323.31		-1.89658	-0.29056	0.81852	0.493079	0.916327	0.175329	-0.155454	-0.834549	0.624108	0.499481	0.0352449	0.158727	-0.272847	-0.660384	0.0847111	NaN	-1.45991	-1.7504	0.616549	0.626856	0.587233	0.476183	-0.634616	-0.684478	0.0917171	-0.414496	0.109689	-0.0422332	0.281893	-0.086229	-0.220256	-1.66833	0.614342	0.569568	1.2473	-0.0171999	0.0487074	-0.116148	1.10914	-2.92179	0.0986378
BAP18;RNASEK-C17orf49;C17orf49	Chromatin complexes subunit BAP18	Q8IXM2;Q8IXM2-3;H0YIS7;F8W038;F8W1H0	Q8IXM2;Q8IXM2-3;H0YIS7;F8W038;F8W1H0	6804000000	13	0	135.11		0.313882	-0.708664	0.231998	-1.61788	-0.29372	0.906455	0.724287	0.142104	0.515597	-0.0155605	-0.14613	-0.884964	-0.108792	0.308691	-0.683088	1.82379	-0.147751	-1.44927	1.61833	0.826522	0.475623	-0.331371	0.86817	0.929325	-0.112061	-2.81879	1.03116	0.784419	0.363925	1.59448	1.11101	1.51801	0.58344	-2.09766	0.470485	0.892077	-0.119041	-0.214013	1.22466	0.680192	0.335835
BAT3;BAG6	Large proline-rich protein BAG6	A0A024RCR6;A0A0G2JK23;P46379-2;P46379;P46379-3;A0A0G2JL47;P46379-5;P46379-4	A0A024RCR6;A0A0G2JK23;P46379-2;P46379;P46379-3;A0A0G2JL47;P46379-5;P46379-4;X6REW1;A0A0G2JJM1;F6S6P2;H0Y710;F6UR09;F6U1F2;F6XTU0;A0A0G2JJR8;F6WML8;F6VEM6;F6X9W3;F6U341;H0Y4L1;F6TC96;H0Y7K4;H0Y759;A0A0G2JJ92;A0A0G2JIB3;A0A0G2JIA9	26080000000	34	0	323.31		-0.301979	0.509879	0.105531	0.23136	-0.212987	0.120246	0.428669	-0.221683	0.651426	-0.0849445	-0.576864	0.332854	-0.746845	-0.0686045	-0.102127	-1.07705	-0.51143	-0.426046	-0.11437	-0.665542	0.270645	-0.22371	0.852312	0.00505836	-0.0551846	0.395835	-0.00330087	0.258124	-0.682527	0.163359	0.280644	-0.221133	-0.00191495	-0.218258	-0.598485	-0.165305	-0.119936	0.783559	0.428704	-0.117244	-0.241386
BAX	Apoptosis regulator BAX	Q07812-5;Q07812-8;Q07812;Q07812-2;Q07812-7;K4JQN1	Q07812-5;Q07812-8;Q07812;Q07812-2;Q07812-7;K4JQN1;I6LPK7;Q07812-6;Q07812-4;H0YA56	6389900000	9	0	323.31		-1.65443	-0.668674	0.616028	-0.444796	-0.0938549	-0.623483	0.139995	0.34991	-0.733541	-0.589353	-2.25593	NaN	1.31297	NaN	-0.347165	-2.06846	NaN	1.24849	0.252791	-0.022799	-2.31788	-0.449744	0.175306	-0.856144	-0.995501	-1.46482	-0.370577	-2.78376	-0.135751	-2.59566	0.237487	-0.0232801	-0.661654	-0.328421	-0.615116	-1.05545	-1.64409	-0.647428	0.412536	0.442526	0.0922564
BAZ1A	Bromodomain adjacent to zinc finger domain protein 1A	Q9NRL2;Q9NRL2-2	Q9NRL2;Q9NRL2-2;A0A087WWN7	165780000000	26	0	262.43		-0.256654	-3.01876	-0.515722	-0.185142	-0.0983182	-0.923442	-0.885669	-0.797652	-0.521033	0.0548178	-1.25009	-1.45083	-0.171982	-0.921021	-0.816113	-0.815558	1.85928	-0.889203	-0.135478	0.602762	0.478309	-0.154859	0.200423	0.484069	0.345049	-0.297667	-0.94795	2.03423	-3.24766	-0.582754	-0.520547	0.223654	-1.83066	-0.22047	0.382165	-0.579233	-0.925668	-0.351416	-0.429436	0.137872	-0.12047
BCAM	Basal cell adhesion molecule	P50895;A0A087WXM8;K7ENU8	P50895;A0A087WXM8;K7ENU8;K7ERB7	5770600000	27	0	323.31		-0.0470059	0.863035	0.491032	1.545	1.31363	1.31546	1.80128	1.50812	2.29393	2.51787	1.6321	1.5008	1.9917	-1.14998	1.94394	1.52116	2.3948	-1.23173	0.453967	2.23955	1.31309	-0.173912	0.276212	1.25754	2.51769	0.146366	2.32359	1.95315	-1.74978	0.763387	-1.37583	-0.269288	1.32881	2.51321	0.864686	0.0847939	0.88608	1.31674	-2.73041	-0.528834	1.28652
BCAP31	B-cell receptor-associated protein 31	P51572;P51572-2	P51572;P51572-2;C9JSP1;C9JQ75;C9J0M4;C9JMD7;C9JM14	35387000000	23	0	323.31		0.402467	-1.83855	NaN	-0.270247	-1.92172	-0.845824	0.124296	-0.184956	0.235708	0.00706506	0.515858	-0.144085	-0.353702	-0.340431	0.313903	-0.267051	0.599581	-0.405318	-1.36155	0.00893795	-0.878966	-0.633909	-0.331376	0.448583	0.217521	0.141915	-0.601227	-0.325774	-0.442841	-0.861792	-0.911245	-0.407265	-0.175773	0.251518	-1.69453	0.434465	-0.622386	-0.139708	NaN	-0.463193	-1.2281
BCAS2	Pre-mRNA-splicing factor SPF27	O75934	O75934	8427700000	16	0	323.31		-1.31115	-0.673122	-0.751118	-0.974572	-1.6143	-1.48502	-1.69216	-0.849328	NaN	-1.17883	-1.46337	-1.14229	-0.722805	-1.59768	-1.31929	-1.44971	-2.33602	-3.36575	-1.46609	-1.06951	-2.41369	NaN	NaN	-3.12359	-1.06347	-2.83854	-0.393063	NaN	-1.11915	-0.801805	-2.13936	NaN	-0.681315	-1.06285	-0.495818	-0.985574	-0.879946	-0.944498	-0.54191	-0.618737	-1.35403
BCAT2	Branched-chain-amino-acid aminotransferase;Branched-chain-amino-acid aminotransferase, mitochondrial	M0QXF9;O15382;B3KSI3;M0QZ10;O15382-2;M0QZP4	M0QXF9;O15382;B3KSI3;M0QZ10;O15382-2;M0QZP4;M0R2K7	18090000000	17	0	323.31		2.39147	2.24188	0.401628	0.377145	0.939598	0.659236	0.199036	0.0995229	-0.933907	0.102713	-0.0910494	-0.174938	-0.396742	-0.811462	0.497017	-0.0728406	-0.620502	-0.147175	-0.717481	-0.198763	0.221148	0.0340305	0.97335	-0.5202	3.66119	-0.718894	1.28393	0.307848	-0.945308	-0.104703	-0.799235	-0.954373	0.5241	0.178422	0.132496	-1.22773	-0.538459	1.1473	-0.293714	-0.0760958	0.380143
BCCIP	BRCA2 and CDKN1A-interacting protein	Q9P287;Q9P287-3;Q9P287-4	Q9P287;Q9P287-3;Q9P287-4	11376000000	15	0	323.31		-2.44913	-1.833	-1.35926	-1.61925	-1.07841	-1.62199	-0.816958	-0.620978	-2.24792	-1.44257	-1.06529	-1.59385	-0.79442	-0.701466	-2.01211	-0.8611	-0.696327	-2.01484	0.62655	-0.435699	-0.948641	-1.4162	-0.973759	-0.98136	-1.74041	-2.83775	-1.5088	-0.999397	-0.495591	-0.434085	-0.31726	-1.48015	-1.07826	-1.54475	0.0564411	-0.901194	-0.938375	-2.10518	-0.786179	-0.424141	-1.13855
BCKDHA	2-oxoisovalerate dehydrogenase subunit alpha, mitochondrial	F5H5P2;P12694;P12694-2;F5GXU9;M0R0C8	F5H5P2;P12694;P12694-2;F5GXU9;M0R0C8;H0YH31	5786900000	18	0	323.31		-0.13399	1.29095	0.162298	1.48509	1.28909	0.111555	0.502059	2.17245	0.943869	0.179171	0.956576	0.928336	0.409974	-0.619734	0.525161	1.02114	1.10666	0.279839	0.885178	0.77497	1.36244	1.41785	1.75663	-0.0523783	1.27057	0.614521	0.854091	0.858421	1.15241	0.955585	0.0208779	0.462603	2.40112	0.894443	1.3452	-0.0114512	0.806942	0.935275	0.6432	0.518173	1.17219
BCL2L2	Bcl-2-like protein 2	Q92843-2	Q92843-2;G3V5A9;G3V4B7;Q92843;G3V3B7;G3V3G8;H0YJC7	10391000000	14	0	284.23		-1.11819	0.748575	0.524974	-0.396692	-0.746	-0.782928	0.296551	-0.904278	0.317969	-0.372028	-0.191913	-0.208629	-0.0829872	-0.711311	-0.105835	-1.34473	-1.15146	-0.0444373	-0.366098	-0.6784	-3.21955	-0.130503	-0.13251	-0.996866	-0.118874	-0.907636	0.632836	NaN	0.125468	NaN	-1.11358	-2.36225	-0.463514	NaN	0.0839187	-0.489647	-0.288334	0.116513	-1.89323	-2.71664	-0.288981
BCLAF1	Bcl-2-associated transcription factor 1	Q9NYF8-2;Q9NYF8;Q9NYF8-4	Q9NYF8-2;Q9NYF8;Q9NYF8-4;H0YF14	26781000000	35	0	323.31		0.165194	-2.26482	-2.78242	-0.786725	-1.12928	-0.811721	-2.16519	-0.95116	-0.723875	-1.04476	-0.89439	-1.37146	-0.727646	-0.947807	-0.83881	-0.103857	-0.53778	-0.384227	-0.551012	-1.18744	-1.11539	-0.609965	-1.41178	-1.20877	-2.5955	-1.55875	-0.538319	-1.04669	-0.182431	-0.579773	-0.844936	-1.16745	-0.471138	-0.400385	0.0239297	-1.07698	-1.61916	-1.01693	-0.744416	-2.472	-0.798388
BDH1	D-beta-hydroxybutyrate dehydrogenase, mitochondrial	Q02338;E9PCG9;C9K0G7	Q02338;E9PCG9;C9K0G7;H7C2W1;A0A0G2JRH6;C9JM78;C9JQ90;A0A0G2JRX6;C9JEB9	8078900000	15	0	248.13		-3.16712	-0.10459	-2.07304	-0.525367	-0.0571194	-0.319967	-0.0440365	-0.107011	-1.11819	-0.714827	0.0642691	-0.466724	0.152433	-1.74003	-0.553191	-0.961745	0.0715849	-1.67244	-1.20388	-0.373264	0.119255	-0.606134	0.623672	-1.15669	-0.478408	-1.80737	-1.41395	-1.1023	-0.327011	-1.43319	-0.576356	-0.704046	-0.517578	0.0424859	0.747292	-1.38311	-1.27327	-0.206165	-0.0471322	-0.827379	-0.435818
BGN	Biglycan	P21810	P21810;C9JKG1	31005000000	20	0	323.31	Pattern4	2.98558	4.57712	3.45472	4.26214	4.23552	2.64706	4.04313	5.74282	2.61618	5.16462	4.29216	5.43868	4.53366	3.98017	3.77102	3.56587	7.70877	2.80903	4.30213	4.72807	NaN	5.41469	4.92206	7.35468	2.81259	6.1574	5.72232	6.06694	4.15069	NaN	NaN	6.39418	4.0822	2.65408	5.01886	3.38001	5.41597	5.10567	5.57169	4.00659	4.02957
BIRC6	Baculoviral IAP repeat-containing protein 6	Q9NR09	Q9NR09;H7C094;H7C3P0;REV__Q96C03;REV__Q96C03-3	3951000000	60	0	323.31		-0.887828	-1.28622	-1.62337	0.051316	-0.732869	-0.650201	-0.51382	-0.589989	-0.18225	-0.689732	-0.737653	-0.229057	-1.42227	0.163662	-0.103851	-0.986247	0.767241	-0.527169	-0.536213	-0.798743	-0.293658	-0.0808244	0.164034	0.00289184	-0.389037	0.758037	-0.0364513	-0.524936	-0.630509	-0.983452	-1.15323	-0.526185	-0.584939	-0.369071	-1.28121	-1.21065	-1.29124	0.136497	-0.311707	-1.23959	-0.477368
BLMH	Bleomycin hydrolase	Q13867;K7ES02;K7ESE8;J3KSD8	Q13867;K7ES02;K7ESE8;J3KSD8;J3KS79;K7ENH5;K7EMJ3	8627900000	24	0	298.89		-0.941073	-1.55627	-0.952271	-1.38988	-2.40547	-1.60691	-1.08318	-0.296702	-0.161516	0.0942306	-0.561655	1.98233	-1.25771	-1.07162	0.0235078	-0.216064	-0.491105	-0.250889	-0.30213	-0.818596	0.0669307	-0.233785	-1.41238	-1.17381	-1.5206	-0.748418	-0.308646	-1.7267	-0.640428	-3.2235	-0.177704	-0.659652	-1.3254	0.2113	-1.22174	-1.22065	-0.488911	-0.879298	0.638765	0.964134	-2.37307
BLOC1S3	Biogenesis of lysosome-related organelles complex 1 subunit 3	Q6QNY0;K7EN58	Q6QNY0;K7EN58;K7ELZ0	1941300000	8	0	323.31	Pattern3	2.38659	NaN	NaN	2.1027	1.68489	2.34027	NaN	2.73166	1.11811	NaN	1.34336	1.75216	1.66573	2.25115	1.7172	NaN	NaN	NaN	NaN	NaN	2.18942	1.25967	1.41982	1.2223	0.0779882	-2.70865	0.600402	1.31647	2.30329	NaN	1.07797	0.985642	1.32168	0.465632	2.26525	1.29861	2.58338	NaN	NaN	3.79223	1.47092
BLVRA	Biliverdin reductase A	P53004	P53004;C9J1E1	26820000000	23	0	323.31		0.812617	0.57719	1.04627	-0.597007	1.36663	2.29909	0.786231	0.492459	0.0537519	1.16455	0.00642151	0.10086	-0.102505	0.721265	0.0639247	0.412573	0.855481	1.35316	0.29412	0.934739	1.2044	0.305647	0.49782	0.939633	2.58505	0.864814	0.3676	1.4171	0.870534	0.900542	2.56536	0.719243	-0.417223	2.33411	0.492626	0.431744	0.752491	1.03779	1.29614	0.973096	1.38767
BLVRB	Flavin reductase (NADPH)	P30043;M0R192	P30043;M0R192;M0QZL1	72392000000	21	0	323.31	Pattern2	-0.253008	1.61733	1.23804	0.627401	0.881252	1.42369	0.944832	0.219584	-1.45677	0.493042	0.0371759	-0.227042	-0.327374	-0.780905	-0.101804	-0.208274	-0.424304	-1.68615	-1.45088	0.785167	0.447768	-0.54947	0.433682	0.0866478	1.35147	-1.49017	-0.22687	-0.145055	-0.66323	-0.214147	0.480667	0.159845	-0.689669	0.404153	0.495322	-0.332101	1.55457	0.320338	0.783315	1.02146	1.37586
BOLA2;BOLA2B	BolA-like protein 2	Q9H3K6;Q9H3K6-2;H3BV85;H3BTW0;A0A0B4J295	Q9H3K6;Q9H3K6-2;H3BV85;H3BTW0;A0A0B4J295	26497000000	6	0	323.31		-0.919587	2.27959	0.738084	0.394311	-0.1092	-0.813212	-0.44695	0.304679	-1.44851	-0.515477	-0.576253	-0.477811	-0.718392	-0.961477	-1.87431	-1.18522	-1.67319	-1.05475	-1.70149	-0.936748	1.77879	-0.384663	1.23094	-0.27113	-0.531326	-2.79094	NaN	0.507756	NaN	NaN	0.290986	0.999748	NaN	NaN	-0.37294	-0.162684	0.0170305	0.884522	-2.28288	-0.400792	-0.466385
BOP1	Ribosome biogenesis protein BOP1	Q14137;Q14137-2	Q14137;Q14137-2;A0A075B729	4892500000	27	0	323.31		-0.465141	-0.49403	-2.83557	-1.95017	-1.68591	-0.53796	-1.12879	-0.669969	-1.99663	-2.14186	0.0230899	-2.23272	-1.15089	-1.13222	-1.14519	-1.76741	NaN	-0.0356308	-0.22643	0.158351	NaN	-2.54269	NaN	0.185818	-2.72365	-2.47433	-1.93375	NaN	-1.3257	NaN	NaN	NaN	-1.22184	NaN	NaN	-2.86937	-2.29816	-1.93427	-2.11826	-1.38859	-1.34427
BPHL	Valacyclovir hydrolase	Q86WA6;Q86WA6-2;B4DML3	Q86WA6;Q86WA6-2;B4DML3;Q49AI2;H7C0M3;F2Z2Q1	7201100000	12	0	75.192	Pattern3	-0.29927	1.59673	0.185912	1.20264	1.70745	1.22617	-0.486439	0.806623	-0.1745	0.99798	-0.597109	0.253714	0.712673	-0.800302	1.30913	-0.457121	-0.0574851	-0.649591	1.25734	0.0868503	2.47903	0.802559	1.08589	NaN	2.65573	-0.194052	0.954382	-2.44849	0.927558	-1.89009	-2.29756	1.03884	0.891549	NaN	-2.30698	NaN	-1.28445	1.48039	-1.1158	-0.206095	1.53643
BPNT1	3(2),5-bisphosphate nucleotidase 1	O95861-4;O95861;O95861-2;A6NF51;O95861-3	O95861-4;O95861;O95861-2;A6NF51;O95861-3;F8W1J0;F8VZG4;F8VVW8;F8VRY7	32366000000	21	0	323.31		-0.405421	-0.420257	-0.15799	-0.53434	0.535679	0.164187	-0.546525	-0.59835	-1.35443	-0.619394	-1.25288	-0.765424	-0.792671	-1.10187	-0.25717	0.397276	0.967994	-1.65147	-0.535097	-0.97247	-0.279584	-0.458145	-0.701818	-0.661231	-0.633559	-2.20981	-0.109613	-0.472902	0.516026	-0.589629	-0.0968149	-1.23689	-0.324325	-0.290955	0.700312	-1.33288	-0.20759	-0.228168	-0.316795	-0.420401	-0.321046
BRAT1	BRCA1-associated ATM activator 1	Q6PJG6	Q6PJG6;Q6PJG6-3;Q6PJG6-2;F8WDN5	2485200000	22	0	219.88		-0.419549	-0.473188	0.273408	-0.667508	-0.319285	-0.198412	-0.0676246	-0.436484	-0.138156	-0.854453	-1.52937	-0.390086	NaN	-1.26481	-0.651834	-1.03801	-1.58332	-3.43101	-0.476792	-1.34095	0.272457	NaN	-0.699601	-0.730481	-0.457488	-1.63836	0.408429	-0.645757	-2.82177	-0.165604	-1.065	-0.623199	NaN	NaN	-1.27493	-0.323552	-0.641773	0.218446	-0.252061	-1.85484	-0.224065
BRCC3	Lys-63-specific deubiquitinase BRCC36	P46736-2;P46736-3;P46736;A0A087WZR3;H9KVA9;A0A0D9SF50;X6RJS7;P46736-4;P46736-5	P46736-2;P46736-3;P46736;A0A087WZR3;H9KVA9;A0A0D9SF50;X6RJS7;P46736-4;P46736-5;A0A0A0MS96	4762100000	12	0	131.3		0.388637	0.62245	1.055	1.22645	1.32604	1.04447	0.28673	-0.530372	0.254788	0.777064	0.312239	0.353389	0.559182	0.997747	0.289601	0.187997	0.633119	-0.290024	0.686457	1.16311	0.515262	0.31254	1.16694	0.602143	0.568081	0.469439	0.75347	0.17567	0.564273	0.595618	0.693245	0.62768	0.571066	0.75083	0.32049	0.344992	0.924476	0.440001	1.12143	0.477323	1.30553
BRD4	Bromodomain-containing protein 4	O60885;O60885-2;O60885-3;M0QZD9	O60885;O60885-2;O60885-3;M0QZD9;M0QYW0;M0R0H4;Q58F21-5;Q58F21-4;Q58F21;Q58F21-3;Q58F21-2	6767800000	28	0	178.2	Pattern3	-0.321975	-2.20213	-2.12043	-0.156965	-1.11056	-0.597257	-1.39459	-1.20317	-0.0747801	-0.577521	-1.35945	-0.879715	-0.331669	-0.953345	-0.646841	-1.01611	-1.80174	0.192132	-0.961109	-1.32834	NaN	-0.314853	NaN	NaN	-2.08888	-3.22239	-0.685661	-1.54498	-0.12977	-2.12549	NaN	-0.407795	-0.043329	0.0690231	-0.953783	-0.305853	-0.391669	-0.804714	-2.28596	-1.0435	0.178917
BRIX1	Ribosome biogenesis protein BRX1 homolog	Q8TDN6	Q8TDN6	11773000000	20	0	323.31		-0.828985	-1.37378	-1.8344	-2.48321	-2.36509	-2.44572	-2.26606	-1.63469	-2.58232	-2.55503	-2.34474	-1.80535	-1.05324	-1.42632	-1.55866	-3.55482	-2.15254	-1.08875	-0.72353	-0.747536	-1.08601	-1.1042	-2.57398	-2.52956	-1.4963	-1.2714	-2.4675	-2.8264	-1.61032	-1.68839	-0.947724	-0.986933	-1.04854	-1.23261	-1.15911	-1.4292	-0.990444	-1.98744	-1.20602	-1.08672	0.442645
BRK1	Protein BRICK1	Q8WUW1;Q8WUW1-2	Q8WUW1;Q8WUW1-2	7517800000	13	0	128.11		0.417813	2.28815	2.06752	1.35034	0.964697	1.24395	1.38593	-0.133899	0.114519	0.436419	1.07041	-1.99852	1.6916	1.57515	0.816564	0.838429	0.748166	-2.60008	0.943935	0.277832	-2.85992	1.29036	0.0324497	1.74081	NaN	-0.260099	0.313833	NaN	1.13966	1.78726	-0.0622641	1.74254	0.00209563	-0.251755	-0.224384	1.01981	1.10656	1.07209	-3.96096	-0.375037	0.492508
BROX	BRO1 domain-containing protein BROX	Q5VW32;F5GXQ0;Q5VW32-2	Q5VW32;F5GXQ0;Q5VW32-2;Q5VW33	11300000000	13	0	323.31		0.58099	-0.85773	-0.376608	-0.408389	0.432768	1.17686	-0.677837	-0.0735467	-0.584315	-0.770572	-0.677546	-0.966067	0.00968838	-1.84067	-0.653735	0.403312	-0.0768121	-0.630287	-1.99342	-0.427766	0.0763526	0.00740999	-0.633583	-0.967495	0.327946	-0.638743	1.15659	-0.426761	-0.699742	NaN	0.0233929	-1.70842	-0.917623	0.172549	0.492684	-1.47174	-1.04709	-0.206426	0.209832	-0.29807	-0.0692513
BSG	Basigin	P35613-2;P35613;A0A087X2B5;P35613-4;A0A087WUV8;I3L192	P35613-2;P35613;A0A087X2B5;P35613-4;A0A087WUV8;I3L192	39208000000	10	0	323.31		-1.18931	-1.31611	-1.1597	-1.4257	-1.60315	-1.17862	-0.50872	-0.244373	-1.13304	-0.504401	-1.77181	-0.396681	-0.986935	-0.756457	-1.21433	-0.279965	0.853455	0.142832	0.557824	-0.446635	-0.858108	-0.863399	-1.15336	-0.208678	-1.37468	0.0259249	-0.218255	-0.023951	-1.95809	0.310713	0.774704	-0.318143	-0.797637	-1.19263	-0.373692	0.507234	-1.16061	-1.13265	0.607002	0.315647	-1.33102
BTF3	Transcription factor BTF3	P20290	P20290;H0Y9Y1	45469000000	17	0	323.31		0.254967	0.584468	1.19182	0.47835	0.496492	0.324011	0.201992	-0.08131	0.256415	-0.0470869	0.608091	-0.231818	-0.300074	0.259346	-0.0455173	-0.521763	0.136049	0.0478199	0.0472789	-0.502508	0.200772	-0.0469776	0.412381	0.0530049	-0.476123	-0.557555	0.0521847	-0.0172181	-0.127814	0.146664	0.972598	0.316861	-0.21186	-0.419157	0.588957	-0.319466	0.697642	-0.103727	-0.178467	0.149182	-0.102064
BTF3L4	Transcription factor BTF3 homolog 4;Transcription factor BTF3	Q96K17;E9PL10;Q96K17-2	Q96K17;E9PL10;Q96K17-2;Q96K17-3	10577000000	9	0	323.31	Pattern3	-0.278853	1.82123	0.78796	1.23626	0.0162935	1.5267	0.875323	0.84146	1.19658	0.195902	0.202995	1.03416	0.23871	0.566127	0.368212	0.357133	0.00770536	1.21813	2.12532	0.453003	0.711924	-0.000686228	1.39584	-0.120951	0.929762	-1.82611	0.288191	NaN	-2.01862	0.200554	0.958197	0.674072	1.16121	0.789075	1.01587	0.753776	0.00913969	0.554442	-3.81158	-0.432762	0.26679
BUB3	Mitotic checkpoint protein BUB3	O43684-2;O43684;J3QT28	O43684-2;O43684;J3QT28;J3QSX4	24180000000	20	0	323.31		0.556337	0.399468	1.3315	-0.0433678	0.368674	0.198509	0.517265	-0.420221	0.319012	0.314349	-0.318905	-0.493718	-0.2072	-0.31142	-0.46343	0.665965	0.00552726	1.2028	-0.232176	-0.287794	-0.23916	0.00896842	0.198084	0.206273	0.280943	-0.623021	0.542055	0.339797	0.739567	0.242244	0.0234608	0.130381	-0.0319269	0.399506	0.247307	0.187287	-0.638646	0.447466	-1.42126	-0.242424	-0.550275
BUD31	Protein BUD31 homolog	P41223;C9JNV2;P41223-2;C9JCD9	P41223;C9JNV2;P41223-2;C9JCD9;F8WCN7	3155400000	10	0	83.058	Pattern3	-1.50401	-1.22243	-0.625511	0.41411	0.0727979	-0.626366	-1.30707	-2.12368	0.0862697	-0.284622	-0.474426	-0.128279	-0.161175	-1.14971	-1.36132	-1.92365	-3.29743	-1.87229	-0.187305	-0.89858	-0.536009	-0.0628543	-1.28979	-0.78214	0.26751	-0.383831	-0.325544	-0.777966	-0.122577	-0.748745	0.0813475	-0.57158	0.553045	-0.0419587	-1.80129	-0.621303	-1.46741	-0.0277261	-0.759405	-3.32029	0.405815
BYSL	Bystin	Q13895	Q13895;H7BY94	2441900000	24	0	273.84		-0.585632	-1.0772	-0.656877	0.495037	0.204638	-2.01333	-0.796624	NaN	-0.479827	-2.41977	-0.161444	-2.10567	-1.1435	-1.32488	-0.738475	-1.69076	NaN	0.142014	0.230137	-0.938042	0.0506176	-0.698379	NaN	-0.773994	-1.23491	-0.208301	NaN	-1.27874	0.136533	2.32667	-2.58865	-1.02723	-0.553821	-1.01513	-0.879858	-0.973202	-0.666295	-1.02399	-3.17542	-0.711896	-0.0493934
BZW1	Basic leucine zipper and W2 domain-containing protein 1	Q7L1Q6;Q7L1Q6-4;Q7L1Q6-3;Q7L1Q6-2;C9IZ80	Q7L1Q6;Q7L1Q6-4;Q7L1Q6-3;Q7L1Q6-2;C9IZ80;C9JFN4;H0Y503;C9J188;C9JWF5;C9JV57	21531000000	31	0	175.73		-0.341816	-1.45325	-1.08215	-1.32387	-0.58569	-0.912046	-0.685628	-0.887828	-0.379458	-1.21296	0.340252	-0.584817	-0.530744	-1.08201	-0.28494	-1.02861	-2.17991	-1.2963	-0.849955	-0.108799	-1.67947	-0.908347	-1.09132	-0.861886	-1.26297	-0.492941	-1.15725	-0.706401	-0.764505	-0.0356554	0.0176457	-0.0284015	-1.3888	-0.783344	0.609428	0.397978	-1.08172	-1.10083	-4.60437	-2.69295	-1.21345
BZW2	Basic leucine zipper and W2 domain-containing protein 2	E7ETZ4;Q9Y6E2;B5MCH7;Q75MG1;B5MCE7;E9PFD4	E7ETZ4;Q9Y6E2;B5MCH7;Q75MG1;B5MCE7;E9PFD4;E7EMS9;C9JF98;Q9Y6E2-2;E9PFE3;F8WDX8	13889000000	29	0	323.31	Pattern3	-0.37996	-0.565124	-1.50335	-0.593376	-0.814981	-0.220134	-0.602151	-0.0309466	0.443838	-1.58115	-0.983383	-0.674885	-1.07557	-1.5894	-0.228951	-0.811734	-0.699553	-0.7619	0.321019	-1.07141	-3.19478	0.390841	-0.966674	-2.57312	-0.141266	-0.0419652	-0.39033	-0.541996	-0.582399	0.266309	0.868348	-2.92025	0.0392041	-0.654255	-0.240324	-0.493004	-1.36501	0.786289	-0.856318	-0.190436	-1.24697
C11orf31;SELH	Selenoprotein H	A0A087WYP2;Q8IZQ5;H0YE28	A0A087WYP2;Q8IZQ5;H0YE28	3203800000	5	0	75.61	Pattern3	1.49439	3.08407	2.60609	2.23302	2.94719	2.11507	1.941	1.71631	1.78592	2.39453	1.16974	1.9288	2.09865	NaN	2.46584	2.73646	2.05966	-2.60633	2.06324	1.31004	2.20625	2.35942	2.22709	NaN	1.70513	NaN	2.48522	NaN	NaN	NaN	NaN	NaN	1.98763	2.19921	2.92256	1.95753	2.6214	3.0738	-3.82253	-0.702354	2.38124
C11orf54	Ester hydrolase C11orf54	Q9H0W9-2;Q9H0W9;A0A087WT99;E9PQS1;E9PJU8;Q9H0W9-4;Q9H0W9-3;E9PPB5	Q9H0W9-2;Q9H0W9;A0A087WT99;E9PQS1;E9PJU8;Q9H0W9-4;Q9H0W9-3;E9PPB5;E9PIP1;E9PSC3;E9PLC5;E9PLB3;E9PR95	7225200000	15	0	323.31		-0.697333	-1.07126	0.0585807	1.13188	0.253769	0.393981	-0.269387	0.350653	-0.942522	1.13529	-0.614405	-0.639774	-0.523273	-0.968494	-0.759431	1.49604	-0.222413	-2.01162	1.29893	0.555948	0.236133	0.304805	0.187015	-0.153903	-1.05269	-1.24749	-1.08965	-0.054442	-0.662613	0.828958	-0.694352	-0.438422	0.157758	1.16209	0.110124	-0.226752	0.480891	-0.0370511	-0.296983	-0.742985	0.450811
C11orf68	UPF0696 protein C11orf68	Q9H3H3-2;Q9H3H3-3;Q9H3H3	Q9H3H3-2;Q9H3H3-3;Q9H3H3	3823300000	11	0	66.215		-0.286983	0.183263	1.01928	0.749288	-0.665452	-0.687508	NaN	-0.75959	0.177579	1.09163	0.427971	0.716064	-0.422066	0.157174	-0.0584244	-0.00639787	1.36879	0.947896	0.976015	0.122148	-2.88547	0.495508	0.577078	0.0989591	-0.108164	-0.3175	0.111558	0.0300939	0.0858898	1.86545	1.09325	-0.502097	0.652685	0.392102	1.12759	0.305883	0.673606	-0.666275	0.0946613	-0.930991	-2.56038
C11orf73	Protein Hikeshi	Q53FT3;A0A087WYW7	Q53FT3;A0A087WYW7;E9PPG8	4059200000	5	0	71.125	Pattern2	-1.88852	-1.04516	0.291856	-1.04655	-0.891019	-2.05482	-0.757744	0.632759	-0.967703	-0.582901	-0.71577	-0.471797	-1.5004	-0.782199	-1.68179	-1.85034	-0.740782	-1.4444	0.0729813	NaN	-3.1278	-0.27935	-0.62349	0.561222	-2.30836	-2.61413	-2.08995	-1.12599	-2.25907	NaN	-0.130075	NaN	-0.805094	-0.713463	-0.779972	-0.314598	-0.0489513	-1.32925	0.405701	0.818549	-0.166596
C12orf10	UPF0160 protein MYG1, mitochondrial	Q9HB07;F8VR84	Q9HB07;F8VR84;H3BPH3	20914000000	16	0	323.31		-0.223167	0.781973	0.19201	0.0542318	0.844552	0.502851	-0.617438	-0.355954	-0.485204	-0.159834	0.140494	-1.21911	-0.274801	-1.47687	-0.802534	-0.296353	-0.508558	-0.797727	-0.464695	0.0273294	-0.262694	-0.438141	0.339102	-0.80408	0.241995	-0.663882	-0.14543	0.124123	-1.29243	0.179091	0.421529	-0.493458	-1.1689	0.486134	0.488225	-0.823819	0.542014	0.645494	-0.0584923	-0.528297	0.732236
C14orf166	UPF0568 protein C14orf166	Q9Y224;G3V4C6	Q9Y224;G3V4C6;G3V4E7	21968000000	25	0	323.31	Pattern3	0.26553	0.157183	0.30432	-0.198666	0.262541	0.402725	-0.0967852	-0.948315	0.946349	0.403169	0.618017	-2.23476	0.268866	0.526998	0.167174	0.332939	0.41572	1.00826	-0.109742	0.674885	-0.341374	0.265506	0.749409	0.192063	0.645918	0.32919	0.334	0.246052	-0.058934	-0.224542	-0.147789	-0.13341	-0.264162	0.129292	0.808834	-0.10139	0.980471	0.260446	0.258369	-0.542647	-0.199496
C16orf13	UPF0585 protein C16orf13	Q96S19;A0A087WYU2;Q96S19-3;Q96S19-5	Q96S19;A0A087WYU2;Q96S19-3;Q96S19-5	3355300000	9	0	106.07		2.55583	3.46257	1.18907	1.6189	0.883294	1.73356	-2.01103	1.70223	1.08823	0.421447	1.28894	0.596626	0.596275	-0.183472	0.233406	2.18576	1.71569	2.55335	1.31775	NaN	3.34546	0.739226	2.07937	0.515317	1.3428	NaN	1.3226	1.92753	0.435324	0.555174	1.12589	-0.0783213	0.816573	2.00119	2.07487	0.115635	1.77935	1.10053	-2.87496	0.956529	0.868256
C19orf25	UPF0449 protein C19orf25	E7EP72;Q9UFG5	E7EP72;Q9UFG5;K7EK56;Q9UFG5-2;K7ER12;K7EQW1;A0A087WUU5;K7ELZ1	1410100000	5	0	58.129		NaN	2.61796	2.72424	1.80716	2.59654	1.58826	2.10034	1.70472	2.28428	1.35821	NaN	1.28006	NaN	1.48462	NaN	1.83465	NaN	-1.05704	2.26467	NaN	2.04388	1.38344	2.39696	2.02843	0.426571	1.71232	NaN	NaN	-1.37854	2.12889	2.02496	1.56618	1.23483	NaN	2.22558	1.29638	NaN	1.23482	0.0117591	2.09442	1.89387
C19orf43	Uncharacterized protein C19orf43	Q9BQ61	Q9BQ61;K7EN60;K7ELS0	12939000000	10	0	239.71		-1.34987	-0.646742	0.382695	0.282281	-0.263865	-0.39017	-1.89422	0.967376	0.0613844	-0.962685	-0.675798	-0.181816	-0.412323	-1.06359	-0.516896	NaN	-1.95222	0.457421	1.23952	NaN	1.39372	0.910163	-1.28858	-0.971695	-0.39619	-0.324697	-0.0352351	NaN	0.545363	0.162735	0.794529	-0.864323	0.337519	-0.10772	1.6221	0.669821	-5.69355	-0.020314	1.39243	-0.618293	0.200446
C1orf123	UPF0587 protein C1orf123	Q9NWV4	Q9NWV4	5075500000	7	0	323.31		NaN	NaN	0.132521	-0.204067	NaN	-1.60456	-1.60684	-1.04846	NaN	-1.1323	-0.665308	-0.133582	-0.0669246	-1.56092	-0.502482	-2.23107	-0.232687	NaN	-2.04083	0.411724	-0.14458	-2.65818	-1.16027	-0.587043	-0.988564	-2.21732	-0.848273	NaN	-2.45326	NaN	-1.18238	NaN	-0.209488	1.4136	-1.23853	-0.72178	NaN	NaN	-3.01024	-3.0442	NaN
C1orf198	Uncharacterized protein C1orf198	Q9H425;Q9H425-3	Q9H425;Q9H425-3;Q9H425-2;E5RFY9;E5RI90	2459600000	15	0	218.97		-0.684654	0.138184	1.0992	0.990486	-0.753064	0.863155	NaN	-2.65178	0.362598	0.704167	0.312492	0.709414	-0.316625	0.848714	0.278126	-0.595166	-1.0644	0.255958	-1.19472	-1.23263	-2.27319	NaN	1.01574	NaN	NaN	0.411673	1.08624	-2.16874	0.473817	NaN	NaN	NaN	0.764277	NaN	NaN	-1.99735	-1.49255	-0.513663	-3.39365	-1.41871	-0.702635
C21orf33	ES1 protein homolog, mitochondrial	A0A0B4J2D5;P30042;H7C1F6;A0A0B4J2H4;P30042-2	A0A0B4J2D5;P30042;H7C1F6;A0A0B4J2H4;P30042-2;F2Z2Q0;H7BYH1	43183000000	18	0	323.31		0.575897	0.73338	-0.221806	-0.00601058	-0.620574	0.278577	0.0875413	-0.0348307	-0.607231	0.380278	0.197729	-0.0814753	0.467572	0.467653	-0.596832	0.168081	-0.837018	-0.182764	0.690026	0.138621	0.771545	-0.330046	1.2947	-0.172478	0.176531	-0.527376	-0.0415533	-0.112561	-0.00139341	0.191464	0.512041	-0.50659	0.875867	0.0818891	0.414662	-0.261234	0.566598	0.214221	-1.27787	-2.45212	0.335939
C3	Complement C3;Complement C3 beta chain;C3-beta-c;Complement C3 alpha chain;C3a anaphylatoxin;Acylation stimulating protein;Complement C3b alpha chain;Complement C3c alpha chain fragment 1;Complement C3dg fragment;Complement C3g fragment;Complement C3d fragment;Complement C3f fragment;Complement C3c alpha chain fragment 2	P01024	P01024;M0QYC8;M0QXZ3;M0R1Q1;M0R0Q9	134230000000	118	0	323.31		2.64861	2.41617	2.63188	2.9747	2.74272	1.51566	3.98323	3.2718	4.06256	4.76128	2.60495	4.79295	3.388	3.37971	3.9799	3.17027	4.29283	4.00643	4.60965	4.05445	4.74807	4.41546	2.34389	2.69871	4.33611	4.89465	3.167	2.36731	4.0047	3.26813	3.37543	4.13157	3.47699	3.89355	2.61305	4.92191	3.93918	4.22847	4.376	3.13431	3.76322
C4A	Complement C4-A;Complement C4 beta chain;Complement C4-A alpha chain;C4a anaphylatoxin;C4b-A;C4d-A;Complement C4 gamma chain	P0C0L4;P0C0L4-2	P0C0L4;P0C0L4-2	101040000000	95	0	323.31		4.33408	3.83433	3.84641	4.74414	2.80788	2.97758	4.14746	4.89055	4.16283	5.00626	4.00253	4.16827	4.45247	3.63316	3.72253	5.37912	5.51562	5.15564	5.03915	5.10544	5.09752	4.75261	4.47432	5.31383	4.87941	4.97856	5.09586	5.18486	4.6445	5.85956	4.84179	4.34312	4.18945	3.953	6.09639	4.24616	8.00937	4.17926	5.05107	6.37011	3.34521
C8orf82	UPF0598 protein C8orf82	Q6P1X6;H0YF29;Q6P1X6-2	Q6P1X6;H0YF29;Q6P1X6-2;J3KNI2	7183700000	9	0	149.93	Pattern3	0.555884	2.23963	-0.0292346	1.02866	-0.427435	0.281306	-0.20522	1.05023	0.113194	0.322306	0.883735	0.0255983	1.24669	0.245447	0.23771	-1.16039	-0.135597	-0.0462149	-0.054579	-0.139955	0.670821	-0.630211	-0.51887	NaN	-1.00912	NaN	NaN	0.410483	-0.659437	NaN	-0.573311	-0.329112	-0.262854	-1.29971	-1.44184	-1.23215	-0.573296	0.680431	-1.19656	0.266123	-0.0813164
C9orf142	Protein PAXX	Q9BUH6	Q9BUH6;Q9BUH6-2	11887000000	15	0	323.31	Pattern3	1.31641	1.86829	1.84311	0.966315	1.52031	0.326247	1.01623	-0.455121	-0.456371	2.28673	1.4099	-2.35782	0.154634	1.50876	0.267523	0.858164	-0.377588	-2.2179	-0.34802	NaN	1.11128	1.16998	0.686941	NaN	1.67584	NaN	0.703301	NaN	0.836452	-2.58702	NaN	0.90417	-0.03262	NaN	1.99703	NaN	0.613548	1.67149	-0.575506	1.83405	1.39263
C9orf64	UPF0553 protein C9orf64	Q5T6V5;Q5T6V7	Q5T6V5;Q5T6V7;Q5T6V6	3652200000	14	0	71.15		-1.6874	0.0691699	0.487849	-0.731315	0.491653	0.902461	-2.09464	-2.74856	-1.16871	-0.42982	0.11947	-0.513986	-0.154118	-0.288445	-0.14179	0.686162	1.05856	0.743616	0.416398	0.535698	-0.387498	0.239572	-0.00549987	-0.611037	0.654825	-1.57072	0.300836	-0.257967	-1.19537	0.189701	-0.0191548	-0.57228	-2.17315	0.224175	-1.88188	0.29059	1.43685	0.0680153	0.51578	-2.47098	1.05804
CA1	Carbonic anhydrase 1	P00915;E5RHP7;E5RH81;E5RFE7;E5RIF9;E5RG43;H0YBE2	P00915;E5RHP7;E5RH81;E5RFE7;E5RIF9;E5RG43;H0YBE2;E5RFL2;E5RJI8;E5RGU8;E5RJF6;E5RG81;E5RII2;E5RHS7	27793000000	21	0	323.31		3.10068	3.94361	3.57554	4.06396	3.80212	3.31163	4.00548	5.11491	NaN	4.54214	3.71184	4.45145	-2.37936	4.34762	4.37387	6.05563	-2.16561	NaN	3.05114	-1.65196	NaN	-2.36497	-2.16002	-2.68481	4.86467	NaN	3.98241	NaN	-1.92904	NaN	NaN	6.92737	4.51793	4.26568	4.86637	3.25857	6.10191	4.21835	-3.04408	-2.62574	3.88039
CA12	Carbonic anhydrase 12	O43570-2;O43570;B3KUB4	O43570-2;O43570;B3KUB4	3409300000	7	0	94.377	Pattern3	0.972248	1.26815	1.80866	2.90159	0.957088	2.00917	-0.661644	2.93725	3.70544	0.711671	-0.469526	0.12405	3.10177	-1.44864	-0.626499	-0.502559	-2.37012	-1.14564	NaN	-0.7033	1.64832	-0.584941	0.919623	-0.416005	1.50528	NaN	1.00367	1.8819	NaN	NaN	-2.38868	NaN	-2.84757	0.769799	NaN	-1.55424	2.40545	0.420944	-2.57043	1.46994	1.33235
CA2	Carbonic anhydrase 2	P00918	P00918;E5RID5;E5RK37	27227000000	18	0	323.31		-0.622135	0.654128	1.81485	-0.0820409	4.06746	-0.759589	-0.405003	0.462255	-1.70566	0.773587	-0.811251	0.622685	1.43774	0.525757	0.423543	0.662616	3.07329	1.54402	-0.216276	0.0558444	-3.07541	-0.946965	0.0442596	-1.11636	2.17053	-0.0431195	-0.070587	-0.298045	0.701136	-1.22378	0.337632	1.10203	0.034254	1.49677	1.28022	0.82031	1.85885	0.694736	0.499497	0.491558	3.19102
CA8	Carbonic anhydrase-related protein	P35219	P35219	6002900000	10	0	323.31		-1.97555	-1.32676	-2.07463	-4.23108	-3.32722	-1.33257	-2.4871	-1.42907	-2.32428	NaN	-4.27358	-1.83403	-1.38125	-0.571373	-1.72016	-1.85483	-1.94482	-1.54353	-1.45091	-3.81603	-3.61158	-1.46656	-1.3661	-2.5948	-2.91355	-4.04957	-2.54461	-1.84502	NaN	-2.8158	-0.967201	0.557308	-3.30738	-2.56514	-2.98006	-3.481	-2.27564	-1.95093	-2.28365	-2.18249	-2.96289
CAB39	Calcium-binding protein 39	Q9Y376;A0A087X0K1	Q9Y376;A0A087X0K1	8129500000	22	0	323.31		-1.42621	-1.98543	-0.65597	-1.01535	-0.63736	-1.05469	-0.551416	-0.210932	-0.411476	-0.187102	-0.31049	0.205136	-0.461458	-0.153258	-0.103248	-0.809313	-0.315006	-2.69125	-0.892878	-0.377631	-0.675043	-0.316383	-0.747552	-0.112506	-0.603742	-0.495112	-0.795562	-0.502546	-0.211092	-0.212727	-0.414308	-0.643823	-0.469244	-0.572008	-0.0960926	-0.990682	-0.694673	-0.709841	-0.89784	-1.30096	-0.562915
CACYBP	Calcyclin-binding protein	Q9HB71;Q9HB71-3	Q9HB71;Q9HB71-3;B2ZWH1;Q9HB71-2	54989000000	28	0	323.31		-2.00529	-2.87219	-0.56846	-2.37741	-1.71969	0.164482	-4.6585	-1.85989	-1.34481	-4.62753	-1.4478	-2.08014	-0.731232	-0.332764	-2.71067	-3.23433	-2.09094	-1.74429	-0.654329	-1.18231	-2.20605	-1.19025	-2.27196	-1.87376	-2.51477	-3.41015	-0.000210285	-1.93085	-1.04778	-1.26024	-1.11964	-1.958	-0.374012	-2.44908	-1.19519	-0.832161	-2.09904	-0.60477	-3.32133	-2.31665	-2.14064
CAD	CAD protein;Glutamine-dependent carbamoyl-phosphate synthase;Aspartate carbamoyltransferase;Dihydroorotase	F8VPD4;P27708	F8VPD4;P27708;H7C2E4;H7BZB3;H7C3Z5	64326000000	94	0	323.31		-0.52391	-2.13797	-2.01838	-1.06034	-0.80301	-1.32956	-0.471916	-0.801546	-0.507095	-0.22127	-0.809843	-0.894052	-0.582735	-0.165074	-0.545137	-0.954194	-0.757478	0.120983	0.467669	-1.32717	-0.340526	-0.125014	-0.895772	-0.361845	-0.483535	-0.383315	-0.86128	-0.850975	-0.555135	-0.430278	-0.706047	-0.658263	-0.110232	-0.497991	-0.562061	-0.71226	-1.19752	-0.603366	-0.621175	-0.49537	-0.723504
CALD1	Caldesmon	Q05682-5;Q05682-3;E7EX44;E9PGZ1	Q05682-5;Q05682-3;E7EX44;E9PGZ1	55979000000	54	0	323.31		1.579	-0.646913	1.94443	2.13353	0.117529	-0.0481614	0.64663	0.492987	1.3756	2.34284	2.09975	2.1066	2.55935	1.2985	2.67437	1.47863	2.06905	2.12914	-0.125409	2.18017	1.60542	1.40944	0.32932	2.21568	0.189011	2.26799	1.28524	1.68866	1.96307	0.700172	0.160749	1.03456	3.42564	0.824338	1.12068	2.50979	1.44111	1.44172	-0.123229	-0.293271	0.0378931
CALM2;CALM1	Calmodulin	H0Y7A7;P62158;E7ETZ0;E7EMB3;Q96HY3;G3V361	H0Y7A7;P62158;E7ETZ0;E7EMB3;Q96HY3;G3V361;G3V226;M0QZ52;F8WBR5;G3V479;C9J7T9;P02585	93869000000	12	0	323.31		1.42165	2.96635	3.05784	2.66812	1.86136	2.60436	NaN	1.92636	3.17011	1.09002	2.83935	2.2359	1.80477	1.58267	2.03288	1.97714	2.4761	3.64661	2.03515	1.7704	2.11409	0.900934	2.21252	1.99309	1.37325	1.66026	2.05191	NaN	-2.43146	2.50485	1.24189	1.21835	1.1147	0.182	1.775	0.887871	2.08092	2.31625	-2.75089	-3.32944	2.14726
CALR	Calreticulin	P27797;K7EJB9	P27797;K7EJB9;K7EL50	199700000000	28	0	323.31		-0.484004	-0.86413	0.159426	-0.597323	-0.894327	-1.43165	-0.575133	-0.378521	0.0231622	-0.386457	0.335368	0.228474	-0.789609	0.791669	-0.658216	-1.14433	0.94885	-1.0005	0.564218	-0.020179	-0.603259	-0.359981	0.078001	-0.0253758	-0.225986	-0.00400852	-0.510775	0.303181	-0.0574454	0.387257	-0.0582243	-0.110204	0.178781	-0.739998	0.069233	0.252479	0.349355	-1.11519	0.305134	-0.29122	-1.3598
CAMK2D	Calcium/calmodulin-dependent protein kinase type II subunit delta	D6R938;E9PBG7;E9PF82;Q13557-8;Q13557-9;Q13557-10;Q13557-5;Q13557;Q13557-3;Q13557-6;Q13557-4;Q13557-11;Q13557-12	D6R938;E9PBG7;E9PF82;Q13557-8;Q13557-9;Q13557-10;Q13557-5;Q13557;Q13557-3;Q13557-6;Q13557-4;Q13557-11;Q13557-12;H0Y9C2;H0Y9J2;Q9UQM7;Q9UQM7-2	4481400000	18	0	166.95		0.835023	0.454941	0.67212	0.216201	0.0976024	1.40368	0.422287	0.454223	0.550951	-0.133915	1.47045	2.02374	0.247774	0.330655	1.57588	2.10319	-0.252486	1.0122	0.254786	0.897074	0.813275	0.373429	0.414249	0.390967	1.92811	1.36087	-0.570178	0.399341	1.19195	0.617825	-0.157471	0.734734	0.992232	2.78783	-0.39481	1.03506	0.82976	0.963283	-0.162038	-0.757166	0.659056
CAMK2G	Calcium/calmodulin-dependent protein kinase type II subunit gamma	Q5SWX3;Q13555-10;A0A0A0MS52;Q13555-5;Q13555-4;Q8WU40	Q5SWX3;Q13555-10;A0A0A0MS52;Q13555-5;Q13555-4;Q8WU40;D6RFJ0	1854100000	16	0	85.656	Pattern1	-0.265467	0.969363	1.20973	0.171729	1.39482	-0.404993	0.567567	0.631614	0.628169	0.23598	0.467745	0.64943	NaN	NaN	-1.70447	3.12294	-0.0331036	3.27944	1.45826	1.64046	0.876622	-0.530869	-0.601318	0.414768	-0.221311	-0.154791	-0.834491	-0.618415	-2.21534	0.867644	-0.905141	-1.04029	-0.231749	-0.839963	2.03021	0.961254	-0.326001	0.379758	-1.24856	-2.26834	1.27983
CAMSAP3	Calmodulin-regulated spectrin-associated protein 3	Q9P1Y5;Q9P1Y5-2	Q9P1Y5;Q9P1Y5-2	4168900000	35	0	209.73	Pattern3	-0.482279	0.0608825	-0.442554	0.811328	1.61291	0.872985	0.0646234	-0.649047	0.299559	-0.199803	0.123488	-0.672171	-0.622691	-0.362104	-0.905558	0.080278	-3.77306	-0.406081	-0.26494	-0.61094	0.561795	0.624558	0.496341	0.727176	0.917256	0.744702	1.37006	-0.296464	-2.51591	0.205459	-0.885815	-1.98214	0.956408	0.563043	-0.596914	0.0566032	0.0641411	1.37725	2.39893	-0.714736	1.33436
CAND1	Cullin-associated NEDD8-dissociated protein 1	Q86VP6;Q86VP6-2;A0A0C4DGH5	Q86VP6;Q86VP6-2;A0A0C4DGH5;H0YH27;Q86VP6-3;F5H6I6;F8WBB8	137660000000	68	0	323.31		0.101702	-1.79947	-1.03972	0.0673075	0.420787	0.398913	0.219705	-0.309234	-0.0181621	0.00399731	0.0852731	0.281294	-0.410143	-0.210877	0.279668	-0.0379007	0.390462	-0.0948162	-0.257167	-0.027002	-0.574683	-0.367564	-0.440015	-0.378142	-0.370438	-0.591195	-0.110881	-0.194058	-0.418198	-0.124777	0.747985	-0.0292919	-0.282878	0.212018	0.203229	0.0264045	0.0341295	-0.301477	0.0303779	-0.271973	0.299209
CANX	Calnexin	P27824;P27824-2;P27824-3	P27824;P27824-2;P27824-3;H0Y9Q7;D6RGY2;D6RDP7;D6RFL1;D6RB85;D6RAU8;H0Y9H1;D6RAQ8;D6RHJ3;D6RD16;O14967	175720000000	48	0	323.31		-0.709143	-0.127914	-0.753717	-0.955927	-0.342788	-1.01851	-0.0951699	0.244563	0.355282	-0.113358	-0.393387	-0.253625	-0.588716	0.0740277	0.042035	-0.329073	0.245922	0.581085	-0.896419	0.0127591	-0.6431	-0.348704	-0.192187	0.0507058	-0.937147	0.646952	-0.553026	0.250607	-0.190519	1.15367	-0.103545	-0.214694	-0.906219	-0.299753	-0.134141	-0.622842	0.0328309	-0.258095	0.416593	-0.0258795	-0.514933
CAP1	Adenylyl cyclase-associated protein 1	Q01518;Q01518-2	Q01518;Q01518-2;Q5T0R1;Q5T0R4;Q5T0R3;Q5T0R2;Q5T0R9;Q5T0R7;Q5T0R6;Q5T0R5;Q5T0S3;Q5T0R8	136870000000	46	0	323.31		-0.374689	-1.13434	0.253808	0.257658	0.0717772	-0.185885	-0.233411	0.284402	0.0144209	0.297709	-0.209425	0.00906768	0.040183	0.217249	0.136431	-0.185252	0.0562845	0.49676	0.0705505	0.461136	-0.371163	0.691621	-0.0369021	0.635659	0.472012	0.732722	-0.203312	-0.109709	0.623823	0.657916	0.529431	0.734173	0.660207	-0.0309823	0.357655	0.217245	0.179987	-0.459221	-0.795493	-0.375078	0.550638
CAPG	Macrophage-capping protein	P40121;P40121-2;E7ENU9;B8ZZL6	P40121;P40121-2;E7ENU9;B8ZZL6;H7C0X8	80760000000	18	0	323.31		0.75188	-0.352451	1.90276	1.81696	1.46664	1.05892	1.46728	0.646761	0.947076	1.37983	1.34028	0.729804	1.52921	0.96195	0.724214	1.53476	0.789073	0.524006	1.11616	1.85962	1.48042	1.81377	1.86863	1.22299	-0.596633	-0.0202014	1.16331	1.52018	1.22792	1.81533	1.0157	1.84998	1.1621	2.22937	0.627408	1.37407	1.08569	0.375549	-0.402649	1.49943	1.59993
CAPN1	Calpain-1 catalytic subunit	P07384	P07384;E9PRM1;E9PJJ3;E9PLC9;E9PMC6;E9PJA6;E9PSA6;E9PQB3;E9PLX0;E9PL37;E9PIA9	90684000000	49	0	323.31		-0.277853	-0.209236	0.576376	0.655213	0.322775	-0.652951	0.460011	0.317492	0.48277	1.22714	0.00844243	0.233681	0.0807389	0.147868	0.259604	-0.116726	0.366955	-0.25195	-0.662584	-0.467146	0.198578	0.012727	-0.311152	0.0910362	-0.414498	-0.179095	0.286794	-0.0616935	-0.258873	0.480214	0.320272	-0.286238	0.167746	-0.330323	0.65069	-0.23983	0.489506	0.242463	-0.332034	0.170469	0.431358
CAPN2	Calpain-2 catalytic subunit	P17655;P17655-2	P17655;P17655-2;C9JWY7	41668000000	33	0	323.31		-0.385997	-1.44299	-0.872347	-0.869204	-0.183599	-0.304688	-0.33726	0.0578232	-1.25426	0.103442	-0.556975	-0.573214	-0.705408	-0.235512	-0.27761	0.230761	-0.251294	-0.969545	-0.795439	-0.65856	-0.764404	-0.87067	-1.74115	-0.203004	-0.746629	-0.222616	-0.575341	-0.156774	-0.580739	0.144146	-0.370812	-1.04483	-0.293579	0.110874	-0.214076	-0.246123	0.168277	-1.12275	-0.288555	0.0941664	-0.728943
CAPNS1	Calpain small subunit 1	A0A0C4DGQ5;P04632;K7ELJ7;A0A075B7C0;U3KQE2;K7EIV0;K7EKD8;K7EM73	A0A0C4DGQ5;P04632;K7ELJ7;A0A075B7C0;U3KQE2;K7EIV0;K7EKD8;K7EM73;U3KPR7;K7ES78;K7EMQ1	131210000000	19	0	323.31		-0.231908	0.898714	0.74863	0.332579	0.596844	0.348455	1.15438	0.633394	-0.194196	0.60771	-0.0941191	-0.000868738	0.188536	0.147365	-0.197103	0.00296217	-0.192456	-0.231747	-0.117274	-0.0304638	1.14628	-0.119329	-0.514722	0.709836	-0.541037	0.267745	0.430622	0.694828	0.369498	1.29782	0.660035	0.126773	-0.122178	-0.751496	1.64347	-0.3193	0.772606	-0.368837	1.25774	1.69671	0.33686
CAPRIN1	Caprin-1	Q14444-2;Q14444;G3V153;A0A087X082;E9PLA9	Q14444-2;Q14444;G3V153;A0A087X082;E9PLA9	22354000000	25	0	323.31	Pattern3	-0.592359	-0.135732	0.366695	0.0580046	-0.0416199	-0.587627	0.623429	-1.12173	-0.571901	-0.691523	0.0850775	-0.360339	-0.521546	-0.947561	-0.857445	-0.650127	-0.900731	-1.73167	-0.7303	-0.789373	0.493812	0.544292	0.183779	0.189395	-0.143452	-1.25466	0.667333	0.56983	-0.644493	NaN	0.530026	NaN	-0.0720611	NaN	-0.96131	-0.0731051	-0.403409	-0.126265	-1.30769	-2.74537	-0.612963
CAPS	Calcyphosin	Q13938;K7EL21;Q13938-3;K7ES72	Q13938;K7EL21;Q13938-3;K7ES72	10304000000	12	0	323.31	Pattern3	0.173188	3.10763	3.72746	-0.960789	-0.19818	NaN	NaN	0.710704	NaN	NaN	0.25408	-2.2219	3.11819	0.774474	-0.456014	NaN	NaN	1.98129	-1.9231	NaN	1.17049	2.31971	-0.511805	-1.14606	-0.817008	-0.725126	3.56309	NaN	NaN	NaN	2.63644	-3.16525	-1.96075	1.42011	NaN	-1.65209	-0.367355	3.15671	4.01002	0.348541	0.376273
CAPZA1	F-actin-capping protein subunit alpha-1	P52907	P52907	89792000000	23	0	323.31		-0.0346271	0.669127	0.643494	0.50348	0.368055	0.271869	0.81569	0.277569	0.595119	0.428269	0.292587	0.833251	0.259565	0.668281	0.21549	0.343195	-0.0796636	0.00202555	0.812677	0.743473	0.520497	0.685192	0.0594864	0.924383	0.766235	0.888036	1.03101	0.801579	1.09465	0.992895	0.578245	1.08638	-0.0445657	0.536338	1.01089	0.702228	1.19636	0.327656	1.33218	0.593746	0.604954
CAPZA2	F-actin-capping protein subunit alpha-2	P47755;F8W9N7;A0A0D9SET8	P47755;F8W9N7;A0A0D9SET8;C9JUG7;P47755-2;F8WED3	14148000000	19	0	323.31		-1.94174	0.496344	1.17305	1.08933	1.31416	2.22964	1.97199	1.00003	2.21218	1.08943	0.314354	1.78378	-0.0974459	0.543451	1.02179	1.69844	1.38107	2.02075	1.54701	1.47306	0.852697	1.12285	0.417629	1.50143	1.38717	1.28069	1.57308	NaN	1.33687	1.53292	1.54961	1.55297	0.436838	-2.11717	1.38005	0.854317	3.46913	1.2889	2.19741	1.51742	2.40311
CAPZB	F-actin-capping protein subunit beta	P47756-2;B1AK87;B1AK88;P47756;B1AK85	P47756-2;B1AK87;B1AK88;P47756;B1AK85	78862000000	31	0	323.31		-0.35021	-0.330728	0.335225	-0.210346	-0.211621	-0.48648	-0.0115108	-0.33708	-0.251432	0.43737	-0.235302	-0.0704037	0.137773	-0.00087709	0.32905	-0.150669	0.410339	1.06628	0.327562	0.695964	-0.879221	0.421566	-0.779788	-0.123778	0.0706896	0.341845	-0.0720985	0.176233	0.722214	0.667882	-0.0983131	-0.043463	0.285282	-0.0785221	-0.0147034	0.235563	0.339733	-0.53425	0.162973	-0.900891	-0.11614
CARHSP1	Calcium-regulated heat stable protein 1	Q9Y2V2;H3BUY4;H3BPY5;H3BNU9;H3BSW7;H3BTK3;I3L3X8	Q9Y2V2;H3BUY4;H3BPY5;H3BNU9;H3BSW7;H3BTK3;I3L3X8	14055000000	11	0	297.2	Pattern2	0.0580448	0.573171	0.68569	1.21969	0.811091	1.30816	1.50243	0.541631	1.49031	0.886759	0.17275	0.527673	-0.0501252	1.30529	-0.484264	1.02499	0.292252	1.25847	2.20025	0.853591	1.08659	0.810265	0.873596	0.962741	-0.112405	0.279779	-0.648081	0.186847	0.111392	0.735685	0.837294	1.32873	1.62073	0.134979	0.690479	0.699941	0.627784	-0.217284	0.940362	1.11586	0.559478
CARKD	ATP-dependent (S)-NAD(P)H-hydrate dehydratase	Q8IW45;Q8IW45-2;Q8IW45-4	Q8IW45;Q8IW45-2;Q8IW45-4;Q8IW45-3	6020400000	14	0	323.31		1.22826	3.85034	1.90248	2.7917	2.58943	1.44534	1.09658	1.64575	2.28316	2.08806	1.42037	1.06103	0.233777	1.31044	0.946355	2.05495	2.07704	NaN	1.77328	1.34524	1.79517	2.01076	1.92783	0.83541	1.31189	1.03507	0.523771	0.530161	1.01726	2.26982	0.587126	0.247422	1.89921	0.565503	0.249841	1.64522	2.4405	2.84887	0.174432	0.51892	2.72482
CARM1	Histone-arginine methyltransferase CARM1	Q86X55-1;Q86X55;Q86X55-2;K7EQA8	Q86X55-1;Q86X55;Q86X55-2;K7EQA8;K7EK20;K7EPK1;K7EQB9	11655000000	17	0	323.31	Pattern3	-1.91263	-2.15097	-0.565858	-0.310782	-1.17535	-0.707915	-1.11766	-0.828998	-0.180232	-0.479281	-0.760936	-0.146866	-0.653459	-0.0204655	-0.911339	-1.01242	-0.960219	0.55055	1.00824	-0.0642535	-0.337108	0.213992	-0.714419	0.0633019	-0.629543	-0.0181277	-0.509336	-0.652763	-0.620242	-0.445101	0.835976	-0.920538	-0.196204	-0.605856	-1.12526	-0.285993	-0.423277	-0.548752	-0.157381	0.102827	-1.11738
CARS	Cysteine--tRNA ligase, cytoplasmic	P49589-3;P49589	P49589-3;P49589;E9PLP0	11729000000	43	0	323.31		-0.783297	-1.68458	-0.334366	-0.12424	-0.445957	-1.23028	-0.586813	-0.843824	-0.524456	-0.15574	-0.762141	-0.320986	-0.683228	-0.743786	-0.323401	-1.57407	-1.26096	-0.83303	0.447968	-0.744161	-0.874062	0.0527704	-0.765603	-0.52337	-0.0995918	0.0422608	-0.977833	-1.05223	-0.914941	-0.443301	-1.14868	-0.723799	-0.664486	-0.263878	-1.04336	0.113931	-0.581163	-0.358466	0.445527	-0.682226	-1.13328
CARS2	Probable cysteine--tRNA ligase, mitochondrial	Q9HA77	Q9HA77;H0YFF0;A0A087WWV1;H0YFV1;F5H623;F5H579	3821300000	12	0	111.35		1.25053	-0.0803494	-0.00166202	0.796678	1.24127	-0.277817	0.148257	-0.788285	-0.492349	0.0118819	1.17136	0.533889	-0.100466	1.0511	-0.318748	-0.815777	NaN	0.532199	1.25463	NaN	1.46484	2.13124	0.891058	0.306335	-0.00981718	NaN	-0.553791	NaN	0.987271	NaN	NaN	0.954079	0.522236	0.353635	NaN	2.12944	-1.04242	0.0748826	-2.8057	-0.602175	0.729929
CASK	Peripheral plasma membrane protein CASK	O14936-3;O14936-4;O14936-6;O14936-2;O14936;Q5JS74	O14936-3;O14936-4;O14936-6;O14936-2;O14936;Q5JS74;Q5JS72;O14936-5;Q5JS79	6708100000	33	0	178.65		-0.677316	-1.21603	-1.35489	0.693077	1.24735	0.486544	-0.0960695	-1.42626	0.716644	0.323253	-0.51024	0.847958	0.369813	-0.130876	1.28335	-0.0843845	-0.261939	2.04472	-0.446635	-0.222255	-0.33067	-0.420163	-0.922564	-0.326986	NaN	0.245078	0.0538871	NaN	0.0571286	NaN	-0.500159	0.375657	0.566569	0.856309	-0.728736	-0.695933	-0.101908	0.609221	-0.240085	-1.48124	-0.285677
CASP1	Caspase;Caspase-1;Caspase-1 subunit p20;Caspase-1 subunit p10	G3V169;P29466-2;P29466;P29466-3;P29466-4;H0YEC7	G3V169;P29466-2;P29466;P29466-3;P29466-4;H0YEC7;B4DVD8;P29466-5;Q5FBZ0;E9PQW1;Q5EG05-2;Q5EG05	5296100000	15	0	96.277		-0.245717	-1.07194	-0.442001	-1.1629	-1.40956	0.0569097	0.0306808	0.0639388	-0.0193158	0.0367153	-0.443614	-0.226199	0.824633	1.16309	0.672172	0.450135	0.291305	0.940482	0.880366	1.27736	-2.67534	1.35817	-0.0884461	-0.660195	-0.972864	0.136917	0.0866581	0.587232	1.14304	1.08109	-0.421552	1.15033	0.698711	0.451377	-0.856792	0.975104	0.0404956	-0.0120549	-0.194391	-0.788884	-1.62969
CASP14	Caspase-14;Caspase-14 subunit p17, mature form;Caspase-14 subunit p10, mature form;Caspase-14 subunit p20, intermediate form;Caspase-14 subunit p8, intermediate form	P31944	P31944	4166100000	22	0	251.1		-2.67962	-1.44897	-0.0138559	-1.51915	-0.871333	-1.46605	-1.06073	-2.70117	-1.33553	-0.775993	-1.25944	2.35975	0.242817	-0.20761	-0.955051	-0.550232	-0.466729	-0.170184	-1.84767	-2.19294	0.482656	1.16351	NaN	-1.43212	NaN	-0.24795	-2.19543	-0.44044	-2.64649	2.14399	1.51748	-0.784323	-1.99927	-1.92757	-0.482391	0.44827	-1.21837	-1.37881	1.4265	-2.13923	-1.97279
CASP3	Caspase-3;Caspase-3 subunit p17;Caspase-3 subunit p12	P42574	P42574;A8MVM1;C9JXR7;A0A087WU32	3458900000	11	0	185.12		NaN	-0.885873	-0.176216	-0.640524	-0.632707	-0.293015	-0.703371	-2.75897	-0.0174397	-1.23016	-0.0558893	-0.44244	-0.809111	-0.927304	-0.916379	NaN	-2.18712	NaN	NaN	-0.464148	-1.24271	0.069984	-0.726508	-0.324114	-1.85215	-1.28036	-0.446063	-0.617859	-0.685637	0.447053	0.194642	-1.53421	-1.23155	-0.376536	0.301111	-0.0119585	NaN	-1.79928	-0.28554	-0.400162	-1.78533
CASP6	Caspase-6;Caspase-6 subunit p18;Caspase-6 subunit p11	P55212;D6RHU3;P55212-2	P55212;D6RHU3;P55212-2;D6RBM3	2063400000	15	0	108.66	Pattern3	NaN	-0.790322	0.353362	1.78388	0.994027	2.46746	0.602724	-1.0466	-0.0547762	0.743221	0.38508	1.00506	0.878914	-0.220405	-0.00788267	NaN	-2.00848	1.97044	1.08145	0.560407	-2.90442	1.23996	0.913065	1.05499	0.435193	-0.752866	1.58205	0.715453	0.763034	1.82719	1.11816	-0.288447	2.04402	1.6385	0.000661656	1.16089	NaN	-0.561196	0.491289	-3.86244	0.699454
CASP7	Caspase-7;Caspase-7 subunit p20;Caspase-7 subunit p11	P55210;P55210-3;A0A0A0MRL7;P55210-4;Q5SVL2	P55210;P55210-3;A0A0A0MRL7;P55210-4;Q5SVL2	2327500000	13	0	323.31		-0.946953	-0.994026	1.14092	1.29429	-0.478642	-0.314869	-0.924785	0.0245496	-0.625038	-0.355618	-0.327913	-1.4165	0.418142	-0.620026	-0.467455	-0.971517	NaN	NaN	-0.376784	-0.276706	-0.653205	0.0857702	-0.104535	0.0137402	-1.13906	-0.572831	-1.43772	0.698434	0.0504333	NaN	-0.236256	-0.894248	-1.63383	0.1909	-2.02571	-0.0320579	-2.44572	-0.432275	0.821756	0.0424795	-0.106473
CAST	Calpastatin	P20810-10;P20810-6;P20810-9;P20810-7	P20810-10;P20810-6;P20810-9;P20810-7	18761000000	35	0	323.31	Pattern3	-0.693519	0.213892	-0.13001	-0.0938193	-0.1034	0.217862	-0.190685	-3.23198	0.0257458	0.36794	0.493412	-0.204059	0.12224	0.0756641	0.0393881	0.147254	-3.80255	1.33163	-0.723402	-0.784446	0.964135	0.0951594	0.414881	1.02973	-0.0619934	0.739641	-1.41663	-1.04777	-0.1892	0.18621	0.864723	0.418844	0.212502	0.712066	0.161956	-0.874568	-0.796827	-0.270903	-2.76663	-3.684	0.317134
CAT	Catalase	P04040	P04040	54771000000	38	0	323.31	Pattern4	0.436422	1.563	1.80404	0.589386	0.369275	0.903975	1.07298	1.14897	0.494782	1.28755	0.838277	0.953428	1.13358	0.815966	1.92832	0.566956	0.415894	0.615538	0.324957	0.554099	-0.185497	1.13709	-0.630033	0.36911	2.97979	0.436149	1.16877	0.878279	1.40165	1.23319	0.605345	1.01256	1.91463	1.62583	1.79466	0.739698	0.993867	1.03318	0.977457	0.670559	0.331645
CAV1	Caveolin-1;Caveolin	Q03135;E9PCT5	Q03135;E9PCT5;P56539	10650000000	12	0	323.31	Pattern4	-2.95917	-1.10595	NaN	0.728947	-0.287443	-2.51641	-0.461178	-2.84151	0.675625	1.47041	-1.0318	-0.834411	-0.322954	-0.892253	0.405858	0.830534	0.250514	-2.8795	0.743344	-0.994862	NaN	-2.13426	NaN	-1.57777	NaN	-2.83864	-2.556	NaN	0.0130105	NaN	NaN	0.988585	NaN	NaN	-3.17776	-0.384628	0.249525	-0.263505	NaN	-3.22305	-3.69128
CBFB	Core-binding factor subunit beta	Q13951;J3KS23	Q13951;J3KS23;J3KRT0;H3BSC0	2834400000	9	0	119.11	Pattern3	1.28081	0.250031	2.58632	-0.391337	-0.251442	-0.882523	0.158428	-0.317435	1.05472	-0.364604	0.779382	0.538718	0.384572	1.34745	0.297784	1.19677	0.0124755	0.872216	0.232652	0.759106	1.10082	1.73896	1.13972	-0.882776	-0.0733703	1.80442	NaN	0.496904	-2.43851	1.1427	1.65442	NaN	0.813146	-0.477527	0.206728	1.58843	0.135199	-0.259635	-3.32399	0.00118429	-0.794634
CBR1	Carbonyl reductase [NADPH] 1	P16152;E9PQ63;A8MTM1;P16152-2	P16152;E9PQ63;A8MTM1;P16152-2	98941000000	22	0	323.31	Pattern4	-0.351648	1.9629	0.481358	-0.488872	-2.24336	-2.82323	-0.13825	1.20489	-1.20603	-0.267116	-0.197689	0.350907	-0.258474	0.51358	0.751228	-0.303138	0.761736	-0.399308	0.727548	0.733684	1.63938	0.406774	0.588536	0.108315	-0.703203	-1.03517	-1.57738	-1.41262	0.397279	-0.298902	-0.735288	0.578298	0.727726	1.20855	-0.00854939	0.536226	1.28577	1.97409	0.494132	0.446543	-1.72925
CBR3	Carbonyl reductase [NADPH] 3	O75828	O75828	28028000000	20	0	323.31		0.599802	-1.56281	0.342122	-1.24681	-1.37916	-2.25495	-0.242377	0.482149	-0.428004	0.686187	-0.223518	0.0421774	-0.260061	1.45174	0.568385	1.01013	0.531781	-0.668849	0.094426	0.351096	0.0656961	-0.0971261	1.32757	1.2637	-1.1661	0.0130595	-1.7588	-1.03446	1.28783	1.96015	1.52046	-0.315222	1.85486	1.04149	0.594781	0.240309	0.864584	0.148635	0.200875	-0.309748	-1.07158
CC2D1A	Coiled-coil and C2 domain-containing protein 1A	Q6P1N0;Q6P1N0-2	Q6P1N0;Q6P1N0-2;K7EMP1;K7EJY5	4151100000	26	0	314.45	Pattern3	-0.212351	-0.883327	0.52756	0.240632	0.649139	0.62335	-0.664249	-0.802903	0.0481347	0.292329	0.0281866	0.0835867	0.39737	-0.319801	0.024659	-0.0860215	-0.286174	0.603756	-0.50601	-0.613097	-0.710557	0.765424	-0.149237	-0.535359	0.485199	0.386439	-0.101244	-0.107001	-0.626245	-0.495149	-2.15709	0.0906342	0.58268	0.957018	-0.772358	-0.0594079	-1.65967	0.318915	-0.748166	-0.538962	0.139057
CCAR1	Cell division cycle and apoptosis regulator protein 1	Q8IX12-2;Q8IX12;A0A0C4DGG8;F5H2E6;F5H1H2;F5H3E1	Q8IX12-2;Q8IX12;A0A0C4DGG8;F5H2E6;F5H1H2;F5H3E1;H0YFJ7;F5H7M9	12551000000	36	0	323.31		0.12458	-1.63109	-1.10837	0.473354	0.161622	0.330538	-0.0804221	-0.712866	-0.301152	0.168567	-0.149116	-0.436199	0.127329	-0.541253	-0.232215	0.501526	0.00702554	-0.213352	0.255459	0.0402406	-0.441699	0.0192004	-0.809396	-0.228275	-1.34843	-1.1182	-0.956679	-0.519337	0.194294	-0.308585	-0.196871	-0.197989	-0.197897	0.345213	0.183204	0.172398	-0.327504	-0.048511	-0.102785	-0.330356	0.406464
CCAR2	Cell cycle and apoptosis regulator protein 2	Q8N163;Q8N163-2;H0YB24;G3V119	Q8N163;Q8N163-2;H0YB24;G3V119;E5RHJ4;E5RFJ3;H0YC69;E5RGU7;H0YC58;E5RHH8	32885000000	39	0	323.31		-0.283681	-1.20654	0.429436	0.0372502	-0.726027	0.918095	-0.0420061	-0.757891	0.475646	0.0358872	-0.217359	0.00400633	0.318651	0.0784929	0.735729	1.13018	0.308753	0.541113	0.296379	0.709455	0.543806	0.528609	-0.230214	0.276072	-0.540146	0.207857	0.643185	0.084554	0.225333	0.819031	-0.283036	0.281306	0.0994199	0.914859	1.53676	-0.355147	-0.395467	-0.27253	0.385787	0.072746	-0.160389
CCBL2	Kynurenine--oxoglutarate transaminase 3	Q6YP21;Q6YP21-3	Q6YP21;Q6YP21-3;A0A0A0MRN7;A0A0A0MRN6;Q6YP21-2	6694200000	15	0	129.07		-1.29624	-1.84186	-0.88373	-0.845305	-0.752824	-0.0608652	-0.42956	1.45081	-1.88204	-0.118435	-0.240826	-0.385527	-0.588817	-0.145302	0.0899681	0.75023	0.578849	-1.4113	-0.85308	-0.783153	0.123217	-0.854657	-0.243963	-0.273522	-0.758598	-0.262937	-1.47346	-0.402849	0.122143	-1.3252	0.309264	-0.326888	0.070014	-0.54289	-0.715448	-1.3507	-0.366726	-1.31622	-0.0120424	-0.231928	-0.357758
CCDC22	Coiled-coil domain-containing protein 22	O60826	O60826	3116000000	24	0	255.8	Pattern3	-0.291596	-0.53165	NaN	0.570793	0.592587	0.80632	0.192376	-0.444306	1.05937	0.757545	0.0708398	-2.49363	0.354781	-0.143458	0.616112	0.245067	-0.38644	0.465096	-0.187855	-0.0475802	-2.54121	NaN	NaN	-0.110657	0.340244	-2.38893	-0.447531	-2.77398	0.0119643	NaN	NaN	0.351132	0.334197	0.962369	0.278772	0.0758601	-1.2217	0.670631	NaN	-1.50503	-0.00579572
CCDC47	Coiled-coil domain-containing protein 47	Q96A33;Q96A33-2;A0A087WYW6	Q96A33;Q96A33-2;A0A087WYW6;J3QR89	21736000000	20	0	323.31		-0.348945	-1.00382	-1.75273	-0.607826	-0.913798	-1.68753	-1.37863	-0.982875	-0.0397006	-1.60344	-0.419059	-0.792986	-1.11812	-0.702553	-0.796314	-1.20965	-1.12418	-1.35551	-0.846498	-0.557553	-0.687876	-1.13022	-1.23167	-1.20577	-1.52494	-0.648231	-1.5005	0.10251	-1.7594	-1.87032	-0.640535	-1.12689	-0.925834	-0.679635	-0.949308	-0.589957	-1.05912	-0.443861	-0.943021	-1.20144	-1.23982
CCDC51	Coiled-coil domain-containing protein 51	Q96ER9;Q96ER9-2	Q96ER9;Q96ER9-2;C9JSW8;C9JPZ8	3433700000	13	0	228.97		-0.0365126	-0.501996	-1.23707	0.513926	0.238985	-0.145319	-2.23142	-0.782034	-0.292122	-0.628522	0.762595	-0.977963	-0.282565	-0.703336	-1.93566	-0.79349	-1.53016	-1.04271	-1.15455	-0.761015	0.629356	NaN	1.04244	NaN	NaN	-1.97328	NaN	NaN	NaN	-2.29622	NaN	-3.23415	-0.125446	NaN	-1.40678	-0.14286	-2.03515	-0.252768	-0.671418	-0.206177	0.121566
CCDC58	Coiled-coil domain-containing protein 58	C9JQ41;H7C525;Q4VC31	C9JQ41;H7C525;Q4VC31	9356900000	10	0	308.44		0.127924	0.60574	-0.237508	0.302407	-0.375678	0.32848	0.310839	0.502047	1.7335	0.199642	-0.750421	-0.766067	0.129951	0.0255964	-1.09192	0.214182	-2.72473	-1.08024	1.17176	0.940154	0.748887	0.807609	1.06318	1.10886	0.561742	0.0422703	-0.10444	0.103742	NaN	-2.96797	0.701084	0.834794	-0.791529	-0.553728	0.753874	-0.396094	0.796396	0.267334	-2.60064	0.635934	0.206554
CCDC6	Coiled-coil domain-containing protein 6	Q16204	Q16204	8901000000	28	0	323.31	Pattern3	-0.0126576	-3.04262	-0.954268	0.122933	-0.634127	-0.691754	-0.490456	-1.32402	NaN	0.041653	-0.777159	-2.27721	-1.05975	NaN	-0.660713	-0.557408	0.151876	-1.33872	-0.77619	-1.02066	-0.847589	0.311046	-0.807633	NaN	-0.86544	NaN	-0.61995	-0.0195873	-1.10944	NaN	-1.35348	-0.29098	0.335262	0.317863	-0.105453	-0.412963	-3.31353	-0.721634	-0.585064	-0.478112	-2.51998
CCDC86	Coiled-coil domain-containing protein 86	Q9H6F5	Q9H6F5;Q9H6F5-2;H0YG79	5446500000	13	0	181.28	Pattern3	-0.939011	-3.50817	-2.54132	-1.04246	-2.88091	-2.84747	-3.09153	-2.74821	-3.14403	-2.17109	-1.42146	-1.08932	-1.29927	-1.98586	-1.77304	0.173191	-3.05167	-2.49083	-1.03275	-0.403133	0.729135	-1.03354	-1.31656	-2.47601	-2.71648	NaN	-1.76443	NaN	-3.42013	-0.342386	NaN	NaN	-0.897048	NaN	-2.75631	-1.49684	-0.791279	-2.66082	-2.78009	-2.78623	-1.36445
CCNK	Cyclin-K	O75909;O75909-4;G3V5E1;O75909-1;O75909-2;G3V2Q3	O75909;O75909-4;G3V5E1;O75909-1;O75909-2;G3V2Q3;G3V235	1113400000	11	0	130.28	Pattern3	-0.0513985	-1.80752	-1.63585	0.075524	0.0442779	0.806685	0.085597	-2.66779	-0.243737	NaN	-1.09133	-2.19871	-0.591309	0.0141001	-2.37398	NaN	NaN	NaN	-2.35213	NaN	-0.112579	-0.774578	NaN	NaN	-1.57505	-0.199367	-0.564246	-0.661689	-0.807358	-0.304375	NaN	-0.552805	0.0509895	-0.054685	NaN	-0.105195	-1.99318	0.351959	-2.8319	-2.79123	0.614411
CCS	Copper chaperone for superoxide dismutase;Superoxide dismutase [Cu-Zn]	J3KNF4;O14618;E9PP76	J3KNF4;O14618;E9PP76;E9PK03	7605400000	11	0	181.63		1.7055	0.629242	0.499384	0.327224	1.88405	0.0705708	0.734212	0.767765	0.370595	0.631191	0.290362	-0.269139	-0.587518	-0.0721222	0.195787	1.2542	-1.51284	-1.66477	0.99214	NaN	-2.43193	0.916323	0.641249	0.938526	0.953855	-0.690657	-0.119704	1.00124	0.530776	0.413842	0.727019	-0.075353	-0.0515057	0.923078	0.166757	-0.158868	-2.18601	0.405632	0.868672	2.0912	1.61757
CCT2	T-complex protein 1 subunit beta	P78371;P78371-2;F5GWF6;F8VQ14	P78371;P78371-2;F5GWF6;F8VQ14	268500000000	53	0	323.31		-0.892958	-1.27616	-0.850347	-1.05418	-1.10972	-1.35041	-0.868098	-0.43445	-0.0385087	-0.575736	-0.861983	-0.595286	-0.943252	-0.588691	-0.384549	-1.05018	-0.447071	-0.697083	-0.20717	-0.338346	-1.11091	-0.515546	0.00532812	-0.572347	-0.938502	-0.964428	-0.419116	-0.0294445	-0.374547	-0.301556	0.531182	-0.282184	-0.883465	-0.720494	-0.325589	-0.298869	-0.339271	-1.12381	-0.495006	0.359833	-1.40178
CCT3	T-complex protein 1 subunit gamma	P49368;P49368-2;B4DUR8	P49368;P49368-2;B4DUR8;E9PRC8;Q5SZX6;Q5SZW8;E9PQ35;E9PM09;Q5SZX9	307660000000	48	0	323.31		-0.337948	-1.32998	-0.626216	-0.307329	-0.769019	-0.851154	-0.669102	-0.51969	0.294629	-0.267356	-0.540283	-0.556669	-0.767573	-0.606281	0.111631	-0.561966	-0.736613	-0.34611	-0.0599729	-0.460126	-0.711493	-0.420887	-0.0939205	-0.525879	-0.463905	-0.489767	-0.557607	-0.479192	-0.451585	-0.447752	-0.0242656	-0.551601	-0.394215	-0.412968	0.119193	0.150594	-0.557985	-0.712911	-0.680746	-0.598354	-0.570459
CCT4	T-complex protein 1 subunit delta	P50991;P50991-2	P50991;P50991-2	159990000000	41	0	323.31		-1.13391	-1.27531	-0.718363	-0.889709	-1.16765	-0.904902	-0.500061	-0.734003	-0.163722	-0.370149	-1.1365	-0.531957	-1.01508	-0.781496	-0.388431	-0.769603	-0.6124	-0.738411	-0.255136	-0.706838	-1.10892	-0.788274	-0.23147	-0.461199	-0.939318	-1.07129	-0.718514	-0.543756	-0.562398	-0.504384	0.217742	-0.443053	-1.05569	-0.909994	-0.48337	-0.410601	-0.576972	-1.03574	-0.50327	-0.558798	-1.56994
CCT5	T-complex protein 1 subunit epsilon	P48643;E7ENZ3;B7ZAR1;E9PCA1;P48643-2	P48643;E7ENZ3;B7ZAR1;E9PCA1;P48643-2;H0Y914;D6RIZ7	159590000000	57	0	323.31		-0.66977	-1.44674	-1.01087	-1.1849	-1.15614	-1.62619	-0.639606	-0.58271	0.129952	-0.633227	-0.862737	-0.210992	-1.11776	-0.837844	-0.252241	-0.620828	-0.507477	-0.728007	-0.146271	-0.427962	-1.32471	-0.588356	-0.527895	-0.517901	-0.372545	-0.399185	-0.673689	-0.508335	-0.525023	-0.399886	0.312922	-0.19465	-0.921005	-1.01367	-0.189705	-0.0590206	-0.718683	-1.20037	-1.49595	-1.01755	-1.26598
CCT6A	T-complex protein 1 subunit zeta	P40227;P40227-2	P40227;P40227-2;J3KRI6	152430000000	46	0	323.31		-0.424515	-1.01968	-0.485577	-0.458751	-0.583588	-0.546976	-0.477039	-0.430242	0.328469	-0.226305	-0.530972	-0.161132	-0.641079	-0.31921	-0.10473	-0.725564	-0.591483	-0.0656614	-0.0890818	-0.34519	-0.586848	-0.17324	-0.138138	-0.0691124	-0.500599	-0.29942	-0.382031	-0.276338	-0.350458	-0.349164	0.247573	-0.722859	-0.547141	-0.0291227	-0.4516	0.191692	0.156778	-0.532925	-0.422052	-0.0961228	-0.467816
CCT7	T-complex protein 1 subunit eta	Q99832;Q99832-3;Q99832-4;Q99832-2	Q99832;Q99832-3;Q99832-4;Q99832-2;F8WAM2;F8WBP8;A0A0D9SG95	150630000000	50	0	323.31		-0.807628	-1.82724	-1.31116	-0.80186	-1.07435	-1.36318	-0.881934	-0.588811	0.0511963	-0.417493	-0.640774	-0.506099	-1.21413	-0.927055	0.0301712	-1.06248	-0.416627	-0.793463	-0.23662	-1.01292	-1.06612	-0.4948	-0.528926	-0.83159	-0.572758	-0.970961	-0.827661	-0.687599	-0.583654	-0.672131	-0.239557	-0.74814	-0.539652	-0.759501	-0.46772	-0.125529	-0.321806	-0.808114	-0.553173	-0.651582	-1.40378
CCT8	T-complex protein 1 subunit theta	P50990;P50990-2;P50990-3	P50990;P50990-2;P50990-3;H7C4C8;H7C2U0	202230000000	55	0	323.31		-0.925567	-1.96566	-0.951329	-1.06228	-1.17571	-1.34354	-1.14274	-0.989898	-0.208387	-0.670321	-1.02748	-0.809201	-1.04871	-0.876686	-0.363035	-1.03629	-1.01959	-0.118409	-0.667924	-0.614529	-1.07124	-0.697571	-0.160629	-0.406714	-0.680839	-0.781594	-0.934561	-0.482002	-0.777335	-0.523969	-0.610603	-0.564996	-1.04443	-0.608306	-0.658604	-0.201966	-0.158021	-1.17622	-0.546834	-0.857316	-1.19176
CD109	CD109 antigen	Q6YHK3;Q6YHK3-4;Q6YHK3-2;Q6YHK3-3	Q6YHK3;Q6YHK3-4;Q6YHK3-2;Q6YHK3-3	5988300000	26	0	323.31		-0.0279044	-0.886349	-2.66917	-0.739223	-1.9166	0.328933	-0.898258	-2.90126	-1.54919	-0.455441	-0.548206	0.769068	-1.74219	-0.788517	0.276288	-1.50895	-3.15942	-3.39235	0.259025	0.103952	NaN	1.55889	-0.704832	1.81998	-0.14591	NaN	2.55183	NaN	-2.28066	NaN	-2.51102	NaN	-2.32982	0.506693	-0.280846	2.00173	1.23415	0.0629044	0.560448	-0.168753	-0.388334
CD151	CD151 antigen;Tetraspanin	P48509;E9PMR4;E9PRJ3	P48509;E9PMR4;E9PRJ3;E9PP93;E9PK37;E9PJE8;E9PSA1;E9PJC8;E9PLZ6;K4DIB7	4121200000	7	0.00049269	19.453		-0.486536	NaN	-3.91544	-3.10079	-0.0510229	-1.41366	-1.49094	2.16152	NaN	0.175272	-1.38086	-1.56389	-2.36343	-1.60804	NaN	-0.713115	-0.679695	-2.24539	-2.24692	NaN	-0.305514	0.774313	-3.09673	1.91242	NaN	NaN	NaN	NaN	-1.87288	-0.355005	NaN	NaN	-0.774166	-2.72697	-0.124179	0.514502	-2.22087	NaN	-0.464594	-0.889574	-0.788933
CD276	CD276 antigen	A0A0C4DGH0;Q5ZPR3-4;Q5ZPR3;Q5ZPR3-3;H0YL10;Q5ZPR3-2	A0A0C4DGH0;Q5ZPR3-4;Q5ZPR3;Q5ZPR3-3;H0YL10;Q5ZPR3-2;H0YK40;H0YK59;H0YN29;H0YLT8;H0YN85	5631700000	8	0	211.87		0.065402	0.513529	1.25739	0.736415	-0.607191	-0.4293	-0.0470346	-0.205015	NaN	1.12378	0.446798	0.880906	-0.0110337	0.93215	-0.511817	-0.621321	-0.166112	-2.70094	-0.472398	-0.32691	NaN	NaN	NaN	-2.02924	NaN	-2.48493	0.853837	NaN	NaN	NaN	0.439707	NaN	-1.83585	0.0570207	1.03652	0.798788	1.16185	-0.188089	-3.69182	-3.30656	-0.654596
CD2AP	CD2-associated protein	Q9Y5K6	Q9Y5K6	10743000000	30	0	294.62		0.236889	-0.964795	-1.01608	-0.24902	1.0491	1.49823	0.80924	0.751567	-0.141645	-0.263395	-0.748022	0.153013	-0.00320773	0.154528	0.522663	0.373863	0.209639	0.674757	0.265543	0.284007	-0.0115649	0.117139	0.0961776	-0.241327	1.23557	0.21659	-0.0310955	-0.517032	-0.0332859	0.46603	0.67895	0.289203	0.708704	0.172385	-0.518477	-0.603608	-0.296928	-0.00287455	0.105262	-0.450426	0.68801
CD2BP2	CD2 antigen cytoplasmic tail-binding protein 2	O95400	O95400	2925600000	11	0	307.66	Pattern3	-0.552827	0.32701	0.543227	0.140128	-0.200085	0.218427	0.479617	-1.66668	NaN	-0.032061	-0.0890448	-0.428192	-0.361043	-0.373892	-0.0520079	0.0224686	-2.77103	0.131886	-0.562292	NaN	-2.60308	-0.25633	-0.629425	-1.18604	-0.176772	-2.6782	NaN	-0.461983	NaN	NaN	NaN	NaN	NaN	NaN	0.486372	-0.648748	-0.611851	0.590443	-2.62454	-0.773573	0.0800158
CD3EAP	DNA-directed RNA polymerase I subunit RPA34	O15446;O15446-2	O15446;O15446-2	4323100000	15	0	323.31		-1.30221	-1.43394	-2.09455	-2.08859	-2.11757	-2.17336	-1.4479	-1.84251	-2.853	-1.88899	-2.05142	-2.51725	-1.51698	-2.54984	-2.05354	-1.27482	NaN	-2.07639	-0.2821	-1.00551	NaN	-0.979354	-2.59188	-2.72837	-2.57584	0.197184	-1.53753	-2.68603	-2.49234	NaN	-1.19035	NaN	-0.651324	-1.79554	-0.960563	-1.82146	-0.468328	-1.93574	-1.045	-0.962415	-1.2652
CD44	CD44 antigen	P16070-18;P16070-12;P16070-14;P16070-13;P16070-11;P16070-10;P16070-16;P16070-8;P16070-17;P16070-6;P16070-4;P16070-3;P16070-7;P16070-5;P16070;H0YD13;H0Y2P0;H0YE40	P16070-18;P16070-12;P16070-14;P16070-13;P16070-11;P16070-10;P16070-16;P16070-8;P16070-17;P16070-6;P16070-4;P16070-3;P16070-7;P16070-5;P16070;H0YD13;H0Y2P0;H0YE40;H0YDW7;H0YCV9;H0Y5E4;P16070-15;P16070-9;H0YDX6;E9PKC6;H0YD17;J3KN83;Q86UZ1;P16070-19;H0YD90;H0YEV3;H0YEU1	54045000000	13	0	323.31		-0.217111	-0.107551	0.800251	1.66105	0.339022	0.545678	1.32332	0.556356	0.23512	0.532285	0.679021	1.10233	-0.00968397	1.3495	-0.20512	0.808093	1.00927	1.59892	1.01486	1.22738	0.456721	1.78059	1.12264	1.1656	0.298473	1.23917	0.743878	0.923236	1.38448	1.14655	0.173257	2.40183	0.664073	0.918156	0.890598	0.964337	1.45136	-0.358443	0.484594	1.16786	0.666788
CD55	Complement decay-accelerating factor	B1AP13;P08174-2;H7BY55;P08174-4;P08174;P08174-3;P08174-5;P08174-6;P08174-7;H3BLV0	B1AP13;P08174-2;H7BY55;P08174-4;P08174;P08174-3;P08174-5;P08174-6;P08174-7;H3BLV0;B1AP15	6363900000	17	0	204.18		0.783713	-0.552116	1.19181	0.129601	0.56226	-0.517183	-0.4009	0.893986	-0.546262	0.145303	0.455771	-0.347495	1.40136	-0.250698	-0.80246	0.864636	NaN	2.27713	NaN	0.473895	0.260136	0.573493	NaN	0.701469	1.73322	1.29294	-1.59942	NaN	-2.04693	0.104243	NaN	2.40779	0.624947	-4.08939	-2.04171	3.90137	1.27502	-0.873477	-2.92239	1.19132	0.0519469
CD59	CD59 glycoprotein	E9PNW4;E9PR17;P13987;H0YET2	E9PNW4;E9PR17;P13987;H0YET2	72820000000	8	0	209	Pattern4	-0.77758	-0.543182	0.304144	0.46598	0.265278	-0.749221	1.45492	0.789918	-1.04715	0.544518	-0.0576003	-0.0822169	0.191152	0.333816	0.913496	-0.475203	0.778088	-1.59324	-0.506128	0.273159	0.611013	0.429876	-0.215986	0.581742	0.513107	-0.231878	-0.0912687	-2.39281	0.925929	0.847733	-1.07691	0.642788	1.07691	-1.18895	0.661036	0.515284	2.07332	-0.0324185	1.3388	-0.681544	-0.0111091
CD63	Tetraspanin;CD63 antigen	F8VV56;F8W022;F8VWK8;P08962-3;P08962-2;P08962;F8VNT9	F8VV56;F8W022;F8VWK8;P08962-3;P08962-2;P08962;F8VNT9	7550000000	4	0	170.67		1.30852	-2.61881	NaN	NaN	0.191741	-2.74551	-1.16265	0.571907	-0.372212	1.35649	-0.969388	-1.5991	0.554232	-1.58861	0.48105	-1.45385	-1.35008	-2.64727	-2.28511	-0.580706	-2.48214	-1.47894	-1.44599	-1.8679	NaN	NaN	-1.20896	NaN	-2.48612	NaN	NaN	NaN	-1.29447	0.0378265	-0.838417	-0.62555	0.26778	-0.335585	NaN	NaN	-0.0121487
CDC42	Cell division control protein 42 homolog	P60953;P60953-1;Q5JYX0	P60953;P60953-1;Q5JYX0	32324000000	12	0	323.31		-0.591034	0.200433	-0.127279	0.127892	-0.0641678	0.247418	0.0124958	0.162958	0.287133	0.288057	-0.288003	-0.468129	0.472473	-0.408399	-0.0866323	0.076908	0.259419	0.255809	0.597267	-0.207719	0.28312	0.12929	-0.211413	0.457725	-0.258341	-0.00980753	-0.126532	0.252089	0.358746	0.417565	0.113624	-0.0869026	-0.12232	-0.888481	-0.254324	-0.123685	-0.310815	0.232691	0.733968	0.131632	-0.22934
CDC42BPB	Serine/threonine-protein kinase MRCK beta	Q9Y5S2	Q9Y5S2;H0YLY0;H0YLR5	3542700000	53	0	323.31		0.540733	-1.0556	-1.16358	0.342699	0.390689	0.478698	-0.239451	0.239838	0.689923	0.141827	0.130031	0.400065	-0.390934	0.22549	0.572069	0.422628	1.64702	0.74961	-0.393072	0.444001	0.140252	-0.556292	0.0655201	0.341459	-0.680528	-0.102304	-0.203625	-0.0918052	-1.93089	-2.98516	-0.579929	-0.548425	-0.34196	0.43982	-0.615767	0.0218111	-1.13743	0.421463	0.241454	0.162752	0.0469972
CDC5L	Cell division cycle 5-like protein	Q99459	Q99459	28593000000	47	0	323.31		-0.398264	-1.83504	-2.04685	-0.688155	-0.678657	-0.30933	-0.87771	-1.31354	-0.492039	-1.15558	-0.851391	-0.976579	-0.988591	-0.44572	-0.929745	-0.517423	-0.770155	0.334868	0.169427	-0.434152	-0.770172	-0.416571	-0.409411	-0.695083	-1.88309	-0.809469	-0.610603	-0.40916	-0.275955	-0.0762711	-0.628494	-0.379154	-0.280112	0.000777185	-0.383468	-0.660727	0.2091	-0.331232	-0.258642	0.366964	-0.222308
CDC73	Parafibromin	Q6P1J9	Q6P1J9	2127100000	20	0	72.52	Pattern3	-0.513861	-2.53178	-2.16013	-0.918799	-0.895057	0.0968435	-2.79095	NaN	-0.516489	-1.55167	-1.00161	-0.609063	-0.664496	-0.885897	-2.39109	0.291167	NaN	-0.31861	NaN	NaN	-1.50464	-0.974764	-1.64731	1.16763	-2.44454	-1.68824	-0.304069	NaN	-2.62373	NaN	NaN	-1.54755	-0.207578	-0.160774	0.0989883	-0.0287201	-0.722191	-1.1214	-2.80352	0.858372	-0.66123
CDH1	Cadherin-1;E-Cad/CTF1;E-Cad/CTF2;E-Cad/CTF3	P12830;A0A087WXI5;P12830-2;A0A087WX17;A0A087WU43;H3BNC6	P12830;A0A087WXI5;P12830-2;A0A087WX17;A0A087WU43;H3BNC6;H3BVI7;J3QKP1	10229000000	23	0	323.31		0.826683	-0.500195	0.214187	1.2762	1.84387	1.80647	0.819526	0.757005	0.128718	-0.860559	0.150857	-0.0663539	0.571975	0.243764	0.211282	NaN	NaN	-2.247	0.0439671	0.175569	0.147585	0.00437474	-0.00360513	-2.42616	0.291313	1.10036	NaN	-1.98469	-2.19261	NaN	-0.0125454	-0.829731	0.805834	0.549583	-3.02812	0.461237	0.454121	0.843948	-2.6939	-3.1687	1.34102
CDK1;CDC2	Cyclin-dependent kinase 1	P06493;A0A024QZP7;P06493-2;A0A087WZZ9;E5RIU6	P06493;A0A024QZP7;P06493-2;A0A087WZZ9;E5RIU6	31952000000	25	0	323.31		-1.60187	-1.58757	-0.855976	-2.13225	-1.23094	-1.90877	-0.597014	-1.3044	-0.28777	-1.07541	-1.30634	-0.759251	-2.12635	-2.51209	-2.06566	-2.51507	-1.56861	-1.71452	-1.09701	-2.01565	-1.25132	-1.47032	-1.56673	-0.769557	-1.46514	-1.7447	-1.05224	-1.63488	-1.43575	-0.701205	-0.22032	0.0682926	-0.806638	-1.39855	-0.734142	-0.857095	-0.786263	-2.29626	-0.0646212	-0.915968	-2.4337
CDK11B;CDC2L1;CDK11A	Cyclin-dependent kinase 11B;Cyclin-dependent kinase 11A	J3QR29;A0A0D9SEI3;J3QKR5;B7ZVY7;A0A0D9SER5;A0A0D9SEN2;J3QR44;P21127-6;P21127-9;P21127-8;P21127-3;P21127-2;P21127;Q5QPR4;Q5QPR3;Q9UQ88-4;Q9UQ88-3;Q9UQ88-2;Q9UQ88;P21127-12;P21127-4;P21127-5;P21127-10;Q9UQ88-10;Q9UQ88-5;Q9UQ88-9	J3QR29;A0A0D9SEI3;J3QKR5;B7ZVY7;A0A0D9SER5;A0A0D9SEN2;J3QR44;P21127-6;P21127-9;P21127-8;P21127-3;P21127-2;P21127;Q5QPR4;Q5QPR3;Q9UQ88-4;Q9UQ88-3;Q9UQ88-2;Q9UQ88;P21127-12;P21127-4;P21127-5;P21127-10;Q9UQ88-10;Q9UQ88-5;Q9UQ88-9;Q9UQ88-8	3982100000	23	0	71.799		-1.49265	-1.7855	-1.72132	-0.381505	-0.801587	-1.39763	-1.23716	-1.63662	-0.750302	-0.607307	-0.947829	-1.05796	-0.354342	-1.29827	-1.62157	-0.347208	-1.10197	-0.798279	-0.639714	-0.844785	-2.43501	-0.893271	-0.79164	-0.233226	-0.90019	NaN	-0.89051	NaN	NaN	-0.534425	-0.383391	-0.6683	-0.472416	-0.513482	1.73734	-0.529806	-1.30646	-0.707836	-0.518109	-0.0382545	-0.559828
CDK4	Cyclin-dependent kinase 4	P11802;F8VYH9;F8VTV8;F8VWX7;F8W1L8	P11802;F8VYH9;F8VTV8;F8VWX7;F8W1L8;Q96BE9;F8VZZ0;F8VZ51;F8VYY1;F8VXD2;P11802-2;F8VZ13	3925400000	13	0	159.29	Pattern6	-1.77856	-0.765839	0.846861	-0.378648	-0.397133	-0.720919	-1.23036	-3.14385	-1.58135	-0.664396	-0.143109	-0.431894	-0.063279	-0.841001	-0.597416	-0.85448	-0.53198	-2.42335	-0.305442	0.211518	-1.1928	-2.13277	-1.38935	-0.531593	-0.597904	-1.79911	-1.13229	NaN	-1.14425	-2.02125	-0.979945	-1.21675	-0.929254	-0.32606	NaN	-0.0135224	0.106359	-0.0141412	-0.00285506	-0.0546818	-0.773152
CDK5	Cyclin-dependent-like kinase 5	Q00535;Q00535-2	Q00535;Q00535-2	2161100000	12	0	158.15	Pattern3	-1.47569	-0.731089	0.618309	-0.276576	0.69647	-0.0925577	-0.741359	-1.29526	-0.70163	-0.780416	-0.0634933	-0.467442	-0.156845	NaN	-0.669421	-0.522517	NaN	-2.13355	NaN	-0.998679	-0.818721	-0.969212	-1.25644	-1.06921	NaN	-0.820353	NaN	-0.874532	-2.1695	0.187944	NaN	-1.84055	-1.35352	-0.0684495	NaN	-0.294735	-0.00763142	-0.288041	-0.499977	-2.5232	0.0216266
CDK5RAP3	CDK5 regulatory subunit-associated protein 3	Q96JB5;Q96JB5-4;Q96JB5-2;J3QQY1	Q96JB5;Q96JB5-4;Q96JB5-2;J3QQY1;Q96JB5-3;J3QL86;J3QS62;J3QRM1;J3KRI2;J3KRK4;J3KS63;J3QL95	8118100000	22	0	293.37	Pattern3	-0.643446	-0.0123458	0.67276	-0.341764	0.502895	0.167713	0.523085	0.208004	0.249422	-0.390263	0.777287	0.904544	0.298925	0.965211	1.18179	0.329745	-2.7618	-2.58535	0.564792	0.579869	-0.50781	1.4266	0.265087	0.0258355	-0.384584	-0.313494	0.749237	-0.60803	0.185793	-0.439781	-1.79722	0.309516	0.795105	0.695822	-1.85999	1.06796	0.929832	1.19433	-1.86275	-0.3836	-1.63254
CDKN2A	Cyclin-dependent kinase inhibitor 2A	J3QRG6;P42771;P42771-4;K7ES20;K7ENC6;P42771-2	J3QRG6;P42771;P42771-4;K7ES20;K7ENC6;P42771-2;G3XAG3;P42771-3	5373800000	8	0	323.31	Pattern6	-3.48586	-2.01413	-0.575266	-1.70971	-1.45425	-2.51292	-0.493486	-0.925614	-1.20216	-1.23332	-0.425902	-0.89167	-0.963162	-0.844611	-2.83301	-2.67129	-1.20941	NaN	2.1623	-0.360313	-1.87762	-2.58766	NaN	-0.227812	-1.82178	-1.449	-0.546198	0.228794	0.409102	-0.115842	-0.385671	-1.8472	-0.685086	-2.72791	-0.734355	0.696164	1.0213	-1.32957	-0.852023	0.341189	-1.6067
CDV3	Protein CDV3 homolog	Q9UKY7;Q9UKY7-2;H0Y8K3;D6R9V8	Q9UKY7;Q9UKY7-2;H0Y8K3;D6R9V8;D6RFH2;Q9UKY7-3;D6RDN0;D6RAV0;D6R973	40163000000	12	0	323.31	Pattern1	0.152582	0.887959	0.401642	-0.405181	-0.639462	-0.624484	0.691806	0.280226	0.158403	0.170672	-0.332489	-1.05131	-0.311094	0.0946773	-0.607447	0.0261014	0.445761	0.565443	0.0167178	0.163952	0.268988	0.655497	0.493771	-0.539036	-0.912622	-1.48312	-0.149298	0.313798	0.158964	-0.188309	-0.204175	-0.523359	-0.624378	0.251363	0.0425571	0.158464	-0.909262	-0.0702267	-5.23491	-2.7811	-1.22648
CEBPB	CCAAT/enhancer-binding protein beta	P17676-2;P17676	P17676-2;P17676	2887200000	10	0	323.31		-2.00561	-1.99646	-1.94348	-2.63318	-2.50793	-1.29329	-1.32923	-0.480688	NaN	-1.29481	-2.63371	-1.56685	-1.05256	-0.802446	-1.09485	-2.32246	-2.47793	-2.3442	0.281313	-0.69129	-2.58418	-2.21907	-1.43742	-1.73756	-1.57953	NaN	NaN	-0.748667	-1.53054	NaN	-1.21937	-1.65333	-0.922728	NaN	-0.884142	0.668434	-0.864868	-3.19034	-0.780546	-1.09879	-2.65621
CEBPZ	CCAAT/enhancer-binding protein zeta	Q03701;A0A087X1N2	Q03701;A0A087X1N2;C9J9W7	3006400000	29	0	323.31		-1.31143	-1.60742	-4.95814	-2.77925	-2.46087	-3.09317	-2.13998	-3.15539	-3.32544	-1.44107	-2.28013	-1.72926	-1.89753	-2.0645	-1.92569	-1.51781	-3.04468	-2.94388	-1.67846	NaN	NaN	NaN	-3.35847	-1.31778	-4.40174	-2.76104	NaN	-2.7935	-1.78847	-1.76489	-2.47855	-1.61009	-1.24873	-2.59011	-1.41399	-3.4251	-2.01007	-2.93456	-0.352463	-2.5979	-1.9124
CECR5	Cat eye syndrome critical region protein 5	Q9BXW7-2;Q9BXW7	Q9BXW7-2;Q9BXW7;A8MYZ9	11141000000	18	0	323.31		-0.194312	-0.348165	-1.0143	-0.160152	-0.24885	-0.368975	-0.895597	-0.224839	-0.698801	-0.660609	0.329562	0.00799328	0.308228	-0.232116	0.934586	-0.675602	-0.175679	0.0726273	0.283158	-0.555208	-0.736931	-0.661629	0.536458	-0.565812	0.707409	-0.310875	-0.037266	0.199234	-0.373632	-0.765752	0.0750362	-0.252482	0.603637	-0.123737	-0.830801	-1.19633	-0.56491	-0.873074	-0.545338	-0.454982	-0.816143
CELF1	CUGBP Elav-like family member 1	G5EA30;Q92879-2;Q92879-3;Q92879;Q92879-6;Q92879-4;Q92879-5	G5EA30;Q92879-2;Q92879-3;Q92879;Q92879-6;Q92879-4;Q92879-5;E9PSH0;E9PQK4;E9PKU1;F5H4Y5;F5H0D8;E9PKA1	15456000000	19	0	323.31		-0.397586	-0.593184	-0.00899857	-0.294292	-0.0420978	-0.0418101	-0.582457	-1.37338	-0.195403	-0.821825	-0.384354	-0.683372	-0.412438	-0.379285	-0.207573	-0.262049	-0.9519	-0.206134	0.320487	-0.361143	-0.193369	0.00985581	0.310032	0.121995	-0.222787	-0.640744	-0.218781	-0.666324	-0.241852	-0.312238	-0.0736462	-1.01688	-0.702722	-0.360347	-0.394199	-0.304574	-0.875129	0.051642	-0.5302	-0.765133	-0.153867
CERS2	Ceramide synthase 2	Q5SZE1;Q96G23;H0YNU7;Q5SZE3;H0YKH6;Q5SZE4;Q5SZE2	Q5SZE1;Q96G23;H0YNU7;Q5SZE3;H0YKH6;Q5SZE4;Q5SZE2;H0YLQ6	8593600000	9	0	152.55	Pattern3	2.21533	-0.00078249	-0.669119	-0.123004	0.864119	-0.0750596	-0.141425	1.33333	0.383201	-0.264499	0.947646	-0.459085	0.261473	-0.658709	-0.597612	0.208336	0.0436298	-0.80815	-1.9881	-0.779233	-0.0155712	-0.888208	-0.392255	-1.3787	0.461855	-1.57928	-0.158446	-0.205943	-0.769965	-0.455118	0.523677	0.100515	-1.84297	-0.0992759	-0.264628	-0.246906	-1.37385	0.502973	0.20898	-0.0858983	0.970798
CES1	Liver carboxylesterase 1	P23141-3;P23141;P23141-2	P23141-3;P23141;P23141-2;H3BSU0;H3BQV8;H3BQR4;Q9UKY3-2;Q9UKY3	3071600000	19	0	323.31	Pattern4	-2.52322	-1.49465	-0.394062	0.795856	-1.76136	-2.60664	-0.220835	1.75422	-1.23054	1.03857	-3.18232	0.197359	1.13517	-0.353451	-1.72109	0.880845	NaN	NaN	-0.000795096	2.07782	-3.04884	-2.09648	NaN	1.0409	NaN	1.81698	0.582933	1.03266	-2.4007	-2.33356	NaN	1.15721	0.20768	3.08749	1.15575	0.0674651	1.36936	1.26128	-2.56155	0.983427	0.381427
CFAP20	Cilia- and flagella-associated protein 20	Q9Y6A4	Q9Y6A4	2445400000	6	0.0030155	7.538	Pattern3	0.3135	-1.84143	NaN	-1.15395	-0.661877	-0.542708	-0.457022	-1.14052	-0.704036	-0.593223	-0.125813	0.146003	0.0589787	0.8725	-1.12131	-1.9917	NaN	-1.37609	0.214073	NaN	-0.933978	-0.786421	-1.11023	-1.00042	-1.78774	-0.49405	-1.09359	-1.21917	-2.0438	NaN	-0.638093	-1.04618	-0.671212	-0.616742	-0.29919	-0.800779	-3.33145	-0.69431	NaN	-0.321961	-0.414755
CFB	Complement factor B;Complement factor B Ba fragment;Complement factor B Bb fragment	B4E1Z4;E7ETN3;P00751	B4E1Z4;E7ETN3;P00751;H7C5H1;A0A0G2JH38;P00751-2;H7C526;A0A0G2JHM4;A0A0G2JJ82;C9JRT3;F2Z3N2;Q8N6L6;F8WCJ9;A0A0G2JJM0;A0A0G2JI59;C9JYQ5;Q5ST52;A2ABG0	4680500000	36	0	323.31		NaN	1.38021	2.24484	NaN	3.12998	2.07066	-2.34492	5.34245	4.38647	4.39221	3.17941	4.54355	3.51463	2.6833	3.33456	-1.68553	NaN	NaN	3.26521	3.98834	NaN	3.16214	1.79992	0.691481	3.16908	-2.38059	1.02847	NaN	-2.00448	NaN	NaN	-4.24177	4.03396	2.72061	-2.64722	3.93188	NaN	3.12354	-2.70791	NaN	2.43087
CFL1	Cofilin-1	P23528;E9PP50;E9PS23	P23528;E9PP50;E9PS23	293300000000	28	0	323.31		-0.164666	-0.463793	0.196522	-0.696962	-0.597246	-1.06671	0.137429	-1.07221	-0.813125	-0.540637	-1.05206	0.0105904	-0.614799	-0.0890593	-1.745	-0.648042	-0.548415	-1.2561	0.223073	-0.647347	-0.468469	-0.970465	0.0428369	-0.156548	-0.945181	-0.130303	-0.630206	-0.346978	0.187149	0.130803	-0.370927	-0.227335	-0.183611	-0.0894037	-0.430066	-0.347317	-0.400274	-0.762256	0.313592	-0.0198575	-0.247987
CGN	Cingulin	Q9P2M7;Q9P2M7-2	Q9P2M7;Q9P2M7-2;H0Y4A8	8073500000	57	0	323.31		0.473325	1.80177	-0.833418	1.1573	0.287767	2.55392	-1.02825	-0.766381	-0.956207	0.381717	-1.10343	-0.484549	1.85195	-0.219454	-0.271987	0.638338	-3.41833	-2.72434	-0.858658	0.0777005	-0.738608	-0.0554872	0.777936	NaN	-0.0734536	-0.0797496	-0.0419577	0.91912	NaN	NaN	NaN	NaN	NaN	NaN	0.372545	-1.20411	-1.81276	0.545671	-2.96146	-0.242774	1.37348
CHCHD2	Coiled-coil-helix-coiled-coil-helix domain-containing protein 2	Q9Y6H1	Q9Y6H1	17783000000	5	0	323.31	Pattern3	0.111456	3.76443	1.47348	0.978809	1.96442	1.59571	0.251018	-0.253192	1.47584	-0.351508	0.896626	1.50901	0.790043	1.75066	1.26312	0.899855	0.723189	1.34855	1.42138	0.994859	1.56902	1.15122	0.493163	0.442554	1.17898	0.740521	0.627094	-0.316854	0.0842594	0.880823	0.439182	0.20107	1.4662	1.26644	0.652943	1.39205	0.494553	1.73755	-1.13407	-0.0128994	2.43673
CHCHD3	MICOS complex subunit MIC19	C9JRZ6;Q9NX63;F8WAR4	C9JRZ6;Q9NX63;F8WAR4;F8WD73	14321000000	20	0	323.31		-0.348213	-0.777289	-1.26758	-1.06657	-0.0384631	-1.67571	-1.01184	-1.78785	-1.3726	1.9461	-0.852378	-1.48982	0.924863	-1.76985	0.573348	0.500965	-1.1524	-0.917251	-1.64398	-0.00143897	-1.0742	-0.855794	-1.72674	-1.77043	-0.210332	-1.98555	-0.652704	-1.14292	-1.49586	-2.60356	-2.12789	-1.82427	-1.06249	-1.48328	-0.824708	-1.06646	-0.64592	-0.555584	-2.39195	-1.23263	0.0436655
CHD4	Chromodomain-helicase-DNA-binding protein 4	F5GWX5;A0A0C4DGG9;Q14839;Q14839-2	F5GWX5;A0A0C4DGG9;Q14839;Q14839-2;F5H6N4;F6T542;K7EPV1;F5H596;K7ESA5	35225000000	77	0	323.31		-0.816146	-1.80743	-1.59218	-0.766846	-0.58805	-0.870026	-0.421957	-1.71404	-0.657574	-0.970257	-1.05192	-0.773837	-0.520584	-0.80778	-0.969946	-0.311015	-0.65886	-0.468817	-0.360704	-0.497374	-0.895076	-0.530285	-0.562241	-0.49356	-1.69558	-1.27802	-0.47381	-0.646684	-0.499682	-0.606524	0.197308	-0.627963	-0.675611	-0.505215	-0.0741689	-0.648185	-0.593273	-0.568407	-0.565045	-0.310367	-0.461799
CHD8	Chromodomain-helicase-DNA-binding protein 8	Q9HCK8;Q9HCK8-2	Q9HCK8;Q9HCK8-2;H0YJG4;G3V2T9;H0YJA4;G3V303	2879100000	28	0	202.23		-1.29708	-2.70473	-1.52099	-0.919263	-1.00533	-0.994389	-1.40016	-1.38314	-1.01711	-1.05188	-0.931476	-0.987619	-0.98209	-1.41091	-0.304708	-0.701983	-3.3644	-0.773835	-1.17549	-1.17694	NaN	-1.60011	NaN	NaN	-2.53149	-1.45965	-0.0307672	NaN	-1.11649	-1.89777	NaN	-0.757673	-1.05055	-1.3771	-0.363843	-0.412899	-1.5749	-0.993172	-3.13244	-2.13642	-0.857125
CHDH	Choline dehydrogenase, mitochondrial	Q8NE62	Q8NE62;C9J7D8;C9JYW4	5210900000	22	0	323.31		2.5549	0.145347	-0.464108	1.74282	1.53728	3.4899	-0.280957	-0.205757	-0.429962	1.56331	1.24647	0.066872	2.64564	0.346872	2.39083	2.69773	-2.33803	-1.83809	1.34856	1.73659	3.28969	-2.49866	2.41183	NaN	2.98536	NaN	-1.70228	2.33212	-1.47267	NaN	-1.03728	-0.294298	0.653054	2.17881	0.86992	-1.08613	0.128296	1.36479	-2.3067	0.839248	2.27285
CHERP	Calcium homeostasis endoplasmic reticulum protein	Q8IWX8;J3QK89	Q8IWX8;J3QK89	8479100000	24	0	323.31	Pattern3	-0.558157	-1.81841	-1.9989	-0.782364	-0.688292	-0.609283	-1.39494	-1.13516	-0.653557	-0.668024	-0.654986	-0.976852	-0.862471	-1.2771	-1.43395	0.157328	-1.95927	-0.459593	0.204492	-0.148707	-1.8842	-0.616555	-0.466958	0.691351	-1.68493	-2.8369	-1.00702	-0.828145	-0.222465	-1.58805	-0.204676	-1.89041	-0.460405	-0.958134	0.319526	-0.466291	-0.692798	-0.890131	-1.19951	-0.811739	0.00374138
CHID1	Chitinase domain-containing protein 1	Q9BWS9;Q9BWS9-3;Q9BWS9-2;E9PPA0	Q9BWS9;Q9BWS9-3;Q9BWS9-2;E9PPA0;E9PI70;E9PIP0;E9PRL3;E9PPH0;E9PKF1;H0YC89;H0YDL6;H0YCC4	1805000000	16	0	97.852		NaN	-2.14645	-0.257245	-0.638775	0.367701	NaN	-0.783364	-0.34628	0.466407	-0.795923	0.0347679	0.604834	0.765515	0.686803	1.65385	0.874265	1.5165	NaN	0.975448	-0.0733275	1.66975	1.54147	0.716488	NaN	NaN	1.12933	1.03807	-1.9069	1.09	-2.44545	0.832612	0.41888	1.87187	0.208523	0.34668	1.09689	NaN	1.33887	-0.0595029	-2.92161	-0.790083
CHMP1B	Charged multivesicular body protein 1b	Q7LBR1	Q7LBR1	10563000000	6	0.00035765	30.191		-0.403971	0.347122	0.00743592	-0.415902	-0.800816	-1.16874	-0.882465	-2.50296	-2.05824	-0.56929	0.0650448	-0.359456	-0.813235	0.486439	0.0719602	-0.644325	-0.890958	-0.845179	-0.48145	-0.0583659	-0.328611	-0.260825	-0.191971	-0.737321	-0.942922	-1.51741	-0.809183	-0.848043	NaN	NaN	NaN	-0.412927	NaN	-0.439172	-0.119989	-0.498724	-0.185117	0.531998	-0.576545	-0.590631	-0.497463
CHMP3	Charged multivesicular body protein 3	Q9Y3E7;Q9Y3E7-2;Q9Y3E7-4;Q9Y3E7-3	Q9Y3E7;Q9Y3E7-2;Q9Y3E7-4;Q9Y3E7-3	3880100000	8	0	84.714	Pattern3	-0.477394	0.639789	0.678	0.591178	0.330998	-0.279176	0.0795392	-0.390953	0.472902	0.105246	0.0800353	-0.469783	-0.0719309	-0.533643	0.19993	-0.214776	-1.3536	-0.904846	-0.438203	-0.0999116	NaN	0.220358	0.179604	NaN	0.048519	-0.2542	0.515146	0.334605	0.471255	NaN	-0.210341	-0.127206	0.130652	-0.675327	0.305001	-0.196301	-0.459695	0.0711493	-0.199544	-1.92954	1.20977
CHMP4B	Charged multivesicular body protein 4b	Q9H444	Q9H444;P59074	27512000000	12	0	323.31	Pattern3	-0.585798	0.142462	0.765504	0.406113	0.0368699	-0.536683	-0.473371	-0.0670117	-0.258548	0.256308	-0.937471	0.356578	0.0331	-0.425898	-0.208044	-0.250125	-0.338342	-0.451366	-1.13894	-0.346776	NaN	-0.0208426	NaN	NaN	NaN	NaN	NaN	NaN	-2.6348	NaN	-1.55675	-0.264069	0.483919	0.611781	-1.06323	0.0954546	-0.723263	0.792931	-0.38022	0.0814385	-0.540995
CHORDC1	Cysteine and histidine-rich domain-containing protein 1	Q9UHD1;Q9UHD1-2	Q9UHD1;Q9UHD1-2;E9PHZ2;E9PPQ5;E9PIZ4;E9PSD5;E9PL00;E9PIF7	9357000000	21	0	323.31	Pattern3	0.762367	-0.948117	-1.46832	-2.57786	-1.71845	-2.13504	-1.8528	-2.37249	-1.65941	-0.872106	-1.266	-1.74229	-1.76359	-0.394737	-1.62634	-0.635127	-3.21468	-2.41033	-1.21762	0.11934	NaN	-0.934014	-1.06808	-2.5879	-0.700812	-0.679979	-1.55232	-1.51144	-1.16614	-1.66514	-0.399541	-0.971807	-0.767566	-0.1876	-1.18184	0.817404	-0.413686	-0.395893	-2.14411	-2.0227	-2.25374
CHP1	Calcineurin B homologous protein 1	Q99653;H0YNG9;H0YKE7;F5GX29;H0YLY7	Q99653;H0YNG9;H0YKE7;F5GX29;H0YLY7;H0YLX1	3969500000	10	0	102.89	Pattern3	1.79038	1.51254	1.34205	0.420675	1.077	1.57596	0.447349	-0.105353	-3.25766	1.40027	0.424246	0.839834	1.28866	0.376169	0.363159	0.84051	0.350852	-1.86052	0.663133	0.806258	0.984789	0.803727	-0.25066	-1.5612	0.449108	0.0447097	0.702977	NaN	-1.83976	0.348531	-3.16281	0.167203	0.842951	NaN	0.804284	0.087442	0.935935	0.994384	-1.60864	-1.18142	0.836383
CHRAC1	Chromatin accessibility complex protein 1	Q9NRG0	Q9NRG0	2734700000	3	0	254.33		-2.3476	-1.61945	-0.330853	-0.991387	-1.61242	-1.71899	-0.26718	-0.647127	-1.74575	-1.87365	-1.22913	-1.05328	-1.01774	-0.910415	-1.04127	NaN	-0.85548	NaN	NaN	NaN	-2.01706	-1.03937	-1.19992	-0.750769	NaN	-2.80516	-1.28262	-1.18458	-2.67925	NaN	-2.10833	NaN	-0.543544	-1.40493	-0.862442	-0.512817	-2.25756	-1.94682	-0.7874	-0.365889	-2.05174
CHTOP	Chromatin target of PRMT1 protein	X6R700;Q9Y3Y2-4;Q9Y3Y2;Q9Y3Y2-3;A0A087X1B7	X6R700;Q9Y3Y2-4;Q9Y3Y2;Q9Y3Y2-3;A0A087X1B7;Q5T7Y7	22209000000	6	0	323.31		0.845442	-2.56316	-2.14498	-0.501526	-0.71906	-0.179517	-0.794041	-1.76561	-0.516239	-0.837035	-0.545687	-1.12409	-0.0218008	-0.679056	0.260392	1.20458	-0.362111	0.0465087	0.410928	0.268598	-0.931554	-0.2625	-1.74101	-1.24263	1.08881	-1.125	-0.583659	-1.56865	-0.610938	-0.931099	2.21696	-1.14445	-0.29882	-0.196265	1.57305	-0.539404	-0.683067	-0.642015	-2.93659	-2.30144	-0.189518
CIAO1	Probable cytosolic iron-sulfur protein assembly protein CIAO1	O76071	O76071	3327800000	11	0	219.5		-0.512084	0.161878	0.777383	-0.471077	0.222877	-0.417699	-0.399611	-0.242259	0.211126	-0.130207	-0.12312	-1.10906	-0.827975	-0.356075	-0.306022	-0.296783	-1.28355	NaN	-0.396135	-1.05034	-0.518942	-0.18941	-0.582314	-0.487927	-0.398981	-0.640025	-0.974972	-0.732647	-0.381598	-0.652074	-0.705703	-0.0906609	-1.04548	-0.724083	0.0612449	-0.0143333	-0.237507	-0.126072	-2.87085	-2.77291	0.0526341
CIAPIN1	Anamorsin	Q6FI81;Q6FI81-3;H3BV90;H3BT65;H3BUG4;H3BPG7	Q6FI81;Q6FI81-3;H3BV90;H3BT65;H3BUG4;H3BPG7;H3BQ23;Q6FI81-2;H3BTZ8	5652300000	16	0	287.07		-0.441687	-1.80443	0.0967538	-0.721757	0.316912	-1.23661	-1.18517	-1.51469	-1.47636	-1.73776	-0.851587	-2.32682	-0.908501	-1.12507	-0.509852	-2.42697	-1.48055	-3.21752	-0.638338	-2.2218	-0.259218	-2.19817	-0.555896	NaN	-2.15231	0.0519991	NaN	NaN	NaN	NaN	NaN	NaN	-0.659665	-0.810912	-2.55351	-1.08472	0.00896955	-1.24398	-1.58977	0.710575	-0.726509
CIRBP	Cold-inducible RNA-binding protein	Q14011;K7EPM4;K7EQR7;D6W5Y5;K7EJV1;K7EMY9;Q14011-2;K7EJV5;K7ER40;K7ENX8;K7ELV6;K7ELT6	Q14011;K7EPM4;K7EQR7;D6W5Y5;K7EJV1;K7EMY9;Q14011-2;K7EJV5;K7ER40;K7ENX8;K7ELV6;K7ELT6;Q14011-3;K7EQX4;K7ENN6;F6WMK9;K7EIF7;K7EQL0	8971900000	13	0	323.31		0.72759	3.56059	2.66277	2.91193	2.23136	2.7675	-0.740195	0.786571	1.23781	1.75516	2.98254	2.08328	1.98412	1.59328	2.47087	3.50525	-2.736	2.1561	1.29943	2.24971	1.68178	-0.107709	1.19238	0.388374	0.404226	-2.63451	1.74953	1.36541	-0.510986	0.615974	0.833277	-0.105114	0.176445	1.75471	1.75874	0.427356	0.277612	2.72803	-2.08848	-0.182594	1.59264
CIRH1A	Cirhin	Q969X6;Q969X6-3;Q969X6-2	Q969X6;Q969X6-3;Q969X6-2;H3BPD7	1993400000	21	0	168.74		-1.52687	-2.51725	-1.09143	-2.05473	-2.483	-1.04969	-1.26376	-1.32016	-1.54589	-2.39462	-0.467924	-0.306766	-1.22459	-1.31259	-1.12002	-2.43483	-0.888508	NaN	0.0804896	NaN	-2.6104	-2.15943	-1.73145	-1.251	-2.85179	-2.25981	-1.56949	-0.402948	-1.17646	-1.7084	-0.282587	-2.29955	-1.33828	-0.89863	0.369903	-1.72811	-2.47351	-2.41736	-1.26959	-0.143511	-0.148973
CISD2	CDGSH iron-sulfur domain-containing protein 2	Q8N5K1;D6RCF4	Q8N5K1;D6RCF4;I3L1N9	5615400000	6	0	157.64		-1.36272	-0.545757	-0.0160952	0.43655	0.624383	0.615073	0.109321	0.169927	-0.425449	0.500832	0.788419	-0.224639	1.03881	2.90116	0.631402	NaN	3.0568	-1.16512	2.00876	1.45831	-0.0919882	-0.542393	1.62664	0.925493	1.89766	1.57556	-0.041126	-0.133439	NaN	-1.68637	1.66396	1.70592	1.51147	-0.207538	-1.48296	1.39629	0.346869	0.392543	-2.2051	1.37457	-0.423288
CKAP4	Cytoskeleton-associated protein 4	Q07065	Q07065	69812000000	47	0	323.31		0.706551	-2.02744	0.129033	-0.67806	0.576604	0.457302	0.761602	0.160185	1.37581	1.29865	0.834243	1.34348	0.650274	1.58541	1.48428	0.453459	0.200614	0.456305	-0.255738	0.413917	-0.272457	0.200304	1.41413	-0.417551	-0.353897	2.56606	0.349628	0.960373	0.426635	0.535158	0.671454	1.87571	0.889475	0.677588	0.760495	1.78428	0.258675	-0.448516	0.957667	-1.69856	0.304654
CKAP5	Cytoskeleton-associated protein 5	Q14008;Q14008-2;Q14008-3	Q14008;Q14008-2;Q14008-3;E9PQH5;H0YDX5;H0YCF6;H0YEK7	20926000000	92	0	323.31		-0.993565	-0.921682	-1.8036	-0.497889	-0.011594	-0.699383	-0.881189	-0.973706	-0.7947	-0.374222	-0.492326	-0.211297	-1.27485	-0.961319	-0.953542	-1.15711	-0.901924	-2.20436	-1.15369	-0.903013	-1.16744	NaN	-0.642344	0.101664	-0.44008	-0.242707	-0.433862	-0.763206	-0.445486	-0.653129	-0.853179	-0.593228	-1.34185	-0.730167	-0.913051	-0.600857	-1.05451	-0.670697	-0.300729	-0.866057	-0.270321
CKB	Creatine kinase B-type	P12277;H0YJG0	P12277;H0YJG0;G3V4N7;H0YJK0;G3V461;G3V2I1;P06732	12345000000	24	0	323.31		-2.79353	2.29992	-1.11065	-1.68968	-2.4685	-1.56915	-2.11944	-0.17865	-2.03191	-0.557654	-1.97373	-2.13043	-1.08529	-1.80524	-1.47244	-0.249362	-1.22556	0.558037	-0.351977	-0.318506	0.558364	-1.91845	-2.02966	0.0694316	NaN	0.100887	-2.17522	-1.74001	-2.90227	-0.623844	-3.22591	-3.19499	-2.08562	-0.753856	-1.39133	0.479886	-1.10661	2.40815	-2.39889	-2.15126	-2.84138
CKMT1A;CKMT1B	Creatine kinase U-type, mitochondrial	P12532;P12532-2;F8WCN3	P12532;P12532-2;F8WCN3;C9JSQ1;C9J8F6;C9JT96;C9J6W7;C9JJX8;C9J995;D6RHV3	59737000000	29	0	323.31		-4.04656	-2.44504	-2.63789	-0.240524	-0.324327	-4.79655	-2.6911	-1.07734	-2.00751	-1.22653	0.28758	-2.13069	0.087413	-5.35626	-0.0447007	-3.07722	-1.83677	-1.12341	0.122837	-1.14402	-0.701895	-1.35928	-0.567936	-1.29132	0.769298	-0.563656	-2.73883	-0.853298	-2.31095	-1.27441	-2.01191	-2.38274	0.314862	-2.7543	-2.64259	-0.804799	-0.138913	0.324569	-1.51963	-0.88129	-0.630489
CLASP1	CLIP-associating protein 1	Q7Z460;F8WA11;Q7Z460-2;Q7Z460-5;Q7Z460-3;H0Y5T1	Q7Z460;F8WA11;Q7Z460-2;Q7Z460-5;Q7Z460-3;H0Y5T1;C9J151;C9JP76	2143800000	37	0	242.22	Pattern3	-0.801077	-1.07666	-0.235049	0.436143	0.0191284	-0.325393	NaN	NaN	0.76873	-0.314751	-0.209513	-0.409835	-0.140787	-0.453582	0.600251	NaN	-1.1256	0.72096	-0.221559	-0.772089	NaN	-0.456246	NaN	-0.273779	-0.270505	0.0123152	-0.626262	-0.338487	0.322512	-1.81458	0.0171492	-0.720727	0.305572	-0.242549	-1.04956	0.342407	-1.16046	0.786465	0.337781	-2.74951	-0.472753
CLASP2	CLIP-associating protein 2	E7ERI8;E7EW49;O75122-3	E7ERI8;E7EW49;O75122-3	4565700000	40	0	323.31	Pattern3	0.180885	-1.20943	-0.831219	0.167195	0.467188	1.24661	-0.230047	-0.477851	0.427365	0.117572	0.742827	-0.281808	0.790933	0.236907	0.309095	0.843312	-0.303886	-0.0779254	0.0194858	0.0737116	-2.96767	0.451134	0.724251	0.168178	0.725071	1.32026	0.378858	-0.142278	-2.17014	0.23143	0.291559	0.174602	0.193057	0.24322	-0.128525	-0.0954043	-0.835698	-0.322574	-0.396926	-0.657986	0.231018
CLDN3	Claudin-3	O15551	O15551;O14493;O95484;P56747	3330100000	6	0	121.1	Pattern3	-0.687745	-1.04658	-1.83958	0.174934	-2.46952	0.396729	-1.43869	-1.2024	-1.33576	-1.40155	-2.79143	-2.29967	1.16164	-1.12862	0.190286	0.0810565	-2.60917	-1.7874	-0.206148	NaN	-1.30029	NaN	0.723543	-0.173126	-0.530015	NaN	-0.647473	0.158974	0.566855	NaN	NaN	NaN	-0.672723	NaN	NaN	NaN	-0.516079	-1.75427	-2.86759	-2.06392	-1.6412
CLIC1	Chloride intracellular channel protein 1	O00299	O00299	243670000000	21	0	323.31		-0.697224	0.59077	0.475836	-0.196522	-0.387937	-0.440276	-0.0380941	-0.662045	-0.630121	-0.22313	-0.562945	-0.766792	-1.0036	-0.679957	-1.00142	-0.615368	-0.202596	-0.376275	0.197471	-0.311518	-0.400744	-0.245289	-0.0656326	-0.200427	-0.514667	-0.104957	-0.265806	-0.230505	-0.415745	-0.00147708	-0.140284	-0.436797	-0.442163	-0.835389	-0.0546651	-0.420205	0.693035	-0.204007	-0.0303283	0.100252	0.205843
CLIC3	Chloride intracellular channel protein 3	O95833	O95833	2974000000	14	0	212.53		-2.36023	-2.04787	0.749251	-2.2561	-2.27049	-1.63214	-0.75306	-2.92671	-2.51851	-0.715444	-2.9827	-2.17986	-1.77995	-0.957934	-2.86369	-2.55832	-3.58106	-2.62883	NaN	NaN	NaN	NaN	NaN	0.973478	NaN	0.079307	-2.38583	-1.6119	NaN	0.608015	NaN	-3.16072	-2.04193	NaN	-0.97393	-1.42842	-1.43091	-1.69233	-0.246889	-0.63148	-1.94865
CLIC4	Chloride intracellular channel protein 4	Q9Y696	Q9Y696;A6PVS0	31687000000	21	0	323.31		-0.947927	-1.13669	1.14341	1.08778	-0.423276	-0.647684	-0.614437	-0.633028	-0.182218	0.0739793	-0.0653464	-0.11876	-0.894184	-0.285151	-0.886778	-1.20852	-0.104321	0.663644	0.819943	-0.180739	-0.64229	0.0947513	0.265767	0.498241	-1.16427	0.471728	-0.580808	0.0962709	0.461904	-0.44772	0.461018	0.462603	-0.00985581	-0.56227	0.385724	0.453877	0.667675	-0.581906	0.3122	-1.74643	-0.752874
CLINT1	Clathrin interactor 1	Q14677-3;Q14677-2	Q14677-3;Q14677-2	14937000000	26	0	323.31		-0.214673	-0.853629	-0.97412	-0.241552	0.767928	0.159142	-0.655458	-0.216328	0.341337	0.150543	-0.135959	-0.187334	0.161786	-0.134879	-0.266948	-1.19827	-0.217572	-2.66609	-0.856147	0.146407	-2.89091	NaN	-1.84778	-2.62613	0.347335	0.151738	-0.0733666	NaN	NaN	NaN	NaN	-3.05237	0.249865	NaN	0.684787	-0.537718	-0.84186	-0.260263	-2.34771	-0.203543	0.0260398
CLNS1A	Methylosome subunit pICln	P54105;E9PMI6;J3KN38;E9PJF4	P54105;E9PMI6;J3KN38;E9PJF4;E9PQ83	7822300000	8	0	323.31		-1.08248	-1.00285	-0.999162	NaN	-1.97398	-0.511255	-0.863256	-1.40369	NaN	-0.94647	-1.38668	-0.29506	-0.194315	-1.26685	-1.39917	-1.55794	0.878932	-2.68228	-1.03699	0.0341807	-1.63703	-0.345175	-0.85425	-0.827236	-1.055	NaN	-1.26733	-0.108102	NaN	-0.932808	-1.0459	-0.505839	-1.57524	-0.155052	-0.0638011	-0.350312	-1.25186	-1.36127	0.594128	NaN	-1.45539
CLPP	ATP-dependent Clp protease proteolytic subunit, mitochondrial;ATP-dependent Clp protease proteolytic subunit	Q16740;M0R208	Q16740;M0R208;M0QYV5	5885400000	11	0	323.31	Pattern3	0.273632	1.88868	0.199452	1.18369	0.489862	0.911771	NaN	1.08668	0.600911	-1.73172	0.370916	0.4785	0.911139	0.953223	-0.281271	NaN	NaN	1.07973	0.809195	NaN	0.385836	1.27015	0.928535	-0.218457	-0.129825	-0.453483	-0.402222	1.53475	-0.34689	0.333551	0.586608	-0.164143	-0.00904584	-1.47649	0.0129925	-0.755122	-0.224761	0.151923	1.21066	1.41521	1.67148
CLPTM1	Cleft lip and palate transmembrane protein 1	O96005;O96005-4;O96005-3	O96005;O96005-4;O96005-3;K7EQQ1;K7EJ16	9081800000	17	0	323.31		-0.891025	-0.910253	-1.01858	-0.566332	-0.20898	-0.957146	0.0372054	-0.590007	-0.284838	-0.737272	0.124983	0.69826	-0.202623	-0.800362	-0.330135	-1.0062	-0.309663	-0.469241	-1.19791	-0.951203	-0.783166	-0.833271	-0.17301	-0.139664	-0.21745	-0.0327837	0.0927489	-0.169699	-0.486356	-0.649616	-0.739145	-0.519675	-0.928815	0.210131	-1.25038	0.129361	-1.31177	-0.324697	0.216763	-0.0881782	-0.280058
CLPX	ATP-dependent Clp protease ATP-binding subunit clpX-like, mitochondrial	O76031	O76031;H0YM48;H0YK07	7924700000	28	0	323.31		-0.624448	-1.35395	-1.18314	-0.648641	-0.767402	-0.662067	-0.687327	-0.486894	-0.500269	-0.987924	-0.389226	-0.87613	-0.537353	-0.228121	-0.473538	-0.851131	-1.17471	-2.29894	-0.532823	-1.25888	-2.92376	-0.463489	-0.419826	-1.12185	0.0147967	-0.754195	-0.835477	-0.471332	-0.723621	-1.23783	-0.241292	-1.46042	-0.937075	-0.768883	-1.06701	-0.8736	-1.77761	-1.15321	-0.718774	-0.635043	-0.834921
CLTA	Clathrin light chain A	P09496-2;P09496-4;P09496-3;P09496;F8WF69;P09496-5;C9J8P9	P09496-2;P09496-4;P09496-3;P09496;F8WF69;P09496-5;C9J8P9	29041000000	14	0	323.31		1.15349	0.934522	2.21964	0.895344	2.12159	2.31671	2.76351	2.85055	1.47758	0.278249	1.09243	1.96597	1.3284	0.842331	0.618413	1.90238	2.1269	-0.985155	1.43855	1.44476	2.29313	0.782364	1.5227	1.12899	0.913688	0.97579	1.01613	1.33928	0.448838	1.58428	1.81398	-0.112101	1.5308	0.510622	1.94182	0.514281	-0.00338846	1.08763	-2.74074	1.86373	1.45342
CLTB	Clathrin light chain B	P09497-2;P09497	P09497-2;P09497;D6RJD1;H0Y9Q6	21094000000	14	0	323.31		1.04334	0.802124	1.32142	0.713055	1.31681	0.416782	1.73888	1.8215	0.951285	1.41677	0.768429	0.00902724	0.574981	0.825956	0.330332	1.3827	2.76961	-0.778467	0.92914	1.37152	1.46004	1.00675	1.15075	1.39523	0.672612	1.64703	1.13734	1.02829	-3.3116	-2.4719	1.58611	0.83929	-1.61547	1.10458	-1.99793	1.75628	1.00458	0.821237	1.04814	1.86424	0.591044
CLTC	Clathrin heavy chain;Clathrin heavy chain 1	A0A087WVQ6;Q00610-2;Q00610	A0A087WVQ6;Q00610-2;Q00610;J3KS13;K7EJJ5;J3KSQ2;J3KRF5;J3QL20;A0A087WV74;A0A087WXH4;F5H5N6	602580000000	122	0	323.31		0.483552	-0.635849	-0.576639	0.195106	0.412816	0.025713	0.425164	0.35032	0.24676	0.354455	1.27203	0.173168	0.164207	0.224794	0.211771	0.0686626	0.171728	0.274677	-0.095684	0.266399	0.312445	-0.366678	-0.149228	0.195544	0.383101	0.229448	0.0399267	0.100396	0.127276	0.104849	0.282355	-0.12091	-0.0561892	0.153155	0.367794	0.121314	-0.157112	0.38015	0.744297	0.313315	0.164557
CLU	Clusterin;Clusterin beta chain;Clusterin alpha chain;Clusterin	P10909-4;P10909;P10909-5;P10909-2;P10909-3;H0YC35;H0YLK8	P10909-4;P10909;P10909-5;P10909-2;P10909-3;H0YC35;H0YLK8;H0YAS8;E7ERK6;E7ETB4;E5RG36;E5RGB0;E5RH61	20243000000	24	0	323.31		3.30337	2.82385	3.2583	3.78998	3.42004	3.58656	3.4842	3.638	-2.07189	3.75887	3.76931	3.65361	4.98369	2.66091	4.41334	5.32209	-0.417141	-1.25447	3.57274	5.53983	5.56656	3.43396	3.0766	3.26078	5.94249	4.49866	4.19942	3.9545	5.78974	2.37441	2.96961	4.3664	4.62731	3.76014	2.64918	3.62912	4.58809	4.95518	5.0649	2.03854	3.96214
CLUH		K7EIG1	K7EIG1;Q9Y5I4-2;Q9Y5I4	18656000000	45	0	323.31		-0.304015	-2.0375	-1.14716	-1.08855	-1.3683	-1.05591	-0.228992	-2.10401	-1.22942	-2.09064	-1.00157	-1.33554	-1.58537	-0.263573	-1.42902	-0.328826	-0.83556	-2.37415	-0.1326	-1.21465	-1.33183	-0.811612	0.0187092	-0.714901	-1.4428	-0.365328	-1.75543	-1.24091	-1.40922	-0.555373	-0.418464	-0.712725	-0.390703	-0.559764	-0.0794004	-0.671717	-1.15221	-1.53572	-0.727516	-0.703551	-0.83883
CMA1	Chymase	P23946;P23946-2	P23946;P23946-2	81387000000	15	0	323.31		6.06945	0.115857	1.69486	2.76806	4.21554	3.82766	4.66703	2.86297	4.41908	4.1917	3.15681	4.61315	4.91452	3.72776	4.61869	-0.479221	6.82127	-0.360615	NaN	NaN	4.8915	-2.37101	NaN	5.42385	-3.57869	NaN	-2.86467	-2.61753	-1.7984	5.95794	NaN	3.71244	NaN	3.83893	7.89839	5.20078	5.47283	3.48952	5.69867	5.94587	4.71724
CMAS	N-acylneuraminate cytidylyltransferase	Q8NFW8;Q8NFW8-2	Q8NFW8;Q8NFW8-2;F5H296;F5GYM0	4343400000	14	0	323.31	Pattern3	1.19104	-1.17718	0.339264	0.296142	0.711095	0.202588	-2.25799	-0.611741	-0.521679	-1.04383	0.294936	0.154895	0.814186	0.29031	1.10839	1.48934	0.700045	0.287862	-0.124217	1.19526	-0.956897	-0.648921	-0.497844	NaN	-0.375	-0.712647	0.773426	-0.15071	0.240064	-0.354879	-1.14204	-0.515514	1.70321	1.01917	0.670647	0.199849	-1.17191	0.46195	-1.6905	-1.64886	1.89176
CMBL	Carboxymethylenebutenolidase homolog	Q96DG6	Q96DG6	9482400000	15	0	179.93		0.786881	0.644179	0.249867	1.30149	2.32976	1.8807	0.781136	0.886809	2.05069	2.12626	1.56886	0.486037	0.965819	-1.20112	0.661561	-1.31786	0.287022	-2.07926	-1.95239	2.27666	1.83705	0.629696	2.49862	0.414295	2.02815	1.28927	0.780504	1.17949	-1.70486	NaN	0.845888	-0.69113	-0.970029	0.423905	0.816925	-0.92107	2.99287	0.860106	-3.69732	0.476511	2.53384
CMPK1	UMP-CMP kinase	P30085;Q5T0D2;P30085-2	P30085;Q5T0D2;P30085-2	26092000000	18	0	323.31		-0.759345	-1.69746	-0.071371	-0.547535	-0.198878	-1.31708	-0.861003	-0.476131	-1.16468	0.164955	-1.11949	0.127888	0.136073	-0.893351	-0.674138	-0.115805	0.168836	-1.03566	-0.888433	-0.203203	-0.629553	-0.108297	-1.13581	-0.302829	-0.713013	-0.445475	-1.30394	-0.431318	-0.022238	0.691425	-1.18274	-0.994471	0.244946	-0.796242	0.849299	0.163284	0.359186	-1.6551	-1.12595	0.077194	-0.548437
CNBP	Cellular nucleic acid-binding protein	P62633-2;P62633;P62633-7;P62633-3;P62633-8;P62633-5;P62633-4;P62633-6	P62633-2;P62633;P62633-7;P62633-3;P62633-8;P62633-5;P62633-4;P62633-6	26179000000	10	0	323.31		-0.238992	-1.60451	-1.19507	-0.9315	-1.16565	-0.859335	-0.874983	-1.07972	-0.920072	-0.998557	-1.28279	-1.26787	-1.38499	-1.98145	-1.61181	-1.82581	-1.08521	-2.89048	-2.17966	-0.906854	-0.238663	0.87864	-0.232188	-0.272817	-0.823595	-1.33206	-1.05884	-1.82668	-0.947845	0.0517914	-0.747143	-1.30724	-1.91141	-0.963044	-0.328295	-1.84769	-0.617573	-1.00708	-0.693521	-0.0116577	-0.695146
CNDP2	Cytosolic non-specific dipeptidase	Q96KP4;Q96KP4-2	Q96KP4;Q96KP4-2;J3QKT2;J3KSV5;A0A087WYZ1;J3QQN6;J3QR27;J3QLU1;J3QKQ0;J3QRD0;J3QRA8;J3KSS4;A0A087WVS2;J3QRH4	41753000000	29	0	323.31		1.28578	1.44394	1.69353	1.99316	0.705384	1.40327	1.90659	1.50675	0.691482	0.51185	1.53256	0.889551	0.952013	1.86317	1.85746	1.03375	1.00134	1.52131	0.414195	1.04061	1.84024	2.08065	1.11871	1.44103	1.3308	0.0579019	2.2821	1.14366	0.924246	2.31491	0.254519	1.32419	1.53938	1.75596	0.0685605	1.19124	0.88657	0.948996	-0.527377	0.144752	0.420475
CNIH4	Protein cornichon homolog 4	A6NLH6;Q9P003	A6NLH6;Q9P003	9337300000	1	0	91.947		-0.69477	-1.01308	-1.88355	-1.18561	-1.0233	-0.785249	-1.20932	-0.371774	-1.28926	-0.43867	-0.400428	-1.13012	-0.847878	-0.0195014	-0.0642865	-0.395212	-2.01073	NaN	-1.67418	-1.1922	-1.09608	-1.18699	-1.02532	-0.981177	-1.3352	-2.26939	-0.637611	-2.05791	-1.69034	-1.60051	-0.766543	-1.61072	-1.49532	-0.126472	-0.845065	-0.851948	0.00474882	-1.34931	-2.20746	-0.445951	-1.60772
CNN1	Calponin-1;Calponin	P51911;P51911-2;B7Z7E1	P51911;P51911-2;B7Z7E1;K7ER02;K7EQ72;K7ERK4;K7ENC5;K7ERM8	16325000000	21	0	323.31	Pattern4	-2.29737	-2.28952	4.12483	3.88628	3.43346	-2.98166	-3.04075	4.54014	NaN	7.23617	2.88508	3.76965	2.9796	3.63951	4.19992	3.67123	-3.34882	6.37418	NaN	3.91312	NaN	NaN	4.55843	4.64642	-1.96027	4.44203	4.54704	NaN	-2.53772	NaN	NaN	-2.00812	3.82535	NaN	-2.00135	3.7263	5.09659	5.32885	-2.09979	5.76962	4.51355
CNN2	Calponin;Calponin-2	B4DDF4;B4DUT8;Q99439;Q99439-2;A0A087X271;A0A087X1X5;H3BVI6	B4DDF4;B4DUT8;Q99439;Q99439-2;A0A087X271;A0A087X1X5;H3BVI6;K7ES69;H3BQH0;U3KPS3;A0A087WV51	33271000000	22	0	323.31		-0.254321	-1.22767	1.1705	0.695191	-1.39376	-1.82144	0.125411	-0.0912162	0.426855	0.264057	0.482042	0.976956	0.463634	-0.119604	0.194866	-0.47771	-0.390964	0.484417	-0.305233	0.606654	-0.123658	-0.0773409	-0.260649	0.925217	0.501258	-0.282393	-0.537423	1.03087	-0.0406857	0.815767	1.84522	0.191054	0.157618	-1.35959	0.951934	0.615169	0.226919	-0.802219	0.677925	0.0431345	-1.76798
CNN3	Calponin-3;Calponin	Q15417;Q15417-3;Q15417-2;E9PDU6	Q15417;Q15417-3;Q15417-2;E9PDU6	39405000000	18	0	323.31		0.075979	-1.79481	0.797234	1.46052	-1.1626	-0.975348	0.901632	-0.45586	0.120787	0.582426	0.569009	0.919843	0.2013	0.390839	0.114045	0.130413	0.238051	0.835179	-0.111678	0.120012	-0.145165	0.32799	-0.227664	0.871733	-0.482682	1.20183	0.0214531	0.657454	0.505662	0.511498	0.97676	1.10711	0.284594	0.307181	0.535318	0.895143	0.0901768	-0.835447	-0.0370816	0.127338	-1.76666
CNOT1	CCR4-NOT transcription complex subunit 1	A5YKK6;A5YKK6-2;A5YKK6-3;A5YKK6-4	A5YKK6;A5YKK6-2;A5YKK6-3;A5YKK6-4;H3BMZ2;B5MDN3;H3BNB1;H3BTH2;H3BVC9;H3BMH0;H3BR89;H3BT18;H3BU44;A0A0E3D6M3;H3BPF1	15931000000	84	0	323.31	Pattern3	-0.00143385	-1.40247	-1.04763	-0.537438	0.261303	0.1489	0.070014	-0.277884	0.721559	-0.254505	0.295327	0.0699659	-0.0262762	-0.163875	0.292957	-0.28399	-0.240432	0.0704726	-0.193932	-0.12436	-0.638941	0.130036	-0.220944	-0.0595133	-0.527669	0.319549	-0.180421	-0.42285	0.128901	0.193966	0.727812	-0.250802	0.0817038	0.138834	-0.369235	0.00523377	-0.814485	-0.153842	-0.407213	-0.602781	-0.270027
CNP	2,3-cyclic-nucleotide 3-phosphodiesterase	P09543-2;P09543	P09543-2;P09543;K7ERC4;C9K0L8;K7ERZ0;K7EN66	8030400000	24	0	247.17		-2.1297	0.308744	0.743891	-0.396392	0.685012	-0.13499	0.474331	0.245779	0.456419	-0.023141	0.445131	-0.943563	0.473912	-0.037324	-0.0330357	-0.848293	-0.70363	-1.87112	-1.36533	-0.0873813	0.310371	-1.71013	-1.68141	0.531327	0.634807	0.869281	0.027838	-0.0590997	0.450707	NaN	NaN	-0.0356062	0.93738	0.724405	-2.90518	-0.108422	-1.51127	1.14162	0.345162	-0.19636	0.143703
CNPY2	Protein canopy homolog 2	Q9Y2B0	Q9Y2B0;H0YI18	15045000000	14	0	323.31		-0.887829	0.509283	0.672309	-0.609898	0.564529	0.806358	0.457989	0.433414	-0.206691	0.0899138	-0.799176	0.0761274	-0.164762	0.164486	-0.129069	-1.062	0.544438	-0.0508088	0.655326	-0.105723	0.217186	0.208856	0.438068	0.139535	-0.00506088	0.38846	-0.136519	-1.7082	0.0692032	0.452826	0.918998	0.467258	0.412397	0.441917	0.252329	0.9969	0.680976	0.519139	0.281541	0.661965	0.790298
COA3	Cytochrome c oxidase assembly factor 3 homolog, mitochondrial	Q9Y2R0;K7EPV0	Q9Y2R0;K7EPV0	6775200000	5	0	48.763	Pattern3	NaN	0.393551	-0.372144	0.278979	0.575994	1.42223	0.66999	-0.569745	-0.251846	-0.345666	-0.302005	-0.00212568	0.997871	-0.726531	0.117672	0.550441	-2.04793	NaN	-0.179647	0.142848	-0.205162	0.223548	0.652855	-0.418165	0.681435	-2.2987	-0.0647584	0.913974	-1.65318	-0.574744	-0.123045	-0.382556	0.0192407	0.488728	-0.154755	-0.012707	NaN	1.37823	-3.10745	-0.578926	0.834171
COA7	Cytochrome c oxidase assembly factor 7	Q96BR5	Q96BR5	3479300000	8	0	247.16		-1.21354	-1.93058	-2.38193	-2.5977	-2.05277	-2.30806	-2.49681	-0.908788	-1.92489	-1.85757	-1.92117	-2.47018	-1.79514	-2.56552	-1.49096	-2.50816	NaN	-3.36962	-1.96648	-3.24182	NaN	-1.23831	-1.5661	0.351126	-1.16044	-2.35064	-2.08341	NaN	NaN	NaN	NaN	-2.24391	-2.6122	-3.07866	-1.2546	-2.06629	-2.11903	-2.56506	1.04839	0.305625	-3.4275
COASY	Bifunctional coenzyme A synthase;Phosphopantetheine adenylyltransferase;Dephospho-CoA kinase	Q13057;Q13057-2	Q13057;Q13057-2;K7EN91;K7EQ60;K7ES73;K7EP09;K7ESK6;K7EPC2;K7EPT0	11260000000	16	0	323.31		1.34675	2.07946	0.12448	0.55675	1.00143	1.36042	1.14399	0.432629	0.952542	0.0256462	0.358694	0.386726	0.81809	-0.49095	0.688367	0.0189116	0.377729	1.05015	1.0689	1.32925	0.27889	0.369341	0.24495	-0.214899	0.69838	0.0665263	0.690345	1.07896	-0.247678	1.199	-0.612916	-0.6422	0.674933	0.386543	-0.133609	-0.000688374	0.479235	2.10094	1.26948	1.4074	0.263372
COG1	Conserved oligomeric Golgi complex subunit 1	Q8WTW3;A0A087WVI0;E9PBL8	Q8WTW3;A0A087WVI0;E9PBL8;J3QKY9;J3QLT5;J3KRP4;J3KSY3	3196500000	28	0	224.9	Pattern3	0.383492	0.584002	0.573402	1.55152	1.78719	0.809192	0.475302	0.184927	1.44121	0.734362	0.949188	0.397169	1.14523	1.18718	1.57674	0.0561945	0.338409	-0.452463	-1.11754	-0.446236	0.43	0.285336	0.542916	0.487942	1.52797	0.0229993	1.29194	0.879191	-0.139434	-0.756344	-1.11033	NaN	0.0828407	0.789564	0.394311	0.221475	-0.734107	1.03526	0.633718	-1.02507	1.20319
COG4	Conserved oligomeric Golgi complex subunit 4	J3KNI1;Q9H9E3;A0A0A0MS45;Q9H9E3-3;Q9H9E3-2	J3KNI1;Q9H9E3;A0A0A0MS45;Q9H9E3-3;Q9H9E3-2;J3KRB5;H3BMV9;H3BSD2;H3BQB2;E9PRT5;J3QLW1	3212300000	21	0	248.24	Pattern3	0.482745	0.269601	0.590702	0.517421	1.48347	0.557502	-0.0442756	2.56124	0.795241	0.0892226	0.554547	-0.0128081	-0.358698	0.282482	-0.277959	-0.188002	-1.09236	-3.45187	-1.68894	-0.721152	0.0274774	0.0877796	0.41803	NaN	1.12546	0.734474	0.444922	NaN	NaN	NaN	NaN	0.209889	0.0150561	0.232229	-0.438478	-0.0675497	-1.31979	0.548843	1.02927	0.0131348	0.624834
COG6	Conserved oligomeric Golgi complex subunit 6	Q9Y2V7;Q9Y2V7-2	Q9Y2V7;Q9Y2V7-2;H0YGX8	1480500000	14	0.00035689	29.755	Pattern3	1.32895	0.0280445	0.262008	0.891426	1.61546	NaN	NaN	NaN	1.29999	NaN	1.14455	0.739668	1.14092	1.55647	1.19504	NaN	NaN	NaN	NaN	NaN	0.965753	0.392177	0.160965	0.283095	1.17194	1.66399	0.621653	0.585248	1.61342	NaN	NaN	-0.0642886	0.972535	-2.47173	-2.4013	0.211379	-0.959455	-0.410974	0.455262	0.165289	1.21111
COG7	Conserved oligomeric Golgi complex subunit 7	P83436	P83436;I3L2R8;I3L337	3971000000	24	0	166.92	Pattern3	0.245864	-0.194797	0.256049	0.801857	1.16193	0.296191	0.136452	0.273932	0.427006	0.178225	0.416309	-0.0167027	0.524357	0.46699	0.706355	0.0392877	-0.19199	-0.364493	-0.90936	NaN	NaN	0.18086	0.648368	-0.915439	1.44692	0.899847	0.666936	0.337471	0.314597	0.549629	NaN	0.632007	0.656482	1.21074	-0.799866	0.0751122	0.651459	0.0710328	-1.31992	1.60305	0.541167
COG8	Conserved oligomeric Golgi complex subunit 8	Q96MW5;H3BQV3	Q96MW5;H3BQV3;H3BSH5;A0A087X1T3;H3BMQ9;J3QRV3;H3BUN2	2973600000	13	0	70.629	Pattern3	1.20906	0.766269	1.28218	1.12516	2.00555	1.2735	1.06145	0.394374	-2.03693	0.402546	0.862661	0.699467	0.664484	1.62887	0.0262597	1.54742	NaN	1.16936	0.0726372	1.16756	1.15129	0.468199	0.494579	0.558619	1.40454	1.85999	0.84677	0.87461	-1.48594	0.459043	0.193133	0.156239	0.95433	0.625065	0.562567	0.557009	-1.08108	0.567907	0.898156	1.48273	1.45191
COL12A1	Collagen alpha-1(XII) chain	D6RGG3;Q99715;Q99715-4;A0A087X0A8;Q99715-2	D6RGG3;Q99715;Q99715-4;A0A087X0A8;Q99715-2;H0Y4P7;H0Y5N9;H0Y991	23285000000	105	0	323.31	Pattern1	3.52908	3.1001	2.75517	4.44173	1.63505	1.4014	2.76291	3.82831	4.68971	2.44337	5.26756	5.83732	6.17801	4.05578	0.610436	3.65257	4.05158	4.63715	3.95853	4.62195	6.66699	6.20899	4.21008	4.40152	3.33835	5.6483	4.61763	4.61405	4.23154	4.6438	3.75064	7.39299	5.95579	1.48879	4.30281	4.49892	2.3707	1.33003	3.08615	-2.26893	2.5994
COL14A1	Collagen alpha-1(XIV) chain	Q05707-2;Q05707;Q05707-3	Q05707-2;Q05707;Q05707-3;J3QT83;A0A0A0MQT7;Q4G0W3;H0YBB2;J3QT75	102830000000	77	0	323.31	Pattern4	3.56915	2.85973	2.87914	2.71301	3.03686	-1.99737	4.10342	4.3821	2.40482	5.09003	3.71493	4.22329	3.86128	3.42019	2.21482	3.66765	7.63093	-1.42456	NaN	5.62773	3.4989	-2.22864	-3.27956	4.38674	-3.21601	4.77706	3.27261	-2.47672	5.6872	5.10526	NaN	2.67457	4.53356	3.4079	6.27818	3.45048	4.63648	3.25325	5.67502	5.99281	3.83634
COL18A1	Collagen alpha-1(XVIII) chain;Endostatin	P39060-2;P39060-1;P39060;H7BXV5;H7C457	P39060-2;P39060-1;P39060;H7BXV5;H7C457	8902000000	19	0	323.31	Pattern4	3.27956	0.91018	2.16037	3.4788	0.740013	2.72029	-1.64014	1.4165	4.9252	3.93005	2.94292	4.71616	4.91038	4.93321	3.76113	-1.16992	-1.44704	-1.38627	3.40707	5.39422	-2.26884	3.48246	3.28984	2.0956	-3.2315	4.89104	2.92805	2.54821	5.03171	3.83491	3.74154	3.20682	3.49347	2.60501	4.04942	3.97182	1.61981	3.28042	-2.54616	-2.6321	2.83127
COL1A1	Collagen alpha-1(I) chain	P02452	P02452;I3L3H7;CON__Q862S4	1134300000000	64	0	323.31		3.89706	-0.650467	4.66819	5.02201	5.31949	2.18256	6.74223	6.39417	5.60398	4.99006	4.81685	5.57442	5.51263	4.6156	3.81697	5.59394	8.86353	5.29238	6.78507	5.96451	5.78494	5.76349	6.09151	6.67097	6.5848	6.36977	6.56407	6.22128	6.34776	5.98159	7.86988	7.49812	5.65276	5.38856	6.38332	5.45182	5.46344	4.25434	7.88878	7.76953	5.21415
COL1A2	Collagen alpha-2(I) chain	A0A087WTA8;P08123	A0A087WTA8;P08123	2240500000000	53	0	323.31		4.5094	5.18268	4.28407	4.33155	5.79242	4.3666	6.62856	6.87086	5.37443	6.44064	4.29253	6.22673	5.8339	4.67985	4.52866	5.94053	8.65095	4.22479	6.74725	6.36559	6.41376	6.82894	5.79746	9.54303	5.646	6.55991	3.30509	6.97097	7.21612	6.23887	6.16514	7.42768	5.38551	5.26316	6.81341	5.38489	5.1177	4.94084	6.38162	7.30167	5.134
COL3A1	Collagen alpha-1(III) chain	P02461;P02461-2	P02461;P02461-2;H7C435	114090000000	34	0	323.31		9.71732	3.39273	4.50632	7.75866	8.05243	NaN	NaN	8.51112	-1.00671	5.05822	4.031	1.93834	5.01478	6.13933	4.18934	8.77479	2.1189	10.7501	NaN	NaN	5.1688	6.1491	3.26912	6.46451	4.36844	9.44796	5.12445	-3.54849	-0.676645	7.56872	8.69952	6.23788	7.12339	3.81322	8.74996	5.15612	-2.29299	2.93128	11.5812	-0.496148	3.89995
COL4A1	Collagen alpha-1(IV) chain;Arresten	P02462-2;P02462	P02462-2;P02462;F5H5K0	33151000000	10	0	323.31	Pattern4	1.76908	3.92421	4.65101	2.79118	2.60831	1.7014	0.214099	3.8332	NaN	6.48599	4.37944	5.08565	4.62788	3.82321	7.27246	1.35859	2.99834	1.64865	1.74652	2.28202	-2.02513	4.58115	-0.878272	4.42661	NaN	-2.06628	NaN	-1.28087	NaN	NaN	3.31262	-0.591381	4.45366	3.14975	7.18404	3.68705	4.79227	4.59109	-4.22015	1.9262	3.89086
COL4A2	Collagen alpha-2(IV) chain;Canstatin	P08572	P08572;A2A352	24004000000	19	0	323.31	Pattern4	2.72173	2.69579	2.80698	2.49519	2.29075	2.04333	2.44722	5.55166	2.73083	5.37508	3.18007	4.11826	4.64972	3.31649	3.76216	3.22171	5.50757	-2.43864	1.81383	4.22876	3.19057	4.80535	2.80242	4.75996	3.46528	6.00799	3.75482	2.8228	4.24503	4.69124	3.10211	4.92631	4.44614	4.80153	6.38993	4.55324	2.42856	2.64713	3.25723	2.46466	4.48158
COL5A1	Collagen alpha-1(V) chain	P20908;A0A087WXW9	P20908;A0A087WXW9;H7BY82	10535000000	14	0	323.31	Pattern4	NaN	0.388341	1.54402	1.71435	2.27366	NaN	3.77651	-2.60731	3.59861	3.21634	2.82526	5.17863	4.01003	3.77886	3.73119	3.55548	6.44766	-0.159176	3.68176	NaN	5.95817	3.67928	1.64	5.54391	-3.87093	3.2916	2.93497	4.63392	5.45642	6.4465	NaN	2.86791	4.60738	2.87343	4.6116	NaN	NaN	1.00866	8.15215	7.28376	2.6133
COL5A2	Collagen alpha-2(V) chain	P05997;A0A087WYX9	P05997;A0A087WYX9	27215000000	21	0	323.31	Pattern4	5.77663	NaN	2.4418	-0.319452	0.340618	-1.81646	NaN	-2.4009	NaN	3.35745	2.76877	3.31072	4.48313	4.81143	4.44667	8.84669	10.0895	9.28252	NaN	NaN	-2.8764	5.79431	-4.1933	6.54313	5.54812	6.38332	4.59001	6.25305	-1.18528	NaN	NaN	5.58789	6.19277	3.85279	8.59117	4.84792	5.49755	NaN	-2.54471	5.13244	3.277
COL6A1	Collagen alpha-1(VI) chain	A0A087X0S5;P12109	A0A087X0S5;P12109	471850000000	61	0	323.31	Pattern4	4.89657	3.57992	5.48589	5.07547	3.98828	3.34231	6.1522	7.6032	5.75566	6.66895	4.24796	5.51237	6.80038	4.77779	6.91696	6.30033	8.2133	5.77087	4.9617	4.46396	6.52367	6.29433	3.31682	6.44625	3.11561	8.1796	3.78551	6.08942	7.74819	7.04205	4.10887	6.72686	6.41414	6.42069	6.42332	4.24094	5.12765	5.29132	3.57844	3.08592	6.33551
COL6A2	Collagen alpha-2(VI) chain	P12110;P12110-3	P12110;P12110-3;C9JH44;H7C0M5	254100000000	54	0	323.31	Pattern4	5.61242	6.00861	4.19963	4.14379	7.5425	2.82218	5.99165	6.38159	5.09737	5.55546	8.22765	4.25518	5.57571	2.10958	4.28279	7.11813	4.0843	3.45518	5.53549	4.82624	6.46373	5.82893	4.55633	6.49148	4.92791	5.55006	4.05065	7.12538	6.61206	7.27491	6.0677	5.89488	4.31167	4.81886	7.63172	2.6741	5.62316	4.02266	6.75478	6.26032	3.99094
COL6A3	Collagen alpha-3(VI) chain	P12111;P12111-2	P12111;P12111-2;P12111-5;P12111-3;I3L392	1019900000000	211	0	323.31		1.22364	1.13521	1.55435	3.82495	2.24362	3.4751	4.25094	5.73373	1.04519	3.20038	1.0467	2.94542	1.7245	4.62362	1.85181	5.28438	1.04098	5.37169	2.20675	1.2512	5.92357	5.23243	4.54649	5.72891	4.87574	5.67956	4.65104	5.58478	5.74038	6.2934	5.99347	2.47306	4.07627	2.84731	3.22716	3.93403	2.30904	0.758784	6.57705	6.44124	1.53532
COLGALT1	Procollagen galactosyltransferase 1	Q8NBJ5	Q8NBJ5;M0QX72;M0QYH0	20988000000	30	0	323.31		-0.0785332	-1.16649	0.466244	0.160838	-1.08155	-1.19578	-0.0492438	1.08105	0.295301	-0.39892	0.818431	0.71696	-0.387931	1.5703	0.0537923	-1.03994	0.612241	0.370507	0.736714	-0.237994	-0.149657	0.249753	-0.5641	0.846502	-0.220813	1.00817	-0.226549	0.146553	1.28385	-0.0163161	0.437085	0.0321284	0.651836	0.553527	-0.293359	1.85179	-1.25343	-0.608422	-0.251264	-0.0307633	-1.54518
COMMD5	COMM domain-containing protein 5	Q9GZQ3;H0YEQ6;E9PJE4	Q9GZQ3;H0YEQ6;E9PJE4	2162100000	7	0	82.299	Pattern1	1.08086	1.40305	1.81013	1.41319	1.82452	2.14639	2.4152	0.939445	2.00655	1.26351	1.59357	1.09148	1.14333	1.18522	0.913968	NaN	1.71903	NaN	1.68183	1.28334	2.04038	0.916114	0.701393	1.07352	-0.0889767	0.797513	1.05006	1.19846	1.65393	1.88457	0.972618	1.09382	1.2965	1.11247	0.775451	1.1526	-0.302326	1.13118	-3.1558	1.06177	1.50116
COMMD9	COMM domain-containing protein 9	Q9P000;Q9P000-2	Q9P000;Q9P000-2;E9PJ95	4202800000	8	0	68.58	Pattern3	0.261419	1.07095	1.32527	0.636337	0.557042	2.21806	1.60295	-2.00404	1.61883	0.758611	1.58085	0.442913	1.11389	0.610314	0.789921	-0.323152	0.765117	1.06103	1.43548	0.636975	1.4647	1.10432	0.913343	1.06179	0.36109	0.196324	0.9328	0.72193	1.01063	0.522346	0.703492	1.38844	0.797078	1.00342	0.54911	1.15148	0.814798	0.118831	-2.50089	-0.213435	1.05116
COMT	Catechol O-methyltransferase	P21964-2;P21964;E7EMS6;E7EUU8	P21964-2;P21964;E7EMS6;E7EUU8;H7BZ45;F8WBW9	59687000000	27	0	323.31		-0.192802	-0.403153	-1.41869	-0.905366	0.0110129	-0.729826	-1.26106	-0.955439	-0.939301	-0.260841	-0.263341	-0.216135	0.0264167	0.0626413	-0.632788	-0.840101	-0.775101	-0.578634	-0.868503	-0.19357	-1.56141	-1.04854	-0.954373	-1.0809	-0.311637	-0.616077	-0.523403	-0.970581	-1.13039	-0.324785	-0.881709	-0.563876	-0.650834	-0.528899	-0.492678	-0.515051	0.889558	-0.730202	0.170473	-0.9435	0.0910486
COPA	Coatomer subunit alpha;Xenin;Proxenin	P53621;P53621-2	P53621;P53621-2	113170000000	91	0	323.31		0.880083	-0.453056	-0.648333	0.476479	0.561135	0.0857879	0.629596	0.669452	0.480037	0.440021	0.640488	0.559173	0.447245	1.08074	0.592049	0.225482	1.15509	0.371229	0.0734907	0.318027	0.318293	0.222067	0.0640671	0.297285	0.757706	1.39637	0.497393	0.38905	0.353483	0.594361	0.91514	0.551864	0.484636	0.726148	-0.158015	0.579837	-0.116921	0.386728	0.455659	-0.092278	0.507354
COPB1	Coatomer subunit beta	P53618;E9PP73	P53618;E9PP73;E9PP63;E9PKQ1	64062000000	66	0	323.31		0.0956671	-1.21107	-0.854676	-0.0949481	0.149933	-0.194389	-0.155132	0.141716	-0.219214	-0.0132201	0.173416	-0.114046	-0.144731	0.120932	0.0525466	-0.277283	0.189066	-0.557065	-0.548682	-0.0206486	-0.309836	-0.36317	-0.457694	-0.261258	0.382775	0.0611594	-0.483101	-0.320724	0.0402668	0.306762	-0.455004	0.00490609	-0.225181	-0.298865	0.352608	0.0659141	-0.335563	-0.300823	0.477429	-0.162408	-0.481744
COPB2	Coatomer subunit beta	P35606-2;P35606	P35606-2;P35606;D6RBT6;D6R997;D6RBZ7;D6RCL6;D6RBG7	52701000000	56	0	323.31	Pattern3	1.04937	0.428596	0.224441	0.698536	1.07189	0.222176	0.894618	1.04911	0.316354	0.993772	0.736737	0.746777	0.425556	0.868679	0.55887	0.597805	1.54791	0.899905	0.108	0.443795	0.202863	0.268362	0.445109	0.395772	0.842437	0.871058	0.706996	0.565919	0.249221	0.404837	0.76026	0.740171	0.436657	0.986246	-0.0146751	0.941137	0.231054	0.550627	0.57197	0.171407	0.775454
COPE	Coatomer subunit epsilon	O14579;A0A087X0I4;M0QXB4;O14579-3;O14579-2;M0R061	O14579;A0A087X0I4;M0QXB4;O14579-3;O14579-2;M0R061	19802000000	20	0	323.31		-0.313915	0.964624	1.51857	0.355921	0.661068	-0.00672182	-0.154764	-0.328811	0.395478	-0.0539524	0.34062	0.170066	-0.275267	0.210457	-0.296766	-0.108336	0.344306	-0.250535	0.117194	-0.144059	-0.265057	0.453287	1.03365	0.593635	0.83202	0.970282	0.751262	0.514796	-0.138709	-0.661017	-0.417853	0.64629	0.432956	0.930693	0.0662309	0.530783	-0.403875	0.270606	-2.9012	-5.54564	0.667226
COPG1	Coatomer subunit gamma-1	Q9Y678	Q9Y678;H0Y8X7;D6RG17;H0Y8G2	56876000000	51	0	323.31		0.291805	-0.191663	-0.323786	-0.142051	-0.0305098	-0.916781	0.133374	0.681324	0.227846	-0.00504835	0.339002	0.504125	0.0289219	0.593902	-0.0930047	-0.10325	-0.0892342	-0.916276	0.0533461	-0.0840007	-0.251502	0.387242	-0.244504	0.252252	0.259744	0.847375	-0.261219	0.0148318	0.0658703	-0.212692	0.849552	0.291545	0.227926	0.377083	-0.465255	0.248059	0.444801	-0.107544	1.00182	-0.0345793	-0.679154
COPG2	Coatomer subunit gamma-2	Q9UBF2;Q9UBF2-2	Q9UBF2;Q9UBF2-2;H3BS45	8369400000	36	0	323.31	Pattern3	0.422892	-1.03728	-0.358906	0.741039	1.24396	0.831212	-0.180949	0.309496	0.151304	0.211296	0.481522	0.683502	-0.438143	0.0498742	1.1798	0.243674	0.499	0.848706	0.428094	0.503624	-0.0703153	-0.792414	0.705716	0.540802	0.334571	0.16357	0.693272	0.448735	-0.242989	0.334969	-0.965704	-0.055244	-0.0829787	0.727694	0.470616	-0.546261	0.456084	-0.110284	-0.647338	-0.520101	1.18852
COPS2	COP9 signalosome complex subunit 2	P61201;P61201-2;B4DIH5	P61201;P61201-2;B4DIH5;H0YKU5;H0YM03;H0YMC2	15284000000	25	0	323.31		-0.198516	-1.4218	-0.751167	-0.387422	-0.845953	-0.205058	-0.588261	-1.42664	-0.640304	-0.44876	-0.111905	-0.294311	-0.295093	-0.671135	-0.337481	-0.253039	-0.649001	-0.244709	-0.493355	0.341223	-0.349692	-0.716608	-0.797629	-0.590359	-0.383522	-0.589489	-0.130607	-0.579337	-0.111869	-0.308251	-0.587214	-0.347733	-0.219509	0.211034	-0.594364	-0.489155	-0.221347	-0.410265	-0.833292	0.245414	-0.0766471
COPS3	COP9 signalosome complex subunit 3	Q9UNS2;Q9UNS2-2;H7C3P9	Q9UNS2;Q9UNS2-2;H7C3P9;C9JLV5;J3QKR0;J3KTQ1;K7ES36;J3QL22;J3QS85	6979900000	16	0	323.31	Pattern3	-0.652196	-1.08126	-0.913867	-0.366532	-0.392132	0.27456	-0.755787	-0.997323	-0.617976	-0.247039	0.164873	-0.256185	-0.347318	-0.31404	-0.00775012	0.21959	-0.125287	-0.0717519	-0.184433	0.322474	0.867546	-0.459562	-0.665368	-0.657262	-0.39496	-0.0444188	0.250841	-0.353747	0.0304153	0.900828	-0.0530661	-0.452819	0.0857199	0.20329	0.0751718	-0.170528	-1.10617	-0.49503	-1.25368	-0.662813	-0.132597
COPS4	COP9 signalosome complex subunit 4	Q9BT78;D6RFN0;D6RAX7;Q9BT78-2;D6RD63	Q9BT78;D6RFN0;D6RAX7;Q9BT78-2;D6RD63;D6REK7	19824000000	26	0	323.31		-0.632382	-0.60626	0.297004	-0.208346	-0.073652	0.579405	-0.888837	0.801196	-0.699873	-0.757501	-0.208487	-0.116228	-0.521723	-1.05664	-0.406292	0.124326	-0.0349248	-0.174121	-0.541602	0.223589	-0.0493341	-0.297257	-0.16781	-0.297949	0.295936	0.126948	0.34022	-0.358392	0.0161056	-0.912265	-0.792389	-0.359212	0.148267	0.387536	-0.784469	-0.219953	-0.024971	-0.119219	-0.0749767	-0.712823	0.372229
COPS5	COP9 signalosome complex subunit 5	Q92905	Q92905;E5RHH5;E5RHF2;E5RFS1;E5RG35;E5RK55	8389700000	19	0	223.26		-0.105993	-1.21123	0.146076	-0.360986	-0.040539	0.467037	-0.142156	-0.722315	-0.67517	-0.297778	-0.36596	0.0671221	-0.481029	-1.3663	-0.380551	-0.543406	-0.180551	0.243296	-0.789066	0.532911	-0.494782	-0.768255	-0.672571	-0.534812	-0.746461	-0.859595	-0.303326	-0.375325	-0.589228	-0.725965	-0.123099	-0.709625	-0.0434741	-0.378282	0.00765872	-0.871058	0.151822	0.0716479	0.122146	-0.294094	0.230829
COPS6	COP9 signalosome complex subunit 6	E7EM64;Q7L5N1	E7EM64;Q7L5N1;H7C3T0	8647600000	16	0	323.31	Pattern3	0.0603546	-0.562778	0.509975	0.319032	-0.124932	0.921507	-0.423324	-0.552868	-0.0625078	0.974983	0.310203	-0.0164873	0.0655516	-0.105514	-0.221645	-0.411733	0.126675	-1.92061	-0.268725	0.242414	-0.229943	-0.202177	0.0906364	0.371274	0.667307	-2.35519	0.456046	NaN	0.686827	-0.306492	-0.855627	-2.55641	-0.133101	0.405975	-0.187032	0.0129722	0.243109	-0.49656	1.04123	-3.17209	0.273544
COPS8	COP9 signalosome complex subunit 8	E9PGT6;Q99627;Q99627-2;H7C3S9	E9PGT6;Q99627;Q99627-2;H7C3S9;F8WEF2	6303000000	6	0	323.31	Pattern3	-0.271239	1.66264	1.34443	0.449037	0.641616	1.02742	0.746751	-0.382519	0.180508	0.374173	0.577121	0.374309	-0.126769	0.177223	0.181263	0.3165	0.634015	-0.811531	0.21678	1.06061	1.17026	0.333016	0.0201602	0.658992	0.66569	0.784644	1.02852	0.631097	1.00221	0.273413	0.00776339	0.51202	1.05915	1.17617	0.636477	0.565626	0.824599	0.518004	-2.51474	-3.22321	1.14463
COPZ1	Coatomer subunit zeta-1	F8VVA7;P61923;F8W651;P61923-4;F8VYZ4;P61923-5;F8VYK5;F8VXB1;F8VUC5;F8W156;P61923-2;P61923-3	F8VVA7;P61923;F8W651;P61923-4;F8VYZ4;P61923-5;F8VYK5;F8VXB1;F8VUC5;F8W156;P61923-2;P61923-3;F8VXR1;F8VYE0	9280500000	8	0	323.31	Pattern3	-2.17871	0.858239	0.60966	0.0419384	0.660342	0.0383755	0.207804	-0.477489	NaN	-0.257527	0.483575	0.0222952	-0.123263	1.03054	-0.0235033	0.369355	NaN	NaN	0.570344	0.296538	-0.40104	-0.434447	-0.0228531	-0.81083	NaN	-2.27538	-0.455036	NaN	NaN	NaN	-0.715752	NaN	1.09761	NaN	-0.278116	0.233763	-0.336669	0.172743	-2.81591	-1.57339	0.0884527
COQ6	Ubiquinone biosynthesis monooxygenase COQ6, mitochondrial	Q9Y2Z9-3;G3XA86;Q9Y2Z9;A0A0D9SFJ1;Q9Y2Z9-2	Q9Y2Z9-3;G3XA86;Q9Y2Z9;A0A0D9SFJ1;Q9Y2Z9-2;G3V2L5;G3V434;G3V4A6;G3V3A1	38487000000	11	0.00034501	24.823		2.06759	1.39074	-0.2957	0.739087	0.853675	1.37869	1.18036	0.236673	0.494853	0.765888	-0.196988	0.12491	0.83186	0.841192	1.52011	1.32687	NaN	-2.73302	0.430645	0.598638	-2.54514	0.969243	1.55093	0.838587	0.362788	-2.36488	0.992339	1.49302	-2.42436	NaN	NaN	-0.114878	1.66562	0.979956	-0.835816	-0.190214	-0.943885	1.74745	-0.380575	0.0753116	1.33955
COQ9	Ubiquinone biosynthesis protein COQ9, mitochondrial	O75208;H3BNT2;H3BSJ5;H3BPY0;H3BRC0	O75208;H3BNT2;H3BSJ5;H3BPY0;H3BRC0;H3BPC6;H3BPW3;H3BVA5;O75208-2	4245700000	10	0	323.31		0.516444	0.616368	0.0198831	0.206165	0.613929	0.116342	-0.856224	-0.507648	0.329978	-0.413054	-0.355318	-0.597314	0.617096	0.60292	0.604378	-0.399029	-2.27306	-1.4806	-0.563867	0.296093	-2.58572	0.8395	1.07773	-0.185319	0.490478	0.26816	-0.558225	1.28671	0.260125	0.344705	-0.781956	0.705782	1.50959	NaN	0.312217	-0.193352	-0.0464745	0.605276	0.154658	-0.607836	1.17568
CORO1A	Coronin-1A;Coronin	P31146;H3BRY3	P31146;H3BRY3;H3BTU6;H3BRJ0;H3BNA2;H3BU76;H3BSL1	30301000000	31	0	323.31	Pattern3	4.02014	2.62541	3.88311	2.83692	2.0806	2.51935	4.63201	1.83277	3.95298	3.80639	1.52367	4.99351	3.70341	5.39326	4.6654	3.65933	2.43871	4.04525	3.02994	4.79095	3.91309	4.31787	3.55555	3.3004	2.53992	3.13773	3.19699	3.49873	5.19498	4.82448	2.11508	4.87347	3.40973	3.11333	1.21813	4.14374	2.27594	4.01793	1.93697	-0.946862	1.30449
CORO1B	Coronin-1B	Q9BR76	Q9BR76;A0A087WW53;F5H390;F5H0D2	47776000000	24	0	323.31		0.501132	0.70567	1.88137	1.16542	2.78316	0.46525	1.01589	0.50812	1.52379	1.59535	0.558723	0.372723	1.05648	0.94713	0.5928	0.0311239	1.15302	0.702028	0.755214	0.351175	0.639877	0.82187	0.569306	0.76631	1.35405	0.971744	1.06934	0.519768	0.566103	1.21444	0.885938	1.29102	0.955464	1.51599	0.14591	0.833826	0.842893	1.2284	1.24698	0.886018	2.50049
CORO1C	Coronin-1C;Coronin	Q9ULV4;Q9ULV4-2;Q9ULV4-3;B4E3S0;H0YHL7	Q9ULV4;Q9ULV4-2;Q9ULV4-3;B4E3S0;H0YHL7;F8W1H8;F8VUX3;F8VSA4;F8VRE9;F8VTT6;F8VVB7;F8VV53;J3QLV6;J3KSS5;Q6QEF8-4;Q6QEF8-3;Q6QEF8-2;Q6QEF8-5;Q6QEF8	34581000000	31	0	323.31		0.0202216	-1.7802	0.295225	0.337893	-0.916351	-1.10175	-0.00311968	0.723215	-0.00176197	0.0182148	-0.444189	0.112008	-0.0954623	-0.21479	-0.487786	-0.383549	0.57189	0.524714	0.212065	0.436043	-0.797103	0.174044	-0.353056	0.530699	0.122706	0.412883	-0.457797	0.504848	0.604232	0.113416	0.23808	1.38824	1.17713	0.821392	0.176535	1.12311	0.0923513	-0.744436	0.219719	-0.511027	-1.11497
CORO7-PAM16;CORO7	Coronin;Coronin-7	A0A0A6YYL4;P57737-3;P57737-4;P57737;P57737-2	A0A0A6YYL4;P57737-3;P57737-4;P57737;P57737-2;I3L167;E7EP81;I3L0X9;I3L3T0;Q9Y3D7;I3L1U7;I3L442;I3L212;I3L351;I3L2Y6;I3L0X8;I3L359;I3L1M1;I3NI06;I3L426;I3L1G9	10764000000	35	0	323.31	Pattern3	1.52799	0.406242	1.27477	0.782456	0.74442	0.633865	0.518829	0.854335	1.55718	0.907511	1.34807	1.19133	1.27056	1.23255	1.55412	1.65825	-0.180886	1.57644	1.18093	1.5892	1.35093	1.99038	0.934829	1.00233	0.859337	0.536036	0.893487	0.59832	1.81029	1.8427	0.880653	1.89342	0.857078	1.68267	0.405784	1.32699	-0.412247	1.01425	1.22333	0.564597	0.870551
COTL1	Coactosin-like protein	Q14019;H3BT58	Q14019;H3BT58	82879000000	21	0	323.31		-1.31155	-1.35606	-0.287797	-2.27423	-1.64337	-2.53033	-0.159835	-0.736251	-1.55716	-1.3871	-1.61761	-1.4143	-1.44966	0.563673	-1.52126	-0.836073	0.221769	-1.21623	-0.565653	0.210184	-1.06499	-0.135983	-0.768486	0.0643369	-1.88763	-1.16029	-1.16542	-1.22158	0.164795	0.669792	-0.284548	0.211838	-0.703962	-1.26494	-0.757942	-0.818682	0.771638	-1.30212	-0.26763	-0.561363	-1.58074
COX4I1	Cytochrome c oxidase subunit 4 isoform 1, mitochondrial	P13073;H3BN72;H3BNV9;H3BPG0	P13073;H3BN72;H3BNV9;H3BPG0;Q86WV2;H3BNI5	51012000000	14	0	300.02		-0.523777	-1.07822	-1.25298	-0.258627	-0.16043	-1.24079	-0.731945	-0.519735	-1.20025	-0.494126	0.0486276	-1.20949	-0.74539	-0.931401	-0.663382	-0.636366	-0.973748	-2.8987	-1.0232	-0.373082	-1.10823	-0.382816	-1.12892	-1.36138	0.170862	-0.627572	-1.55293	-0.500623	-0.494291	-1.46889	-1.61746	-0.249444	-0.120145	-0.745483	-1.3749	-0.207863	-0.863379	0.210066	-0.0583911	-0.335198	-0.558449
COX5A	Cytochrome c oxidase subunit 5A, mitochondrial	P20674;H3BNX8;H3BRM5;H3BV69	P20674;H3BNX8;H3BRM5;H3BV69;H3BRI0	28145000000	10	0	323.31		1.22092	2.11071	2.0346	1.14429	1.34183	0.812067	0.556793	0.698305	0.732654	0.535515	0.779832	1.0062	0.784612	1.08388	0.671825	0.812612	-0.584225	0.954184	0.216335	1.95262	1.05639	1.35893	1.92154	1.09246	1.78238	0.865791	0.959898	1.4519	0.2647	0.832443	0.697645	1.14657	1.73684	1.24733	0.548079	0.752359	0.362963	1.99556	-0.768548	-0.800828	1.21464
COX5B	Cytochrome c oxidase subunit 5B, mitochondrial	P10606	P10606	28831000000	12	0	323.31	Pattern1	-0.977941	1.09748	0.568505	-0.0901712	0.373459	-0.130341	0.44631	-2.43885	0.234646	-1.46206	-0.316998	-0.0949236	0.455977	-0.797191	-0.0995546	-1.93333	-0.129856	-0.77654	0.957603	0.0179508	0.519378	1.13389	0.614242	-0.798928	1.35949	-0.521775	-1.00538	1.27761	0.24227	-0.78571	2.19037	-0.439785	1.2402	0.131944	0.819599	-0.375689	-2.33009	1.16931	-3.11513	-3.50132	0.362541
COX6A1	Cytochrome c oxidase subunit 6A1, mitochondrial	P12074	P12074	8222400000	2	0	41.91		1.89774	0.197068	0.653941	-0.167566	1.52688	0.684938	-1.27504	0.110085	0.360149	-0.811518	0.101732	0.520257	NaN	-1.20916	NaN	0.882029	1.99183	NaN	-0.555666	1.29816	1.29911	0.915097	1.78735	2.11322	0.421716	-0.817379	-1.08186	0.667858	1.27923	0.739089	0.518583	0.543958	-0.657317	-1.0905	1.77633	-0.800887	0.809199	-0.164178	-3.35095	0.722015	0.336898
COX6B1	Cytochrome c oxidase subunit 6B1	P14854	P14854;K7EQD3	17916000000	9	0	323.31		1.02883	3.65712	3.78411	2.97766	3.11691	2.32077	2.72037	3.07586	2.4312	1.77191	2.38872	2.32483	2.30812	2.55416	1.79289	1.20439	1.48311	1.71433	1.81443	1.45774	2.9719	2.68578	3.23824	2.82258	2.88656	2.26055	1.88696	2.99458	2.38109	2.51262	3.07626	2.06786	2.65719	1.70445	2.2739	2.10807	1.7883	3.1566	2.92535	0.721415	2.69683
COX6C	Cytochrome c oxidase subunit 6C	P09669	P09669	28394000000	8	0	53.91		0.591509	0.325398	-0.805697	-0.136033	0.488115	0.0891352	0.467086	-0.510952	-0.424876	0.545546	-0.429015	-0.717256	-0.627599	-0.44368	-0.111741	0.836441	0.756435	1.38296	0.162055	0.50365	-0.870421	0.72189	1.0321	-0.568312	0.897167	0.0903807	-0.721614	1.05107	-0.543451	0.952937	0.22423	-0.314155	0.905881	0.629964	0.846893	-0.304134	0.77628	1.72972	1.52623	-2.53022	-0.0995451
COX7A2	Cytochrome c oxidase subunit 7A2, mitochondrial	H0UI06;P14406;D6RIE3;D6RGV5;D6R9C3	H0UI06;P14406;D6RIE3;D6RGV5;D6R9C3	8097400000	4	0	126.13		1.01004	0.236894	0.619908	0.0512283	0.410291	-0.173032	0.587138	0.28052	NaN	-0.344614	NaN	-0.0597315	0.0407943	-0.167159	-0.0549929	NaN	2.35214	NaN	NaN	NaN	-0.237983	-0.0735369	0.417928	0.269407	0.520562	0.001158	-0.662628	0.472431	-1.19374	-1.68801	0.589001	-0.661222	-1.79534	-0.74797	0.397059	-0.850607	1.15052	0.27595	-2.69764	0.784257	-0.392649
CP	Ceruloplasmin	P00450;E9PFZ2;H7C5R1	P00450;E9PFZ2;H7C5R1;D6RE86;H7C5N5	11228000000	39	0	323.31	Pattern2	2.25818	-3.60504	1.99747	-2.41094	NaN	1.98748	2.54674	4.50705	NaN	3.45573	2.35816	3.68513	3.3486	4.06806	3.13705	1.9208	3.60208	-2.27771	3.4602	3.6017	-3.50977	NaN	NaN	-3.18062	3.39953	4.03457	2.54234	-2.82419	3.18666	0.155409	NaN	1.73874	3.81357	-2.1355	2.51424	4.13823	4.23779	3.3682	-3.381	3.80495	NaN
CPA3	Mast cell carboxypeptidase A	P15088	P15088	64934000000	17	0	323.31	Pattern4	4.50065	2.78566	2.7779	3.63729	4.98739	3.36799	-1.03118	-1.65293	3.93634	4.23308	5.70174	6.5009	6.15715	4.75316	6.06363	4.17371	5.83089	NaN	3.15973	NaN	4.81847	-2.31141	-3.59203	5.40244	-4.1184	4.6024	3.53692	-2.17935	7.13687	5.75118	NaN	3.84162	4.34504	3.03221	6.01818	4.22798	6.31224	5.40464	7.47277	8.72184	5.41133
CPD	Carboxypeptidase D	O75976;O75976-2	O75976;O75976-2;J3QQJ4;J3QRJ9	4930800000	35	0	323.31	Pattern3	-0.313422	0.0325047	-0.826772	1.0368	0.865316	0.914958	-0.0345502	-0.779441	-0.178272	-1.03304	-0.14301	-0.788863	0.688172	-0.964355	-0.305722	0.261662	-1.50137	-1.83295	-1.58528	-0.250697	0.916497	NaN	-0.746481	-0.656177	-0.066129	1.80344	1.07174	-0.312453	-0.198525	NaN	NaN	-0.783376	-0.119012	0.807841	-1.20234	-0.438259	-1.33171	0.254454	-3.10457	0.333275	0.501664
CPNE1	Copine-1	Q99829;B0QZ18;A6PVH9;F2Z2V0;E7ENH5;Q5JX58;Q5JX59;Q5JX60;Q5JX44;Q5JX45;Q5JX56;Q5JX61;Q5JX52	Q99829;B0QZ18;A6PVH9;F2Z2V0;E7ENH5;Q5JX58;Q5JX59;Q5JX60;Q5JX44;Q5JX45;Q5JX56;Q5JX61;Q5JX52;Q5JX55;Q5JX54;Q5JX57;E7EV27;H0Y524;Q5JX53	35383000000	24	0	323.31		-0.375239	-1.14155	2.15651	-0.227786	-0.478576	-0.901082	0.531508	-0.079895	0.0316951	-0.479188	1.07636	0.166441	0.218536	1.56152	0.300363	-0.279359	0.201622	1.68093	-0.244967	-0.537604	1.44668	0.66162	-0.192627	-0.123596	-0.311419	-0.203417	0.388464	-0.0123106	0.0294583	0.382022	0.915628	0.595622	-3.16272	-0.477524	1.42394	-0.582965	0.102479	-0.166868	0.827386	-1.62962	-0.225484
CPNE3	Copine-3	O75131;A0A087WYQ3	O75131;A0A087WYQ3;H0YB26;E5RHZ0;A0A087WXR6;A0A087WUS8;E5RFT7;Q9HCH3-2;Q8IYJ1;Q9HCH3	55808000000	28	0	323.31		0.864112	-0.988772	-0.814252	0.00725098	-0.668539	0.436882	0.0648776	-0.0161828	-0.585327	-0.386068	0.22099	0.220299	-0.698348	-0.368245	-0.219068	-0.725387	-0.197265	-0.1265	-0.435781	-0.599707	-0.29627	0.220353	0.377355	-1.16662	0.409089	0.654615	-0.0444707	0.206145	0.141633	-0.695575	0.299336	0.0719294	-0.112487	-0.244446	0.135836	-0.251236	-0.00277756	-0.26215	0.36328	0.307536	-0.584006
CPOX	Oxygen-dependent coproporphyrinogen-III oxidase, mitochondrial	P36551	P36551;P36551-2;H0YA22;D6RER6	3790600000	18	0	132.2	Pattern3	0.901837	0.0261285	-0.587125	-0.405157	0.229177	0.284225	-0.307562	0.0863334	-0.340637	-0.933677	0.77555	-0.618438	0.262902	-0.642687	-0.434103	-1.09466	-3.16118	-2.91693	-0.77117	-1.16188	-2.53347	-1.56194	-0.398023	NaN	NaN	NaN	-0.559393	-0.935219	-0.339854	-0.759032	NaN	0.442238	-1.39969	-0.317425	0.416223	0.110422	-0.534932	1.51202	-0.0899047	-1.00015	0.0764498
CPQ	Carboxypeptidase Q	Q9Y646	Q9Y646;E5RJA8;E5RH35;E5RJZ7;E5RJP8;H0YBB7	1643200000	7	0	197.92		2.11424	1.06158	1.99755	3.37985	NaN	3.568	3.8556	-2.16114	2.16044	3.64937	2.13528	3.22848	4.92595	3.53909	3.57564	NaN	NaN	NaN	2.95068	NaN	4.41587	2.45191	1.46687	2.03103	1.57591	1.43713	3.30151	3.11542	NaN	2.03158	-1.48179	0.347807	5.25307	2.8048	2.90524	1.61372	4.10636	2.454	2.40256	3.1322	NaN
CPSF1	Cleavage and polyadenylation specificity factor subunit 1	Q10570	Q10570;E9PIM1;A0A087X101;A0A087WTV4	5073400000	38	0	197.2	Pattern3	-0.161975	-2.14395	-0.503021	-0.270236	-0.696024	-0.397757	-0.852607	-1.42938	-0.192617	-0.719062	-0.727381	-0.424744	-0.471854	-1.05923	0.0568695	-0.302128	-0.995355	0.820606	-0.169346	-0.489694	-0.508109	-0.473819	-0.846137	-0.266691	-1.66121	-1.37799	0.0237476	-0.332837	-0.590048	-1.14464	-0.712875	-0.566876	-0.435407	-0.355963	-1.49279	-0.413317	-0.120417	-0.24233	-0.50954	-1.99478	-0.152679
CPSF2	Cleavage and polyadenylation specificity factor subunit 2	Q9P2I0	Q9P2I0;H0YJF4;G3V3T7	5762800000	20	0	323.31		-0.316477	-1.23897	-0.972229	-0.63898	-0.502426	-0.708046	-0.726827	-0.634579	-0.491652	-0.404703	-0.458826	-1.37637	-0.857934	-1.22586	-0.904983	-0.664631	-3.08545	0.0471854	-0.522563	-0.471134	NaN	-0.416869	-0.619746	-0.645381	-1.42471	-2.40949	-0.439029	-0.723043	-0.715254	-0.857581	-1.0746	0.216348	NaN	-0.327959	-0.700514	-0.7335	-0.302217	-0.248363	-0.402294	-0.0886467	-0.337053
CPSF3	Cleavage and polyadenylation specificity factor subunit 3	Q9UKF6;G5E9W3	Q9UKF6;G5E9W3;C9JZH6	2885500000	21	0	123.5	Pattern3	0.241352	-1.83995	-0.862263	-0.806488	-0.321795	-0.0762835	-0.87416	-0.520679	-0.0668811	-0.664723	-0.732606	0.162849	-0.749978	-0.919481	0.57161	-0.35881	-2.06983	-2.15876	0.368748	NaN	-0.427078	-0.440382	-0.702975	-0.625578	-1.56769	-0.794489	-0.526041	-0.824728	0.0509577	-0.549988	-0.573627	-0.455844	-0.0288249	-0.36683	-0.331181	0.0385461	-0.913347	0.119124	-0.188691	-0.413379	-0.358908
CPSF6	Cleavage and polyadenylation specificity factor subunit 6	Q16630-2;F8WJN3;Q16630-3;Q16630	Q16630-2;F8WJN3;Q16630-3;Q16630;F8W084	23313000000	19	0	323.31		0.0715095	-0.961702	0.0210267	-0.124238	-0.0985468	0.143557	-0.324913	-0.728066	0.369343	-0.403772	-0.0736983	0.104478	-0.266384	-0.518348	-0.492368	-0.280218	0.0838819	-0.587681	-0.1124	-0.292093	-0.0951536	-0.0875442	-0.293571	-0.449756	-1.07697	-0.850529	-0.149876	-0.227854	-0.172076	-0.0488176	-0.653356	-0.70266	-0.173456	-0.0561013	0.30503	-0.0674089	-0.171433	0.199626	-0.528221	-1.29895	0.0357414
CPSF7	Cleavage and polyadenylation specificity factor subunit 7	Q8N684-2;Q8N684;Q8N684-3;F5H669	Q8N684-2;Q8N684;Q8N684-3;F5H669;J3QT54;F5H6M0;F5H047;C9J286;C9J323;F5H5B7;F5H1W4;F5H2K8;F5H6P5;F5H6A8;F5GXA3;C9JM38	8797100000	15	0	323.31	Pattern3	-0.378296	-0.876665	-0.164395	-0.0953054	-0.064886	0.102874	-0.131145	-0.778252	-0.0440732	0.584517	-0.0763738	-0.0279778	0.435223	-0.459095	0.0191757	0.0574932	-0.949285	-0.794145	0.382472	0.115745	0.00588685	-0.0286353	-1.29862	-0.197005	-1.20291	-0.242737	0.610852	-0.299551	0.434789	0.479607	0.65862	-2.32802	0.390706	0.927436	NaN	0.234077	-0.619195	-0.420474	-4.11403	-1.46245	0.332623
CPT1A	Carnitine O-palmitoyltransferase 1, liver isoform	P50416;P50416-2	P50416;P50416-2;H3BP22;H3BUV7;H3BMD2;H3BUJ0	12873000000	33	0	323.31		-0.387407	-0.69963	-2.39363	-0.721337	-0.635503	-2.66284	-1.58714	0.757077	-1.00861	-1.35233	-1.59657	-1.04152	-1.21848	-1.05245	-1.6167	-0.310946	-1.93315	-0.708982	-2.11392	-0.827586	-0.436749	-0.0640807	-0.854223	-0.198739	-2.09864	-0.11912	-1.04726	0.283721	-0.224748	-1.20506	-0.435991	-1.30926	-2.12183	-0.394326	-1.02836	-1.29383	-1.52752	0.0317161	-0.395989	0.387905	-2.08213
CPT2	Carnitine O-palmitoyltransferase 2, mitochondrial	P23786	P23786	12450000000	32	0	323.31	Pattern3	1.15458	1.29037	-0.389704	0.981727	1.50685	0.843504	0.133351	1.43935	0.0664297	-0.567691	-0.249069	0.450475	1.13452	0.525662	1.01062	0.394442	0.607101	0.326466	0.047349	0.600974	1.4525	0.573012	0.418194	-0.326502	1.39393	-0.211532	-0.302708	0.691648	-0.107059	-0.842999	-0.182263	0.309862	0.999682	1.57582	0.168809	0.434079	1.35109	0.802679	-1.55539	-0.400488	1.08452
CPVL	Probable serine carboxypeptidase CPVL	Q9H3G5;H7C0X5;H7C218;A0A087WVP6	Q9H3G5;H7C0X5;H7C218;A0A087WVP6;A0A087WXJ9;C9JLV0;C9J6L4;C9JI22	2786900000	10	0	43.555	Pattern2	0.620046	-1.14951	NaN	-1.49723	NaN	0.0158922	0.750793	1.29885	-2.83667	2.47901	-1.41379	-0.296834	0.410252	0.414959	-0.0646	0.937078	-1.74907	-1.35769	1.71681	NaN	NaN	2.37998	1.3734	0.675883	-0.520342	-2.45344	0.248511	NaN	-2.34465	NaN	NaN	2.55406	-0.155274	NaN	1.72187	2.8897	3.21584	-0.0731839	NaN	-0.589173	NaN
CRABP1	Cellular retinoic acid-binding protein 1	P29762;B5MCB5	P29762;B5MCB5	11897000000	14	0	323.31	Pattern4	-1.23869	-1.87018	-1.53676	-3.3278	-2.18195	-3.28646	-1.13316	-1.5267	-2.76627	-2.30465	0.0400805	1.62147	-1.26113	-0.109637	0.435085	-1.4243	-1.90734	-0.728251	0.902912	-0.129868	-2.09845	3.12575	-1.40938	-1.91506	-2.06982	-1.94251	NaN	1.00064	3.79824	-1.61048	3.03478	NaN	2.89548	-0.793568	-1.3265	-2.18619	0.364314	-2.00363	-0.0936446	-0.393597	-2.75595
CRABP2	Cellular retinoic acid-binding protein 2	P29373;Q5SYZ4	P29373;Q5SYZ4	152790000000	19	0	323.31		0.0615517	1.25075	2.20494	0.363577	0.227875	2.24325	-0.173959	-0.188277	-0.896233	-0.623958	1.00496	-0.466289	1.42574	-0.842425	0.0812515	1.43118	0.856841	-1.74579	-2.68032	-0.0356777	-0.284233	1.50389	-0.308056	-1.04319	-0.489226	-0.598973	1.65989	-0.0349007	0.119944	0.453695	-1.23895	0.965074	-0.715812	0.450374	0.485165	-3.72718	-0.483547	1.83797	-0.245269	0.131538	0.778933
CRAT	Carnitine O-acetyltransferase	P43155-2;P43155;P43155-3	P43155-2;P43155;P43155-3;H0Y4Z7;B7ZBP5;A6PVN3	4049400000	23	0	277.86		2.6885	1.75477	0.51721	2.19221	1.21955	0.914707	3.1547	2.14798	-1.09653	3.22285	2.12973	1.68568	1.31422	1.86053	2.57137	2.64323	2.04736	NaN	0.708189	-0.600718	2.8549	1.05987	1.33888	4.35274	2.38535	NaN	2.88739	NaN	-1.89509	3.6785	-1.99032	0.379564	NaN	2.61326	2.59911	1.30159	-0.228452	1.73174	-2.98138	-0.273701	1.06665
CREG1	Protein CREG1	O75629	O75629	1836900000	4	0	87.893		NaN	0.588367	-0.290147	-1.22885	0.074328	0.103962	NaN	1.31049	-0.379328	-0.274104	-0.767979	-2.54276	NaN	-1.69886	NaN	NaN	NaN	NaN	NaN	NaN	-3.6199	-2.14367	-1.94304	1.13156	-0.409013	-0.539857	-0.280388	0.37162	1.41634	0.466122	0.912894	-0.0441553	0.491686	-3.66866	1.21411	0.492033	NaN	-0.313849	1.54195	-0.270216	-0.369412
CRIP2	Cysteine-rich protein 2	P52943;P52943-2;H0YFA4	P52943;P52943-2;H0YFA4;H0YHD8	27858000000	8	0	323.31	Pattern3	0.867415	-0.83169	-0.268151	1.50931	-0.695035	-0.698025	-0.259834	0.182445	0.731746	0.486768	0.269106	-0.553972	0.134466	0.415738	0.187591	0.194926	0.175327	0.798608	-0.789743	-0.668431	0.196733	0.0863227	-2.42067	-1.12854	0.261681	0.264113	1.06073	1.43251	-1.87266	0.319872	0.719622	-0.539958	-0.401881	-0.00291604	0.537507	-1.29424	1.2832	0.980979	-3.05228	-1.50604	-1.07298
CRK	Adapter molecule crk	P46108;P46108-2	P46108;P46108-2;I3L297	14046000000	21	0	323.31	Pattern4	-0.134806	1.45136	1.80685	0.350567	0.0980853	1.61182	0.0398477	0.743099	-0.0447553	0.771818	0.381684	0.589225	-0.344285	0.869568	-0.116787	0.559196	0.914317	1.35348	0.619347	0.758102	0.798228	0.154518	0.913517	1.36484	-0.100684	0.429523	0.489707	0.350411	0.704373	1.48149	1.30544	1.21923	0.818481	1.16407	1.14523	0.412566	1.65078	0.2828	1.43508	1.5957	1.09477
CRKL	Crk-like protein	P46109	P46109	11181000000	17	0	323.31		-0.356103	0.454959	0.553359	0.0899333	0.430366	0.892956	0.293004	1.16624	-0.0841994	0.977622	0.231833	0.812021	0.272146	0.387358	0.237405	0.328482	0.53183	1.57255	0.70951	0.671242	0.602077	1.11399	0.780535	0.798625	0.43494	0.197841	0.995803	0.956072	-2.45084	1.01045	1.22009	0.931042	0.726968	0.233	1.2131	0.960529	-0.866471	0.0871748	0.138718	1.41458	1.00121
CRTAP	Cartilage-associated protein	C9JP16;O75718	C9JP16;O75718	3458000000	12	0.00035486	28.904	Pattern3	0.799463	NaN	1.71369	1.28945	NaN	-1.5487	-1.53315	0.999245	1.22143	0.989445	1.42605	2.03422	0.497089	1.35242	0.991229	NaN	1.35642	2.13242	0.59707	0.412476	1.06287	-0.0421852	-0.933295	1.98042	-0.665125	1.84059	0.141336	1.31311	0.806468	0.210156	2.3613	0.561324	0.982315	0.0976625	1.39958	1.97586	0.912594	NaN	1.68363	2.14966	NaN
CRYAB	Alpha-crystallin B chain	E9PR44;P02511;E9PJL7;A0A024R3B9;E9PRA8;E9PNH7	E9PR44;P02511;E9PJL7;A0A024R3B9;E9PRA8;E9PNH7;E9PS12;E9PRS4;H0YCW8	46434000000	17	0	323.31		-0.504716	-2.54812	-0.466653	-0.544505	-2.20087	-2.23241	-1.63649	1.08402	-0.75599	1.05909	-1.13359	-0.602402	0.496231	0.302548	-0.871652	-0.90025	-0.167265	-0.573991	-0.700804	-0.168837	-0.838077	-3.02511	-0.985717	-0.0634312	-2.55859	0.489901	-0.299816	-1.54011	-0.504262	-0.678201	-1.3635	-0.786197	0.354156	-2.40189	1.40215	-0.929945	1.05445	0.39722	1.14179	1.03119	-1.50438
CRYL1	Lambda-crystallin homolog	Q9Y2S2;Q9Y2S2-2	Q9Y2S2;Q9Y2S2-2;A0A087WW38	2348400000	16	0	89.223		0.124518	0.792305	1.17365	1.31901	0.67905	-2.29349	-2.1647	0.130906	0.808839	0.869914	0.254797	1.16306	0.845343	-0.337476	1.28662	1.69193	-1.19131	-0.678728	NaN	2.30394	0.430972	0.893595	0.382149	0.382303	0.647726	0.626657	0.588617	0.205012	0.179548	NaN	0.245254	0.148334	NaN	1.62569	NaN	0.655371	1.31879	1.13217	1.75896	1.58434	1.23326
CRYZ	Quinone oxidoreductase	Q08257;Q08257-3;A6NP24;C9JH92	Q08257;Q08257-3;A6NP24;C9JH92;Q08257-2	22796000000	23	0	323.31		0.255476	1.32838	2.04478	2.82954	3.18502	0.134953	0.3444	1.96978	1.21644	1.73179	1.30578	-0.172579	1.94753	1.34838	1.99632	2.38323	0.946257	-2.51365	0.692231	0.924889	2.08499	-0.00209194	1.40566	0.501307	3.35662	0.177912	1.05116	0.640776	0.455643	-0.642048	-1.37426	0.63029	1.60917	-0.487432	1.27728	-0.243152	2.61426	1.64414	1.51087	1.05003	2.39864
CS	Citrate synthase, mitochondrial;Citrate synthase	O75390;B4DJV2;A0A0C4DGI3	O75390;B4DJV2;A0A0C4DGI3;H0YIC4;F8VRI6;F8VPA1;F8W1S4;F8W4S1;H0YH82;F8VPF9;F8VTT8;F8VRP1;F8VX68;F8VR34;F8VZK9;F8VX07;F8VWQ5;F8W642;F8VU34;F8W0J2;F8VVY4	184470000000	24	0	323.31		0.646138	0.0746017	-0.169981	0.10236	1.0617	-0.089302	-0.0775198	1.13224	-0.0200989	0.105938	0.340499	0.120452	0.80154	-0.377405	0.538235	-0.44085	-0.173637	-0.473145	-0.314878	0.0564947	0.536924	0.17307	0.154502	0.122007	0.987527	0.273197	0.232048	1.50261	-0.119173	0.268997	0.0635856	0.198627	-0.355612	0.596936	-0.179445	-0.343997	-0.191771	0.599698	-0.00719464	-0.267707	0.71963
CSDE1	Cold shock domain-containing protein E1	O75534;O75534-2;O75534-4;O75534-3;E9PLT0	O75534;O75534-2;O75534-4;O75534-3;E9PLT0;E9PLD4;E9PNG3;E9PKN4	19164000000	40	0	323.31		-0.593938	-1.32049	-0.934178	-0.212827	-0.357794	-0.706272	-0.699058	-1.43279	-0.367984	-0.473975	-0.498341	-0.823009	-1.11453	-0.732218	-0.801089	-1.08966	-1.68023	-0.577004	0.37541	-0.0110309	-1.35538	-1.02464	-1.58453	-1.15856	-1.1342	-1.02011	-1.05839	-0.910575	-0.85634	-0.737411	0.702598	-1.38188	-0.995343	-0.448931	-1.85948	-0.776623	-0.580214	-0.268948	0.356885	0.0961753	-0.698768
CSE1L	Exportin-2	P55060;P55060-3;P55060-4	P55060;P55060-3;P55060-4;P55060-2	752650000000	65	0	323.31		-1.16616	-2.70928	-0.574936	-1.69063	-1.28873	-1.19338	-0.95393	-1.4604	-1.40396	-1.26	-2.00498	-1.13204	-1.52178	-1.43424	-1.79074	-1.535	-1.05802	-1.1593	-1.06756	0.270886	-1.71663	-0.900138	-1.29393	-0.476498	-1.28643	-0.572283	-0.857486	-0.919549	-0.938779	-0.979615	-1.2941	-1.17466	-1.509	-0.678514	-1.15127	-0.725237	-0.703766	-1.45282	0.797786	-0.693639	-0.810481
CSK	Tyrosine-protein kinase CSK	P41240	P41240;H3BUM9;H3BN15;K7ENL8;K7ES68;K7EQY5;A0A087WUR1;P42679-3;P42679;P42679-2	8598200000	26	0	193.27	Pattern3	0.157259	-1.26771	-0.0518252	-0.384275	-0.151639	-0.0460151	0.311994	-0.934749	-0.218437	-0.0681887	-0.638682	-0.186396	0.0734907	0.348163	-0.150244	-0.430237	-0.101521	0.0418893	-0.534233	0.28812	-0.763172	0.435297	-0.501192	-0.347	0.0487267	0.206289	0.106221	-0.240089	0.451592	0.892794	-0.732988	0.183543	-0.773609	-0.185862	-1.02833	-0.28754	-0.432245	-0.258658	-0.241696	-1.3303	-0.291725
CSNK1A1;CSNK1A1L	Casein kinase I isoform alpha;Casein kinase I isoform alpha-like	P48729;P48729-3;P48729-2;D6REM4;E7ETM0;Q8N752	P48729;P48729-3;P48729-2;D6REM4;E7ETM0;Q8N752;H0Y9X2;U3KQK7;U3KPX3;U3KQ83;E5RG27;D6RGE5	13613000000	21	0	323.31		-1.04411	-1.68542	-2.01979	-1.0904	-1.14014	-1.1987	0.609683	-1.00889	-1.07013	-1.38442	-0.762276	-1.45662	-0.894514	-1.67861	-1.13109	-1.1107	-1.03173	-2.16508	-1.42037	-1.31104	-1.11911	-1.75656	-1.59645	-0.65591	-1.41129	-1.36305	-1.47829	-1.80803	-1.91819	-0.538819	-1.13617	-1.97732	-1.19777	-1.04812	-0.192324	-1.33517	-0.800041	-1.14155	-0.891231	-0.440609	-1.56464
CSNK2A1;CSNK2A3	Casein kinase II subunit alpha;Casein kinase II subunit alpha 3	E7EU96;Q5U5J2;P68400;Q8NEV1;P68400-2	E7EU96;Q5U5J2;P68400;Q8NEV1;P68400-2;A0A087WY74;V9GYA2;V9GY80;V9GYW6;REV__E7EP72	25932000000	21	0	323.31		-0.428112	-0.828314	0.266215	0.139175	0.0110706	-0.244644	-0.538904	-0.530336	-0.532577	-1.17376	-0.336906	-1.17673	-0.555554	-1.99794	-0.876022	-0.602381	-0.780168	-0.453989	-0.622565	-0.716426	-0.574678	-0.566454	-0.641152	0.0590889	-0.357968	-1.01402	-0.520472	-0.588681	-0.99795	-0.306254	-0.531954	-0.821908	-0.881467	-0.434868	-0.0983894	-0.52918	-1.26208	-0.100646	-2.16345	-2.26773	-0.0932152
CSNK2A2	Casein kinase II subunit alpha	P19784;H3BSA1;H3BV19	P19784;H3BSA1;H3BV19;H3BNI9	5606900000	19	0	323.31		-1.67034	-2.34554	-0.186631	-1.87824	-0.73792	-1.79681	-1.68348	-1.68302	NaN	0.45062	-0.901642	-0.384626	-1.2431	-0.985046	-1.08842	-1.05578	-3.35901	-2.94642	-1.35276	-0.619452	NaN	-0.932979	-1.52953	NaN	-0.862326	-0.40291	-2.27927	NaN	-2.29174	-1.22571	-1.13627	NaN	-0.233044	NaN	-0.477283	-0.832099	-1.56312	-1.0459	-2.79864	-1.47953	-1.17231
CSNK2B;CSNK2B-LY6G5B-1181;CSNK2B-LY6G5B--991	Casein kinase II subunit beta	Q5SRQ6;P67870;Q5SRQ3;N0E472;A0A0G2JM12	Q5SRQ6;P67870;Q5SRQ3;N0E472;A0A0G2JM12;N0E644;A0A0G2JM58	14303000000	10	0	260.35		-0.362761	0.13623	0.0993583	-0.502506	-0.278315	-0.727873	0.0351438	-0.180495	-0.106367	-0.515511	-0.386137	-0.727188	-0.265972	-1.23716	-1.07164	-0.601852	-0.476638	-0.549508	-0.320168	-0.381753	-0.114133	-0.324892	-0.574997	0.0262081	-0.527903	-0.716725	-0.38673	-0.469792	-0.615621	-0.131176	0.540518	-0.545399	-0.926968	-0.773351	0.0845987	-0.913818	-0.563383	-0.431898	-0.0437044	-0.232285	-0.755364
CSRP1	Cysteine and glycine-rich protein 1	P21291;E9PS42;E9PND2;E9PP21	P21291;E9PS42;E9PND2;E9PP21	25000000000	13	0	323.31		-0.292104	-0.0635406	0.211667	0.94799	0.484591	-0.062123	-0.877842	0.299723	0.0875276	0.56624	0.140383	1.20317	0.748884	0.872425	1.29255	-0.582428	0.37739	-2.58025	-2.01102	-0.40019	-0.44873	-0.387779	-1.1469	0.0626388	-0.194274	-0.182451	-0.326447	-0.0054008	0.0721432	-0.175587	-0.0815991	-0.894009	1.00859	-0.928927	0.0315662	1.02362	-0.175224	0.301441	0.584639	-4.25754	-0.598129
CSTB	Cystatin-B	P04080	P04080	85784000000	10	0	323.31		0.11394	0.0771807	-0.604302	-0.26776	-0.0501506	0.839517	0.805312	0.366514	-0.740556	0.568217	-0.291405	-0.443722	0.219167	0.524606	-0.0978574	1.38918	1.19847	-0.411537	0.804955	0.60468	0.52576	-0.0800887	0.502473	0.113839	0.660761	0.540879	0.515499	0.471585	0.0936508	0.435579	0.335247	1.20393	0.968762	1.21144	-0.909823	0.713803	0.784741	-1.00892	1.09556	0.400479	0.0219734
CSTF1	Cleavage stimulation factor subunit 1	Q05048;A0A0A0MSZ9	Q05048;A0A0A0MSZ9;A3KFI9	7345100000	18	0	323.31	Pattern3	0.228157	-0.535889	0.23828	-0.276677	-0.397536	0.388152	-0.86224	-0.225736	-0.746163	-1.09566	-0.429189	-0.863886	-0.154582	-0.426572	-0.347448	-0.234595	-0.274403	NaN	0.401939	0.0250753	-0.0920403	-0.367109	-0.478602	-0.174844	-0.902962	-1.07655	0.0270266	-0.289746	0.0944722	-1.176	-0.221114	-0.652242	-0.291442	-0.445111	0.336422	0.160015	-0.135763	0.0729881	0.116113	0.331304	0.436555
CSTF2	Cleavage stimulation factor subunit 2	P33240-2;P33240;E7EWR4;E9PID8	P33240-2;P33240;E7EWR4;E9PID8;A0A0A0MT56	27618000000	18	0	323.31	Pattern3	0.146475	-0.294724	0.204654	-0.10106	-0.170231	0.578405	0.612585	-0.220842	0.068761	-0.248324	-0.388405	-0.105832	0.0965769	0.552253	-0.316282	0.231723	0.160199	-0.995391	0.510457	-0.204432	-0.0722016	0.255875	0.801518	-0.0746573	0.016989	-0.0349525	0.559984	0.239945	0.00101745	-1.84846	-0.108059	0.191207	0.141476	-0.362024	-0.353406	0.0662254	0.0282407	0.440933	-1.74705	-2.27488	0.0493928
CSTF2T	Cleavage stimulation factor subunit 2 tau variant	Q9H0L4	Q9H0L4	1715800000	17	0	87.287	Pattern3	-0.660759	0.0205383	0.892046	-0.0593381	0.379327	-0.159571	0.0743697	-2.42204	-0.184395	-0.0185428	-1.19339	-0.359187	-0.505843	-1.1236	-1.0916	-0.779578	-2.72834	0.724238	0.732078	NaN	-2.49355	0.492612	0.835953	NaN	-0.493384	NaN	NaN	NaN	NaN	-0.621119	NaN	-0.3553	0.678642	0.31516	-1.47046	0.383515	1.06177	0.486474	0.157373	0.0488216	0.305954
CSTF3	Cleavage stimulation factor subunit 3	Q12996	Q12996;E9PLP8;Q12996-2;E9PJ06;Q12996-3;H0YE74	4310600000	21	0	307.8	Pattern3	-0.506394	-0.947011	-0.986723	-0.561253	-0.441468	-0.181975	-0.908577	-0.876763	-0.411997	-1.05486	-0.771809	-1.47722	-0.249488	-1.39682	-0.892749	-0.444007	-0.98324	0.596521	-1.76056	-0.70833	0.806742	-0.284376	-1.28308	-0.455757	-1.77206	0.824847	NaN	NaN	NaN	NaN	-0.374503	-0.599933	NaN	-0.200966	0.201765	-0.594346	-1.24727	-0.732949	0.218922	-1.82306	-1.30462
CTBP1	C-terminal-binding protein 1	Q13363;Q13363-2;D6RAX2	Q13363;Q13363-2;D6RAX2;E7ESU7;E7EPF8;H0Y8W7;E9PGB1;H0Y9M9;H0Y8U5;E7EUB3	10990000000	23	0	323.31		0.510541	0.249569	0.390887	0.98264	0.546895	1.10055	1.3246	0.217228	0.647232	0.764003	0.772768	1.4154	1.10158	0.407978	0.516268	1.27066	0.5683	1.88328	0.113475	1.0954	0.890161	0.625523	0.596044	0.903965	-0.336279	0.149733	0.886999	0.333284	0.631282	0.941136	0.224946	0.611431	0.573381	0.822816	1.32787	0.895819	0.941848	0.818709	0.166347	0.254432	0.850331
CTBP2	C-terminal-binding protein 2	Q5SQP8;P56545;P56545-2	Q5SQP8;P56545;P56545-2;A0A087WYL1	20121000000	25	0	323.31		-0.108892	-0.755138	-0.569998	0.0474217	-0.757264	-0.885157	-0.48536	-0.514351	-0.066008	-0.223678	-0.333629	-0.668049	-0.954256	-1.24913	-0.654307	0.329653	-0.405543	-0.291783	-0.257081	-0.953931	0.00896341	-0.286918	-0.877083	-0.281338	-0.457907	-0.679541	-0.502541	-0.129825	-0.0624719	-0.296834	-0.373692	-0.912684	0.106923	-1.47712	0.596285	-0.446797	-0.0889377	-0.0669902	-0.566272	-0.320595	-0.159861
CTCF	Transcriptional repressor CTCF	P49711;P49711-2	P49711;P49711-2;V9GY73;Q8NI51-11;Q8NI51-6;Q8NI51-5;Q8NI51-10;Q8NI51-2;Q8NI51;Q8NI51-3;Q8NI51-7;F5H2V8;Q8NI51-8	4388900000	15	0	105.65		-0.285512	-1.6562	-2.03853	-0.811522	-0.694813	-0.089139	-1.37096	-1.85749	-0.0764279	-0.153285	-0.327974	-0.989229	-0.642193	-1.45432	-0.759417	-0.336177	2.83671	-4.08629	-0.930726	-1.04451	NaN	-0.889989	-1.50983	0.0216527	-2.49047	-2.06525	-0.630489	NaN	NaN	NaN	-0.893947	-1.02984	-0.775178	-1.05143	-0.439247	-0.606659	-2.02675	-0.605072	-1.344	1.72	-0.325065
CTNNA1	Catenin alpha-1	P35221;P35221-2;G3XAM7;P35221-3	P35221;P35221-2;G3XAM7;P35221-3;E5RIB1;E5RG03;E5RJ41;E5RGY6;E5RHV7;E5RJL0;E5RIE0;E5RGD2;E5RGY7;E5RFM3;E5RJP7;E5RFM5;E5RFG3;E5RFK9;H0YBB8;A0A087WZL6;E5RGU3;E5RHJ5;E5RJZ2;E5RGG4;E5RJ43;E5RGS1;E5RIT8	90120000000	66	0	323.31		0.0652373	-1.24129	-1.09857	-0.0894362	0.348642	0.912849	0.444881	0.683062	-0.120113	-0.296932	-0.280975	-0.12643	-0.0484813	-0.160709	-0.208985	-1.89181	0.12374	-0.763773	-0.344082	-0.181741	-0.748498	-0.12894	-0.376911	0.223911	-0.26731	-0.36676	-0.801592	-0.407033	0.465393	-0.325655	0.176953	-1.13243	0.00318852	0.287023	-0.532536	-0.406172	0.0952102	-0.291681	0.237999	-0.228486	0.213692
CTNNB1	Catenin beta-1	P35222;B4DGU4	P35222;B4DGU4;E7EMJ5;P35222-2;E9PDF9;E7EV28;C9IZ65	56222000000	40	0	323.31		0.130399	-1.42865	-0.564299	0.592908	1.37585	1.69455	0.962738	0.553023	0.282888	-0.0743448	0.240144	0.873987	0.620532	0.14455	0.57925	-1.22698	0.0378237	-0.193351	0.408617	0.256479	-0.234622	-0.0335688	-0.0863426	0.152032	0.666084	1.39971	-1.29567	-0.244785	0.506384	0.467174	0.710267	-0.775692	1.18172	0.558304	-0.671665	0.515404	0.169652	-0.0937045	0.610223	0.290427	1.15557
CTNNBL1	Beta-catenin-like protein 1	A0A087WUB9;Q8WYA6-4;Q8WYA6;Q8WYA6-3;Q8WYA6-2	A0A087WUB9;Q8WYA6-4;Q8WYA6;Q8WYA6-3;Q8WYA6-2;A2A2P1	6772400000	24	0	323.31	Pattern3	-1.1195	-1.69516	-1.1317	-1.03474	-1.19559	-0.9552	-1.34474	-1.06152	-0.526364	-0.919961	-0.68812	-1.0479	-0.507283	-1.07296	-0.909743	-0.693966	-1.34974	-0.81998	-0.746768	-1.09106	-1.85612	-0.633597	NaN	-1.27881	-0.570741	-2.35056	-0.226266	-0.704463	-0.821535	-1.28306	-0.913917	-1.37941	-0.253825	0.167714	-0.937269	-0.592483	-0.97015	-0.176481	0.415868	-1.44459	-0.765946
CTNND1	Catenin delta-1	O60716-5;O60716-3;C9JZR2;O60716-13;O60716-11;O60716-8;O60716-7;O60716-2;O60716;O60716-21;O60716-19;O60716-16;O60716-15;O60716-10;O60716-9;O60716-6;O60716-4;O60716-24;O60716-23;O60716-18;O60716-17;O60716-14;O60716-12;O60716-22;O60716-20;O60716-29;O60716-27;O60716-32;O60716-31;O60716-26;O60716-25;O60716-30;O60716-28	O60716-5;O60716-3;C9JZR2;O60716-13;O60716-11;O60716-8;O60716-7;O60716-2;O60716;O60716-21;O60716-19;O60716-16;O60716-15;O60716-10;O60716-9;O60716-6;O60716-4;O60716-24;O60716-23;O60716-18;O60716-17;O60716-14;O60716-12;O60716-22;O60716-20;O60716-29;O60716-27;O60716-32;O60716-31;O60716-26;O60716-25;O60716-30;O60716-28;E9PRE2;E9PKY0;H0YC95;E9PKL1	70263000000	58	0	323.31		-0.408261	-1.51415	-1.52838	0.052589	0.825941	0.383674	-0.0176218	-0.249049	-0.42775	-0.231337	-0.546595	0.270472	0.0789721	-0.139938	0.0985843	-0.645865	-0.352853	-0.85665	-0.501302	0.017297	-0.602352	-0.0202943	-0.580605	0.00482321	0.0857376	2.22537	-0.198514	-0.201879	0.0489812	-0.14933	-0.279441	-0.77624	0.765362	-0.00460306	-0.631933	-0.22642	-0.423684	0.0480075	-0.202028	-0.727564	0.318929
CTPS1	CTP synthase 1	P17812;P17812-2	P17812;P17812-2	19977000000	36	0	323.31		-1.70789	-2.12801	-1.4631	-0.908425	-0.935621	-2.0059	-1.70431	-2.17191	-1.29742	-1.59334	-1.66904	-1.19754	-1.55543	-0.767522	-1.51746	-2.19836	-1.64392	-2.2075	-1.2358	-0.602753	-2.01435	-1.61088	-2.04784	-1.42912	-1.48425	-1.32418	-2.10739	-1.53164	-0.622175	-1.47609	-0.436007	-1.59712	-1.44211	-1.9406	-1.61731	-0.221812	-0.889779	-2.01316	-0.50717	-0.810922	-1.48963
CTPS2	CTP synthase 2	Q9NRF8	Q9NRF8;H0Y5S6	4054100000	27	0	268.24	Pattern3	-0.840647	-2.11394	0.293976	0.391706	0.366491	-0.18418	0.508776	0.476977	-0.739335	-0.648335	-0.567605	-0.288999	-0.732202	-0.614127	0.62494	0.0885559	-0.518073	-3.32613	-1.13997	-0.496991	-2.1856	-0.342893	-0.489585	-1.01753	0.233332	0.656589	0.605842	0.379381	-0.69669	NaN	0.0106911	-0.815132	-0.369398	-2.11381	-0.718887	0.0145549	-0.684888	-0.809721	0.418005	-0.29328	0.230485
CTSA	Carboxypeptidase;Lysosomal protective protein;Lysosomal protective protein 32 kDa chain;Lysosomal protective protein 20 kDa chain	X6R5C5;X6R8A1;P10619-2;P10619	X6R5C5;X6R8A1;P10619-2;P10619;Q5JZH0;U3KQU6;U3KQ41;U3KQF1	12343000000	14	0	323.31		0.975047	0.348659	2.16283	0.334006	0.399251	0.637103	0.476895	0.987611	0.275948	-0.115698	0.55585	0.316027	0.769301	0.17512	-0.334935	0.0341452	0.391291	0.246764	-0.0719695	0.260965	0.894375	0.450039	-0.0682538	0.786714	0.00303277	0.144475	-0.1605	0.25883	0.0832196	0.543002	1.2122	0.653861	-0.432421	-0.0469805	-0.0967879	0.381723	1.43986	-0.189034	0.538963	0.340183	-0.895271
CTSB	Cathepsin B;Cathepsin B light chain;Cathepsin B heavy chain	P07858	P07858;E9PKQ7;E9PNL5;E9PHZ5;E9PLY3;E9PSG5;E9PQM1;E9PJ67;E9PCB3;E9PR54;R4GMQ5;E9PS78	78562000000	21	0	323.31		-0.00094533	1.7163	2.23335	0.74252	-0.0846978	1.61704	0.636192	1.25501	1.69014	0.814054	0.653845	1.79901	0.613252	1.19371	0.0768125	-0.425038	1.21178	2.82108	1.2551	1.94835	0.485482	2.05707	0.786222	1.60802	-0.280412	2.39639	1.28861	0.63234	1.15717	0.905965	1.69237	1.68666	1.02001	2.26196	0.587795	2.12029	2.38876	0.521752	0.676276	1.17983	-0.0186889
CTSC	Dipeptidyl peptidase 1;Dipeptidyl peptidase 1 exclusion domain chain;Dipeptidyl peptidase 1 heavy chain;Dipeptidyl peptidase 1 light chain	P53634;H0YCY8	P53634;H0YCY8;P53634-2;P53634-3	22042000000	16	0	323.31		0.0529781	-0.0185763	-0.242073	-2.73332	-0.676854	-2.23712	0.338913	-0.210022	-0.110261	-0.353546	-1.11455	-0.295108	-0.289739	0.0141066	-0.681039	-1.40401	-0.223372	-0.0243684	-0.787653	0.118279	-0.36227	0.504798	0.172314	-0.0529834	-0.919497	-0.242312	0.276958	-0.329315	0.0242009	0.774059	0.0984062	0.825088	0.671737	-1.33862	-0.0408892	0.980662	0.183875	-0.739923	0.743126	0.345627	-1.02761
CTSD	Cathepsin D;Cathepsin D light chain;Cathepsin D heavy chain	P07339;C9JH19	P07339;C9JH19;H7C469;F8WD96;F8W787	448130000000	29	0	323.31		-0.0193953	0.750892	2.05948	0.787594	-0.0672605	-0.140586	1.45552	2.75458	1.46493	2.07937	0.520613	0.855107	0.972956	-0.405015	-0.204898	0.338007	1.71513	1.34467	0.843815	1.76992	0.305896	0.866089	0.281167	0.760313	0.157182	1.07875	0.488536	0.971561	0.867246	0.877647	1.30266	1.73456	0.191256	2.42203	1.59637	0.79203	0.702624	0.323925	0.997758	0.84691	-0.339232
CTSG	Cathepsin G	P08311	P08311	62467000000	18	0	323.31	Pattern4	5.85086	5.8938	2.95809	2.32999	4.49116	3.68365	2.95721	5.65521	5.87289	4.21482	3.97581	4.95879	4.17234	5.26892	2.56589	3.08126	7.46268	-2.2255	4.78346	NaN	7.11089	NaN	-3.42988	4.07828	NaN	5.56965	NaN	NaN	5.91776	NaN	NaN	5.65885	1.88235	2.73257	5.74479	4.58313	5.62443	4.39423	6.34479	5.64442	4.995
CTSH	Pro-cathepsin H;Cathepsin H mini chain;Cathepsin H;Cathepsin H heavy chain;Cathepsin H light chain	A0A087X0D5;P09668	A0A087X0D5;P09668;E9PKT6	2794300000	11	0	268.45	Pattern3	1.77343	3.62808	4.00106	1.36522	0.53512	2.75064	1.75719	NaN	NaN	2.95432	0.383847	2.16132	1.51154	1.48653	0.770958	0.525893	1.19418	-3.23886	-2.29718	0.919039	NaN	1.54167	1.01967	-1.90783	NaN	-1.76772	2.6688	NaN	-2.49742	NaN	1.11903	2.23881	NaN	NaN	1.1037	0.652684	2.53795	2.6136	0.376551	-1.20997	0.135729
CTTN	Src substrate cortactin	Q14247	Q14247;H0YCD9;H0YEV2	59083000000	46	0	323.31		-0.561853	-0.50939	-0.493074	-0.436094	0.864839	-0.156973	-1.16381	-0.52194	0.591537	-0.334002	-0.270815	-0.786733	-0.0929933	-0.869386	-0.73232	-0.685267	-0.314721	1.03156	-0.856591	-0.816397	-1.28259	-0.604404	-0.231656	-0.863607	0.940488	0.545781	-0.998754	-0.86783	-0.140292	-0.321643	0.921226	-0.0900489	-0.248913	0.710075	0.384573	-0.620907	-0.757621	-0.434979	1.34473	0.370812	0.649956
CUL1	Cullin-1	Q13616;A0A0C4DGX4	Q13616;A0A0C4DGX4	9668100000	36	0	323.31		-0.527285	-2.60047	-1.31661	-0.793007	-0.880919	0.0578278	-0.32746	-0.64431	-1.50442	-0.679399	-0.129424	-0.0363967	-0.941174	0.204545	-0.649683	-0.891723	-0.506882	-0.97152	0.0782802	-0.533522	-0.808257	-0.689031	-0.107224	-0.707762	-1.31366	-0.0258389	-0.878772	-1.30567	-0.511263	-1.01135	-0.693001	-0.4613	-1.30091	0.222289	-0.380444	-1.0488	-0.355513	-1.46971	-0.585186	-0.366105	-0.73427
CUL2	Cullin-2	A0A0A0MTN0;Q13617;Q13617-2;Q5T2B5	A0A0A0MTN0;Q13617;Q13617-2;Q5T2B5	14335000000	40	0	323.31	Pattern3	-0.838761	-1.24064	-1.82247	-0.677046	-0.761024	-1.00556	-0.744876	-0.81211	-0.513685	-0.771441	-1.21733	-0.565077	-1.15553	-0.457698	-0.341836	-0.985264	-0.859831	-1.47234	-1.11728	-0.580979	-1.39377	-0.698424	-1.12651	-0.487997	-0.201994	-0.612781	-0.154027	-1.02843	-1.08219	-0.668314	0.138438	-0.570483	-0.41408	-0.591201	-0.428737	-0.766196	-1.24791	-1.14114	-1.77391	-0.703242	-0.59539
CUL3	Cullin-3	Q13618-2;Q13618;Q13618-3	Q13618-2;Q13618;Q13618-3;A0A087WTG3;H7C1L6;A0A087X1R9;H7C399	11257000000	39	0	323.31		0.341509	-1.39044	-0.775464	0.314814	0.747548	0.573539	0.241048	-0.79845	0.848819	0.271046	-0.275023	0.0763347	0.0223343	-0.0495829	1.48738	-0.0805855	0.0342655	0.426187	0.0029439	0.392867	-0.429041	0.511962	0.146193	0.413951	-0.45791	0.376848	-0.0884521	0.20303	-0.0388818	0.573685	-1.88391	-0.169926	0.271248	0.341333	0.181969	-0.167592	-0.261728	-0.501212	-1.24651	-0.441332	0.737204
CUL4B	Cullin-4B	K4DI93;Q13620-1;Q13620;Q13620-3	K4DI93;Q13620-1;Q13620;Q13620-3;A6NE76	9347800000	43	0	323.31		-0.0880625	-1.31824	-1.5752	-0.315152	0.035859	-0.500443	-0.127873	-0.468213	0.152903	-0.109261	-1.03584	-0.809757	-0.0179175	-1.50472	0.535812	0.405249	-1.1246	-1.26489	-1.3321	0.306998	-0.988268	0.072932	-0.160584	-0.339183	-0.73876	0.167322	-0.309664	-0.0618032	-0.0851624	-1.97576	-0.487284	-0.324824	0.145635	0.239171	0.960513	0.150534	-0.416003	-0.398937	0.552096	-0.84586	-0.5246
CWF19L1	CWF19-like protein 1	Q69YN2;Q69YN2-3	Q69YN2;Q69YN2-3;X6R7M0;Q69YN2-2	2583100000	21	0	164.88	Pattern3	-0.767416	-1.89925	-1.23318	-0.0950429	-0.382647	-0.204983	-1.19187	-1.46122	-0.555459	-0.759342	-0.651684	-0.685588	-0.525885	-1.3084	-0.580136	-0.670428	-1.05141	-2.52247	-0.591058	-0.526227	NaN	-0.888363	-0.83603	-2.52638	-1.47557	-1.49913	-0.721597	-0.675744	NaN	NaN	-2.74842	NaN	-0.904123	0.180162	-0.362658	-1.43979	-1.87109	-0.20918	-2.28991	-1.19768	-0.393156
CYB5A	Cytochrome b5	P00167-2;P00167;P00167-3	P00167-2;P00167;P00167-3;J3KNC7	18318000000	7	0	323.31	Pattern3	1.41306	6.19991	4.35492	4.52427	3.97147	2.99925	4.60602	5.31555	2.32925	4.11948	4.47777	4.7161	2.7261	5.44226	3.06537	2.18733	0.403762	-3.84274	-0.748967	3.05552	NaN	3.91904	5.34956	3.1292	NaN	-2.31845	5.75542	NaN	NaN	NaN	NaN	NaN	NaN	NaN	3.16015	2.19939	3.46299	3.51035	2.16421	2.14324	3.56198
CYB5B		J3KNF8	J3KNF8	9369400000	8	0	323.31	Pattern3	-1.12534	0.855723	0.287465	-1.0619	-0.0720297	-1.67711	-1.15248	-1.29565	-0.713972	-1.39748	-0.115048	-0.333953	-0.160146	-1.10839	-0.404401	-1.48224	2.46412	NaN	-2.21046	-0.320136	-2.50787	-0.197658	0.163535	NaN	NaN	0.119571	-2.42605	-0.373711	-0.255236	NaN	-0.399104	-0.52852	-1.01841	-0.558612	-1.84958	-0.031317	-0.618671	-0.479195	-0.53631	-2.41393	-0.783916
CYB5R1	NADH-cytochrome b5 reductase 1	Q9UHQ9;H7C0R7	Q9UHQ9;H7C0R7	26663000000	19	0	323.31		2.59527	1.37198	-0.425306	1.01678	3.17323	1.90517	0.862966	2.11382	0.234086	0.328763	2.37584	0.484209	1.78398	-0.25336	1.4474	2.36284	1.38785	1.21603	0.0307056	0.316029	2.05842	0.56469	0.216831	-0.143021	1.52533	-0.550447	1.41351	0.498341	0.369369	0.613196	-1.05295	0.277808	0.150875	0.805422	0.347381	0.383937	0.767764	1.45437	1.2338	1.06607	4.16759
CYB5R3	NADH-cytochrome b5 reductase 3;NADH-cytochrome b5 reductase 3 membrane-bound form;NADH-cytochrome b5 reductase 3 soluble form	P00387-2;P00387;P00387-3;B1AHF3	P00387-2;P00387;P00387-3;B1AHF3	50422000000	20	0	323.31		1.18798	1.68586	1.10364	1.55182	1.4935	-0.380961	0.827531	0.390543	0.94469	1.47347	1.59337	1.69128	1.78899	1.57593	2.18336	1.15636	0.972328	2.59173	0.513145	1.14348	0.917725	1.14792	0.532411	1.03072	1.07387	2.28636	0.833463	1.14484	0.788811	1.17143	0.565889	1.39193	1.53336	1.07872	0.466421	1.09192	1.23635	1.17791	0.435336	-0.707403	1.26043
CYBA	Cytochrome b-245 light chain	P13498	P13498;H3BR52;H3BPX1;H3BNP7	8998600000	5	0	66.203	Pattern3	NaN	-0.111276	0.0985596	1.14798	0.653948	0.0918387	2.216	-2.17528	1.30923	0.629685	1.198	1.48795	2.24161	2.79254	2.18036	1.11704	0.945516	1.16369	1.12478	2.00135	0.476044	1.78904	NaN	1.17115	0.769542	NaN	0.192214	NaN	NaN	1.21607	NaN	2.38751	1.13464	1.89089	NaN	1.50759	NaN	1.01688	-3.38947	-2.76516	-0.064671
CYC1	Cytochrome c1, heme protein, mitochondrial	P08574	P08574	33506000000	13	0	323.31		-0.990983	-1.27701	-2.151	-0.850666	-0.770547	-1.45288	-1.40109	-0.399633	-1.45282	-0.680449	-0.991288	-1.14583	-0.450287	-1.1674	-1.23764	-1.5315	-1.82652	-1.34087	-1.08517	-0.812068	-0.597785	-1.24218	-1.22964	-1.1223	-1.40685	-1.99327	-1.28161	0.0498695	-0.963285	-1.15234	-1.44229	-0.757701	-1.06223	-2.2058	-1.44164	-1.82313	-1.76203	-0.022761	-0.42335	-0.121893	-1.53427
CYCS	Cytochrome c	C9JFR7;P99999	C9JFR7;P99999;CON__P62894	33112000000	10	0	260.58	Pattern3	-0.5501	1.26341	-0.0958512	0.510722	0.824213	-1.66345	-0.421057	-0.0348467	-1.15436	-1.72478	0.176779	0.323543	0.0616446	-0.773424	0.328635	-0.985025	-0.682341	-1.74994	-0.639551	0.638606	0.316172	0.595831	0.758063	-0.604107	0.197011	-0.881658	0.361582	1.05938	-0.403477	0.0482048	-0.766438	-0.952517	0.792527	-1.37498	-0.985937	-0.953147	-0.885357	0.473348	-0.875919	-0.680583	-0.0570584
CYFIP1	Cytoplasmic FMR1-interacting protein 1	Q7L576;A0A0G2JR96;A0A0G2JQT1	Q7L576;A0A0G2JR96;A0A0G2JQT1;Q7L576-3;H0YL50;A0A0G2JRX2;A0A087WU52;A0A0G2JRV9;A0A087WWL1;A0A087X0D6;A0A0G2JRP0;A0A087WZ89;A0A087WV63;A0A0G2JRF5;A0A087WWY5;A0A087WZL7	39020000000	53	0	323.31		0.367378	-1.21608	-0.738152	0.413233	0.46056	0.904054	1.18474	0.081808	0.490701	0.523791	0.15181	0.517737	0.655654	0.947429	0.94522	0.445671	0.483173	0.350891	0.679042	0.396871	0.268943	0.612515	0.0876115	0.0355242	0.465654	0.0441666	-0.0445165	-0.0674601	0.774221	1.16873	0.304358	0.684556	0.402412	0.911969	0.0600821	0.325775	-0.24094	-0.0147149	0.0530432	0.49398	0.355425
CYP1A1	Cytochrome P450 1A1;Cytochrome P450	P04798;E7EMT5;Q5J9B1	P04798;E7EMT5;Q5J9B1;A4F3V8;P04798-3;P04798-2;P05177;P05177-2	6363700000	21	0	323.31		-3.32699	-3.64545	-2.41091	-2.62206	-2.96259	-4.16674	-2.08418	-1.72933	-2.89099	-1.92259	-0.901887	-1.54646	-1.62519	-1.66245	0.0755773	-2.16317	-2.26106	-2.47354	-1.33181	-2.51856	-2.73983	-2.28905	-1.07618	-2.92135	NaN	-1.7975	-1.75893	NaN	NaN	-2.17213	-2.15692	NaN	-3.8406	NaN	-1.5083	-5.27832	-1.36283	-2.93622	-0.839454	-1.46813	-3.14938
DAD1	Dolichyl-diphosphooligosaccharide--protein glycosyltransferase subunit DAD1	F5GXX5;P61803	F5GXX5;P61803;F5H895;A0A0B4J239	7329000000	5	0	177.6		1.22484	1.47468	0.539817	0.236822	0.13441	-0.676589	2.41668	1.23111	1.76587	-0.424159	2.08204	3.04718	1.42461	2.82618	2.32265	1.40877	1.79724	-0.614068	1.34744	NaN	0.504542	0.772775	1.12817	2.10808	-3.67747	-0.506895	0.744157	0.901456	-2.0446	NaN	NaN	1.74056	1.61686	0.168331	NaN	NaN	0.961416	0.576271	-1.57395	-2.38888	0.53655
DAG1	Dystroglycan;Alpha-dystroglycan;Beta-dystroglycan	Q14118	Q14118	3681800000	19	0	218.32		-0.284721	0.557614	0.411872	0.686381	0.480454	0.868819	0.391438	-0.348737	0.805675	0.816843	0.210765	0.0400072	-0.121272	0.0538861	0.193491	-0.0723112	0.274209	0.065392	0.38062	-0.66131	-0.0111105	-0.926661	-0.0475515	0.148994	0.124194	0.341714	0.20294	0.220872	-1.61395	-0.383492	-0.275605	0.100881	0.430156	NaN	0.334934	0.452493	0.411566	0.0229344	-2.8996	1.69764	0.358917
DAP3	28S ribosomal protein S29, mitochondrial	P51398-2;P51398-3;P51398;V9GZ03;V9GYL9;V9GYA7;V9GYJ9;V9GZ61;V9GYW1	P51398-2;P51398-3;P51398;V9GZ03;V9GYL9;V9GYA7;V9GYJ9;V9GZ61;V9GYW1;V9GYC9;V9GY11;V9GYF7;V9GYJ3	4712600000	20	0	179		-0.195794	-0.100195	-0.304375	-0.447051	-0.522327	-1.00323	0.281256	0.548347	-0.157237	0.605262	-0.277126	-1.64278	-0.424959	-0.539086	-1.32412	-1.27386	-2.44165	-2.71944	-1.74757	NaN	-2.82798	-1.14198	-0.495441	-1.01408	-0.0839474	-2.72045	-0.568315	0.484367	-1.16025	-1.73397	-0.961965	-0.0627732	-0.798704	-1.17909	-0.976816	-0.763681	-0.572838	0.156087	-6.12336	-2.81535	-0.13316
DARS	Aspartate--tRNA ligase, cytoplasmic	P14868;P14868-2	P14868;P14868-2;H7BZ35;C9J7S3;C9JLC1;H7C278;C9JQM9	105490000000	44	0	323.31		-0.104671	-0.167096	-0.261082	0.275336	0.212541	0.286607	-0.280385	-0.165299	-0.0780953	0.132498	-0.0535715	-0.348558	-0.240778	0.0308898	0.568444	-0.221272	-0.266936	0.0741799	0.390518	-0.276016	0.136237	0.379117	0.48123	-0.0816301	0.519081	-0.274879	-0.541911	-0.000232607	-0.223407	-0.285864	-0.187615	-0.124154	0.19328	0.185351	-0.284164	0.206266	0.15979	0.155748	-0.173743	0.148123	-0.0116032
DARS2	Aspartate--tRNA ligase, mitochondrial	Q6PI48	Q6PI48	26057000000	38	0	323.31		-0.288166	-0.212791	-1.13999	-0.750821	0.165005	-0.452881	-0.603276	-0.502636	-0.939369	-1.51838	-1.7948	-1.27592	-0.814994	-1.82402	-0.661691	-0.88482	-1.56506	-0.0812783	-0.92722	-0.875213	-0.972828	0.144646	-0.901248	-0.943498	-0.0626546	-1.59882	-1.05664	-0.433726	-1.32587	-1.66372	-1.27916	-1.28792	-0.966502	-0.172189	-0.828555	-1.69093	-1.34252	-0.149787	-0.882148	-0.687546	-0.824575
DAZAP1	DAZ-associated protein 1	K7EQ55;K7EK33;Q96EP5-2;Q96EP5;K7EQ02	K7EQ55;K7EK33;Q96EP5-2;Q96EP5;K7EQ02	21699000000	15	0	323.31		0.042082	-1.151	0.304915	-0.304379	-0.255128	-0.471018	-0.115459	-0.677345	-0.323733	-0.777343	-0.153749	-0.720379	0.178288	-0.80543	-0.456894	0.186648	-0.794808	0.251651	0.479997	-0.386991	0.140249	0.05585	-0.159941	-1.81765	-0.569391	-0.0268495	0.201204	-1.04768	0.0425224	0.427391	0.178969	-0.148086	-0.940426	-0.297629	0.0863824	-0.0700902	-0.239397	-0.50389	-0.157836	0.273158	-0.316954
DBI	Acyl-CoA-binding protein	P07108;B8ZWD1;A0A0A0MTI5;P07108-2;P07108-4;P07108-5	P07108;B8ZWD1;A0A0A0MTI5;P07108-2;P07108-4;P07108-5;P07108-6	28845000000	11	0	323.31	Pattern3	0.944185	0.797156	1.87925	1.27721	1.76157	4.59994	3.5688	0.902997	0.0779111	0.935769	1.15995	0.864793	1.11304	0.213552	1.69359	0.712342	1.22232	-2.4705	0.443625	0.991168	1.41508	1.94403	2.17564	1.73592	0.224711	1.34097	0.971361	0.232176	1.12702	1.35381	0.0384526	-0.612556	2.87854	1.14071	0.931163	0.893213	0.267479	1.49286	-1.19425	-0.204415	2.88439
DBN1	Drebrin	Q16643;Q16643-3;Q16643-2;D6R9W4	Q16643;Q16643-3;Q16643-2;D6R9W4;D6R9Q9;D6RFI1;D6RCR4	18426000000	28	0	323.31		-0.643152	-0.912942	0.761666	-0.208599	-0.262718	-0.747494	-0.351449	-0.747437	0.735106	-0.537299	-0.167627	0.551423	-0.750757	-0.163452	-0.638832	-0.453623	0.0472247	1.28758	0.521627	1.34397	-0.376184	-0.182149	-0.695368	1.10108	-0.837452	-0.00270434	0.468708	0.433357	0.598306	0.442411	0.150551	-0.462857	0.484609	-1.00859	0.261084	0.468903	0.490578	-0.557074	0.963492	0.043413	-0.786463
DBNL	Drebrin-like protein	Q9UJU6;H0Y5J4;Q9UJU6-5	Q9UJU6;H0Y5J4;Q9UJU6-5;F8WBG8;F8WC20;F8WBB2;F8WFE1;F2Z2V3;F8WB73;F8WCK3;F2Z3E3	32771000000	27	0	323.31		-0.545471	0.541185	0.901714	0.153951	0.982927	-0.0161086	0.490683	-0.0324554	0.40405	0.256524	0.407093	0.315493	0.194285	0.124669	0.365362	0.316412	0.00320682	-0.018653	-0.315622	0.485949	-0.2277	0.410832	-0.340181	-0.000574715	0.0284356	-0.144858	0.409564	0.346917	0.000620544	0.473201	0.131732	0.159102	-0.0818354	-0.14479	-0.53253	0.438274	-0.0833049	1.16641	-1.04405	-0.518409	0.996602
DBR1	Lariat debranching enzyme	Q9UK59	Q9UK59;Q9UK59-2;F8WAY1	3620400000	15	0	203.85		0.427672	-1.46603	-0.736661	-0.816973	-0.778216	-0.0540987	-1.01496	-2.10712	-0.905516	-0.492761	-0.349179	-0.729452	-0.418756	-0.253614	-0.930437	-1.58567	-0.408818	-2.47965	0.401221	0.817986	-0.138538	-0.627464	-0.886456	-1.20036	-1.1516	-1.81095	-0.0943546	-0.726221	-0.718058	-0.767233	-1.04506	-0.575289	-0.71832	-0.0872775	-0.642702	-0.241696	-0.387537	-0.192316	-1.68736	-1.83835	-0.222566
DBT	Lipoamide acyltransferase component of branched-chain alpha-keto acid dehydrogenase complex, mitochondrial	P11182;Q5VVL7	P11182;Q5VVL7	4261100000	21	0	213.4	Pattern3	0.197522	-0.258552	-0.681971	0.801166	0.460601	-0.0744684	-1.27745	-0.38027	-0.842606	0.323211	0.145315	-0.370733	-0.0234444	-0.508595	0.325609	0.234901	-1.96952	0.69085	-0.890259	0.0422629	-0.1759	-0.13097	-0.963154	-0.828357	0.946704	-2.63292	-0.994216	0.766472	-0.55381	NaN	-2.88857	-1.2093	0.995926	-0.192597	-0.581144	0.0575534	-1.16237	0.618635	-0.795014	-2.49535	-0.107141
DCAF7	DDB1- and CUL4-associated factor 7	P61962;A0A087WWI6	P61962;A0A087WWI6;P61962-2	5610400000	11	0	323.31	Pattern3	1.2364	2.03931	2.88954	0.31545	1.07025	1.6976	-0.0338003	-0.336479	1.32435	0.152555	0.916561	0.593104	0.228646	-0.235555	0.321494	0.387827	0.0439022	0.296427	-0.120155	0.707165	1.40443	0.422848	0.330009	-3.23097	0.741685	-0.146841	0.748264	0.701469	-2.26786	-0.0117304	-0.113347	-0.20383	-0.0817535	0.910954	-0.193907	0.330665	0.422475	1.83745	-3.17608	0.289455	0.873479
DCAF8	DDB1- and CUL4-associated factor 8	G3V3G9;Q5TAQ9;V9GY54	G3V3G9;Q5TAQ9;V9GY54;Q5TAQ8;H0YDY4;V9GZ39;V9GYZ9;V9GYQ9;A6NGE4;P0C7V8	1458300000	16	0	148.68	Pattern3	NaN	-0.568081	0.477708	0.289776	0.676847	0.77868	NaN	-0.673917	0.384219	-0.380885	-0.0915182	-0.360561	0.294326	-0.533177	0.151552	0.275108	-2.19702	NaN	NaN	-0.383385	-0.699236	-0.358599	-0.471293	NaN	-0.0911859	1.17716	0.927554	-0.532861	-0.213609	NaN	0.3585	NaN	0.00645554	1.21553	-0.93949	0.0389967	NaN	0.659964	0.903145	-0.288386	0.562483
DCN	Decorin	P07585;F8VXZ8;F8VUF6;F8VWU0;P07585-2	P07585;F8VXZ8;F8VUF6;F8VWU0;P07585-2;P07585-3;F8VNV6;H0YIH3;P07585-4;F8VX58;H0YI87;F8VNW0;F8VU58;F8VSI3;P07585-5	68516000000	32	0	323.31		5.6655	3.0228	3.74588	3.22267	3.81287	-2.23085	5.43752	4.86506	3.93535	6.58995	5.53827	6.44832	5.15144	6.07133	5.28837	6.05999	-2.51268	-2.33742	3.88259	6.54683	-2.8239	4.87098	-2.97304	-2.10009	-2.58175	6.6648	5.59895	4.21047	4.44704	NaN	NaN	-2.36892	5.65442	NaN	5.96262	5.28188	6.90345	5.09353	8.21858	5.87316	4.44217
DCP1A	mRNA-decapping enzyme 1A	Q9NPI6-2;Q9NPI6	Q9NPI6-2;Q9NPI6;A0A087WT55;A0A087WVE6;A0A087WXD0	2271400000	11	0	323.31	Pattern3	-0.395048	-0.993061	0.568899	0.127879	0.301133	0.313063	-0.578083	-1.3125	0.545197	-0.555303	-0.0821315	-0.0946186	-0.485962	-0.276846	-2.3302	-0.2269	-0.213989	-0.667834	-0.395883	-0.36977	-2.45291	-0.204737	-0.689382	NaN	-0.130509	-0.0906036	NaN	0.0464881	-0.319253	-0.723422	0.276926	-0.280718	-0.588324	-0.751465	-1.213	-0.923342	-0.20788	-0.257362	-2.93964	-1.77772	0.112131
DCPS	m7GpppX diphosphatase	Q96C86	Q96C86	14163000000	15	0	323.31		-0.874971	-0.941154	-0.560121	0.817354	0.385939	-0.434346	-0.303126	-0.0472622	-0.468553	-0.40145	-0.0405014	-0.153926	-0.329541	-0.210697	-0.024306	0.295994	0.565934	0.456331	0.705414	-0.365397	-1.05293	-0.154869	0.0935273	-0.340797	-0.633129	-0.371332	-0.491039	-0.383691	0.463205	-0.151866	-0.705282	-0.0537581	0.124056	-0.762115	0.341576	-0.146223	0.823809	0.666968	0.339408	1.08908	0.695317
DCTD	Deoxycytidylate deaminase	P32321;P32321-2;D6RBJ9	P32321;P32321-2;D6RBJ9;D6R9S0;D6RBN2;D6RC36;D6RAD7;D6RAR9	4059400000	10	0	265.61		-0.813321	-1.04743	-0.511937	0.0814832	-0.56	-0.418191	-0.596242	-2.21301	-0.752685	-1.16179	-1.03685	-1.29885	-0.346012	-0.633906	-1.67236	-1.77531	NaN	-1.65672	-0.989052	NaN	-0.832965	-0.397856	-1.90345	-0.628819	-1.2116	-0.346659	-1.76932	-0.962538	0.793378	0.367258	-0.065948	-1.7265	-1.18548	-1.4053	-0.674436	0.281595	-0.282354	-0.907952	-1.77353	-0.203924	0.371828
DCTN1;DKFZp686E0752	Dynactin subunit 1	E7EX90;Q14203-3;Q14203-4;Q14203-6;Q14203;Q14203-5;Q14203-2;Q6AWB1	E7EX90;Q14203-3;Q14203-4;Q14203-6;Q14203;Q14203-5;Q14203-2;Q6AWB1;E7EWF7;C9JJD0;C9JZA4;C9JTE5;C9JJN7;C9JKG6;E9PCY0;C9J1B7;C9JUI8	32780000000	57	0	323.31		-0.618564	-1.09541	-1.90276	0.0125686	0.073894	-0.0649494	-0.00706069	-0.557384	0.811642	0.578807	0.0774083	0.0646233	-0.196508	0.0492199	0.396381	-0.931758	0.508551	-0.118732	-0.105764	0.0824265	0.442964	-0.158773	-0.825592	-0.222227	-0.194034	0.183603	-0.968309	-0.174787	0.407238	-0.0277746	0.468958	0.708635	-0.23987	-0.50555	-0.246007	0.0135767	0.36548	-0.126926	0.436579	0.89725	0.535923
DCTN2	Dynactin subunit 2	Q13561;Q13561-3;Q13561-2;F8W1I6;H0YI98;F8VW18	Q13561;Q13561-3;Q13561-2;F8W1I6;H0YI98;F8VW18;F8VX93;F8VRV7;H0YHL1;F8W0U6	28294000000	28	0	323.31		-0.519526	-1.49695	-0.54989	-0.130509	0.0200599	-0.517801	-0.118504	-0.422966	0.194524	0.581441	-0.66571	-0.66011	-0.201596	-1.17418	-0.700113	-1.29791	-0.168713	-2.67497	-0.172965	-0.310448	-0.177131	-0.74349	-0.969098	-0.111775	0.152445	-0.358681	-0.200925	-0.421969	0.0929102	0.224227	-0.47147	-0.36623	-0.092661	-0.67836	-0.549235	-0.304439	0.0182487	-0.0586136	-0.0629926	-0.247033	0.343055
DCTN3	Dynactin subunit 3	O75935-3;O75935;X6RCK5;X6RA56;A0A0A0MRV8;X6RLR1;O75935-2	O75935-3;O75935;X6RCK5;X6RA56;A0A0A0MRV8;X6RLR1;O75935-2	7816800000	11	0	238.18		-0.767726	0.0653749	0.13461	0.0287861	0.332919	-0.663761	0.324633	0.906146	0.428141	0.494547	-0.0829873	0.406751	0.0376446	-1.19765	0.00128636	-0.357454	0.10538	-1.04785	-0.268118	0.225411	0.633121	0.194878	-1.09859	0.494692	0.13076	0.455289	-0.199547	0.131392	0.518868	0.917143	1.0937	0.560689	-0.0346863	0.396866	0.462802	0.0479795	0.177123	-0.232942	0.159826	-0.0892476	-0.845463
DCTN4	Dynactin subunit 4	Q9UJW0;Q9UJW0-3;Q9UJW0-2	Q9UJW0;Q9UJW0-3;Q9UJW0-2;H9KVE0;E5RK21;E5RGG1;E5RI97	4406400000	17	0	323.31		-0.416243	-0.585235	0.172313	0.426709	1.12896	0.145142	0.172259	0.0498333	0.823892	-0.0863329	0.277815	-0.178112	0.0885823	-1.10587	0.274673	-0.0708236	-2.45687	-2.11668	-0.194593	0.210781	0.323762	-0.262864	-1.51636	-0.209805	-0.393915	-0.810845	-0.571163	-0.073773	0.475165	-0.700581	0.0577949	-0.311304	-0.042333	-0.882458	-0.341574	-0.227523	-0.057586	0.299343	0.416102	0.974111	0.922638
DCTPP1	dCTP pyrophosphatase 1	Q9H773	Q9H773;H3BSA6;H3BPN2	18172000000	16	0	323.31	Pattern3	-0.45894	0.673103	0.598155	1.03666	-0.939276	-0.597613	-1.21575	-1.57897	-1.21422	-0.993667	-0.886706	-2.52747	-0.88862	-0.14767	-1.86016	-0.551404	-0.247126	-2.17705	-0.797289	-1.92489	0.703536	-1.00258	-0.263092	-2.14711	-1.86262	-0.927805	-1.16983	-1.20206	-1.55696	-1.1151	-0.94914	-1.33009	-0.926549	0.00671828	0.0931125	-1.47929	-0.195319	-0.633918	-2.60626	0.606242	-0.773189
DCUN1D1	DCN1-like protein 1;DCN1-like protein	Q96GG9;C9JVE2	Q96GG9;C9JVE2;C9J8R4;C9JRU6;C9J0B2;C9JUW4;F8WC32	7321200000	11	0	323.31	Pattern3	-2.05833	-0.982755	-0.653648	-1.2957	-1.04956	-0.519792	-0.86242	-1.3377	-2.04594	-0.986484	-0.941925	-1.652	-1.33496	-1.46986	-1.32361	-0.150842	-1.37131	-2.40315	-0.235728	0.29129	-2.07738	-0.732387	-0.289169	-1.00223	NaN	-0.549172	-1.05707	-1.09928	-1.23285	-0.211248	0.679798	-1.68039	-1.45412	-1.00467	-2.35629	-0.617034	-1.72176	-1.70125	-1.94309	-3.26273	-1.44966
DCXR	L-xylulose reductase	Q7Z4W1;J3KS22;J3QS36;J3KRZ4;J3QL34	Q7Z4W1;J3KS22;J3QS36;J3KRZ4;J3QL34;J3KSZ5;J3QS45;J3QRQ2	58433000000	20	0	323.31		2.06746	4.497	2.10503	2.90287	2.15109	2.58372	1.16459	1.8185	0.92474	1.33965	3.12985	1.55331	0.967132	1.70394	1.91571	-0.0131007	2.20563	2.42948	-0.0590594	1.33861	1.24345	-0.119075	3.36005	1.23625	2.00861	0.367761	1.39308	2.22631	0.11556	0.960369	0.456962	0.485624	1.90845	2.14854	1.35915	-0.681269	2.08877	3.3582	1.18263	1.66711	2.79403
DDAH1	N(G),N(G)-dimethylarginine dimethylaminohydrolase 1	O94760;O94760-2	O94760;O94760-2	21522000000	20	0	323.31		-0.170179	0.596817	-0.52133	0.532597	1.2985	1.77291	-0.374804	0.846586	0.285203	-0.0609161	-0.0591626	-0.0448016	0.209472	-0.298194	0.281013	0.581124	0.972936	0.419597	0.0435604	0.999109	1.01373	-0.454192	0.953245	0.245189	0.999442	-0.325548	-0.0240325	0.0877246	0.563461	0.888188	0.492238	0.305412	1.03162	0.841592	1.71994	0.144739	2.22674	-0.559118	1.17944	1.73893	0.113089
DDAH2	N(G),N(G)-dimethylarginine dimethylaminohydrolase 2	O95865;Q5SSV3;Q5SRR8;H0Y7N1	O95865;Q5SSV3;Q5SRR8;H0Y7N1	20013000000	19	0	323.31		0.269254	1.80665	2.35933	1.58759	2.09232	2.47721	1.14854	0.213703	1.31766	2.81557	1.41026	1.64329	1.33154	0.705408	1.58037	2.07561	1.03082	1.47157	2.22596	1.41347	1.0176	1.51027	1.21842	1.44804	0.662409	0.22331	1.35506	-0.30224	0.995701	1.57619	-0.0827968	1.18092	2.08487	1.10416	1.09932	0.189024	3.27728	1.79475	1.38346	1.7709	2.41502
DDB1	DNA damage-binding protein 1	Q16531;F5GY55	Q16531;F5GY55;Q16531-2;F5H2L3;F5GWI0;F5H0Y5;F5H581;F5H775;F5H6C5;F5H238;F5H4N9;F5GZY8;F5GZ34;F5GYG8;F8WF81;F5H7A0;F5H198	64638000000	65	0	323.31		-0.100301	-1.06234	-0.255698	-0.13294	-0.0730239	-0.276874	-0.297053	-0.372633	-0.453834	-0.753283	-0.256098	-1.04369	-0.291025	-0.560636	-0.176811	0.0728715	-0.787508	-0.861001	-0.356938	-0.192858	-0.958257	-0.585895	-0.14957	-0.513682	-0.462545	-0.634372	-0.217818	-0.0777193	-1.22705	-0.670416	-0.130312	-0.738834	-0.549727	-0.0793284	0.0609836	-0.478648	-0.272725	0.355812	0.512826	-0.0549654	0.282986
DDB2	DNA damage-binding protein 2	Q92466;Q92466-4	Q92466;Q92466-4;A0A087X0X5;Q92466-2;Q92466-5;A0A087WYT8;A0A087WW71;Q92466-3;A0A087WTQ7;A0A087WV56	5361400000	15	0	89.422		0.10768	-2.23143	0.154638	-1.36591	-0.71084	-1.3295	-1.92344	-1.21174	-1.07422	-0.669183	-0.7356	-1.07708	-0.501086	-1.59532	-0.607972	-0.690911	-0.3371	-0.580282	-1.24515	-0.242629	-2.95686	-1.49426	-1.70245	-0.21049	-2.54641	NaN	-1.53399	-1.24616	-1.43291	-1.04163	-1.88393	-1.09958	-0.69854	-0.877819	-0.113318	-1.39408	-0.688424	-1.01586	1.89231	-0.366132	0.268446
DDI2	Protein DDI1 homolog 2	Q5TDH0;Q5TDH0-3;Q5TDH0-2	Q5TDH0;Q5TDH0-3;Q5TDH0-2;H0YII4;H0YI90	4443200000	18	0	318.07		0.407356	1.7528	1.08636	1.36275	1.65847	1.76089	0.932287	0.346799	0.916541	1.0243	-0.0736912	0.575595	0.965663	0.189516	0.54135	0.989202	-2.15911	NaN	1.10866	1.61377	0.795291	0.806614	0.523499	0.107148	1.44994	1.36078	0.825006	-2.83225	0.4676	-0.0821935	NaN	0.297557	0.918503	0.718169	0.560145	0.459568	-0.704267	2.04318	-2.84668	-3.56821	1.93199
DDOST	Dolichyl-diphosphooligosaccharide--protein glycosyltransferase 48 kDa subunit	A0A0C4DGS1;P39656;P39656-3;P39656-2;U3KQ84	A0A0C4DGS1;P39656;P39656-3;P39656-2;U3KQ84	64125000000	19	0	323.31		-0.192083	0.0661354	0.0447313	0.11252	-0.149228	-0.264407	0.939632	0.846439	0.748693	0.32002	0.727077	1.25144	0.257152	1.40895	1.06421	-0.310662	0.510341	1.18459	0.313073	0.520806	0.205358	0.623377	1.08328	0.574321	-0.133849	1.38801	0.259636	0.428485	0.678527	0.428036	0.876336	1.14699	0.805821	0.214139	0.477923	0.675216	0.421168	-0.0572056	0.377875	0.279892	-0.410462
DDR1	Epithelial discoidin domain-containing receptor 1	A0A0G2JNZ7;A0A0A0MSX3;Q08345-2;Q08345-6;A2ABM8	A0A0G2JNZ7;A0A0A0MSX3;Q08345-2;Q08345-6;A2ABM8;A0A0G2JI85;H0Y9F4;H0YAH6;H0Y717;A2ABL2;A0A0G2JIZ7;E7EQ30;E7EPH4;Q08345-4;D6RGW5;E7EVT1;E7ES06;E7ETX3;E7EUD5;E7EVW6;E7ERN0;A0A0G2JHK4;E7ESR9;A2ABL0;E7ERI6;E7ETI3;A0A0G2JIA2;E7EPN2;E7EUP7	1619700000	11	0.00033495	21.505	Pattern3	0.0994388	0.602044	0.928309	0.16577	1.3493	0.762901	NaN	-0.504875	-0.0239431	-1.09038	-0.305725	0.132382	-3.4048	-0.479934	0.0572687	0.234457	-1.83927	-1.21038	0.1367	NaN	-0.687657	NaN	0.0841619	-0.549524	0.108998	0.276653	NaN	0.779135	-0.676287	-2.65204	-0.802071	-0.484162	0.501821	0.44521	1.14381	0.0469075	0.0617189	-0.539611	0.0021832	-2.4337	0.939151
DDT;DDTL	D-dopachrome decarboxylase;D-dopachrome decarboxylase-like protein	P30046;B5MC82;P30046-2;A6NHG4;J3KQ18	P30046;B5MC82;P30046-2;A6NHG4;J3KQ18;H7C342	58447000000	13	0	323.31	Pattern2	-1.85859	1.86552	0.22614	0.19337	0.56626	0.361062	-0.706427	-0.77548	-0.773859	0.644702	-0.530373	-0.72333	-0.48152	-0.375181	-0.564043	-1.18069	0.472711	1.00052	0.857888	-0.120529	-0.138717	-0.0455525	-0.233379	-0.146281	-0.043275	0.415546	-0.0676602	-0.223641	0.321683	0.252042	0.526621	0.116356	-0.294041	-1.17232	0.756944	-0.116734	1.65508	0.388468	0.971448	1.32554	0.804775
DDX1	ATP-dependent RNA helicase DDX1	Q92499;F1T0B3;A0A087X2G1;Q92499-3;Q92499-2	Q92499;F1T0B3;A0A087X2G1;Q92499-3;Q92499-2	49387000000	56	0	323.31		-0.450658	-1.21832	-0.342602	-0.0559979	0.000314727	0.300631	-0.384763	-0.45873	-0.0677253	-0.232598	-0.270741	-0.670274	-0.380379	-0.717498	0.193198	-0.107576	-0.20094	-0.0639578	-0.776128	0.224363	-0.000414416	0.164491	-0.0630737	-0.829552	-0.0675726	0.0878178	0.328698	0.212589	0.126342	-0.0399011	0.577331	-0.117834	-0.0950168	-0.0908644	0.484418	0.0654767	-0.233516	0.502451	0.107588	-0.79221	0.390306
DDX17	Probable ATP-dependent RNA helicase DDX17	H3BLZ8;Q92841;Q92841-1;Q92841-3;Q92841-2	H3BLZ8;Q92841;Q92841-1;Q92841-3;Q92841-2	102410000000	51	0	323.31		-0.345349	-1.04135	-0.970837	0.0943303	-0.0222136	-0.270704	-0.418296	-0.523783	-0.370082	-0.359992	-0.640382	-0.309825	-0.15724	-1.01743	-0.21645	0.203169	-0.718326	0.474981	-0.476997	-0.353807	-0.650531	0.492899	-0.283709	0.0182978	-1.3552	0.144153	0.036757	-0.670781	0.0802926	-0.0706696	-0.0207644	-0.0362004	0.0250035	0.271828	-0.30968	-0.0133525	-0.710187	-0.655627	0.0767097	-0.465912	0.267246
DDX18	ATP-dependent RNA helicase DDX18	Q9NVP1	Q9NVP1;H7C452	14216000000	29	0	323.31		-1.40693	-1.90779	-2.36464	-5.17547	0.0357302	-3.49877	-0.150272	-2.0512	-3.27886	-1.684	-3.21005	-2.01157	-1.83588	-2.85141	-1.886	-2.74586	-1.57688	-3.94781	-1.87401	-1.89708	-2.54142	-1.86546	-2.38811	-2.09087	-3.0669	-2.25944	-2.36941	-1.07025	-2.13245	-2.21039	-1.61538	-1.93665	-1.53202	-2.37036	-1.78542	-3.01234	-1.12111	-2.70282	-1.24879	-0.201139	-2.03861
DDX19A	ATP-dependent RNA helicase DDX19A	Q9NUU7;I3L0H8	Q9NUU7;I3L0H8;H3BTB3;J3QRH0;H3BSL8	13254000000	30	0	323.31		-0.133768	-0.625856	0.499145	-0.291754	0.0374296	-0.358792	-0.271146	-0.601279	0.0700859	0.135495	0.212055	-0.207063	-0.260894	-0.0920794	-0.049798	-0.64862	-0.647292	-0.888005	-0.205387	-0.177084	-0.885537	-0.337842	0.344212	-0.534466	-0.780022	-0.0822577	-0.804111	-0.661867	-0.385651	-0.787578	-0.617645	-0.530519	-0.552858	-0.537952	-0.529693	-0.0646755	-0.130988	0.320496	-0.266702	-0.0395988	-0.26639
DDX20	Probable ATP-dependent RNA helicase DDX20	Q9UHI6	Q9UHI6;E9PJ60;Q9UHI6-2	4330400000	19	0	314.24		-0.8609	-0.809601	-0.542355	-0.176255	0.0408573	-1.34676	-1.31386	-0.788199	-0.319294	-0.574705	-0.519402	-1.05614	-0.967453	-1.08343	-2.42351	-1.37806	-2.25306e-05	-1.07845	-0.42465	-0.694407	-1.07458	-1.38839	-0.920005	-1.00719	0.254348	-1.14385	-0.627198	-0.612144	-0.978137	-0.85651	-0.577797	-0.424839	-1.09705	-0.464433	-0.226491	-0.736969	-1.43902	-0.416303	-2.20907	-0.104121	-0.355386
DDX21	Nucleolar RNA helicase 2	Q9NR30;Q9NR30-2	Q9NR30;Q9NR30-2	34331000000	52	0	323.31		-2.31692	-3.50713	-1.74672	-3.44159	-3.26789	-3.71759	-2.85267	-2.44969	-3.62985	-2.87101	-3.11847	-2.6366	-1.95995	-2.70171	-2.59893	-3.09435	-2.12254	-3.01668	-0.805185	-2.27182	-1.41116	-1.57183	-2.4657	-2.51581	-3.61811	-2.71696	-2.76479	-2.57644	-2.10114	-1.63742	-1.77513	-2.1316	-1.38327	-2.53202	-1.79963	-1.85405	-1.79902	-3.71168	-0.997829	-1.00729	-2.34395
DDX23	Probable ATP-dependent RNA helicase DDX23	Q9BUQ8	Q9BUQ8;H0YI52;F8VVA2;H0YIL9	10936000000	34	0	323.31	Pattern3	-0.0834281	-0.855168	-1.66805	-0.0433478	-0.0382239	-0.430002	-0.420103	-0.741417	0.0991043	-0.0593073	-0.33211	-0.219396	-0.196015	-0.46241	-0.0574188	-0.265881	-1.12774	0.319392	-0.338044	-0.19424	-0.118603	-0.198709	-1.17127	-0.840353	-2.2319	-0.240154	-0.459278	-0.471458	-0.530935	-0.293852	-0.311349	-0.476501	-0.087058	0.374337	-0.595146	0.142418	-1.36408	-0.254485	-1.02365	-0.217272	0.390272
DDX24	ATP-dependent RNA helicase DDX24	G3V529;Q9GZR7;Q9GZR7-2;F5GYL3;A0A087WXU8	G3V529;Q9GZR7;Q9GZR7-2;F5GYL3;A0A087WXU8	3676100000	33	0	245.7		-0.990071	-2.36698	-2.63816	-1.77264	-2.34764	-2.77389	-2.05084	-1.59126	-2.23282	-1.44551	-2.35801	-2.0233	-0.868464	-1.15739	-1.9922	-2.24813	-2.78132	-1.73434	-2.53607	-1.36233	-1.24717	-2.0905	-1.65385	0.477297	-2.64145	-2.48036	-1.84916	NaN	-2.44166	-1.50594	-0.82422	-1.02625	-1.33752	NaN	0.185618	-1.50747	-1.05463	-1.74272	-2.46644	-0.961557	-1.57995
DDX27	Probable ATP-dependent RNA helicase DDX27	B7Z6D5;Q96GQ7	B7Z6D5;Q96GQ7;A0A087X059;A0A087WYH5	6524200000	41	0	214.23		-1.60354	-1.89599	-1.24739	-2.07076	-2.43801	-2.46595	-2.5201	-1.55738	-2.17132	-2.46761	-2.34852	-2.39949	-1.24776	-2.23914	-1.5912	-1.53142	NaN	0.155364	-1.16915	-0.975115	-1.525	-1.78416	-2.50097	-1.37334	-2.50306	-0.360465	-2.03923	-2.20107	-2.21201	-1.52016	-2.02581	-1.87367	-0.224188	-0.817498	-1.93885	-2.23616	-2.60747	-2.00666	-1.26617	-0.154837	-1.00899
DDX39A	ATP-dependent RNA helicase DDX39A	O00148;O00148-2;O00148-3;K7EQN7	O00148;O00148-2;O00148-3;K7EQN7;K7EPJ3	9554800000	30	0	232.79		0.554882	-1.72317	-0.382238	-0.753281	-0.952277	-1.98509	-1.57032	-0.943921	-0.319266	-1.68933	-1.34273	-0.770085	-2.37189	-1.62984	-1.36831	-2.0545	-1.86168	-2.57405	1.06213	-1.05507	-0.20391	-0.667948	-1.63948	-0.749438	-1.87438	-1.23226	-1.19269	-0.346025	-0.286563	0.238935	-0.704466	-1.49586	-0.249143	-0.561534	-1.65663	-1.27486	-1.30884	-1.00824	-0.870887	0.0950624	-2.35429
DDX39B	Spliceosome RNA helicase DDX39B	Q13838;Q13838-2;Q5STU3;A0A0G2JJZ9;F6WLT2;F6UJC5;A0A0A0MT12;F6TRA5;F6S4E6	Q13838;Q13838-2;Q5STU3;A0A0G2JJZ9;F6WLT2;F6UJC5;A0A0A0MT12;F6TRA5;F6S4E6;F6QYI9;A0A0G2JJL7;F6R6M7;H0YCC6;H0Y400;K7EN69;K7ENP6;A0A0G2JHN7;K7EL56;K7EIL8;F6U6E2;F6S2B7;F6SXL5	138340000000	33	0	323.31		-0.0768186	-0.441474	0.289431	-0.107477	-0.0836113	-0.209546	-0.189338	-0.6829	-0.235274	-0.162683	-0.262503	-0.0702356	-0.237518	-0.133359	0.230038	0.0612834	-0.546961	-0.727684	0.217318	-0.263301	-0.0897332	0.160337	-0.679336	-0.362617	-0.590955	-0.493649	0.294594	-0.240477	-0.477777	-0.18358	-0.22788	-0.308075	0.0508432	-0.210698	-0.00237077	-0.316505	-0.0179113	0.432932	0.0166942	0.350046	-0.417056
DDX3X;DDX3Y	ATP-dependent RNA helicase DDX3X;ATP-dependent RNA helicase DDX3Y	A0A0D9SFB3;A0A0D9SG12;A0A0D9SF53;O00571;O00571-2;O15523-2;O15523	A0A0D9SFB3;A0A0D9SG12;A0A0D9SF53;O00571;O00571-2;O15523-2;O15523;B4DLA0;O15523-3;A0A087WX09;C9J081;A0A087WVZ1;C9J8G5;H0Y960	112980000000	54	0	323.31		-0.12623	-1.29083	0.0705048	-0.340908	-0.660732	-0.592966	-0.214911	-0.591748	0.0955638	-0.498468	-0.348989	-0.189632	-0.340343	-0.491777	-0.239202	-0.33119	-0.403705	0.305882	-0.180506	-0.539506	-0.505687	-0.300304	-0.296731	-0.114438	-0.256995	0.180085	-0.46699	-0.27766	-0.252574	-0.312664	-0.0770383	-0.066202	-0.0830692	-0.532874	-0.304057	-0.0673121	-0.456794	-0.319733	-0.0528965	-0.52396	-0.950925
DDX41	Probable ATP-dependent RNA helicase DDX41	J3KNN5;Q9UJV9	J3KNN5;Q9UJV9;H0Y8L8;H0YA06;D6RGI7	2385000000	22	0	196.21	Pattern3	-0.20195	-0.743642	-1.43853	-0.681372	-0.832236	-0.571667	-0.796715	-1.8505	-1.12608	-1.1196	-0.651291	-1.83299	-0.812431	-1.48205	-1.02825	NaN	-1.14023	-2.52356	-1.42511	-1.12696	-2.2042	-1.04726	NaN	NaN	-1.55605	-3.32349	-0.904872	-1.0057	NaN	NaN	NaN	-3.18316	-0.883933	-0.395702	NaN	-0.745321	-1.95425	-0.652979	-2.88418	-0.478504	-0.849093
DDX42	ATP-dependent RNA helicase DDX42	Q86XP3;A0A0A0MSJ0;Q86XP3-2	Q86XP3;A0A0A0MSJ0;Q86XP3-2;J3QRI2;J3KTK9;J3KRE3	15035000000	38	0	323.31		0.0349431	-1.19742	-0.73349	-0.0826671	-0.418273	-0.299228	-0.731354	-0.354602	-0.218748	-0.441201	-0.0530675	-0.879649	-0.187648	-0.853341	-0.619846	-0.437719	-0.709485	-0.0277448	-0.416443	-0.258551	0.834095	0.0110724	-1.1906	-0.487379	-1.51277	-0.672477	-0.229363	-0.262535	-0.466556	-0.221646	-0.0583472	-0.498236	-0.252715	0.0792138	0.129794	-0.340038	-0.225588	-0.211264	0.00643304	-0.432482	0.0400874
DDX46	Probable ATP-dependent RNA helicase DDX46	A0A0C4DG89;Q7L014	A0A0C4DG89;Q7L014;D6RJA6;H0Y9U3	26276000000	53	0	323.31		-0.334182	-2.3271	-1.87831	-0.174225	-0.654927	-0.421481	-0.757641	-1.0956	-0.260733	-1.13791	-0.665514	-1.12716	-0.117378	-1.18429	-0.483297	-0.0659344	-0.949543	-0.344916	-0.899038	-0.508227	-0.630582	-0.786451	-1.15338	-1.22123	-1.90123	-1.19032	-0.380631	-0.184332	-0.0488825	-0.8419	-1.33629	-1.05131	-0.320429	0.369838	-0.703839	-0.49925	-1.10693	-0.669793	-0.886993	-0.396065	-0.589662
DDX47	Probable ATP-dependent RNA helicase DDX47	Q9H0S4;Q9H0S4-2	Q9H0S4;Q9H0S4-2;F5H1N9	3970200000	13	0	165.56		-0.88131	-1.23609	-1.46697	-1.45936	-1.11537	-1.53965	-0.366365	-2.42404	-1.43891	-0.983693	-1.86895	-1.18434	-0.608157	-1.11621	-1.10055	-1.66756	-1.40882	NaN	-0.969437	-0.125609	-2.34242	-1.51175	NaN	-1.0032	-1.37271	-1.96259	-1.69219	-0.958932	-1.14726	-1.94894	-1.32314	-1.43102	-0.601388	-1.01058	-1.69052	-1.3479	-0.168761	-1.30625	0.575707	0.889079	-0.5211
DDX5	Probable ATP-dependent RNA helicase DDX5	P17844;J3KTA4;P17844-2	P17844;J3KTA4;P17844-2;J3QRQ7;J3KRZ1;J3QSF1;J3KRX8;J3QR02;X6RLV5;J3QKN9;J3QRN5;J3QS79;J3QLG9;J3QR62	125000000000	54	0	323.31		-0.220507	-1.58671	-0.0859346	-0.588495	-0.59323	-0.548401	-0.740388	-0.698361	-0.0849716	-1.07189	-0.175091	-0.542384	-0.514673	-0.804608	-1.00888	-0.529936	-0.335769	-0.156209	-0.358971	-0.624005	-0.454614	-0.671026	-0.798544	-0.46845	-1.03218	-0.640213	-0.312791	-0.178061	-0.612864	0.341825	-0.0568482	-0.577327	-0.532278	-0.617717	0.0159127	-0.408947	-0.897194	-0.176835	-0.166719	-0.504735	-0.870736
DDX50	ATP-dependent RNA helicase DDX50	Q9BQ39;A0A087WVC1	Q9BQ39;A0A087WVC1;S4R3V4;S4R3G6	3064400000	22	0	242.68	Pattern3	-1.93655	-2.90321	-1.77922	-1.91877	-1.47033	-1.65859	-1.73503	-2.22798	-2.59973	-1.80901	-1.80046	-1.49832	NaN	-1.9228	-2.22978	-1.20543	-2.6004	-1.94681	-0.475933	-1.24988	-1.42308	-0.919144	-2.53434	-1.97112	-3.07052	-1.5817	-2.1818	-2.1082	-1.3527	-1.46462	-1.77788	-1.30041	-0.231595	-0.811445	-1.3418	-0.985416	-1.48125	-2.63419	-1.68541	-1.13605	-0.418153
DDX54	ATP-dependent RNA helicase DDX54	Q8TDD1;Q8TDD1-2	Q8TDD1;Q8TDD1-2;F8VRX4;H0YHH7;H0YHZ9	3884500000	34	0	323.31		-1.49564	-1.03469	-2.34886	-0.526918	-2.00845	-1.84401	-1.39636	-0.197069	-2.20081	-1.87458	-1.75965	-1.82853	-1.08633	-1.04045	-1.13518	0.256455	-1.31081	-2.52407	-1.02216	-1.44318	-1.09073	NaN	-0.930171	-0.142767	-1.64006	-2.89767	NaN	-1.3207	-2.37382	-1.30215	-0.564064	-1.74266	-2.05438	-0.732579	-1.45803	-1.85516	-1.76821	-1.03626	0.211819	0.167929	-0.421055
DDX56	Probable ATP-dependent RNA helicase DDX56	Q9NY93-2;Q9NY93;G3V0G3;H7C3E9;F8WDT8	Q9NY93-2;Q9NY93;G3V0G3;H7C3E9;F8WDT8;F8WEI3;H7BZN7	4015300000	20	0	236.28		-0.3907	-1.81236	-1.5425	-1.90992	-2.14631	-1.85744	-1.87516	-1.24446	-1.39329	-1.84958	-1.32244	-2.14107	-1.64141	-1.21989	-1.44041	-2.31789	-4.30959	-2.79866	-0.977499	-1.64384	-1.04014	-1.09015	-2.28845	-2.1807	-1.74975	-2.7619	-1.57139	NaN	-2.00318	-0.694079	-1.80075	-1.67332	-1.01384	-1.48533	-0.552337	-1.50556	-1.3092	-1.55836	-1.22907	-0.574006	-0.842667
DDX58	Probable ATP-dependent RNA helicase DDX58	O95786-2;O95786;A2A376	O95786-2;O95786;A2A376	2114200000	25	0	303.49	Pattern3	1.85516	-0.66895	-0.182012	0.107621	-0.682093	-2.87594	-0.294596	1.82991	NaN	0.195445	0.820176	-0.133185	0.421139	1.24541	2.10974	1.04203	-2.57766	-3.47744	-0.200571	0.13105	0.334205	0.111694	2.57427	0.552213	0.865039	NaN	NaN	2.25845	0.463125	-0.423609	-2.7549	1.14544	NaN	NaN	NaN	NaN	-0.630813	0.98326	0.0331573	0.268732	-0.671865
DDX6	Probable ATP-dependent RNA helicase DDX6	P26196	P26196;Q8IV96	43398000000	29	0	323.31		-0.107351	-0.673438	-0.222483	0.0121566	0.277671	-0.0237089	0.338338	-0.101405	0.469035	-0.0683838	-0.0107049	0.843104	-0.634432	-0.1502	0.10522	-0.238482	-0.509465	0.273131	0.490027	-1.06144	-0.761556	0.437838	-0.254193	0.661242	-0.374419	-0.0951618	-0.18269	0.132855	-0.150658	-0.0694859	-0.431719	-0.476291	-0.16966	-0.430302	-0.318128	-0.1687	-0.0288184	0.0316611	0.105447	-0.970553	-0.201228
DECR1	2,4-dienoyl-CoA reductase, mitochondrial	Q16698-2;Q16698	Q16698-2;Q16698;E5RJG7;E5RFV2;E5RJD2;E5RID6;H0YAW3	91635000000	23	0	323.31		-0.00720971	0.386999	-0.859128	0.341464	-0.829491	-0.116032	-0.129545	0.363189	-1.05616	-0.121737	-0.379565	0.432346	0.441754	-0.218487	0.334944	-0.572335	-0.447802	-0.0311753	-0.404404	-0.0862277	0.463651	0.367017	1.55174	0.63507	-0.210026	-1.13445	-0.310761	1.90187	0.173642	-0.141337	-0.852091	-0.267113	0.354404	-0.114328	0.580346	-0.484355	0.633053	-0.43722	-0.218037	0.450787	-0.576927
DECR2	Peroxisomal 2,4-dienoyl-CoA reductase	Q9NUI1;Q4VXZ8;Q9NUI1-3	Q9NUI1;Q4VXZ8;Q9NUI1-3;G3V0I9;H7C078	4070000000	16	0	121.14		-0.541675	2.46936	0.157964	2.80509	1.39739	1.17025	-0.368351	-1.35637	-0.285442	-0.263601	0.45527	-0.490971	0.0694411	-1.90449	1.44714	0.480473	-0.0539598	0.780239	-0.993012	0.281323	2.7276	0.812691	0.658935	0.160719	1.07214	0.297546	2.20283	1.06355	0.267458	-1.18368	0.0542806	-0.65482	1.25379	2.75604	-0.123797	-0.419698	-1.64176	0.830045	-2.10853	-0.240964	1.31674
DEFA1;DEFA3	Neutrophil defensin 1;HP 1-56;Neutrophil defensin 2;Neutrophil defensin 3;HP 3-56;Neutrophil defensin 2	P59665;P59666	P59665;P59666	97166000000	5	0	211.69		7.81812	4.63704	5.17741	6.20462	5.81829	4.04558	6.13612	5.87829	5.09148	6.49475	4.94982	5.95779	5.73031	6.78965	4.54738	6.74734	-0.894277	4.49227	5.6103	9.75895	6.13901	6.78254	-2.60756	9.3528	6.23379	4.00054	6.07765	NaN	-2.09225	9.24711	NaN	6.60427	4.67563	4.53217	4.73348	6.13441	9.44629	5.18423	8.29183	7.9267	6.52128
DEK	Protein DEK	P35659;B4DFG0;P35659-2	P35659;B4DFG0;P35659-2;D6R9L5;H0Y993;H0Y8X0	34400000000	24	0	323.31		-1.06613	-2.89578	-3.1084	-2.00084	-2.13429	-1.72574	-1.52156	-1.65334	-1.7355	-1.72703	-1.97604	-1.09537	-1.74816	-1.6768	-0.976508	-1.14095	0.402772	-1.78636	-0.667152	-1.00043	-0.880157	-1.22753	-1.77468	-1.3143	-3.05445	-1.46117	-1.55035	-1.52762	-0.163813	-0.617885	-1.3557	-0.961137	-0.226883	-0.996874	-0.138636	-1.16066	-1.07628	-2.0312	-0.743811	-1.13632	-1.32703
DERA	Deoxyribose-phosphate aldolase	Q9Y315;E9PPM8;G3V158;E9PML7	Q9Y315;E9PPM8;G3V158;E9PML7;E9PMH9;E9PPK3;E9PJ44;E9PJB9	3225000000	14	0	235.91		0.310151	-0.585297	0.241281	0.270212	1.29734	-0.362159	1.32774	0.14652	0.207907	0.92306	-0.178001	0.602756	0.0242386	-2.54379	0.992576	0.364784	-2.47408	0.939041	-0.765781	0.681772	NaN	0.179144	-0.269374	-0.253743	-0.239811	-0.49355	-0.374705	-0.710696	-0.153767	0.347814	0.470886	0.176127	0.711719	0.401635	-2.94702	-0.638438	-2.51901	-0.65234	0.599376	0.962089	0.337319
DERL1	Derlin-1	B4E1G1;Q9BUN8;Q9BUN8-2;E5RGY0	B4E1G1;Q9BUN8;Q9BUN8-2;E5RGY0	7711900000	6	0	83.331	Pattern3	0.781646	-1.37058	-1.96046	-0.176372	-1.1917	-1.67514	0.550124	0.254985	-0.579753	-0.919061	0.080465	0.840936	NaN	0.43265	NaN	-0.115704	NaN	-0.128811	0.0567822	-0.183354	-0.857147	-0.0307088	-0.766009	-0.765243	-0.855207	-0.418223	-1.03101	0.899149	0.45161	-0.216088	-0.0827308	0.218414	-0.195454	-0.641282	-0.474671	0.400416	-1.33471	-0.254487	-0.83346	-0.0776764	-1.31886
DFFA	DNA fragmentation factor subunit alpha	O00273	O00273;K7ERT1	7384300000	19	0	270.36		-1.2191	0.109105	0.483195	0.193107	0.147142	-0.036912	-0.760996	-1.07887	-0.469048	0.0907182	-0.791907	-0.497041	-0.417991	-1.15989	-0.846491	-0.586184	-0.212127	0.185133	1.29002	-0.372262	0.544834	0.303575	-0.280824	-0.124026	-0.326034	-0.63785	0.270998	-0.770618	0.181999	-0.397459	-0.0890794	-0.224021	0.169545	-0.17192	-0.0984838	-0.0849536	0.711533	0.477201	0.2261	-0.0649558	0.122881
DGKA	Diacylglycerol kinase alpha;Diacylglycerol kinase	P23743;G3V4E1	P23743;G3V4E1;H0YJH4;H0YJE7;P23743-3;F8VWX8;G3V4I3;F8VNZ9;G3V312;G3V327;C9JM35;F8W1M3;F8W1H7;P23743-2	3520700000	17	0	54.616	Pattern3	-0.748397	-1.38136	-1.35621	-0.113517	-0.212362	-2.41146	0.23695	2.61616	-0.0308863	0.397384	-1.3235	-0.261617	-1.0254	-0.154686	-0.946078	0.0296705	-3.03038	NaN	-0.701215	-0.247637	-0.270197	0.624869	NaN	NaN	-0.37627	-1.45459	0.977314	-1.51557	0.556776	1.35994	NaN	0.695212	-1.89669	NaN	-1.00355	-0.156872	2.11945	-0.318998	-3.17452	-0.0716248	-0.230266
DHCR7	7-dehydrocholesterol reductase	Q9UBM7;E9PM00	Q9UBM7;E9PM00;E9PJ54;E9PRL8;E9PQ71;E9PIP9;H0YE57;E9PLZ2	20584000000	9	0	323.31		-1.4387	-2.03384	-1.889	-1.77927	-0.202228	-2.78838	-1.98142	-1.55164	-0.325623	-2.07538	-0.720506	-1.27133	-0.61936	-0.202235	-0.656042	-2.84099	-1.4797	-0.605938	-1.46342	-2.28536	-1.97811	-2.0977	-1.78306	-0.816352	-0.2341	0.788593	-2.16303	-1.42477	-0.722088	-0.71618	-1.05928	-2.09795	-0.62413	-1.00161	-1.33915	-1.14687	-1.11939	-0.821878	-1.07671	-1.09266	-1.22936
DHFR	Dihydrofolate reductase	P00374;B4DM58;P00374-2	P00374;B4DM58;P00374-2;C9JJ68;Q86XF0	4501400000	13	0	150.51		-1.12292	-2.52003	-1.26079	-1.72424	-1.54267	-2.10561	-1.44927	-1.48398	-1.94161	-1.08392	-2.03527	-0.791991	-1.64473	-2.6722	-1.34896	-2.12362	-1.22001	NaN	-1.73899	-1.47489	NaN	-2.12407	NaN	NaN	NaN	-0.81129	-1.5157	-1.51374	NaN	NaN	-1.00752	NaN	NaN	-1.78715	-0.0697841	NaN	-3.1639	-2.62653	-0.834423	-0.631262	-1.34469
DHPS	Deoxyhypusine synthase	P49366;A0A087WZK0;P49366-2;P49366-3;Q5J8M5	P49366;A0A087WZK0;P49366-2;P49366-3;Q5J8M5;M0R1T2;M0R0V2;M0R264;M0R253;M0QX43;B4E3M2;M0QXT2;M0R0J4;M0QYZ7	1991600000	14	0	260.2	Pattern3	-2.68688	0.553602	0.443717	-1.96418	-0.774773	-0.934071	-1.02742	-1.46739	-1.19756	-1.83015	-0.664003	-1.38418	-0.818892	-1.8475	-2.97167	NaN	NaN	NaN	-0.565871	-0.426993	0.58266	-1.03841	-0.493486	-1.51915	NaN	NaN	-1.41235	-1.3254	NaN	NaN	-1.19918	NaN	-1.97729	-0.657667	NaN	-0.117164	-2.00054	0.400423	-1.25339	-0.448606	-0.551132
DHRS1	Dehydrogenase/reductase SDR family member 1	Q96LJ7	Q96LJ7;H0YNC2	2965000000	11	0	132.97		0.28015	0.981247	0.776534	0.960237	1.29403	1.7156	NaN	0.513057	1.74794	0.935919	2.87143	0.835397	0.745241	0.74612	1.49156	2.06807	1.9461	1.62827	1.62338	1.81052	0.684932	0.506791	0.875197	-1.0479	0.664699	2.28984	1.11413	0.771363	-1.91763	0.454307	-1.0115	-0.483064	NaN	0.624101	0.768417	-0.561108	0.740102	0.0802614	-3.30371	0.588249	0.908815
DHRS11	Dehydrogenase/reductase SDR family member 11	Q6UWP2;A0A087WZN3;Q6UWP2-2;A0A087X0R1	Q6UWP2;A0A087WZN3;Q6UWP2-2;A0A087X0R1;A0A087WYV4	1142700000	8	0	44.847		-0.859722	0.313862	0.54936	0.78404	0.978787	1.17361	NaN	-2.26524	-0.0844683	0.127436	-0.459139	0.00629002	NaN	-0.0722445	NaN	0.951611	-1.75138	-2.08608	0.58937	-1.71074	-0.850434	-0.0828372	-0.126755	-0.374683	0.441044	1.07693	-1.04641	-2.59755	-1.45334	1.01973	0.682077	-0.626388	1.37839	0.657932	NaN	NaN	-0.03205	0.478678	0.386781	0.397601	0.872223
DHRS4;DHRS4L2	Dehydrogenase/reductase SDR family member 4;Dehydrogenase/reductase SDR family member 4-like 2	Q9BTZ2;Q9BTZ2-8;Q9BTZ2-4;Q9BTZ2-5;F5GWZ1;H0YN69;D3YTE6;Q9BTZ2-7;Q9BTZ2-2;Q6PKH6;Q6PKH6-2	Q9BTZ2;Q9BTZ2-8;Q9BTZ2-4;Q9BTZ2-5;F5GWZ1;H0YN69;D3YTE6;Q9BTZ2-7;Q9BTZ2-2;Q6PKH6;Q6PKH6-2;A0A087WXI8;Q9BTZ2-3;H0YKN3;A0A087WSZ6;H0YLE1;F6TD35;E9PFL3;H0YNP7	8539000000	14	0	268.39	Pattern3	0.895654	2.15291	0.908061	0.514217	-0.564224	0.546493	1.08862	0.182512	0.898464	-0.291113	0.97364	0.584455	1.38045	0.730123	1.58316	0.00440586	-2.87863	-2.84215	-0.685782	1.51158	NaN	0.287279	-0.393057	-1.14495	0.63154	-2.83885	1.4551	NaN	NaN	NaN	-0.33688	-0.473633	0.338906	0.102515	-0.813708	-0.308286	1.13053	0.898649	-1.71151	-0.158997	-0.89076
DHRS7	Dehydrogenase/reductase SDR family member 7	Q9Y394-2;A0A087X0Z7;H0YJ66;Q9Y394;H0YJR8	Q9Y394-2;A0A087X0Z7;H0YJ66;Q9Y394;H0YJR8;H0YJE4	4029300000	12	0	185.59	Pattern3	0.00995159	-0.56461	-1.22657	0.376135	1.45087	NaN	-2.33217	1.23597	1.10353	1.79255	1.10006	1.58036	0.701656	0.972332	2.34186	0.425029	0.273572	NaN	NaN	1.19152	-2.58963	-0.0745222	-0.923759	0.11259	1.63279	-0.882643	0.0107694	0.194057	-0.404408	0.0669841	NaN	0.197801	-0.0809725	0.537224	-0.125181	-0.631133	1.72593	0.00139493	-1.79714	-3.07647	1.01687
DHTKD1	Probable 2-oxoglutarate dehydrogenase E1 component DHKTD1, mitochondrial	Q96HY7	Q96HY7;H7C1J3;C9JWN1;H7C149	8867100000	33	0	323.31		-0.986154	-0.699122	-1.28685	0.0594107	1.17969	-1.59982	-1.64402	-2.07197	-0.32832	-0.54048	-1.06126	0.319519	-0.884862	0.0951383	0.547237	-1.27691	-1.20528	-0.926477	-0.770866	-1.31702	-1.40009	-1.17113	-0.156681	-1.13467	NaN	-0.351177	-0.608075	-0.714056	-0.0794526	-0.810725	-1.28726	-0.571639	1.4575	0.553319	-0.758034	-1.3943	-0.781544	-0.295104	-3.22344	-0.464662	0.552409
DHX15	Pre-mRNA-splicing factor ATP-dependent RNA helicase DHX15	O43143	O43143	73331000000	53	0	323.31		0.162768	-1.4489	-0.926443	-0.0726802	-0.234505	-0.147534	-0.701239	-1.18478	-0.273888	-0.225433	-0.666771	-0.513028	-0.27766	-0.764742	-0.210529	0.250234	-0.455844	0.323963	-0.265341	-0.23852	-0.59362	-0.66318	-0.918922	-0.775362	-1.01124	-0.874707	-0.0173038	-0.455709	-1.17996	-0.738772	-0.605915	-0.470216	-0.167305	0.318122	-0.486615	-0.515273	-0.172687	0.0400307	-0.275702	-0.264439	0.230348
DHX29	ATP-dependent RNA helicase DHX29	A0A087WYN9;Q7Z478	A0A087WYN9;Q7Z478;H0Y8L1	3313200000	33	0	235.63	Pattern3	NaN	-1.28808	0.116882	-0.0938702	0.4693	-0.341811	-0.368399	-0.707547	-0.687571	-1.05205	0.0172827	-0.150436	-0.198357	-0.560834	0.250028	-0.652984	0.295093	-0.118303	-0.680308	0.920797	-3.62154	-0.288441	0.586988	0.249385	-0.335558	-0.0234368	-0.396897	-0.681167	-0.118852	-0.441803	-0.150984	-1.72114	0.163381	0.688416	-0.398118	-0.0398458	NaN	0.10493	0.246559	-0.857781	0.306292
DHX30	Putative ATP-dependent RNA helicase DHX30	Q7L2E3;H7BXY3;Q7L2E3-3;Q7L2E3-2	Q7L2E3;H7BXY3;Q7L2E3-3;Q7L2E3-2;F6R0H4	12165000000	52	0	323.31	Pattern3	0.720822	-1.14579	-0.470025	0.220267	0.526182	0.379233	-0.751032	-1.01756	0.23006	-0.1523	0.435526	-0.21469	-0.00420237	-0.788811	-0.374512	-0.103497	-0.306474	0.0117382	0.729014	-0.210262	-0.135464	-0.648397	0.59495	-0.0715364	0.133728	-0.940327	-0.513736	0.62529	-0.834425	-0.518819	-0.495279	-0.62656	-0.113535	0.271963	-0.66844	-0.0348411	-1.19162	0.251722	-1.35707	-0.772443	0.00806487
DHX36	ATP-dependent RNA helicase DHX36	Q9H2U1;Q9H2U1-3;Q9H2U1-2;E7EWK3	Q9H2U1;Q9H2U1-3;Q9H2U1-2;E7EWK3;A0A0G2JQU7;A0A0G2JRP3;H7C5F5;H7C514	5345300000	35	0	323.31		-1.15538	-2.29142	-1.40019	-1.23369	-1.35301	-1.47209	1.40321	-1.41128	-0.790888	-0.345389	-0.826618	-0.933641	-1.34195	-0.633362	-0.99872	-1.11805	-3.46465	-0.449344	-0.530452	-1.30269	0.116196	NaN	-0.593806	-1.45007	-1.05607	-1.04396	-0.89971	-0.974346	-0.860049	-0.61425	-0.293787	-1.25769	-1.01988	-0.126102	-2.62466	0.162544	-1.21132	-1.65197	-0.30189	-1.33729	-1.66473
DHX9	ATP-dependent RNA helicase A	Q08211	Q08211;Q08211-2	209690000000	76	0	323.31		0.368104	-1.45953	-0.785072	-0.295391	-0.115084	0.0657917	-0.578813	-0.834919	-0.265891	-0.484978	-0.231108	-0.369732	-0.201368	-0.582818	-0.363409	0.469755	-0.84388	0.11246	-0.343863	-0.157075	-0.441241	-0.188758	-0.623989	-0.615548	-1.30545	-1.04164	0.235569	-0.432374	-0.489275	-0.252293	-0.10219	-0.564012	0.0579979	0.301728	-0.570742	-0.516399	-1.2012	-0.787428	-0.364299	-0.595489	0.155315
DIABLO	Diablo homolog, mitochondrial	Q9NR28-2;Q9NR28;A0A024RBT2;F5H796;Q9NR28-3;F5GX50;F5GXT8	Q9NR28-2;Q9NR28;A0A024RBT2;F5H796;Q9NR28-3;F5GX50;F5GXT8;F5GYH3;H7BZK7;F5H0Q4;H7BZQ7	15767000000	9	0	323.31		1.13463	2.22927	1.19843	1.56927	2.44557	2.66703	0.158669	2.01997	0.671781	0.870987	1.37266	0.551262	1.33536	1.60783	0.789292	1.20729	1.39972	-1.24523	0.459985	0.80536	1.29927	-0.0935777	1.37354	0.645561	1.27888	0.641304	0.696171	1.35757	-2.00455	-2.75366	0.558465	-3.9784	0.868779	0.00970128	1.19145	0.200856	0.799387	2.67186	0.534934	1.36178	2.95049
DIAPH1	Protein diaphanous homolog 1	A0A0G2JH68;O60610;O60610-2;O60610-3;H9KV28	A0A0G2JH68;O60610;O60610-2;O60610-3;H9KV28;B4E2I7;E5RJ79	29595000000	62	0	323.31		-1.62627	-2.34249	-2.65503	-2.22808	-1.56387	-2.29923	-1.10958	-1.29424	-0.920534	-1.36684	-1.08851	-1.33385	-1.94827	-1.14743	-1.49999	-1.97029	-1.13712	-1.87542	-0.642307	-0.805783	-2.1917	-1.45007	-0.69367	-1.05504	-1.19763	-1.55693	-1.80539	-1.54475	-0.421106	-0.423911	-1.35511	-1.07337	-1.68691	-1.95417	-0.927692	-0.894428	-0.506593	-1.87676	0.78229	-0.952942	-2.38394
DIDO1	Death-inducer obliterator 1	Q9BTC0;Q9BTC0-1	Q9BTC0;Q9BTC0-1;Q9BTC0-2;Q9BTC0-3	4631000000	48	0	323.31		-0.177721	-2.09	-1.95223	-1.08981	-0.885528	-0.728489	-0.841172	0.756003	-1.66017	-1.09167	-0.904073	-1.27626	-0.145032	-1.23226	-0.342823	-0.446248	-3.6302	-0.901187	-1.45891	-0.685444	-1.38806	-0.589951	-1.72418	0.554249	-1.227	-0.397589	0.185145	NaN	-1.53467	NaN	-2.29443	-1.14176	-0.591231	0.112597	-0.416907	-1.13586	-1.17561	-0.620123	0.146526	1.68783	-0.184297
DIP2B	Disco-interacting protein 2 homolog B	Q9P265	Q9P265	2728900000	38	0	323.31	Pattern3	0.428945	-1.29046	-2.82782	0.159529	-0.0385098	-0.0563866	-0.419957	0.573639	-1.62148	-0.330208	-0.810408	-0.352763	-0.968128	0.235781	0.285458	-1.0974	-2.55453	-0.11721	-0.559044	NaN	NaN	0.16261	-0.991562	0.206554	0.621407	-2.64061	0.235768	-0.569589	NaN	-2.65548	NaN	-0.211398	0.162599	0.0871336	-0.670015	0.148685	1.44826	0.0934663	-0.173717	0.320451	-0.0685578
DIS3	Exosome complex exonuclease RRP44	Q9Y2L1;Q9Y2L1-2;G3V1J5;F2Z2C0	Q9Y2L1;Q9Y2L1-2;G3V1J5;F2Z2C0	8158900000	43	0	323.31		-0.384566	-1.81164	-1.14889	-0.496383	-0.652587	-1.82008	-0.737754	-1.96507	-0.614392	-1.26218	-1.19944	-1.40941	-1.08453	-0.821741	-0.634297	-0.746803	-2.24863	-1.85728	-1.07065	-0.0541922	0.22183	-1.01893	-0.499786	-0.519392	-1.69368	0.240422	-1.71169	-1.01324	-0.284585	-0.629412	-1.29959	-1.14942	-0.989708	-0.359747	-1.21953	-0.0966589	-1.5374	-0.557708	-3.45226	-5.95934	0.610322
DKC1	H/ACA ribonucleoprotein complex subunit 4	O60832;O60832-2;C9IYT0	O60832;O60832-2;C9IYT0;H7C0M1;H7C2Q9;H7C2Q2;H7BZF2	15569000000	31	0	323.31		-0.71803	-1.53848	-3.14868	-1.19833	-1.28717	-1.65975	0.619546	-1.82779	-1.39801	-1.53121	-0.760642	-1.03926	-0.174316	-0.620356	-0.78764	-1.96937	-1.81019	-2.45763	-0.776945	-0.0491067	0.191462	0.137268	-1.72536	-0.393387	-1.77916	-0.22756	-1.67389	-1.11085	-2.1537	-0.641586	0.16979	0.262553	0.114646	0.160361	-0.815592	-1.47875	-1.64557	-1.04894	-2.01916	-1.32192	0.415789
DKFZp686J1372;TPM3		P06753-2;Q5HYB6;P06753-6;A0A087WWU8;Q5VU61	P06753-2;Q5HYB6;P06753-6;A0A087WWU8;Q5VU61;D6R904;D6RFM2	307740000000	46	0	323.31	Pattern3	0.190276	0.10427	1.39098	1.21703	1.39107	1.54373	0.26445	0.430307	1.14849	0.892114	1.23409	0.129492	1.10664	0.772766	0.120777	0.949034	-0.836464	1.13733	-0.0989748	0.226659	0.767871	0.656981	0.471226	-0.285796	1.20669	0.119808	0.614374	-0.0668619	1.1669	-0.255306	-0.974144	0.660117	0.215944	1.19937	-0.920422	1.19106	0.103545	1.08094	1.13465	-3.19016	1.30415
DLAT	Dihydrolipoyllysine-residue acetyltransferase component of pyruvate dehydrogenase complex, mitochondrial;Acetyltransferase component of pyruvate dehydrogenase complex	P10515;H0YDD4;E9PEJ4	P10515;H0YDD4;E9PEJ4	40225000000	28	0	323.31		-0.134793	-0.539201	-1.35514	-0.584265	-0.0977049	-1.63717	-0.913498	-0.390395	-0.867887	-0.899309	-0.498403	-0.137246	-0.363591	-0.25171	-0.1498	-0.994487	-0.821742	-0.305143	-0.128785	-0.117499	-0.593424	-0.328617	-0.387529	-0.672087	0.138109	0.0357721	-0.493979	0.720483	-0.884685	-0.164424	-0.993168	-0.85038	-0.433424	-0.520917	-1.14391	-0.350888	-0.553489	-0.0654491	-0.488053	-0.540102	0.0377934
DLD	Dihydrolipoyl dehydrogenase, mitochondrial;Dihydrolipoyl dehydrogenase	P09622;E9PEX6;P09622-3;P09622-2	P09622;E9PEX6;P09622-3;P09622-2;F8WDM5;F2Z2E3	47598000000	22	0	323.31		0.911671	-0.478273	-0.494535	0.101989	1.12075	-0.33731	-0.15078	0.494281	0.0562859	-0.136548	-0.14331	-0.192284	0.406408	0.17729	0.622695	0.508001	-0.0923601	-0.11128	-0.180424	-0.127743	0.296481	-0.264064	-0.243281	-0.716393	0.140304	-0.207971	-0.957301	0.510129	-0.182456	-0.676552	-1.49704	0.123212	0.0558471	-0.189798	-0.502496	-0.549955	0.30158	-0.368011	-0.111362	-0.0303935	0.806787
DLG1	Disks large homolog 1	Q12959-5;Q12959-3;Q12959;A0A0C4DFT3;Q12959-6;Q12959-4;Q12959-7;Q12959-2;Q12959-8;Q12959-9;E7EQD7	Q12959-5;Q12959-3;Q12959;A0A0C4DFT3;Q12959-6;Q12959-4;Q12959-7;Q12959-2;Q12959-8;Q12959-9;E7EQD7;B7Z264;E9PIW2;B7Z2T4;E9PN83;Q15700-3;Q15700;Q15700-4;Q15700-2;H7C325;B5MCC5;B4E2H8;Q15700-5;H7C166;F8W750;C9IYP1;C9JCP6;A8MUT6;C9JN61;C9J110;F2Z2L0;C9JUA9;A8MUT9;C9JWP9;C9JYG3;O14909;Q6ZSU2;P78352-3;P78352;P78352-2	7983700000	32	0	323.31		-1.18569	-1.65141	-1.53695	-0.93868	-0.466	-0.0902539	-0.609917	-0.882541	-0.891767	-0.465293	-1.46986	-1.14443	-1.10553	-1.03274	-1.37877	-0.956799	-1.47343	-2.3372	-0.936903	-1.09449	-1.61076	-1.24762	-0.590527	-1.61359	-1.80814	-2.43183	-1.12808	-1.15058	-0.697945	-1.723	-1.30693	-1.89129	-1.23971	NaN	-0.608199	-0.8797	-0.510822	-0.559217	-3.05571	-0.174429	0.105453
DLST	Dihydrolipoyllysine-residue succinyltransferase component of 2-oxoglutarate dehydrogenase complex, mitochondrial	P36957;P36957-2;Q86SW4	P36957;P36957-2;Q86SW4;H0YJF9;G3V3F0;G3V5M3	49458000000	20	0	323.31		0.668287	1.20276	-0.00919558	-0.0451472	0.748909	-0.544508	0.0436819	0.804676	0.8336	0.272154	0.366597	-0.0649603	-0.0375785	2.15618	0.788983	-0.389318	-0.0996016	0.200923	-0.0579265	0.416245	0.781744	0.267967	0.568654	0.516524	-0.926781	0.0638516	0.111005	1.1955	0.136289	0.227791	0.450665	-0.372447	0.653544	0.33109	0.431227	-0.387824	0.51437	1.15794	0.45483	0.386301	0.429739
DNAAF5	Dynein assembly factor 5, axonemal	Q86Y56;Q86Y56-2;H0Y650	Q86Y56;Q86Y56-2;H0Y650;E9PGY2;Q86Y56-3;H7C3B1	4070300000	36	0	323.31	Pattern3	-0.702776	-0.488696	-0.754986	-0.323813	-0.300259	-0.374143	-1.30383	-1.23389	-0.0633609	-2.25684	-0.936241	-1.22816	-1.04098	-2.22093	-1.37983	-1.13487	-1.0474	-0.431108	-0.984358	-1.18093	-0.985955	-0.391075	-0.200905	-1.60155	-0.937113	-0.721294	-1.21575	-0.635251	-0.712665	-0.835273	-0.678907	-1.20816	-1.30982	-0.588921	-0.457039	-0.0915312	-0.422474	0.488991	-0.610965	-0.794234	-0.21791
DNAJA1	DnaJ homolog subfamily A member 1	P31689;P31689-2	P31689;P31689-2	21092000000	28	0	323.31		0.395816	-2.49684	-1.11153	-0.833879	-0.912785	-1.5498	-0.830764	-0.69025	-0.478624	-1.3571	-0.921488	-0.244475	-0.795263	0.421059	-0.848244	-0.368912	0.207839	0.363331	0.885761	-0.88231	-0.173973	-0.747557	-0.224753	-0.506802	-0.238587	-0.810234	-0.0592483	-0.386494	0.00802511	-0.8667	-0.243889	-0.781607	-0.534127	-0.644742	-0.242011	-0.121092	-0.274729	-0.533009	-0.18683	-0.114456	-0.531434
DNAJA3	DnaJ homolog subfamily A member 3, mitochondrial	Q96EY1;Q96EY1-2;Q96EY1-3	Q96EY1;Q96EY1-2;Q96EY1-3;I3L1T6;I3L3D3;I3L1T9;I3L1I6	7383400000	17	0	323.31	Pattern3	0.139599	0.0370727	-1.83606	0.151395	-0.352191	-1.54719	-1.23767	0.78898	-1.00841	-1.50824	0.50372	-0.00732768	-0.219263	-0.525363	-0.133756	0.214848	-0.652857	0.199754	-1.94968	NaN	0.393752	-0.897959	-0.387951	0.512391	0.64298	-1.57514	-1.21406	0.215979	-2.2379	-1.46504	-0.840099	-1.72708	-0.190988	NaN	-1.46255	-0.291392	-0.236613	0.467841	-0.905598	0.123985	-0.28918
DNAJB1	DnaJ homolog subfamily B member 1	P25685;P25685-2;M0R080	P25685;P25685-2;M0R080;M0QYT3;M0QXK0;M0R1D6;M0QZD0;M0R128	16670000000	29	0	323.31	Pattern3	0.677735	-0.769887	-0.175553	0.805441	-0.112545	-0.385152	-0.338821	-0.693435	0.0852481	-0.16636	-0.191827	-0.742697	-0.0551722	-0.861865	-0.544466	-0.553272	-0.56623	-0.48536	-0.229946	-0.208028	-0.560905	0.428919	0.781528	-0.150999	-0.364306	0.122695	0.00333101	-0.439894	-0.210609	-1.35881	0.144303	-0.478577	-0.090996	0.234266	-0.778069	0.0434066	-1.76249	0.145729	-1.31349	-2.11029	-0.617991
DNAJB2	DnaJ homolog subfamily B member 2	P25686;P25686-2;C9JXB9;C9JRD2	P25686;P25686-2;C9JXB9;C9JRD2;C9J1G2;E7ETU0;C9JX00	1700400000	7	0	85.743		1.75417	1.65589	1.04045	2.36151	1.42926	2.02887	1.7921	1.45416	1.35311	1.61496	NaN	1.35116	NaN	0.765343	1.76152	NaN	NaN	-1.43538	0.911111	2.20611	-3.15437	0.833516	NaN	1.81259	1.09517	-2.31081	1.5055	NaN	-2.05576	NaN	NaN	1.08122	NaN	NaN	-2.02061	2.2675	1.26409	1.23571	-3.14974	1.75858	2.35134
DNAJC11	DnaJ homolog subfamily C member 11	Q9NVH1;Q9NVH1-3;Q9NVH1-2	Q9NVH1;Q9NVH1-3;Q9NVH1-2;B1AK20;Q5TH61	3512400000	20	0	146.97	Pattern3	0.845547	-0.849714	-0.487801	-0.161138	0.0528167	-0.400881	NaN	-0.433315	1.04553	0.274159	-0.251469	-0.914672	0.764336	0.391786	1.03763	-1.20962	-0.277306	0.719247	-1.57887	1.82318	0.554816	-0.12112	-0.562733	-0.138818	0.0690907	0.187308	0.0765868	-0.124511	0.0910242	0.232384	-0.536707	-0.264069	1.20858	-1.64809	-0.597017	0.257603	0.2364	-0.0148882	1.05478	0.721301	0.703476
DNAJC13	DnaJ homolog subfamily C member 13	O75165	O75165;H0Y8Q2;H0YA63	12365000000	66	0	323.31	Pattern3	0.326575	-1.57693	0.991062	0.295775	-0.139337	0.438767	0.400854	-0.453427	0.462418	0.188743	0.577737	0.48525	0.234127	-0.196473	0.346449	0.509847	0.260755	NaN	0.177205	0.256209	-2.38248	0.254389	0.878436	0.557881	0.0289879	-0.510218	-0.0642403	0.126404	-0.191024	-0.066736	-0.0653759	0.370435	-0.353839	0.00948307	-0.772452	0.331124	-1.89743	-0.0759507	0.683974	-0.0974468	-0.319441
DNAJC19	Mitochondrial import inner membrane translocase subunit TIM14	Q96DA6;Q96DA6-2;F2Z3A7	Q96DA6;Q96DA6-2;F2Z3A7;G5E9V2	5508700000	10	0	323.31	Pattern3	0.0336927	-0.980766	-0.748629	-0.463278	0.00686836	-1.13163	-1.4325	-0.728651	-1.34424	-1.62591	-0.922224	-1.38392	-0.562235	-0.361155	-1.18719	-3.29372	-2.29492	-2.80727	-1.40674	NaN	-0.05738	-0.396479	-0.151889	-1.63628	NaN	-1.81915	-0.729279	-0.627907	-1.47965	-1.26984	-0.811609	-2.24497	-1.26884	-0.874961	-1.0435	-0.669052	-2.387	-0.213524	-3.01392	-0.932593	-0.504415
DNAJC2	DnaJ homolog subfamily C member 2;DnaJ homolog subfamily C member 2, N-terminally processed	Q99543;Q99543-2	Q99543;Q99543-2;H7C3L7;C9IZ83;F2Z3N9;F2Z3H0	4593000000	23	0	279.13		-1.48271	-1.80982	-1.73726	-1.83614	-1.39651	-1.24847	-1.54715	-1.66419	-1.87061	-1.15189	-1.56755	-1.30631	-2.25281	-1.22097	-0.928079	-1.96764	-2.78501	NaN	-1.37437	-1.36753	NaN	NaN	-0.855447	-0.979372	-1.42615	-2.56947	NaN	-1.34691	NaN	NaN	NaN	-1.07465	-1.01235	NaN	-0.603908	-2.42922	-1.32852	-1.56642	-0.72297	-0.997661	-1.08193
DNAJC7	DnaJ homolog subfamily C member 7	Q99615;Q99615-2;K7EIH8;K7EPP7	Q99615;Q99615-2;K7EIH8;K7EPP7;K7ER44;K7EJV7;K7EJL5;K7EN19;K7ELJ8;K7EJE9;K7EK03;K7EJ24	12237000000	36	0	323.31		-1.54313	-2.81783	-2.18228	-2.23171	-1.64005	-1.41838	-2.02506	-2.19372	-1.19665	-1.99757	-2.05489	-1.84091	-1.69437	-1.4447	-2.07414	-1.69373	-2.1016	-1.05069	-0.920636	-2.14403	-2.51024	-1.5868	-1.37333	-1.95822	-0.795324	-1.20529	-1.45644	-1.48553	-0.911184	-1.2719	-1.80454	-1.79354	-1.82855	-1.98187	-0.634737	-1.02023	-1.86869	-1.3322	-0.305401	-1.01846	-2.24811
DNASE2	Deoxyribonuclease-2-alpha	O00115-2;O00115;K7ENE5	O00115-2;O00115;K7ENE5	11357000000	9	0	250.65		1.26688	1.67151	1.00886	1.60644	0.434489	0.578044	1.71796	1.37755	0.253347	0.807145	2.30953	1.68004	0.772408	0.554666	0.267707	1.39297	0.88799	0.515922	1.28793	0.76596	3.40091	0.88168	1.57543	0.603008	0.747002	0.702778	-0.229854	1.11871	1.85101	1.28014	0.709064	1.82138	-0.0104567	-0.145871	1.19171	0.122737	1.79328	0.0963009	0.74342	3.64626	-0.0401092
DNM1L	Dynamin-1-like protein	O00429;O00429-3;O00429-5;O00429-7	O00429;O00429-3;O00429-5;O00429-7;F8VZ52;B4DPZ9;F8W1W3;B4DDQ3	23679000000	43	0	323.31		-0.449458	-1.11029	-0.323003	0.200844	0.889811	0.0946289	-0.0549917	-0.433995	-0.0381303	-0.270973	-0.115162	0.401039	0.140713	1.49925	0.117262	-0.413161	-0.722496	0.468732	-0.297022	-0.343355	-0.0870653	-0.160159	-0.256835	-0.491013	0.631771	0.0276153	0.818071	0.555466	0.37498	-0.0257113	-0.363079	-0.278084	0.348095	0.437712	-0.411287	0.237831	0.0256357	-0.068914	0.085008	-0.249441	0.212391
DNM2	Dynamin-2	P50570;P50570-4	P50570;P50570-4	51619000000	47	0	323.31		-0.320388	-0.857284	-0.92238	0.00584382	0.0724093	0.0917101	-0.389274	-0.110593	0.235067	-0.151547	0.0604353	0.744388	-0.0295071	0.213949	0.244879	0.323823	0.920146	0.255028	0.481032	0.31509	0.228228	0.31451	-0.330623	-0.16901	0.480286	0.169969	-0.192272	0.18532	-0.191848	0.324697	-0.05639	0.663526	0.100817	0.282263	0.246003	-0.0474405	0.333056	0.0917614	0.253495	-0.369763	0.0902595
DNMT1	DNA (cytosine-5)-methyltransferase 1	P26358-2	P26358-2;K7ELB1;K7ER10	8268600000	55	0	323.31		-1.01561	-1.22902	-1.438	-0.677623	-1.50691	-1.82849	-2.22604	-0.711301	-1.01588	-1.684	-1.19083	-0.265546	-1.05842	-2.3265	-0.644694	-1.68407	-3.33613	-1.04154	-0.564149	-1.18646	-0.875523	-0.485872	-1.53948	0.29518	-1.38344	2.71306	-0.982178	-0.936441	-1.08611	-1.52728	-1.07204	-1.05159	-0.20834	-0.557772	-0.898085	-0.414881	1.35942	-1.43034	-2.61208	-1.95417	-1.42303
DNPEP	Aspartyl aminopeptidase	E7ETB3;Q9ULA0;E7EMB6	E7ETB3;Q9ULA0;E7EMB6;C9JBE1;F8WAN0;E5RJ35;C9JRG3;C9J1E2	32473000000	19	0	323.31		0.812331	0.419764	0.99488	0.584115	1.08106	0.930306	0.575657	-0.212954	0.000352502	0.484868	-0.139681	-0.502881	0.413386	-0.0922033	1.39448	0.422621	0.563051	-0.040222	-0.918824	0.513043	1.14327	0.611306	0.483314	-0.188412	1.30404	-0.530996	1.25788	0.881824	0.0148401	0.359083	0.585636	-0.138485	0.808226	0.427753	0.374006	-0.463667	1.69293	1.43315	0.863835	0.223005	1.79416
DNPH1	2-deoxynucleoside 5-phosphate N-hydrolase 1	H0Y8X4;O43598;O43598-2	H0Y8X4;O43598;O43598-2	24537000000	8	0	255.47	Pattern2	-0.634916	1.47377	-0.32097	-0.41811	0.305902	1.27258	-0.661889	-0.449409	-1.35257	0.636717	-0.174593	-0.813364	-1.45934	-0.258198	-0.942606	-0.391833	0.0242582	-1.26462	0.2304	0.220062	-0.978486	0.458607	0.697197	-0.305722	-0.217962	-0.850304	-0.105293	-0.557444	-0.127264	-0.39463	-0.0977556	-0.0879077	0.0368936	-0.250567	0.22783	-0.481115	0.501968	0.499821	1.02344	1.48252	1.35406
DOCK7	Dedicator of cytokinesis protein 7	Q96N67-4;Q96N67-3;Q96N67-5;Q96N67-2;Q96N67-6;Q96N67;H0Y7L2	Q96N67-4;Q96N67-3;Q96N67-5;Q96N67-2;Q96N67-6;Q96N67;H0Y7L2;A0A0C4DGY6;Q96N67-7	5351400000	39	0	323.31	Pattern3	NaN	-1.51607	-0.968863	0.134756	-0.131277	0.189471	NaN	-2.27479	0.572564	-1.25719	0.689608	0.423153	-0.187329	1.53918	1.3981	0.56109	NaN	0.620738	0.859397	NaN	NaN	NaN	NaN	0.0507935	-0.20024	0.312817	0.0373874	NaN	0.185223	5.29449	NaN	-0.997127	0.346214	-0.0654391	-2.89329	-0.356079	NaN	0.17943	-0.480363	-1.0163	-0.284572
DPF2	Zinc finger protein ubi-d4	J3KMZ8;Q92785;Q92785-2	J3KMZ8;Q92785;Q92785-2;E9PN04	2201900000	15	0	250.73		-0.111179	-0.985048	-0.81213	-0.0316241	0.451383	0.0530373	0.125688	-0.923187	-0.145866	-0.62843	0.181116	-0.332281	-0.598494	-0.642487	-0.636305	0.564673	-2.89643	-2.57886	-0.301761	-0.598739	-3.07149	0.0917361	-0.64819	-2.58126	-1.60018	-3.71612	0.491062	-2.06593	0.226592	-2.21194	-0.757976	-0.536744	-0.144869	0.233296	0.587701	-0.236686	-1.301	-0.0483311	-0.673585	0.102483	0.78343
DPM1	Dolichol-phosphate mannosyltransferase subunit 1	Q5QPK2;H0Y368;O60762	Q5QPK2;H0Y368;O60762;Q5QPJ9	8086700000	15	0	186.15		-0.294392	-0.623575	0.164535	-0.276171	0.380796	-0.303603	0.758328	0.451426	0.798175	0.0157997	-0.575547	0.495372	0.609131	1.0187	0.926588	NaN	-1.53749	-1.4606	1.12926	0.568934	-2.68327	0.323217	-0.514359	0.122754	NaN	0.347885	0.220279	-0.624067	-0.543293	1.19794	0.298945	-0.560322	-0.12118	0.0506768	0.708446	0.569997	0.62874	0.16094	-0.736228	0.129076	0.0456597
DPP3	Dipeptidyl peptidase 3	G3V1D3;G3V180;Q9NY33;Q9NY33-4	G3V1D3;G3V180;Q9NY33;Q9NY33-4;Q9NY33-2;E9PQ14;E9PPK9;E9PKK8;E9PNX5;E9PQF2	43379000000	39	0	323.31		-1.24206	-1.19528	0.424717	-1.04929	-0.156469	-1.16646	-1.22818	-0.585883	-0.794738	-0.525387	-1.39458	-1.24738	-2.29166	-0.598158	-1.43618	-0.596597	-0.521297	-2.34675	-0.861309	-1.44459	-1.53745	-1.29242	-0.754304	-0.946885	-1.04278	-1.29765	-1.46398	-0.910296	-0.897148	-1.37385	-0.180006	-1.26028	-0.791282	0.126795	-0.311053	-1.15833	0.21542	-1.36167	-0.415857	-0.316817	0.534475
DPP7	Dipeptidyl peptidase 2	Q9UHL4	Q9UHL4;R4GMR2;R4GMU5	31523000000	22	0	323.31	Pattern3	2.41429	5.04992	2.90182	1.89089	2.43175	3.49759	1.60553	2.02744	-0.73707	4.39646	3.07009	1.29178	1.81063	1.39556	1.20436	2.61316	3.56703	1.64025	0.829444	2.59515	2.60638	3.13711	2.95507	2.47275	3.68804	0.0185091	2.67251	2.16485	1.16504	2.35428	2.01205	1.40206	1.56799	2.17691	1.92941	1.78547	4.25797	3.22264	2.32896	1.62478	1.78034
DPP9	Dipeptidyl peptidase 9	Q86TI2;Q86TI2-4;Q86TI2-2;M0R2A8	Q86TI2;Q86TI2-4;Q86TI2-2;M0R2A8;M0R2G6;M0R3C4;M0R0I1;M0QXI5;M0QXG6;M0R1L4;M0R162;M0R334;M0R3E8;M0R145	3971000000	24	0	115.72	Pattern3	-0.910488	-0.569459	0.875358	-0.483109	-0.0657735	0.230502	0.0877163	0.000671864	-1.1303	-0.668338	0.340598	0.168309	0.232333	-0.518147	-0.0778598	0.19141	0.269683	0.666799	0.209024	0.106293	0.922642	0.114969	-0.241555	0.0923922	-0.333871	-0.814539	0.402076	0.40898	-0.695686	-0.0337485	-0.201615	-0.286195	-0.242411	0.123677	-0.623364	-0.200041	-1.30866	0.310389	-0.580073	0.691231	-0.31434
DPT	Dermatopontin	Q07507	Q07507	265710000000	17	0	323.31	Pattern4	5.9743	5.46134	4.7655	4.53329	4.71805	4.67538	5.73515	6.26456	4.44572	6.45085	5.16672	5.14816	5.15091	4.8604	4.98833	4.28164	7.80641	-1.36833	-1.96007	4.89279	6.65127	3.8824	-2.27026	7.11637	5.5962	5.49863	6.4133	3.80781	7.9617	7.36788	-2.77793	4.67578	5.11511	4.28128	7.41054	4.54964	4.80607	3.3822	9.38552	7.77388	5.79329
DPY30	Protein dpy-30 homolog	Q9C005	Q9C005	11241000000	6	0	323.31	Pattern3	1.43614	2.84443	2.46262	1.30953	1.80369	NaN	NaN	1.71484	NaN	NaN	NaN	1.36408	0.730084	1.03108	0.200187	NaN	NaN	-1.63169	2.76049	3.0021	1.8793	-2.74046	0.976909	1.76284	0.839514	-0.785092	0.880758	1.63856	2.13135	2.01612	NaN	2.51538	1.68239	NaN	1.52952	0.483978	0.559672	1.53469	-0.242661	-0.972368	1.26972
DPYSL2	Dihydropyrimidinase-related protein 2	Q16555;Q16555-2	Q16555;Q16555-2;E5RFU4	65101000000	30	0	323.31	Pattern4	0.412295	-0.597711	1.72712	0.98004	-0.0756106	0.714245	1.04171	0.692546	1.87942	2.32883	1.00716	1.5772	1.10356	2.15613	2.78443	0.913337	1.80169	1.23505	2.90437	1.42552	1.08241	1.31742	0.465882	1.16306	0.487781	1.03508	1.32687	0.545281	1.57012	1.6892	1.43039	1.65914	2.10445	1.30706	1.23837	1.42031	1.4237	1.7708	1.80223	2.2913	0.589887
DPYSL3	Dihydropyrimidinase-related protein 3	Q14195-2	Q14195-2	37517000000	41	0	323.31		4.6799	1.89131	4.11848	4.78473	1.12215	2.411	5.39616	4.88307	4.86531	5.00795	5.31678	3.82705	3.77256	5.4457	4.05587	4.25664	4.13318	5.87274	3.69615	5.31981	4.38199	4.11836	2.66092	6.71548	1.67532	3.53398	2.98578	5.08516	5.45715	6.01583	3.96911	6.13858	4.0564	2.94004	3.241	3.1217	4.47421	4.43012	4.28827	5.17669	3.03439
DRAP1	Dr1-associated corepressor	C9JCC6;E9PNC7;Q14919;Q14919-2;E9PQX9	C9JCC6;E9PNC7;Q14919;Q14919-2;E9PQX9	2971300000	4	0.00034489	24.793		NaN	-0.412883	-0.169231	-0.147271	-0.714312	-0.680548	0.204412	-0.753446	-0.591001	-0.982012	-0.00285661	-0.767943	-0.785217	-0.52282	-0.412441	NaN	NaN	-1.99918	1.00453	NaN	-1.05983	-0.262714	-0.638674	-0.674146	-1.9931	-0.702643	-0.853908	NaN	-0.264126	NaN	-1.53217	-0.887122	-0.0544865	-0.903234	0.684275	-0.714599	NaN	-0.330748	-0.0922422	0.0932013	-0.663111
DRG1	Developmentally-regulated GTP-binding protein 1	Q9Y295	Q9Y295;H0YI06;F8WEE0	11608000000	24	0	323.31		-1.02284	-0.885263	-0.705457	-1.00717	-1.27839	-1.2767	-0.527802	-1.23241	0.371831	-0.840056	-1.20808	-0.896838	-1.18012	-0.0172136	-0.426311	-1.06551	-0.23585	-2.7682	-0.048252	-0.166778	0.389749	0.213222	1.28653	-0.135752	-0.382333	-0.997081	0.121209	-0.489937	-0.311348	-0.565973	0.372427	-0.154604	-0.562572	0.474451	0.119459	-0.818938	-0.106619	-2.05853	0.225812	0.392731	-1.40873
DRG2	Developmentally-regulated GTP-binding protein 2	P55039;A8MZF9	P55039;A8MZF9;J3KRL5;J3QRI9;J3QL90;J3QR71;J3QKV7;J3QLF3;J3QQI1	3069000000	16	0	119.2	Pattern3	0.00426257	-0.127895	-0.714212	0.22345	-0.23043	0.0664901	-0.59444	2.57149	-0.295093	0.253961	0.109353	-0.23271	-0.627734	-0.236677	0.251744	0.133069	NaN	NaN	-0.3372	NaN	NaN	-0.195429	0.24759	-0.720068	-1.38333	NaN	0.267609	NaN	-0.311075	-0.418896	-0.264373	-1.0279	0.149957	-0.310146	1.22848	-0.125422	-0.358897	-0.0497159	0.223109	0.11331	0.315126
DSG2	Desmoglein-2	Q14126	Q14126;J3KSI6	14094000000	31	0	323.31	Pattern4	-0.146781	-0.474612	-1.96982	-1.04375	-0.145867	-0.310562	-1.03255	0.343626	-0.271182	-0.638916	-0.461071	-1.49616	-0.332882	-0.260787	0.415416	-0.920147	-0.908963	-2.22659	0.371098	-0.353906	-0.435378	-0.859688	-1.50918	-1.00169	-1.0141	-2.17676	-0.487606	-0.978324	-0.181455	NaN	0.0201657	-0.220188	0.164383	-0.14566	-0.758896	1.42147	-0.155114	-1.83032	1.00841	0.282149	0.492555
DSP	Desmoplakin	P15924;P15924-3;P15924-2	P15924;P15924-3;P15924-2	240690000000	255	0	323.31		-3.05324	-1.69837	-1.59957	-0.0912736	-0.476687	-0.601043	-1.56026	-0.854225	-1.25386	-0.680098	-1.38213	0.48077	-0.262639	-1.0974	-0.320055	0.463556	-1.28576	-0.841557	-0.578202	-1.74638	0.659219	-0.0965964	-1.03283	-0.4058	-1.01135	-1.46101	-1.21419	-0.629757	-0.297633	0.0603096	-0.636621	-0.933271	-1.25524	0.21634	-0.871438	-1.20909	-1.30605	-1.26161	0.524505	0.340402	0.394683
DSTN	Destrin	P60981;P60981-2;F6RFD5	P60981;P60981-2;F6RFD5	50178000000	22	0	323.31		-0.80095	0.00451917	-0.527437	-0.229591	-0.58489	-0.122554	-1.23945	-1.16726	-1.15832	-0.148006	-0.0308125	-0.45234	-0.489313	-0.693798	-1.03483	-1.83653	0.0691987	-3.90497	0.428848	0.605365	-1.33522	-0.790936	-1.55955	0.117243	-0.429781	-0.679453	-0.77137	-0.569952	-2.57348	-0.870267	-1.49428	0.106991	-1.67745	-0.167022	-0.381546	-1.26977	-1.02852	-0.400226	-2.86967	-2.3166	-0.864057
DTYMK	Thymidylate kinase	P23919-2;P23919;H7C312;H7BZ20	P23919-2;P23919;H7C312;H7BZ20;G5E9E9;H7C3A4	15316000000	21	0	156.14		-0.272703	1.51547	0.14091	-0.127662	0.65968	-0.38099	-0.388415	0.307867	-0.511207	-0.400343	0.156032	-0.147168	-0.627722	-1.09893	-0.460198	0.0433879	0.0830954	0.762896	-0.871839	-0.520851	0.804405	-0.417266	0.347853	0.0484635	1.08259	-0.389515	0.191645	0.139898	-0.401489	-0.155081	0.401769	-0.303607	-0.0170384	0.0336873	0.488288	-0.536293	-0.390948	0.187253	0.00431263	-1.10006	-0.10396
DUSP12	Dual specificity protein phosphatase 12	Q9UNI6	Q9UNI6;V9GYV5	1828800000	16	0	117.64	Pattern3	-1.00576	-1.20472	0.0806445	-0.968019	0.91349	0.604619	-0.975084	-1.7238	-0.657988	-0.578403	-1.07541	-0.865267	NaN	-1.28191	-0.547175	-0.392696	NaN	NaN	-0.346195	0.994925	NaN	-0.826678	-0.508172	NaN	0.151697	-0.931264	-0.422666	-0.793898	-0.859558	-1.04632	NaN	-0.41475	-0.558737	-0.161837	-2.2512	1.17023	-0.72739	-1.02406	-2.27794	-0.384012	1.24542
DUSP23	Dual specificity protein phosphatase 23	Q9BVJ7	Q9BVJ7	11802000000	14	0	216.7		1.38067	1.75414	1.73168	0.909827	1.20255	2.00571	-0.0877361	1.17436	1.04228	0.774308	1.33979	1.41654	0.706984	0.453379	0.364886	0.992999	0.861504	1.05272	0.522092	0.949679	0.761407	1.05639	1.84783	0.85753	1.89218	1.28694	0.566561	0.946988	0.752383	-0.146866	0.662541	0.993433	0.99471	1.16313	1.3484	2.13869	-0.271352	1.17599	1.5878	0.888433	0.769487
DUSP3	Dual specificity protein phosphatase 3	P51452;P51452-2;K7ES89	P51452;P51452-2;K7ES89;K7ELG5	7075700000	9	0	291.94		0.509037	2.71076	2.28984	1.16113	0.700954	-0.195068	0.370409	0.252088	0.625505	-0.470551	1.36873	1.01094	0.516872	0.708485	0.0881475	0.148217	-0.293094	1.80657	0.200067	1.25578	-2.12803	0.41775	1.69944	0.316981	0.605132	0.562908	1.26515	1.26324	0.203588	0.0431014	0.137048	1.88123	-0.271831	0.882626	0.645967	0.0497545	1.42201	1.06962	0.602559	0.412306	0.320596
DUT	Deoxyuridine 5-triphosphate nucleotidohydrolase, mitochondrial	P33316;H0YNW5;A0A0C4DGL3;H0YKC5;H0YKI0	P33316;H0YNW5;A0A0C4DGL3;H0YKC5;H0YKI0;H0YMM5;H0YMP1	32320000000	15	0	323.31		-0.69322	-0.728229	-0.854387	-0.991007	-0.689206	-0.115787	-2.71152	-1.28681	-0.516787	-1.26006	-1.28716	-1.19306	-0.598811	-0.25356	-0.880538	-2.03534	-1.16134	-1.30555	-0.851567	-1.28475	-0.204122	-0.49284	-1.1235	-1.26889	0.497925	-0.701094	-1.01463	-1.10496	-1.3354	-0.836539	-0.973746	-0.793482	-1.56825	-1.15199	-0.954919	-1.48377	-0.965138	-1.34532	-1.06317	-3.36267	-1.32902
DYNC1H1	Cytoplasmic dynein 1 heavy chain 1	Q14204	Q14204;H0YJ21	304760000000	300	0	323.31		-0.0124179	-1.30852	-1.72097	-0.243796	0.237393	-0.0240693	0.134593	-0.471838	0.599716	0.286847	0.567669	0.0525353	-0.305536	0.25487	0.505114	-0.0813959	0.127493	0.176622	0.0596059	0.222194	-0.0429685	0.0102035	0.324612	0.395638	0.0382128	0.197401	0.146966	-0.407596	0.244312	-0.0581041	-0.187031	0.00279215	0.0923036	0.0218589	-0.216465	0.106966	0.0298794	0.195751	-0.0748523	0.0171878	0.184338
DYNC1LI1	Cytoplasmic dynein 1 light intermediate chain 1	Q9Y6G9;E9PHI6	Q9Y6G9;E9PHI6;C9JGM7;C9JLW1	14778000000	35	0	323.31		-0.325665	-0.6599	-1.07719	-0.280866	-0.326877	0.263263	0.00496407	-1.13313	-0.156945	-1.12864	0.100633	0.0484143	0.325434	0.19834	0.0916543	0.0669703	-0.958325	0.144402	-0.451609	0.233175	-0.0428819	0.329899	0.121274	-0.29659	0.332825	-0.466611	0.422756	-0.338109	0.0499808	0.490582	0.822883	0.00436737	-0.2662	-0.30864	-0.245342	-0.414326	0.661356	0.010408	-0.90597	-0.697973	0.401228
DYNC1LI2	Cytoplasmic dynein 1 light intermediate chain 2	O43237;O43237-2	O43237;O43237-2;J3KRI4;J3KRZ2;B4E2E0;H3BUM4;J3KSD2	8693100000	21	0	323.31	Pattern3	0.1576	-1.28889	-1.01242	-0.535828	-0.492318	-0.0691843	-2.09669	-0.880813	-0.244591	-0.315396	0.16449	-1.00276	-0.494544	0.045002	-0.21861	1.60758	-1.66519	-1.91554	-0.303452	-0.468881	-0.49416	-0.166621	-0.971602	-0.0776722	-0.720775	-0.32541	-1.36368	-1.26909	-2.82727	0.289462	NaN	-1.73769	-0.307941	-1.11125	-2.14155	-0.0959643	-0.670762	0.0092175	-2.93873	-5.3539	-0.961955
DYNLL1	Dynein light chain 1, cytoplasmic	P63167;F8VXL2;F8VRV5	P63167;F8VXL2;F8VRV5;F8VXI7	47006000000	9	0	323.31		-1.01571	0.494583	0.693614	-0.352779	-0.218152	-0.0685363	0.433216	-1.30015	0.187739	0.172883	-0.385582	0.060795	0.307558	-0.449582	-0.119747	0.724041	1.00557	-1.62502	-0.530392	1.35861	-0.209652	-0.458308	-0.655733	-0.291306	0.540613	-0.0576137	-0.644666	-0.543107	-0.571831	0.434372	0.755079	0.168204	-1.09751	-1.77068	-1.03589	-0.149127	0.0466148	-0.079666	-1.38504	-3.08312	-1.15883
DYNLRB1	Dynein light chain roadblock-type 1	Q9NP97;B1AKR6	Q9NP97;B1AKR6;Q8TF09;H3BNG9;H3BPA0;Q7Z4M1;H3BQI1;Q9NP97-2	9510700000	9	0	323.31		-0.0985923	0.193104	1.91917	-1.36654	-0.850277	-0.742587	-0.118193	0.229393	-0.271271	-0.684063	0.544229	0.043739	0.948183	-0.419637	0.390814	0.411767	1.18432	NaN	-0.932987	NaN	-2.56832	0.196331	0.487113	-0.882839	-0.714305	-1.73281	-0.386632	-0.654491	-0.539129	-3.0144	0.0362453	-0.442864	-1.22022	-2.298	0.28355	0.265607	0.483424	-0.746165	1.49024	0.584597	-0.408024
EARS2	Probable glutamate--tRNA ligase, mitochondrial	Q5JPH6-2;H3BTB7;Q5JPH6	Q5JPH6-2;H3BTB7;Q5JPH6	2607200000	14	0	71.571	Pattern3	0.238344	-0.188605	-0.611187	0.806662	-0.328877	-0.0227681	NaN	1.8421	0.996657	-2.6221	0.231223	-0.534085	0.887106	0.619127	1.94951	-0.210713	-2.47132	-0.145292	-0.633539	-0.250856	0.778108	-0.116765	0.12862	-0.513222	0.568872	-0.696945	-0.324056	0.511674	-0.04728	-0.0806657	-0.547441	-1.10616	0.449798	-0.153696	-3.10854	-0.477811	-1.15345	0.543143	0.0179282	-0.407814	-0.422591
EBNA1BP2	Probable rRNA-processing protein EBP2	H7C2Q8;Q99848	H7C2Q8;Q99848	9254100000	20	0	323.31		-1.18194	-2.07846	-3.01067	-2.41929	-2.27029	-2.4674	-2.4709	-2.49937	-2.4937	-2.22328	-2.92807	-2.3915	-1.2295	-2.12914	-2.44698	-1.74682	-2.64614	-2.88457	-1.2936	-2.09337	-2.12236	-1.43988	-2.39401	-2.24677	-2.08615	-2.07142	-2.38313	-2.35155	-2.56103	NaN	NaN	-2.62013	-1.13034	-1.92873	-1.79151	-2.04005	-2.84011	-2.20476	-3.16547	-1.94952	-0.889525
EBP	3-beta-hydroxysteroid-Delta(8),Delta(7)-isomerase	Q15125;C9J719;C9JJ78	Q15125;C9J719;C9JJ78	6057200000	3	0	91.48	Pattern3	NaN	-1.10725	-3.16676	-0.734852	0.527229	-0.679897	0.286091	-0.900266	1.37578	-1.09952	-0.760639	0.375003	NaN	-0.698619	0.308516	NaN	NaN	-2.86514	-0.637881	-1.78514	-0.070608	-0.405191	0.388244	0.651197	-0.265445	-0.064238	NaN	-1.34291	-2.29771	NaN	0.415855	-0.239859	-0.389714	-0.0408347	NaN	-0.888448	NaN	-0.759189	0.239893	-0.0780505	-0.366949
ECH1	Delta(3,5)-Delta(2,4)-dienoyl-CoA isomerase, mitochondrial	Q13011;M0R248	Q13011;M0R248;M0QZW4	77256000000	22	0	323.31		-0.0123145	3.23561	0.0962203	0.609526	0.414769	0.334958	1.07203	-0.977401	0.0793307	0.209565	-0.221434	0.23369	0.496528	0.486273	0.296043	0.34528	0.037728	0.358385	-1.20794	0.13452	1.06313	-0.102826	0.690767	0.529452	0.844043	0.701194	0.463736	0.188949	0.508631	-0.189775	-0.223034	-0.0420342	-0.106813	0.0591219	0.501636	0.234056	0.151578	1.18093	0.724367	0.873383	0.279012
ECHS1	Enoyl-CoA hydratase, mitochondrial	P30084	P30084	81390000000	26	0	323.31		-0.137583	-0.396942	-1.72602	-0.496713	-0.409968	-0.95628	-1.26285	-0.297202	-0.763099	-0.632673	-0.305811	-1.16231	0.295985	-0.811975	-0.736475	-0.596158	-1.15458	-1.53089	-1.83389	-0.448318	-0.271235	-1.30903	-0.932261	-0.990782	-0.565817	-1.70583	-1.23791	-0.388719	-0.760217	-0.752465	0.183032	-1.72416	-0.571729	-0.941427	-0.668275	-1.06401	-1.66112	-0.277124	-0.889732	-1.08597	-0.599461
ECI1;DCI	Enoyl-CoA delta isomerase 1, mitochondrial	P42126;P42126-2;Q96DC0;H3BS70	P42126;P42126-2;Q96DC0;H3BS70	37456000000	15	0	323.31		0.814542	2.36114	0.65071	1.18957	1.8334	0.507756	0.649282	1.93759	-0.0897886	0.730467	0.524938	-0.451508	2.2534	0.163698	0.385183	1.03471	1.37011	-0.00946683	-0.54051	0.563888	2.84841	0.511684	2.55245	0.604173	2.06583	0.486133	0.229094	2.00805	-0.548991	0.604028	0.0300314	0.812294	0.947863	0.197069	0.625455	0.739596	1.26464	1.26573	-1.43081	-0.047568	1.3135
ECI2	Enoyl-CoA delta isomerase 2, mitochondrial	A0A0C4DGA2;O75521-2;O75521;F1LLU7	A0A0C4DGA2;O75521-2;O75521;F1LLU7;F8WAW4;C9JB63;F8W6J1	5891200000	19	0	323.31	Pattern1	0.436939	1.63342	0.170998	1.0281	1.42541	2.07602	-0.912315	-0.110465	-0.408846	0.185848	0.13794	0.772352	-0.620187	-1.98706	1.59131	0.320765	0.143889	-0.132489	-1.06248	0.0783044	0.562019	-0.417521	0.158302	0.692055	NaN	-0.446999	1.00233	0.982601	NaN	0.250655	0.201335	-0.565293	-1.0171	1.20418	0.516041	NaN	-0.0412625	1.34944	-1.95546	-1.37223	1.81324
ECM29	Proteasome-associated protein ECM29 homolog	Q5VYK3	Q5VYK3;R4GMY1	24644000000	95	0	323.31		-0.281865	-2.15142	-1.02415	-0.718559	-0.216062	-0.412687	0.0579596	-1.01271	-0.972108	-0.862776	-0.442968	-0.286324	-0.661988	0.0518313	-0.673051	-1.28999	-1.3393	-1.56444	-0.258257	-0.634316	-1.37539	0.0248106	-0.604205	-0.338585	0.0874663	-0.494386	-0.132675	-0.955832	0.00619096	-0.287508	-0.907838	-1.00788	-0.848394	-1.2084	-0.735659	-0.090733	-1.00177	-0.988472	-0.0635796	0.206021	-0.248818
EDC3	Enhancer of mRNA-decapping protein 3	Q96F86	Q96F86;H3BPN4;H3BPW9;H3BSQ0;H3BQ37;H3BQP5;H3BU87;H3BTD6;H3BMB8;H3BTH0;H3BNJ7	4709900000	20	0	323.31		-0.774149	-1.67547	-0.354425	-0.904775	-0.0266945	0.458965	1.44983	NaN	-0.236941	0.826456	-0.468757	-0.370552	-0.671371	-0.466959	-0.690293	-0.61761	-0.817361	-1.03792	-0.544311	NaN	-3.32319	0.755742	-0.980514	-0.0819839	0.077623	0.150773	-0.27521	-0.458306	-2.90157	NaN	0.264421	1.0419	-0.566576	-1.0284	0.6281	-1.05261	-1.55295	-0.114984	1.24646	1.79579	-0.353381
EDC4	Enhancer of mRNA-decapping protein 4	Q6P2E9;Q6P2E9-2	Q6P2E9;Q6P2E9-2;I3L2F4;I3L0V0;I3L3M2	9728500000	40	0	323.31	Pattern3	-1.52919	-1.59606	-0.512976	-0.593444	0.217031	-0.216656	0.0753226	-0.524774	0.396482	-0.517932	-0.322728	-0.243995	-0.447374	-0.365443	-0.0544749	-1.31135	-1.43737	-0.197988	-0.401763	-0.311374	-0.667187	-0.548372	0.0362673	-0.147877	-0.546292	0.225093	-0.547831	NaN	-0.248571	NaN	0.409548	-0.656025	-0.147094	NaN	-1.03023	-0.551008	-1.52754	0.247988	-0.573482	-0.737955	-0.10616
EDF1	Endothelial differentiation-related factor 1	O60869;O60869-2;O60869-3	O60869;O60869-2;O60869-3	13536000000	12	0	305.8		0.20685	1.37914	-0.0842155	-0.685453	-0.735467	-0.838008	-0.871341	-0.345048	-2.13058	0.0898092	-1.06338	-0.380068	-0.379298	0.0768771	-0.506725	-0.766562	-0.308509	-0.65507	-0.0597272	0.187436	0.0140614	-0.256844	-0.10759	-0.201495	-0.4969	0.327633	-0.118774	-1.75644	-1.71241	0.00952467	0.372572	0.0878816	-0.227238	-0.5504	-0.243474	0.0935965	0.497202	0.585712	-2.9573	-1.72854	-0.377812
EEA1	Early endosome antigen 1	Q15075	Q15075	12576000000	81	0	323.31		-0.56461	-1.93065	-1.55251	0.109218	0.564503	-0.0436115	-1.17696	-0.745755	0.766458	-0.153938	-0.26195	-0.233727	-0.328129	-1.06913	-0.583234	-0.787585	-0.666116	-2.80009	-1.52637	-0.515863	-1.09205	0.698776	-0.829347	0.722152	NaN	NaN	0.358675	NaN	-2.44915	NaN	NaN	NaN	-0.313616	NaN	-0.981367	-0.377381	-0.496806	-0.0529187	-3.94609	-2.33361	0.164221
EEF1A1;EEF1A1P5	Elongation factor 1-alpha 1;Putative elongation factor 1-alpha-like 3;Elongation factor 1-alpha	P68104;Q5VTE0;A0A087WVQ9;P68104-2;A0A087WV01	P68104;Q5VTE0;A0A087WVQ9;P68104-2;A0A087WV01;Q5JR01;A6PW80	2353800000000	43	0	323.31		0.0739646	-0.135713	0.274646	-0.13504	-0.303298	-0.413656	-0.198316	-0.0341338	-0.122688	-0.212517	-0.50757	0.115963	-0.705278	0.0185713	0.0868304	-0.263557	0.0135883	-0.461684	0.415392	-0.107667	-0.786878	0.216285	-0.0822366	-0.524657	-0.586694	0.354511	0.00260698	-0.350614	0.292003	-0.189923	0.301201	0.0435667	0.0455897	-0.0851053	0.166455	0.567382	0.485557	0.242035	0.495302	0.279119	-0.412167
EEF1A2	Elongation factor 1-alpha 2	Q05639	Q05639	56038000000	38	0	323.31		-1.60717	-0.206758	-0.595978	-0.362152	0.423997	-2.74497	-1.92827	-1.63666	0.77174	-2.67106	-4.59998	-1.48132	-0.333866	-2.21578	-2.835	-0.571538	-1.26461	1.25396	-1.05639	1.01583	-2.82157	-0.073567	-1.0164	-0.716158	-0.197927	0.108703	-1.5183	-0.445525	-1.81956	-0.489209	-1.21734	0.207934	-2.49235	-0.449641	-0.497638	-1.59855	-5.34604	0.964572	-2.12013	-2.94645	-0.447583
EEF1B2	Elongation factor 1-beta	P24534	P24534;C9JZW3;F2Z2G2;F8WF65	83637000000	14	0	323.31		-0.937257	-1.23596	-0.793278	-0.928852	-1.30432	-1.12628	-0.661197	-0.297917	-1.33413	-0.80397	-1.16695	-1.38171	-1.52867	-0.648686	-1.59902	-1.42065	-0.874114	-1.74937	-0.594016	-0.940896	-1.19719	-0.246778	-0.380874	-0.811934	-1.49495	-0.604985	-0.861662	-0.915435	-0.346252	-0.713717	0.383386	-0.851551	-0.714996	-1.5558	-0.278834	-0.926332	-0.244152	-1.5307	-0.131793	-0.362933	-1.59094
EEF1D	Elongation factor 1-delta	P29692;E9PK01;E9PQ49;E9PI39;E9PQZ1;E9PPR1;E9PL12;E9PMW7;E9PIZ1	P29692;E9PK01;E9PQ49;E9PI39;E9PQZ1;E9PPR1;E9PL12;E9PMW7;E9PIZ1;E9PK72;E9PKK3;H0YE72;E9PNW6;E9PJD0;H0YE58;E9PQC9	308400000000	22	0	323.31		-0.69321	-1.28904	0.0318484	-0.62517	-0.879557	-1.5733	-0.113225	-0.298661	-0.792564	-1.1852	-0.799285	-0.340791	-0.845166	-0.281084	-1.05606	-1.46308	-1.2117	-0.966968	-0.45926	-0.724256	-0.864141	0.0132346	-0.56176	-0.125956	-1.89566	-0.0924259	-0.526738	-0.743138	0.0290646	-0.55088	-0.342632	-0.547201	-0.456818	-1.44035	-0.561197	-0.0698671	-0.175538	-0.880911	-0.0922627	-0.282661	-0.812997
EEF1E1;EEF1E1-BLOC1S5	Eukaryotic translation elongation factor 1 epsilon-1	O43324;D6RBD7;C9J1V9;O43324-2;H0YAL7	O43324;D6RBD7;C9J1V9;O43324-2;H0YAL7;D6RCQ0	13959000000	9	0	323.31		-0.26758	0.8306	0.0423735	-0.0110696	0.407703	0.355803	-0.371987	0.23784	-0.955208	-0.491113	-0.510189	-0.0637666	-0.711704	-0.871635	-0.139712	-0.622781	-0.199558	-0.513032	0.598308	0.444273	0.581093	0.236605	0.508708	0.311273	0.365749	0.0362529	0.0264827	-0.277896	0.418617	0.408225	0.148585	-0.71057	-0.521257	-0.0887292	-0.407216	-0.120109	0.706102	-0.0526256	-0.0039939	0.0831616	0.140317
EEF1G	Elongation factor 1-gamma	P26641;P26641-2	P26641;P26641-2	329150000000	33	0	323.31		-0.549256	-1.6499	-0.71877	-0.703431	-0.755014	-1.33932	0.151702	-0.25953	-1.00116	-0.506065	-0.38287	-0.134475	-1.2732	0.275266	-0.668085	-0.661908	-0.363832	-1.365	-0.117637	-0.925762	-0.904696	0.212165	-0.832743	-0.0286937	-1.02544	0.556165	-0.717267	-0.638058	0.421023	-0.156811	0.700384	-0.846773	-0.0425558	-0.204781	-0.357269	-0.0567253	-0.503669	-0.811118	-0.412859	-0.190154	-1.25301
EEF2	Elongation factor 2	P13639	P13639	795190000000	78	0	323.31		-0.566921	-1.21218	-0.549851	-0.0847709	-0.32326	-0.885463	-0.283116	-0.477124	-0.475216	-0.255859	-0.432739	-0.19974	-1.09454	-0.303398	-0.801634	-0.781217	-0.248096	-0.418023	-0.049959	-0.545042	-0.942025	0.187259	-0.498	-0.523502	-0.645936	-0.418541	-0.703615	-0.302513	-0.412033	-0.32089	-0.448887	-0.464419	-0.464029	-0.240793	-0.45172	-0.152549	-0.200693	-0.357936	-0.0473652	0.0604673	-0.347581
EEFSEC	Selenocysteine-specific elongation factor	P57772;P57772-2	P57772;P57772-2	5199800000	24	0	177.95	Pattern3	-0.61469	-1.08586	-0.187393	0.00284773	0.352607	0.0722768	0.277949	-0.773552	-0.123631	0.0595458	-0.310786	0.022291	-0.307712	-0.400029	-0.0277689	-0.295841	-0.109914	-0.309277	-0.0839358	0.0105881	-0.420811	-0.245841	0.0199435	-0.305782	0.0463206	-1.23117	-0.0628462	0.348569	-0.527473	-0.119537	0.848896	0.34618	-0.0384372	-0.0300451	0.887547	-0.308549	-0.74807	0.0147672	-0.759878	-1.79613	0.245148
EFEMP1	EGF-containing fibulin-like extracellular matrix protein 1	Q12805-2;Q12805-4;Q12805-3;Q12805	Q12805-2;Q12805-4;Q12805-3;Q12805;Q580Q6;C9JQX7;C9J4J8;C9JPZ9;C9JUM4	16595000000	22	0	323.31		2.40348	3.95089	3.08541	5.07883	2.37231	2.9329	3.40773	5.59831	3.31554	4.81301	4.09112	4.77939	4.06014	3.98592	3.32388	4.13396	3.89139	4.55522	-1.8563	4.91595	5.09056	4.72057	NaN	4.10431	3.14528	4.72806	3.77055	5.44435	-2.43235	4.01933	3.06141	5.40033	4.43309	2.96691	3.64041	3.9856	5.84184	4.75287	-2.93585	6.71724	2.60642
EFHD1	EF-hand domain-containing protein D1	Q9BUP0	Q9BUP0;H7C0I0;A0A087X1Z2;Q9BUP0-2;Q8WYH2;C9JTV4	7850300000	22	0	323.31		1.64966	0.633182	2.47599	4.31074	3.36515	2.65032	2.54865	0.628494	3.5298	1.33724	2.11771	0.546204	2.60625	-0.292349	1.7111	-2.29481	-1.36053	NaN	0.491658	1.2652	3.32907	1.84733	1.99763	2.25512	1.19349	2.71546	1.95812	2.49164	0.418862	2.83353	3.70744	-1.83002	1.78344	1.24784	2.28731	-0.612671	0.722026	-1.22018	0.727622	0.443652	2.85271
EFHD2	EF-hand domain-containing protein D2	Q96C19	Q96C19;H0Y4Y4	31062000000	23	0	323.31	Pattern3	-0.650808	-0.0918913	0.570072	-0.987745	-0.0702819	-1.20157	0.73369	-0.0964304	-0.0747794	-0.632601	-0.499321	0.0186283	-0.103204	0.112503	-0.335737	0.169971	0.00141659	-0.135818	0.280848	0.232789	-0.632137	0.851515	-0.170411	-0.325302	0.142028	-0.0957245	-0.0913307	0.130763	0.409348	0.170979	0.781247	0.977342	-0.356463	0.129859	-0.960605	1.21813	1.05156	-0.191434	1.59352	-0.655424	-0.0925236
EFTUD1	Elongation factor Tu GTP-binding domain-containing protein 1	Q7Z2Z2;Q7Z2Z2-2	Q7Z2Z2;Q7Z2Z2-2;H0YK75	4436900000	27	0	323.31	Pattern3	0.133139	-1.89328	-0.690393	-0.176215	0.0269368	-0.301526	-1.07742	-1.14047	2.211	0.114236	-0.463002	-0.617639	-0.88433	-0.190671	-0.327119	-1.04745	-0.848011	-0.436263	0.192357	1.5892	-0.932742	-0.692675	-0.691414	-0.483603	0.0484662	NaN	-0.343157	-0.478192	-1.62505	-1.43671	-2.74711	-0.903323	-0.886785	0.671775	0.558187	-0.478417	1.49345	-0.132715	0.261684	-0.445635	-0.18685
EFTUD2	116 kDa U5 small nuclear ribonucleoprotein component	Q15029-2;Q15029;Q15029-3	Q15029-2;Q15029;Q15029-3;K7EP67;K7EJ74;K7EIT3;K7EIV5	45367000000	56	0	323.31		0.0055412	-1.13335	-1.10606	-0.578325	-0.701618	-0.264469	-0.941675	-0.692405	-0.313938	-0.66991	-0.517016	-0.384727	-0.492117	-0.814751	-0.61746	-0.218628	-0.393371	-0.109254	-0.602323	-0.314257	-0.0652704	-0.181472	-0.861088	0.0601243	-1.50861	-0.55283	-0.288474	-0.511145	-0.385986	-0.440289	-0.440185	-0.744389	0.0495689	0.190667	-0.035769	-0.427255	-0.826889	-0.240984	-0.310907	-0.299319	-0.180165
EGFR	Epidermal growth factor receptor;Receptor protein-tyrosine kinase	P00533;E9PFD7;Q504U8;A0A0B4J1Y5;P00533-4;P00533-3	P00533;E9PFD7;Q504U8;A0A0B4J1Y5;P00533-4;P00533-3;C9JYS6	5380000000	34	0	323.31		-1.8203	-2.3732	-3.01314	-1.82666	-1.26211	-2.52458	-0.926804	-1.32028	-2.01962	-0.83258	-2.40005	0.704798	-1.63293	-0.462157	-0.27037	-2.43995	-0.640425	-2.28476	0.0211962	-1.28178	-1.56507	-2.29024	NaN	0.0383877	-3.41227	-3.04402	-2.29249	NaN	-0.616259	0.358142	-0.418184	NaN	0.547362	NaN	-1.001	-0.202183	-1.02817	-1.57436	-0.820469	0.140569	-1.96956
EHD1	EH domain-containing protein 1	Q9H4M9;A0A024R571;C9JC03;C9J2Z4	Q9H4M9;A0A024R571;C9JC03;C9J2Z4;C9JDQ8;C9JIJ3;C9IZH1	41250000000	45	0	323.31		-0.639727	-1.23886	-0.739122	-0.373868	-0.868117	-1.51426	0.132716	-0.403869	-0.542602	-0.313064	-0.617234	0.0278302	-0.66888	0.174526	-0.0121837	-0.614161	-0.098935	0.910593	-0.649576	-0.501454	-0.653683	-0.566145	-0.51418	-0.676747	-0.96324	-0.0661986	-0.858983	-0.472623	-0.191933	-0.138645	0.236886	0.40321	0.0285061	-0.814671	0.181464	-0.240487	0.13707	-0.484358	0.919561	-0.125463	-0.593273
EHD2	EH domain-containing protein 2	Q9NZN4;Q9NZN4-2	Q9NZN4;Q9NZN4-2	31360000000	38	0	323.31	Pattern4	-1.2062	-1.68362	-0.553241	0.477513	-0.330857	-1.25372	0.109666	1.69379	-0.0629686	1.77119	-0.0238818	0.250207	2.29989	0.335865	2.35233	0.629281	1.07056	1.03933	-0.616945	0.067351	-0.352041	-0.794868	-0.839917	0.764327	-1.23555	0.591415	-0.352756	-0.588899	-0.0393164	0.835793	-0.529282	0.30596	1.12932	-0.207377	1.55147	-0.02799	0.888461	1.32837	1.63633	1.00331	0.539471
EHD4	EH domain-containing protein 4	Q9H223;A0A087WUA5	Q9H223;A0A087WUA5	21243000000	34	0	323.31		0.51813	-0.901666	-0.551741	0.163908	-0.119797	0.790045	0.809218	0.667773	-0.346188	0.591134	0.297814	0.0875116	1.05518	0.667023	0.850913	0.553188	0.576367	0.427812	-0.104353	0.487371	0.970066	0.309574	-0.447789	0.0682949	0.187551	-0.570156	-0.841083	-0.0701472	0.645761	0.575666	-0.228534	-0.445385	0.0160814	-0.00823846	-0.246492	0.730446	0.508588	0.102816	1.0368	0.780787	0.234737
EHHADH	Peroxisomal bifunctional enzyme;Enoyl-CoA hydratase/3,2-trans-enoyl-CoA isomerase;3-hydroxyacyl-CoA dehydrogenase	Q08426;Q08426-2	Q08426;Q08426-2;C9JJE0	3140000000	27	0	182.93	Pattern3	-0.183097	-0.936177	-2.01392	-0.415335	-0.491209	-1.81128	-1.05185	-0.521312	0.45946	-0.49063	-1.04141	-0.271345	-0.567729	-0.675777	0.39831	-0.202602	-0.0901315	-0.905292	-0.991535	0.237002	NaN	-2.82043	0.372536	0.246637	-0.301285	-2.43509	-0.691946	NaN	NaN	NaN	-2.94021	NaN	-0.450008	NaN	-0.279943	1.10834	-0.978374	-0.983135	-0.30493	-0.851006	-1.20173
EIF2A	Eukaryotic translation initiation factor 2A;Eukaryotic translation initiation factor 2A, N-terminally processed	Q9BY44;Q9BY44-3;F8WAE5;Q9BY44-4;Q9BY44-2	Q9BY44;Q9BY44-3;F8WAE5;Q9BY44-4;Q9BY44-2;C9IZE1;H7C5R5;H7C5Q3;F8WF18;F8WAT3	34577000000	31	0	323.31		-0.376029	-1.1539	-0.665398	-0.631765	-0.412438	-0.593538	-0.5715	-0.916841	-0.552763	-0.652447	-1.18463	-0.869874	-1.00899	-0.149749	-1.02097	-1.41542	-1.00146	-1.52589	-0.455413	-0.848975	-1.09213	-1.17194	-0.528113	-0.988429	-1.28253	-0.772028	-0.925836	-0.471955	-0.748246	-0.700804	0.0492279	-0.870883	-1.37225	-1.55713	0.308743	0.129519	-0.312533	-0.799821	-0.344456	-0.295134	-0.746025
EIF2AK2	Interferon-induced, double-stranded RNA-activated protein kinase	P19525;P19525-2	P19525;P19525-2;C9JZT2;F8WBH4	7222600000	24	0	202.57	Pattern3	-0.000995994	-0.690119	0.495882	0.292619	-0.351186	-0.784503	-0.626995	0.658721	-0.586384	-0.104233	0.403946	-0.26019	0.0531489	0.713306	0.70707	-1.01485	0.498193	-2.6655	-0.501977	-1.26958	-3.07821	0.352635	0.0477052	-1.052	NaN	-0.761832	NaN	0.534602	NaN	0.105674	NaN	-0.46637	0.0656874	NaN	-2.35591	0.498856	-0.976102	1.0406	0.127215	1.12788	-0.610214
EIF2B1	Translation initiation factor eIF-2B subunit alpha	Q14232;F5H0D0;Q14232-2	Q14232;F5H0D0;Q14232-2;H0YGG4	5393000000	16	0	186.39	Pattern3	-1.13995	-0.489192	-0.276778	-0.169884	0.206156	-0.859936	-1.2869	-1.15503	-0.2248	-0.464814	-0.824092	-0.904481	-0.250025	-0.874969	0.161702	-1.93783	-2.28343	-1.58289	-0.897337	-1.25952	-1.26262	-1.15757	0.145315	-1.89432	-0.78444	-0.425234	NaN	NaN	-2.66204	-1.70492	-2.63986	-0.749228	-0.917963	-0.924482	-3.19905	-0.136488	-1.17616	0.0581509	-1.96243	-4.00034	-0.572997
EIF2B2	Translation initiation factor eIF-2B subunit beta	P49770;H0YJJ8;G3V5E5	P49770;H0YJJ8;G3V5E5;H0YK01	5264700000	16	0	323.31		1.15953	1.70891	0.413502	0.601501	1.37653	0.78167	0.668059	0.22536	1.05079	0.390009	0.480081	0.361139	0.192528	1.53758	0.771982	-2.64204	1.01227	0.716224	1.15838	0.162559	-1.63355	0.050563	0.588855	0.47544	0.241234	-0.320432	0.36097	0.0366141	-0.63415	0.789764	0.426091	-0.499853	0.533552	0.103473	-0.101301	0.447967	1.82159	0.282576	0.171864	1.93983	1.21867
EIF2B3	Translation initiation factor eIF-2B subunit gamma	Q9NR50;Q9NR50-3;Q9NR50-2;H0Y580	Q9NR50;Q9NR50-3;Q9NR50-2;H0Y580	4696000000	21	0	130.35		-0.537689	-0.458979	-0.325095	-0.534041	0.00816834	-0.0613589	-0.787636	-0.533455	0.773628	-0.723554	-0.143944	-1.29272	-0.879824	-0.241497	-0.239698	-0.657334	-1.16596	-2.67572	-0.392744	-0.904975	NaN	-0.526783	NaN	-0.304762	0.00672769	0.470271	-0.571206	NaN	-0.603952	NaN	NaN	-0.805007	-0.129204	1.1308	-0.36842	-0.692825	-0.762155	0.147319	-3.01344	1.31147	-0.119197
EIF2B4	Translation initiation factor eIF-2B subunit delta	Q9UI10;A0A087WTA5;E7ERK9;Q9UI10-3;Q9UI10-2	Q9UI10;A0A087WTA5;E7ERK9;Q9UI10-3;Q9UI10-2;A0A087WW69;F8W8L6;H7C2L8;F8WEV6	6591500000	22	0	323.31		0.509955	0.290653	-0.901751	-0.0811097	0.18591	0.416355	0.431142	-0.196881	0.176208	0.47933	0.694989	0.0462521	0.023294	0.588393	0.536275	0.214673	0.196473	-0.330492	0.797102	-0.238398	-0.378621	-0.288752	-0.448625	-0.278441	-0.0938115	-0.134242	-0.602423	-0.828533	-0.445314	-0.0646829	-0.49615	-0.381476	0.0874188	0.681313	-1.07674	-0.437138	-0.669043	0.0168763	-0.375589	-0.12665	-0.463507
EIF2B5	Translation initiation factor eIF-2B subunit epsilon	E9PC74;Q13144	E9PC74;Q13144;C9JRD9;H7C2X0	3329000000	20	0	275.42	Pattern3	-0.941553	0.874515	0.206293	-0.509345	-0.406622	-0.588678	NaN	-0.33255	-0.248179	-0.383067	-0.28432	-0.182976	-0.142593	-0.0118084	0.0720216	-1.94633	-0.355305	-0.653305	-0.175093	-0.882547	NaN	NaN	NaN	NaN	NaN	-2.57182	-0.0322878	NaN	-0.660603	-0.0682578	NaN	-2.30057	-0.486809	-1.21845	0.24009	-0.363588	-0.959319	-0.0187508	-0.488353	4.35022	-0.870184
EIF2S1	Eukaryotic translation initiation factor 2 subunit 1	P05198;G3V4T5;H0YJS4	P05198;G3V4T5;H0YJS4	44819000000	34	0	323.31		0.130014	-0.0257986	-0.0602919	-0.372937	-0.349381	-0.320991	0.158006	-0.298618	-0.0934122	-0.407669	0.0703728	-0.0994431	-0.93351	-0.417904	-0.174197	-0.303222	-0.445862	-0.474226	0.0471147	-0.163314	-0.523111	-0.217121	0.0438046	-0.0665178	-0.524752	-0.213154	0.0346224	-0.381267	-0.00903201	-0.639828	0.173885	-0.179422	-0.316806	-0.379055	-0.331158	-0.216557	-0.125129	-0.15766	-0.377405	-0.758928	-0.385198
EIF2S2	Eukaryotic translation initiation factor 2 subunit 2	P20042	P20042	22357000000	27	0	323.31	Pattern3	-0.67793	-2.0031	-0.323468	-0.932659	-0.997286	-0.475416	-1.07141	-0.91737	-0.960928	-1.22322	-0.921353	-1.33858	-1.53871	-1.47677	-0.954483	-1.25756	-1.51489	-0.866515	-0.16428	-0.560813	-1.24724	-1.08572	0.574198	-0.74802	-1.18624	-0.92811	-0.887249	-0.00316131	-1.13753	-0.726189	-0.64262	-0.778377	-0.733339	-1.5873	0.300095	-0.588866	-0.255137	-0.977983	-1.14733	-1.93001	-0.585394
EIF2S3;EIF2S3L	Eukaryotic translation initiation factor 2 subunit 3;Putative eukaryotic translation initiation factor 2 subunit 3-like protein	P41091;Q2VIR3;F8W810;Q2VIR3-2	P41091;Q2VIR3;F8W810;Q2VIR3-2;H7BZU1	70103000000	29	0	323.31		0.53495	-0.50727	0.133758	-0.0452905	-0.0904414	0.29949	0.279756	-0.348529	-0.210621	0.116482	0.349693	0.154062	-0.534449	0.298254	-0.0731864	-0.141242	-0.0912978	0.524777	0.145546	-0.248349	0.163282	-0.061963	-0.286638	-0.158612	-0.666091	-0.151296	-0.270942	-0.0271951	-0.232464	-0.324788	0.955545	0.0469406	-0.943398	0.237145	-0.581159	0.1073	0.386533	-0.0535774	-0.067777	0.274078	0.168426
EIF3A	Eukaryotic translation initiation factor 3 subunit A	Q14152;Q14152-2	Q14152;Q14152-2	102510000000	96	0	323.31		-0.797924	-1.50413	-1.62592	0.161684	0.0314413	0.0820493	-0.183515	-0.287169	0.131137	-0.300526	-0.382957	-0.173779	-0.452585	-0.0944279	0.0439661	-0.315046	-0.505031	-0.437716	0.50975	-0.4577	-0.581098	0.0360012	-0.0599029	-0.221866	-0.539931	-0.101268	-0.492206	-0.455313	0.101414	-0.42078	-0.280133	-0.252317	0.0555465	0.252779	-0.379081	-0.0587913	-0.980601	-0.267302	-0.0699915	-0.401054	0.0666019
EIF3B	Eukaryotic translation initiation factor 3 subunit B	P55884;P55884-2	P55884;P55884-2;C9JZG1	56977000000	45	0	323.31		0.0117567	-0.705042	-0.412849	0.199069	0.15158	-0.0477573	-0.212786	-0.123473	0.332343	0.079252	-0.422559	0.0314039	-0.519914	-0.470249	0.0191471	-0.209717	-0.439605	-0.395858	0.508747	-0.367405	-0.631176	-0.0876036	-0.250095	-0.346384	-0.537319	0.174148	-0.451082	-0.169408	-0.0677182	-0.0424045	0.00274342	-0.218067	-0.158696	-0.0655329	-0.177531	0.157778	-0.724103	0.427084	-0.257148	-0.462676	-0.0461138
EIF3C;EIF3CL	Eukaryotic translation initiation factor 3 subunit C;Eukaryotic translation initiation factor 3 subunit C-like protein	Q99613-2;Q99613;B5ME19	Q99613-2;Q99613;B5ME19;H3BPE4;H3BPE3;H3BTY8	58922000000	47	0	323.31		-0.457771	-2.25529	-1.37504	-0.274454	-0.421141	-0.390695	-0.465937	-0.916621	-0.500759	-0.454758	-0.775988	-0.577859	-0.642727	-0.72436	-0.2499	-0.64913	-0.816149	-0.68311	0.0825806	-0.532641	-0.838594	-0.10488	-0.403773	-0.661736	-0.850061	-0.479496	-0.983346	-0.443906	-0.263924	-0.240548	-0.471995	-0.470772	-0.467851	-0.333085	-0.789791	-0.295264	-1.52959	-0.605733	-1.11757	-0.60246	-0.634688
EIF3D	Eukaryotic translation initiation factor 3 subunit D	O15371-3;O15371;O15371-2	O15371-3;O15371;O15371-2;B0QYA5;B0QYA6;B0QYA4;B0QYA8;A0A0D9SGB5	19616000000	29	0	323.31		-1.06254	-0.88192	-0.53425	0.109638	-0.0653223	-0.684367	-0.126012	-0.743383	-0.471118	-0.399674	-0.809304	-0.551718	-0.4983	-1.35187	-0.089511	-1.0619	-1.54275	-0.400671	-0.397884	-1.00953	-0.956404	-0.0259033	-0.923701	-0.756812	-1.01779	-0.765071	-1.08414	-0.931121	-0.463319	-0.660866	0.263556	-1.0823	-0.463288	-0.183381	-0.87652	-0.0254909	-0.940323	-0.449395	0.130481	0.0735102	-0.827697
EIF3E	Eukaryotic translation initiation factor 3 subunit E	P60228;E5RGA2	P60228;E5RGA2;H0YBR5;E5RHS5;H0YAW4;E5RIT4;E5RII3;E5RIP5;E5RJ25;H0YBP5	45212000000	31	0	323.31		-0.615407	-1.2526	-0.742238	-0.25646	-0.370848	-0.508804	-0.283165	-0.41527	-0.238368	-0.449401	-0.517812	-0.267033	-0.496296	-0.37963	-0.190034	-0.62009	-0.598934	-0.181403	0.331729	-0.18528	-0.508351	0.069951	-0.092257	-0.114211	-0.709508	-0.229134	-0.54411	-0.410865	-0.110487	0.231186	-0.080321	-0.126674	-0.186007	-0.23112	-0.131339	-0.104898	-0.838341	-0.547763	-0.0835622	-0.456997	-0.914589
EIF3F	Eukaryotic translation initiation factor 3 subunit F	O00303	O00303;H0YDT6;A0A0D9SEZ9;E9PQV8	42014000000	19	0	323.31		-0.720166	0.36457	0.586794	0.353828	0.188341	0.411806	0.393591	-0.0453423	0.0269557	-0.0989979	-0.203111	0.151304	-0.112787	0.124159	-0.296542	-0.199302	-0.128767	-0.239738	0.946939	0.226386	0.447924	0.458421	0.644102	0.140982	-0.154078	0.147546	0.229412	0.318916	0.349735	0.542077	0.555665	-0.0221346	0.205174	0.132292	0.0235934	0.241337	0.497326	-0.158558	0.07883	0.324805	-0.0624404
EIF3G	Eukaryotic translation initiation factor 3 subunit G	O75821;K7EL20;K7ER90;K7ENA8	O75821;K7EL20;K7ER90;K7ENA8;K7EP16;K7ENH0	11072000000	23	0	323.31	Pattern3	0.56517	0.0115005	0.693558	0.664334	0.553987	0.532675	0.41827	0.418939	0.774646	0.352856	0.427042	0.270438	-0.169252	0.294948	-0.17044	-1.12103	-2.62593	0.207414	0.264425	-0.455581	-0.467772	0.700929	0.00887984	0.218956	-0.592405	0.201758	0.282335	-0.0749172	-0.192723	-0.58841	-0.0717404	-0.654214	0.946474	0.129977	-0.512643	0.516805	0.392117	0.416039	-1.01667	0.246538	0.591779
EIF3H	Eukaryotic translation initiation factor 3 subunit H	B3KS98;O15372;A0A087WZK9	B3KS98;O15372;A0A087WZK9;E5RFH0;E5RFW7;E5RHC7;E5RH59	11723000000	20	0	323.31		-0.0585338	-1.06443	-0.708907	-0.1196	-0.200532	-0.18112	-1.83118	-0.0319737	-0.0373731	-0.168792	-0.35371	-0.785293	-0.158276	-0.712425	0.0318194	-0.982005	-0.098152	0.561994	0.693648	-0.364436	-1.03869	-0.407354	-0.731061	-0.0518194	-0.993431	-0.130677	-0.231991	-0.471762	0.0302349	0.00302774	1.35446	-0.263894	-0.238849	-1.02675	-0.617997	-0.368087	-1.76587	-0.273086	-3.93361	-4.31652	0.0535006
EIF3I	Eukaryotic translation initiation factor 3 subunit I	Q13347	Q13347;Q5TFK1	28997000000	22	0	323.31		-0.572842	0.303182	0.563545	-0.043345	-0.241445	-0.0386632	-0.670841	-0.0259518	-0.140186	0.134981	-0.412582	0.133769	-0.34078	-0.185389	-0.448216	-1.2035	0.0176778	-0.178335	0.648438	-0.157393	0.379156	-0.13024	0.458286	-0.0751959	-0.253888	-0.200092	-0.460271	-0.317485	-0.445995	-0.249314	0.769783	0.144589	-0.728889	-0.16459	0.621593	0.0387839	0.0208847	0.133323	-0.0513255	0.0225429	-0.399143
[truncated: 2,143 more rows]
[truncated: 72 more columns]

## Sheet: EV3B
Dataset EV3B: Results of supervised analysis of patient prognosis. (Paired t-test, permutation-based FDR, q < 0.05).
	Relapse					No Relapse					Poor drug response					Better drug response
[truncated: 2,916 more rows]
