# Supplementary material for: Proteomic patterns associated with response to breast cancer neoadjuvant treatment
Source: Mol Syst Biol. 2020 Sep 22;16(9):e9443. doi: 10.15252/msb.20209443 (PMC7507992; doi:10.15252/msb.20209443)
Supplement: Supplementary file 6 — Dataset EV4 [file MSB-16-e9443-s006.xlsx]

## Sheet: Legend
Dataset EV4: All identified proteins after separate filtration and imputation used for patient-wise pattern analysis. (L/H ratio Log2). Related to Figure 2.
Data is Log2 L/H ratio values after separate filtration and imputation.
Abrreviation of clinical samples is as follows:
A- Pre -treatment core needle biopsy
B- Post- treatment residual tumor sample
C- Post-treatment Tumor Adjacent Normal
The suffix is followed by the serial number of the sample. Matched sample numbers denote matching samples from the same patient.
C34-38 refers to Healthy samples from breast reduction surgery.
NaN - no quantitative information is available.

## Sheet: EV4
Dataset EV4: Identified proteins used for patient wise pattern analysis								Pre-treatment																																				Post-treatment tumor
Gene names	Protein names	Protein IDs	Majority protein IDs	Intensity	Peptides	Q-value	Score	1A	2A	3A	4A	5A	6A	7A	8A	9A	10A	11A	12A	13A	14A	15A	16A	17A	18A	19A	20A	21A	22A	23A	24A	25A	26A	27aA	27bA	28A	29A	30A	31A	32A	33A	39A	40A	1B	2B	3B	4B	5B	6B
CCDC55;NSRP1	Nuclear speckle splicing regulatory protein 1	A0A024QZ33;Q9H0G5;K7EMD8;K7ERM9;K7EK40	A0A024QZ33;Q9H0G5	497520000	5	0.0062833	5.1458	NaN	NaN	NaN	NaN	NaN	NaN	NaN	NaN	NaN	-2.30636	NaN	-2.78283	NaN	NaN	-2.16002	NaN	NaN	NaN	NaN	NaN	NaN	NaN	NaN	NaN	NaN	NaN	NaN	NaN	NaN	NaN	NaN	NaN	NaN	NaN	NaN	NaN	NaN	NaN	NaN	NaN	NaN	NaN
SERPINB6	Serpin B6	A0A024QZX5;A0A087X1N8;P35237	A0A024QZX5;A0A087X1N8;P35237	40341000000	20	0	323.31	-1.10521	0.699115	0.394411	-0.215616	0.317894	0.797288	-0.733615	-0.223175	-0.917623	0.11338	-0.178109	-0.45607	-0.339251	-0.378623	0.198808	0.227303	-0.215989	0.174345	-0.525969	0.416211	0.362028	0.24366	1.06166	0.864413	0.295677	-0.214125	0.279827	-0.337426	-0.715981	0.862601	0.441615	-0.310689	-0.666848	0.279511	0.495207	0.201759	1.44509	0.241117	0.525476	0.0235777	0.523878	0.556542
CEACAM5	Carcinoembryonic antigen-related cell adhesion molecule 5	A0A024R0K5;P06731-2;P06731;A0A087WYX0;A0A087X013;T2HUW8;M0QX98;M0QXV9;M0R3J1;M0QXR5;P40198-2;P40198-3;P40198	A0A024R0K5;P06731-2;P06731;A0A087WYX0;A0A087X013;T2HUW8	2433700000	9	0	323.31	NaN	NaN	NaN	NaN	NaN	NaN	NaN	NaN	NaN	NaN	6.56388	NaN	NaN	NaN	NaN	NaN	NaN	NaN	NaN	NaN	NaN	NaN	NaN	6.97403	4.31436	NaN	NaN	NaN	NaN	NaN	NaN	NaN	NaN	3.97624	NaN	NaN	NaN	NaN	NaN	NaN	NaN	NaN
hCG_1994888;DNAJC25	Guanine nucleotide-binding protein subunit gamma;DnaJ homolog subfamily C member 25	A0A024R161;Q9H1X3-3;F2Z3D1;J3QR79	A0A024R161;Q9H1X3-3	1380300000	4	0	68.212	NaN	3.39967	NaN	NaN	2.59545	1.8347	NaN	0.819266	NaN	NaN	1.25264	1.94731	NaN	2.62389	1.13062	NaN	NaN	NaN	NaN	NaN	NaN	1.69933	1.84327	1.71876	NaN	NaN	NaN	NaN	NaN	NaN	NaN	2.71871	-1.99428	0.675097	NaN	2.03298	NaN	2.45878	NaN	NaN	1.96196	-0.173
NRP2	Neuropilin-2	A0A024R412;A0A024R3W6;Q7LBX6;X5D2Q8;O60462-6;O60462-4;O60462-5;O60462-2;O60462-3;O60462	A0A024R412;A0A024R3W6;Q7LBX6;X5D2Q8;O60462-6;O60462-4;O60462-5;O60462-2;O60462-3;O60462	46745000	2	0.0073099	4.2604	NaN	NaN	NaN	NaN	NaN	NaN	NaN	NaN	NaN	NaN	NaN	NaN	NaN	NaN	NaN	NaN	NaN	NaN	NaN	NaN	NaN	NaN	NaN	NaN	NaN	NaN	NaN	NaN	NaN	NaN	NaN	NaN	NaN	NaN	NaN	NaN	NaN	NaN	NaN	NaN	NaN	NaN
HDLBP	Vigilin	A0A024R4E5;Q00341;Q00341-2;H0Y394;H7C0A4;H7BZC3;C9JIZ1;C9J5E5;H7C2D1;C9JZI8;C9JHS7;C9JHZ8;C9JES8;C9JT62;C9JK79;C9JBS3;C9JEJ8;A0A0E3D6N3;C9JHN6;C9JQ82;C9JMQ6;H7C3D0;C9JHS9;C9J739	A0A024R4E5;Q00341;Q00341-2;H0Y394	42526000000	77	0	323.31	0.629054	-0.966283	-0.0194884	0.353174	0.0748513	-0.392317	0.770855	-0.114767	0.587294	0.534558	0.701764	0.744028	0.0479647	0.410774	0.402321	0.241322	-0.159242	0.945221	0.163381	0.139522	0.15109	0.666782	0.686313	0.735067	0.13519	1.21662	-0.0106367	0.301764	0.322325	0.523712	0.78839	1.04171	0.764396	0.361917	-0.748375	0.516182	-0.13606	0.19904	0.154426	-0.0556121	-0.608241	0.186886
CLN5	Ceroid-lipofuscinosis neuronal protein 5	A0A024R644;O75503;A0A087WZY0	A0A024R644;O75503;A0A087WZY0	530400000	4	0.0069181	4.8595	1.54835	3.34204	NaN	2.32568	NaN	NaN	NaN	0.563774	NaN	1.87371	NaN	NaN	NaN	0.788689	NaN	NaN	NaN	NaN	-0.349592	NaN	NaN	NaN	NaN	NaN	NaN	NaN	NaN	NaN	NaN	NaN	NaN	NaN	NaN	NaN	NaN	NaN	0.875857	1.60792	NaN	-3.85121	NaN	NaN
SERPINA1		A0A024R6I7;A0A0G2JRN3;G3V544;G3V5R8;G3V387;A0A0B4J278	A0A024R6I7;A0A0G2JRN3	176280000	40	0	323.31	NaN	NaN	NaN	NaN	NaN	NaN	NaN	NaN	NaN	NaN	NaN	NaN	NaN	NaN	NaN	NaN	NaN	NaN	NaN	NaN	NaN	NaN	NaN	NaN	NaN	NaN	NaN	NaN	NaN	NaN	NaN	NaN	NaN	NaN	NaN	NaN	NaN	NaN	NaN	NaN	NaN	NaN
CES2	Carboxylic ester hydrolase;Cocaine esterase	A0A024R6X1;O00748;O00748-2;J3QSC0	A0A024R6X1;O00748;O00748-2;J3QSC0	50679000	4	0.0082753	3.9516	NaN	NaN	NaN	NaN	NaN	NaN	NaN	NaN	NaN	NaN	NaN	NaN	NaN	NaN	NaN	NaN	NaN	NaN	NaN	NaN	NaN	NaN	NaN	NaN	NaN	NaN	NaN	NaN	NaN	NaN	NaN	NaN	NaN	NaN	NaN	NaN	NaN	NaN	NaN	NaN	NaN	NaN
TCEB3	Transcription elongation factor B polypeptide 3	A0A024RAC6;Q14241	A0A024RAC6;Q14241	203610000	9	0	104.68	NaN	NaN	NaN	NaN	NaN	NaN	NaN	NaN	NaN	NaN	NaN	NaN	NaN	NaN	NaN	NaN	NaN	NaN	NaN	NaN	NaN	NaN	NaN	NaN	NaN	NaN	NaN	NaN	NaN	NaN	NaN	NaN	NaN	NaN	NaN	NaN	NaN	NaN	NaN	NaN	NaN	NaN
BAT3;BAG6	Large proline-rich protein BAG6	A0A024RCR6;A0A0G2JK23;P46379-2;P46379;P46379-3;A0A0G2JL47;P46379-5;P46379-4;X6REW1;A0A0G2JJM1;F6S6P2;H0Y710;F6UR09;F6U1F2;F6XTU0;A0A0G2JJR8;F6WML8;F6VEM6;F6X9W3;F6U341;H0Y4L1;F6TC96;H0Y7K4;H0Y759;A0A0G2JJ92;A0A0G2JIB3;A0A0G2JIA9	A0A024RCR6;A0A0G2JK23;P46379-2;P46379;P46379-3;A0A0G2JL47;P46379-5;P46379-4	26080000000	34	0	323.31	-0.204266	0.433779	0.0594799	0.207311	-0.195221	0.172831	0.511341	-0.180403	0.683067	-0.117695	-0.570949	0.326082	-0.708143	-0.0558898	-0.0539454	-0.939377	-0.327228	-0.247442	0.025735	-0.526269	0.258011	-0.24123	0.769182	-0.0352017	-0.122209	0.376021	-0.0666747	0.238766	-0.625551	0.196624	0.326172	-0.347439	0.0199308	-0.254594	-0.559834	-0.164271	-0.0968015	0.736725	0.449434	-0.0340749	-0.23131	-0.421156
LOC113230	Uncharacterized protein LOC113230	A0A044PY82;Q96FF7	A0A044PY82;Q96FF7	64000000	4	0	53.906	NaN	NaN	NaN	NaN	NaN	NaN	NaN	NaN	NaN	NaN	NaN	NaN	NaN	NaN	NaN	NaN	NaN	NaN	NaN	NaN	NaN	NaN	NaN	NaN	NaN	NaN	NaN	NaN	NaN	NaN	NaN	NaN	NaN	NaN	NaN	NaN	NaN	NaN	NaN	NaN	NaN	NaN
VGLL4	Transcription cofactor vestigial-like protein 4	A0A075B6E4;A0A0A6YYI5;G5E9M7;E7EQU6;E7EWF5;G5E9M9;E7ERW0;Q14135-5;Q14135-6;F8W708;F8WBN7;E7EUJ2;A0A096LP98;C9JBN2;C9JX59	A0A075B6E4;A0A0A6YYI5;G5E9M7;E7EQU6;E7EWF5;G5E9M9;E7ERW0;Q14135-5;Q14135-6;F8W708	1404200000	9	0	158.15	-0.420078	-1.28256	0.0659138	-0.22885	-1.26969	-0.941707	-1.17287	-0.675274	-0.469886	-1.09167	-0.210389	-0.734135	-0.492212	-0.439038	-2.04555	-0.0575542	-2.5276	0.0757481	-1.85811	-1.13724	NaN	-0.281906	-0.567545	NaN	-1.2765	-0.289953	NaN	NaN	NaN	NaN	-1.1415	-0.391328	-2.19065	NaN	-0.291486	0.5148	-1.34147	-1.34613	0.886593	-0.92562	-1.43039	-3.60028
IGLV4-69		A0A075B6H9	A0A075B6H9	70307000	2	0.008968	3.6639	NaN	NaN	NaN	NaN	NaN	NaN	NaN	NaN	NaN	NaN	NaN	NaN	NaN	NaN	NaN	NaN	NaN	NaN	NaN	NaN	NaN	NaN	NaN	NaN	NaN	NaN	NaN	NaN	NaN	NaN	NaN	NaN	NaN	NaN	NaN	NaN	NaN	NaN	NaN	NaN	NaN	NaN
IGLV8-61		A0A075B6I0	A0A075B6I0	1659000000	4	0.00018119	32.201	NaN	-3.17424	4.11449	1.48904	NaN	NaN	2.83043	NaN	3.77505	4.70406	NaN	NaN	NaN	3.71439	NaN	NaN	NaN	NaN	3.82333	NaN	NaN	-2.72602	NaN	-3.46364	NaN	NaN	NaN	NaN	NaN	NaN	NaN	NaN	0.326751	NaN	NaN	NaN	NaN	3.11641	-3.44248	-3.49678	NaN	NaN
IGLV1-47		A0A075B6I8	A0A075B6I8	514490000	3	0.0020964	10.62	NaN	NaN	NaN	NaN	NaN	NaN	NaN	NaN	NaN	NaN	NaN	NaN	NaN	NaN	NaN	NaN	NaN	NaN	NaN	NaN	NaN	NaN	NaN	NaN	NaN	NaN	NaN	NaN	NaN	NaN	NaN	NaN	NaN	NaN	-1.97795	NaN	NaN	NaN	NaN	NaN	NaN	NaN
IGLV1-40		A0A075B6J0	A0A075B6J0	124660000	3	0	114.25	NaN	NaN	NaN	NaN	NaN	NaN	NaN	NaN	NaN	NaN	NaN	NaN	NaN	NaN	NaN	NaN	NaN	NaN	NaN	NaN	NaN	NaN	NaN	NaN	NaN	NaN	NaN	NaN	NaN	NaN	NaN	NaN	NaN	NaN	NaN	NaN	NaN	NaN	NaN	NaN	NaN	NaN
IGLV3-21		A0A075B6J7;P01720	A0A075B6J7	8121600000	4	0	323.31	NaN	-3.86953	NaN	NaN	4.63047	5.55341	6.59311	NaN	NaN	5.28445	NaN	6.74795	NaN	-2.99388	NaN	-2.8932	-2.33365	NaN	NaN	NaN	NaN	6.36005	NaN	-3.20776	5.76973	NaN	NaN	NaN	-1.78906	NaN	NaN	NaN	-1.71348	NaN	9.74372	6.12341	NaN	4.51576	NaN	NaN	2.55309	-3.36075
IGLV3-19		A0A075B6J8	A0A075B6J8	1901000000	5	0	76.645	NaN	NaN	NaN	NaN	NaN	NaN	NaN	NaN	NaN	NaN	NaN	NaN	5.24857	NaN	1.97727	NaN	NaN	NaN	NaN	NaN	NaN	NaN	NaN	NaN	NaN	NaN	NaN	NaN	NaN	NaN	NaN	NaN	NaN	NaN	NaN	NaN	NaN	NaN	NaN	NaN	NaN	NaN
IGLV2-18		A0A075B6J9	A0A075B6J9	295200000	3	0.00036082	31.587	NaN	NaN	NaN	NaN	NaN	NaN	NaN	NaN	NaN	NaN	NaN	NaN	NaN	NaN	NaN	NaN	NaN	NaN	NaN	NaN	NaN	NaN	NaN	NaN	NaN	NaN	NaN	NaN	NaN	NaN	NaN	NaN	NaN	NaN	NaN	NaN	NaN	NaN	NaN	NaN	NaN	NaN
IGLV3-16		A0A075B6K0;A0A075B6J4	A0A075B6K0	383430000	3	0.0018127	11.445	NaN	NaN	NaN	NaN	NaN	NaN	NaN	NaN	NaN	NaN	NaN	NaN	NaN	NaN	NaN	NaN	NaN	NaN	NaN	NaN	NaN	NaN	NaN	NaN	NaN	NaN	NaN	NaN	NaN	NaN	NaN	NaN	NaN	NaN	NaN	NaN	NaN	NaN	NaN	NaN	NaN	NaN
IGLV3-10		A0A075B6K4	A0A075B6K4	390810000	5	0.0030194	7.6174	NaN	NaN	NaN	NaN	NaN	NaN	-2.80466	NaN	NaN	NaN	NaN	NaN	NaN	NaN	NaN	NaN	NaN	NaN	NaN	NaN	NaN	NaN	NaN	NaN	NaN	NaN	NaN	NaN	NaN	NaN	NaN	NaN	NaN	NaN	NaN	NaN	NaN	NaN	NaN	NaN	NaN	NaN
IGLC2;IGLC6	Ig lambda-2 chain C regions;Ig lambda-6 chain C region	A0A075B6K9;P0CG05;P0CF74	A0A075B6K9;P0CG05;P0CF74	12147000000	11	0	191.76	NaN	NaN	2.62816	NaN	NaN	NaN	NaN	NaN	NaN	NaN	NaN	NaN	3.75639	NaN	1.23946	NaN	NaN	NaN	NaN	NaN	NaN	NaN	NaN	NaN	NaN	NaN	NaN	NaN	NaN	NaN	NaN	NaN	NaN	NaN	NaN	NaN	NaN	NaN	-3.56636	NaN	NaN	NaN
IGLC3	Ig lambda-3 chain C regions	A0A075B6L0;P0CG06	A0A075B6L0;P0CG06	95442000	11	0	51.065	NaN	NaN	NaN	NaN	NaN	NaN	NaN	NaN	NaN	NaN	NaN	NaN	NaN	NaN	NaN	NaN	NaN	NaN	NaN	NaN	NaN	NaN	NaN	NaN	NaN	NaN	NaN	NaN	NaN	NaN	NaN	NaN	NaN	NaN	NaN	NaN	NaN	NaN	NaN	NaN	NaN	NaN
IGHA2		A0A075B6N7	A0A075B6N7	6407600000	22	0	252.38	NaN	NaN	NaN	NaN	NaN	NaN	NaN	NaN	NaN	NaN	NaN	NaN	NaN	NaN	NaN	NaN	NaN	NaN	NaN	NaN	1.96578	NaN	NaN	NaN	NaN	NaN	NaN	NaN	NaN	NaN	NaN	NaN	3.92873	NaN	NaN	NaN	NaN	NaN	NaN	NaN	NaN	NaN
NDUFAF6	NADH dehydrogenase (ubiquinone) complex I, assembly factor 6	A0A075B6P0;Q330K2-2;Q330K2;E5RFN5;E5RGD6	A0A075B6P0;Q330K2-2;Q330K2	390470000	5	0.0018119	11.429	-0.215244	-0.889318	NaN	NaN	NaN	NaN	NaN	NaN	NaN	NaN	-3.12558	-3.12539	-0.00173014	NaN	NaN	NaN	NaN	NaN	NaN	NaN	NaN	NaN	NaN	NaN	NaN	NaN	NaN	NaN	NaN	NaN	NaN	NaN	NaN	NaN	NaN	NaN	-1.01371	0.618916	NaN	NaN	NaN	NaN
TRBC2;TRBV28;TRBV25-1;TRBC1	T-cell receptor beta-1 chain C region;T-cell receptor beta-2 chain C region	A0A075B6S1;A0A0G2JN66;A0A087WZV8;A0A087WYM9;A0A0G2JPF7;A0A0G2JM62;A0A087X076;A0A0G2JMB4;A0A0G2JMA8;A0A087WZ08;A0A0G2JN94;A0A0G2JP24;A0A0G2JML5;A0A087WYC3;A0A0G2JMG7;A0A087WXP6;A0A0G2JNG9;A0A087X144;P01850;A0A5B9	A0A075B6S1;A0A0G2JN66;A0A087WZV8;A0A087WYM9;A0A0G2JPF7;A0A0G2JM62;A0A087X076;A0A0G2JMB4;A0A0G2JMA8;A0A087WZ08;A0A0G2JN94;A0A0G2JP24;A0A0G2JML5;A0A087WYC3;A0A0G2JMG7;A0A087WXP6;A0A0G2JNG9;A0A087X144;P01850;A0A5B9	43142000	3	0	89.741	NaN	NaN	NaN	NaN	NaN	NaN	NaN	NaN	NaN	NaN	NaN	NaN	NaN	NaN	NaN	NaN	NaN	NaN	NaN	NaN	NaN	NaN	NaN	NaN	NaN	NaN	NaN	NaN	NaN	NaN	NaN	NaN	NaN	NaN	NaN	NaN	NaN	NaN	NaN	NaN	NaN	NaN
IGKV2-30;IGKV2D-30	Ig kappa chain V-II region RPMI 6410	A0A075B6S3;P06310;A0A075B6S6	A0A075B6S3;P06310;A0A075B6S6	1322000000	6	0	115.45	NaN	NaN	NaN	NaN	NaN	NaN	NaN	NaN	NaN	NaN	NaN	NaN	NaN	NaN	NaN	NaN	NaN	NaN	NaN	NaN	NaN	NaN	NaN	NaN	NaN	NaN	NaN	NaN	NaN	NaN	NaN	NaN	NaN	NaN	NaN	NaN	NaN	NaN	NaN	NaN	NaN	NaN
KBTBD4	Kelch repeat and BTB domain-containing protein 4	A0A075B6T4;Q9NVX7;Q9NVX7-2;E9PL18;E9PQ38	A0A075B6T4;Q9NVX7;Q9NVX7-2;E9PL18;E9PQ38	27615000	2	0.0011175	16.147	NaN	NaN	NaN	NaN	NaN	NaN	NaN	NaN	NaN	NaN	NaN	NaN	NaN	NaN	NaN	NaN	NaN	NaN	NaN	NaN	NaN	NaN	NaN	NaN	NaN	NaN	NaN	NaN	NaN	NaN	NaN	NaN	NaN	NaN	NaN	NaN	NaN	NaN	NaN	NaN	NaN	NaN
PECAM1	Platelet endothelial cell adhesion molecule	A0A075B738;P16284-3;P16284-2;P16284-6;P16284;P16284-5;P16284-4;A0A075B727;A0A075B728;A0A075B737	A0A075B738;P16284-3;P16284-2;P16284-6;P16284;P16284-5;P16284-4	450460000	9	0	34.747	NaN	NaN	NaN	NaN	NaN	NaN	NaN	NaN	NaN	NaN	NaN	NaN	NaN	4.64051	NaN	NaN	NaN	NaN	NaN	NaN	NaN	NaN	NaN	NaN	NaN	NaN	NaN	NaN	NaN	NaN	NaN	NaN	NaN	NaN	NaN	NaN	NaN	NaN	NaN	NaN	NaN	NaN
MRPS21	28S ribosomal protein S21, mitochondrial	A0A075B746;P82921	A0A075B746;P82921	194200000	4	0.0003387	22.876	NaN	NaN	NaN	NaN	NaN	NaN	NaN	NaN	NaN	NaN	NaN	NaN	NaN	NaN	NaN	NaN	NaN	NaN	NaN	NaN	NaN	NaN	NaN	NaN	NaN	NaN	NaN	NaN	NaN	NaN	NaN	NaN	NaN	NaN	NaN	NaN	NaN	NaN	NaN	NaN	NaN	NaN
PEX12	Peroxisome assembly protein 12	A0A075B773;O00623;K7ELY8	A0A075B773;O00623;K7ELY8	102110000	4	0.0022422	10.481	NaN	NaN	NaN	NaN	NaN	NaN	NaN	NaN	NaN	NaN	NaN	NaN	NaN	NaN	NaN	NaN	NaN	NaN	NaN	NaN	NaN	NaN	NaN	NaN	NaN	NaN	NaN	NaN	NaN	NaN	NaN	NaN	NaN	NaN	NaN	NaN	NaN	NaN	NaN	NaN	NaN	NaN
IGHV3OR16-12		A0A075B7B8	A0A075B7B8	857450000	2	0	38.447	NaN	NaN	NaN	NaN	NaN	NaN	NaN	NaN	NaN	NaN	NaN	NaN	NaN	NaN	NaN	NaN	NaN	NaN	NaN	NaN	NaN	NaN	NaN	NaN	NaN	NaN	NaN	NaN	NaN	NaN	NaN	NaN	NaN	NaN	NaN	NaN	NaN	NaN	NaN	NaN	NaN	NaN
POM121C	Nuclear envelope pore membrane protein POM 121C	A0A075B7F8;A8CG34;A0A087WY75;A8CG34-2;C9JFL1;A6NF01;A8MY32;C9JER0;C9J370;Q6PJE2-5;Q6PJE2	A0A075B7F8;A8CG34;A0A087WY75;A8CG34-2	1173400000	12	0	85.336	NaN	NaN	-1.43563	0.529177	-0.415218	-0.52657	NaN	NaN	NaN	-0.302524	-1.02411	-0.63171	-0.413377	-0.863463	0.475736	-0.125122	-0.383939	NaN	-1.48161	-0.233888	NaN	NaN	NaN	NaN	NaN	NaN	1.44418	NaN	NaN	NaN	NaN	NaN	NaN	NaN	0.0183081	-0.217727	NaN	NaN	0.956264	0.501627	1.32341	-2.52379
BCL2L12	Bcl-2-like protein 12	A0A087WSV0;Q9HB09;M0R1Z8;M0QZM6;I6LJZ9;I6LJZ7;Q9HB09-3;I6LK00	A0A087WSV0;Q9HB09;M0R1Z8;M0QZM6;I6LJZ9;I6LJZ7;Q9HB09-3	155590000	6	0.0038184	6.8193	NaN	NaN	NaN	NaN	NaN	NaN	NaN	NaN	NaN	NaN	NaN	NaN	NaN	NaN	NaN	NaN	NaN	NaN	NaN	NaN	NaN	NaN	NaN	NaN	NaN	NaN	NaN	NaN	NaN	NaN	NaN	NaN	NaN	NaN	NaN	NaN	NaN	NaN	NaN	NaN	NaN	NaN
CPB2	Carboxypeptidase B2	A0A087WSY5;Q96IY4;Q96IY4-2	A0A087WSY5;Q96IY4;Q96IY4-2	89812000	7	0	45.625	NaN	NaN	NaN	NaN	NaN	NaN	NaN	NaN	NaN	NaN	NaN	NaN	NaN	NaN	NaN	NaN	NaN	NaN	NaN	NaN	NaN	NaN	NaN	NaN	NaN	NaN	NaN	NaN	NaN	NaN	NaN	NaN	NaN	NaN	NaN	NaN	NaN	NaN	NaN	NaN	NaN	NaN
KIAA1191	Putative monooxygenase p33MONOX	A0A087WT18;Q96A73-2;Q96A73;Q96A73-3;D6RAJ7	A0A087WT18;Q96A73-2;Q96A73	133610000	7	0.0028986	8.1344	NaN	NaN	NaN	NaN	NaN	NaN	NaN	NaN	NaN	NaN	NaN	NaN	NaN	NaN	NaN	NaN	NaN	NaN	NaN	NaN	NaN	NaN	NaN	NaN	NaN	NaN	NaN	NaN	NaN	NaN	NaN	NaN	NaN	NaN	NaN	NaN	NaN	NaN	NaN	NaN	NaN	NaN
DCAF13	DDB1- and CUL4-associated factor 13	A0A087WT20;Q9NV06;B3KME9;E5RHM4;A0A087X1F8;Q9NV06-2	A0A087WT20;Q9NV06;B3KME9	2347500000	17	0	207.45	-1.23106	-1.94651	-1.07121	-1.5206	NaN	-1.52456	-0.138945	-0.663846	-1.80876	-2.11856	-1.12141	-0.823423	-0.655535	-2.67381	-1.31377	-2.08396	-1.22219	-0.421802	-0.5757	NaN	NaN	NaN	NaN	NaN	NaN	NaN	NaN	NaN	NaN	NaN	NaN	NaN	NaN	NaN	NaN	0.0412983	-1.45612	-1.77172	-1.57604	-0.277985	NaN	-1.65677
JMJD4	JmjC domain-containing protein 4	A0A087WT84;Q9H9V9-2;Q9H9V9	A0A087WT84;Q9H9V9-2;Q9H9V9	130650000	6	0.00034258	24.128	NaN	NaN	NaN	NaN	NaN	NaN	NaN	NaN	NaN	NaN	NaN	NaN	NaN	NaN	NaN	NaN	NaN	NaN	NaN	NaN	NaN	NaN	NaN	NaN	NaN	NaN	NaN	NaN	NaN	NaN	NaN	NaN	NaN	NaN	NaN	NaN	NaN	NaN	NaN	NaN	NaN	NaN
COL1A2	Collagen alpha-2(I) chain	A0A087WTA8;P08123	A0A087WTA8;P08123	2240500000000	53	0	323.31	4.64823	5.07456	4.21864	4.29738	5.81766	4.44131	6.74603	6.92951	5.41938	6.39411	4.30093	6.21711	5.88888	4.69791	4.59712	6.13614	8.91267	4.47856	6.94631	6.56347	6.39581	6.80404	5.67935	9.48583	5.55077	6.53176	3.21504	6.94347	7.29708	6.28613	6.22983	7.24822	5.41655	5.21154	6.86832	5.38636	5.15057	4.8743	6.41107	7.41984	5.14831	9.98661
LENG8	Leukocyte receptor cluster member 8	A0A087WTE7;C9JMY0;A0A087WUE4;Q96PV6;Q96PV6-2;A0A0G2JNN3;B0VJY8;A0A0G2JPW6;E7EWC7;C9J1N5;A0A0G2JN70;Q96PV6-3	A0A087WTE7;C9JMY0;A0A087WUE4;Q96PV6;Q96PV6-2;A0A0G2JNN3	300370000	8	0.001237	13.222	NaN	NaN	NaN	NaN	NaN	NaN	NaN	NaN	NaN	NaN	NaN	NaN	NaN	NaN	NaN	NaN	NaN	NaN	NaN	NaN	NaN	NaN	NaN	NaN	NaN	NaN	NaN	NaN	NaN	NaN	NaN	NaN	NaN	NaN	NaN	NaN	NaN	NaN	NaN	NaN	NaN	NaN
CYP2A6;CYP2A13	Cytochrome P450 2A6;Cytochrome P450 2A13	A0A087WTI7;P11509;Q16696	A0A087WTI7;P11509;Q16696	546740000	13	0	47.001	NaN	NaN	NaN	NaN	NaN	NaN	NaN	NaN	NaN	NaN	NaN	NaN	3.29025	NaN	NaN	NaN	NaN	NaN	NaN	NaN	NaN	NaN	NaN	NaN	NaN	NaN	NaN	NaN	NaN	NaN	NaN	NaN	NaN	NaN	NaN	NaN	NaN	NaN	NaN	NaN	NaN	NaN
ALMS1	Alstrom syndrome protein 1	A0A087WTU9;A0A087WZY3;Q8TCU4;A0A087WV20;Q8TCU4-3;Q8TCU4-2;H7C1D9	A0A087WTU9;A0A087WZY3;Q8TCU4;A0A087WV20;Q8TCU4-3;Q8TCU4-2	1281900000	10	0.0088784	3.7937	NaN	NaN	NaN	NaN	NaN	NaN	NaN	NaN	NaN	NaN	NaN	NaN	0.641334	NaN	NaN	NaN	NaN	NaN	NaN	NaN	NaN	NaN	NaN	NaN	NaN	NaN	NaN	NaN	NaN	NaN	NaN	NaN	NaN	NaN	NaN	NaN	NaN	NaN	NaN	NaN	NaN	NaN
UHRF1	E3 ubiquitin-protein ligase UHRF1	A0A087WTW0;A0A087WVR3;Q96T88;Q96T88-2;A0A087WWG9	A0A087WTW0;A0A087WVR3;Q96T88;Q96T88-2;A0A087WWG9	3133500000	18	0	223.21	-0.617487	-2.94463	-1.75211	-1.72312	-0.418136	-0.61504	-0.886589	-2.17562	-1.47778	-1.34369	-1.11203	-0.492109	-0.55454	-0.758815	-0.591009	-1.22879	0.110635	-2.20125	-1.68784	-1.53546	NaN	-0.793605	-2.28821	-1.63106	-2.19065	-1.77243	-1.53933	NaN	-1.8531	-2.16556	-1.13514	-1.36854	-0.928958	-0.87633	-2.07156	0.0695881	-0.0659858	-2.50185	-0.0915306	-1.07676	-0.693409	-0.755315
SLC39A7	Zinc transporter SLC39A7	A0A087WTX2;Q92504	A0A087WTX2;Q92504	880090000	1	0	74.438	NaN	NaN	NaN	NaN	NaN	NaN	NaN	NaN	NaN	NaN	NaN	-2.3204	-0.572211	NaN	1.06882	NaN	NaN	NaN	NaN	NaN	NaN	NaN	NaN	NaN	NaN	NaN	NaN	NaN	NaN	NaN	NaN	NaN	NaN	NaN	NaN	NaN	NaN	NaN	NaN	NaN	NaN	NaN
IGKC	Ig kappa chain C region	A0A087WTX5;A0A087X1V9;P01834;A0A075B6H6;A0A0C4DH73;A0A0B4J2E7	A0A087WTX5;A0A087X1V9;P01834;A0A075B6H6	1201600000	15	0	55.08	NaN	NaN	3.0373	NaN	NaN	NaN	NaN	NaN	3.97685	NaN	NaN	NaN	NaN	NaN	NaN	NaN	NaN	NaN	NaN	NaN	NaN	NaN	NaN	NaN	NaN	NaN	NaN	NaN	NaN	NaN	NaN	-2.60602	3.07911	NaN	-1.18599	1.85272	NaN	NaN	5.50701	NaN	NaN	NaN
MRFAP1;MRFAP1L1	MORF4 family-associated protein 1;MORF4 family-associated protein 1-like 1	A0A087WTY9;Q9Y605;Q96HT8	A0A087WTY9;Q9Y605;Q96HT8	26685000	2	0	85.045	NaN	NaN	NaN	NaN	NaN	NaN	NaN	NaN	NaN	NaN	NaN	NaN	NaN	NaN	NaN	NaN	NaN	NaN	NaN	NaN	NaN	NaN	NaN	NaN	NaN	NaN	NaN	NaN	NaN	NaN	NaN	NaN	NaN	NaN	NaN	NaN	NaN	NaN	NaN	NaN	NaN	NaN
ERGIC2	Endoplasmic reticulum-Golgi intermediate compartment protein 2	A0A087WU02;Q96RQ1;H0YI50;H0YI58;F8VPA6;F8W0R1;F8VR88;F8VUZ2;H0YHS0	A0A087WU02;Q96RQ1;H0YI50;H0YI58;F8VPA6	1175000000	8	0	50.739	0.318038	NaN	NaN	-0.82603	NaN	-0.137372	-2.40638	-0.370276	0.485984	-0.925924	0.728933	-0.144829	-0.586981	-0.171975	0.348868	NaN	0.0805455	NaN	NaN	NaN	NaN	-2.80277	0.557242	-0.870266	NaN	-0.525167	NaN	-0.0113525	NaN	-0.882995	NaN	0.812663	0.0468168	0.948029	NaN	1.42802	0.639287	NaN	NaN	0.285337	NaN	1.17579
MINOS1;MINOS1-NBL1	MICOS complex subunit MIC10	A0A087WU07;Q5TGZ0;R4GNA1;Q5TGZ0-2;R4GMM1;R4GMY4	A0A087WU07;Q5TGZ0;R4GNA1;Q5TGZ0-2	1996300000	3	0	219.51	NaN	NaN	-0.252537	-0.1333	NaN	NaN	NaN	NaN	NaN	NaN	NaN	NaN	NaN	NaN	0.5961	NaN	NaN	NaN	NaN	NaN	NaN	NaN	NaN	NaN	NaN	NaN	NaN	NaN	NaN	NaN	NaN	NaN	NaN	NaN	NaN	NaN	NaN	NaN	1.05916	2.40042	NaN	NaN
MAGT1	Magnesium transporter protein 1	A0A087WU53;Q9H0U3;Q9H0U3-2	A0A087WU53;Q9H0U3	5901100000	7	0	152.45	0.442614	0.557922	0.740842	2.46618	NaN	2.17788	2.81421	0.866252	2.56927	1.37793	0.993695	2.74178	1.66873	2.13822	2.87292	0.162557	1.81066	-2.15254	0.73286	0.170962	0.843785	1.58923	2.52127	1.85528	1.25381	2.69881	1.85209	1.2345	1.05164	1.9005	2.01392	2.51227	0.222364	2.31315	0.496448	1.85048	-0.0114957	1.05038	-2.96706	1.20536	NaN	-0.57918
IGHV3-49		A0A087WU91;A0A0A0MS15	A0A087WU91;A0A0A0MS15	281000000	5	0.0041952	6.2685	NaN	NaN	NaN	NaN	NaN	NaN	-2.67729	NaN	NaN	6.35603	NaN	NaN	NaN	NaN	NaN	NaN	NaN	NaN	NaN	NaN	NaN	NaN	NaN	NaN	NaN	NaN	NaN	NaN	NaN	NaN	NaN	NaN	NaN	NaN	NaN	NaN	NaN	NaN	NaN	NaN	NaN	NaN
UBXN8	UBX domain-containing protein 8	A0A087WUA4;A0A087WV67;A0A087WT23;O00124-2;O00124-3;O00124	A0A087WUA4;A0A087WV67;A0A087WT23;O00124-2;O00124-3;O00124	7141900	1	0.0025193	9.7675	NaN	NaN	NaN	NaN	NaN	NaN	NaN	NaN	NaN	NaN	NaN	NaN	NaN	NaN	NaN	NaN	NaN	NaN	NaN	NaN	NaN	NaN	NaN	NaN	NaN	NaN	NaN	NaN	NaN	NaN	NaN	NaN	NaN	NaN	NaN	NaN	NaN	NaN	NaN	NaN	NaN	NaN
CTNNBL1	Beta-catenin-like protein 1	A0A087WUB9;Q8WYA6-4;Q8WYA6;Q8WYA6-3;Q8WYA6-2;A2A2P1	A0A087WUB9;Q8WYA6-4;Q8WYA6;Q8WYA6-3;Q8WYA6-2	6772400000	24	0	323.31	-0.871449	-1.88834	-1.2486	-1.09579	-1.1505	-0.82171	-1.13488	-0.956726	-0.446045	-1.0031	-0.673104	-1.06509	-0.409038	-1.04068	-0.787432	-0.344488	-0.882134	-0.366588	-0.391108	-0.737514	-1.88819	-0.678072	NaN	-1.38101	-0.740884	-2.40086	-0.387142	-0.753605	-0.676899	-1.19862	-0.798341	-1.70004	-0.198368	0.0754744	-0.839153	-0.589859	-0.911423	-0.29537	0.468491	-1.23346	-0.740366	-1.33731
SPCS2	Signal peptidase complex subunit 2	A0A087WUC6;Q15005;E9PL01;E9PI68;E9PRB9;H0YE04	A0A087WUC6;Q15005;E9PL01;E9PI68;E9PRB9	16337000000	14	0	323.31	-0.531968	-1.06557	-1.1671	-0.255199	0.222364	-0.933497	0.013742	0.320973	0.0507714	0.0202966	0.103519	1.30965	0.327186	1.23596	0.556308	-0.535356	0.537068	0.104884	-0.853197	-0.0773797	-0.261471	0.0979342	0.100128	-0.0672257	0.513564	0.184228	-0.933724	-0.024036	-0.182438	0.350762	-0.252416	0.802613	0.680058	0.139125	0.963054	0.592071	-0.8279	-0.42094	-0.481196	-2.3008	-0.32239	-2.31342
ZNF787	Zinc finger protein 787	A0A087WUD1;Q6DD87	A0A087WUD1;Q6DD87	1357000000	13	0	260.08	0.511403	NaN	NaN	NaN	NaN	-1.27906	NaN	-2.66383	1.38488	NaN	-1.07492	-2.17003	NaN	NaN	NaN	-0.536351	-0.398022	-2.21411	-1.22342	-0.652326	NaN	NaN	-3.14766	NaN	NaN	-1.28724	NaN	NaN	NaN	NaN	NaN	NaN	NaN	NaN	NaN	NaN	-1.4488	NaN	NaN	NaN	NaN	-0.101381
ERCC5	DNA repair protein complementing XP-G cells	A0A087WUH0;P28715;P28715-2	A0A087WUH0;P28715;P28715-2	394090000	8	0.0041806	6.122	NaN	NaN	NaN	NaN	NaN	NaN	NaN	NaN	NaN	NaN	NaN	NaN	NaN	NaN	NaN	NaN	NaN	NaN	NaN	NaN	NaN	NaN	NaN	NaN	NaN	NaN	NaN	NaN	NaN	NaN	NaN	NaN	NaN	NaN	0.23989	NaN	NaN	NaN	NaN	NaN	NaN	NaN
TPSB2;TPSAB1	Tryptase alpha/beta-1	A0A087WUI4;A0A087X1U0;Q15661-2;A0A0C4DGM1;A0A0C4DFZ7;Q9BZJ3;Q9BZJ3-2;P05981	A0A087WUI4;A0A087X1U0;Q15661-2;A0A0C4DGM1	346660000	18	0	45.298	NaN	NaN	NaN	NaN	3.85071	NaN	NaN	NaN	NaN	NaN	NaN	NaN	NaN	NaN	NaN	NaN	NaN	NaN	NaN	NaN	NaN	NaN	NaN	NaN	NaN	NaN	NaN	NaN	NaN	NaN	NaN	NaN	NaN	NaN	NaN	NaN	NaN	NaN	NaN	NaN	3.22877	NaN
HNRNPDL	Heterogeneous nuclear ribonucleoprotein D-like	A0A087WUK2;O14979;O14979-3;O14979-2	A0A087WUK2;O14979;O14979-3;O14979-2	19973000000	25	0	323.31	0.428527	-1.6345	-0.610889	-0.286526	-0.234379	-0.324465	-0.78785	-0.989357	-0.708584	0.0976563	0.00860964	-0.177344	-0.159629	0.520852	-0.444561	0.128566	-0.914029	-0.496922	0.347674	-0.216982	-0.525367	0.38896	-1.17089	-0.458277	-0.704783	-1.86711	-0.639047	-0.472176	-0.944034	-0.480989	-1.36227	-0.856707	-0.111298	-0.0483758	-0.686971	-0.0579701	-1.79652	-0.256648	-0.364348	-6.42487	-0.413486	-3.40381
TKFC;DAK	Bifunctional ATP-dependent dihydroxyacetone kinase/FAD-AMP lyase (cyclizing);ATP-dependent dihydroxyacetone kinase;FAD-AMP lyase (cyclizing)	A0A087WUL0;Q3LXA3;H0YCY6;Q3LXA3-2;E9PJG8;I3L252;E9PQR1	A0A087WUL0;Q3LXA3;H0YCY6;Q3LXA3-2	12350000000	26	0	323.31	1.03845	1.02462	0.644578	1.82072	1.67452	0.849076	0.53621	0.732236	0.270852	1.73173	1.01774	0.0839514	1.40679	0.628653	1.48791	1.6918	0.972082	-2.07619	-0.0727232	0.913162	0.749693	1.55034	1.07719	1.60069	1.3456	-0.166073	1.01197	0.92832	-0.307312	0.848453	0.723182	0.515666	1.01465	2.49386	0.526452	0.307091	1.93242	1.93286	0.260463	0.585886	1.47702	0.302191
SYNJ2BP-COX16;SYNJ2BP	Synaptojanin-2-binding protein	A0A087WUM0;A0A087X1F5;P57105;A0A087WTA2;A0A087WX56	A0A087WUM0;A0A087X1F5;P57105	7656700000	8	0	320.58	-0.156397	3.46712	0.840242	0.335736	0.966855	0.56482	0.973866	-0.153805	0.76545	0.68302	-0.469678	0.732788	-0.542506	-0.490365	0.644939	-0.543496	-0.418136	-2.55364	-0.109829	0.596929	1.92906	-1.17402	0.629702	0.545487	-0.0756011	0.613675	1.34004	-2.50549	-0.217355	-1.26302	0.377482	-0.0727232	-0.531868	0.142433	1.45676	0.18097	1.03549	2.30173	-3.56269	-0.960141	0.843914	0.414095
GPX1	Glutathione peroxidase;Glutathione peroxidase 1	A0A087WUQ6;P07203;P07203-2	A0A087WUQ6;P07203	25639000000	17	0	323.31	0.684619	2.09795	2.29988	1.9468	1.27331	1.3609	0.978861	1.89948	0.845106	2.12123	1.51626	1.46295	1.83167	0.908957	1.41235	1.2345	0.938569	1.36027	1.13055	1.90066	2.31861	1.75584	2.10061	1.79496	2.0305	1.0528	1.05508	1.06869	0.820234	1.39905	0.83218	2.57089	0.989449	1.74241	1.74647	1.67613	1.36005	0.934428	0.770757	-0.219463	0.89792	1.75185
CLSTN2	Calsyntenin-2	A0A087WUS3;Q9H4D0	A0A087WUS3;Q9H4D0	88264000	4	0.0066594	4.9447	NaN	NaN	NaN	NaN	NaN	NaN	NaN	NaN	NaN	NaN	NaN	NaN	NaN	NaN	NaN	NaN	NaN	NaN	NaN	NaN	NaN	NaN	NaN	NaN	NaN	NaN	NaN	NaN	NaN	NaN	NaN	NaN	NaN	NaN	NaN	NaN	NaN	NaN	NaN	NaN	NaN	NaN
IGHD	Ig delta chain C region	A0A087WUS7;A0A0A0MS09;P01880;P01880-2	A0A087WUS7;A0A0A0MS09;P01880;P01880-2	364100000	6	0	170.2	NaN	NaN	NaN	NaN	NaN	NaN	NaN	NaN	NaN	NaN	NaN	NaN	NaN	NaN	NaN	NaN	NaN	NaN	NaN	NaN	NaN	NaN	NaN	NaN	NaN	NaN	NaN	NaN	NaN	NaN	NaN	NaN	NaN	NaN	NaN	NaN	NaN	NaN	NaN	NaN	NaN	NaN
EIF5B	Eukaryotic translation initiation factor 5B	A0A087WUT6;O60841	A0A087WUT6;O60841	24818000000	59	0	323.31	-1.00641	-1.66812	-2.31898	-0.508936	-0.721241	-0.580531	-0.0557509	-0.852718	-0.546166	-1.41565	-0.879157	-0.957989	-1.05741	-1.65021	-0.570074	-0.0416635	-0.504163	2.17579	-0.623773	0.0597806	-1.19937	-0.260387	-0.954569	-1.20408	-1.88268	-0.250476	-0.779974	-1.68782	-0.490775	-0.512682	-1.42514	-1.2643	-0.558758	-1.32031	-0.440102	-0.626673	-1.53282	-0.427499	-0.739675	-0.0060466	-0.77349	-0.655169
ZFP36L2	Zinc finger protein 36, C3H1 type-like 2	A0A087WUU9;P47974;M0QZ04;M0QY76;M0R0H3;P26651	A0A087WUU9;P47974	540170000	8	0	105.03	NaN	-0.967538	0.169144	NaN	NaN	NaN	NaN	NaN	-0.498353	0.0721794	-0.625364	-0.233643	NaN	0.0887149	NaN	NaN	-3.10119	0.60049	-0.401194	NaN	NaN	0.206479	0.363289	NaN	NaN	NaN	NaN	-1.42433	NaN	-0.882839	-0.748032	NaN	NaN	NaN	-0.429214	-0.272501	NaN	-0.536849	-0.0258793	NaN	NaN	NaN
MYCBP	C-Myc-binding protein	A0A087WV05;Q99417;A0A0D9SEI7	A0A087WV05;Q99417	1343600000	5	0	88.361	NaN	NaN	NaN	NaN	NaN	NaN	NaN	NaN	NaN	NaN	-0.74932	-2.72951	-0.296076	-0.608998	-0.878372	NaN	NaN	NaN	NaN	NaN	NaN	NaN	NaN	NaN	NaN	NaN	NaN	NaN	NaN	NaN	NaN	NaN	NaN	NaN	NaN	NaN	NaN	NaN	NaN	NaN	NaN	NaN
GLMP	Glycosylated lysosomal membrane protein	A0A087WV34;Q8WWB7-2;Q8WWB7;X6R6A3;A0A087X0W3	A0A087WV34;Q8WWB7-2;Q8WWB7;X6R6A3;A0A087X0W3	718220000	2	0	71.027	NaN	2.86902	NaN	NaN	0.773837	NaN	NaN	NaN	NaN	NaN	0.506619	1.1078	NaN	0.680082	NaN	-0.0209111	NaN	NaN	-1.72428	NaN	NaN	0.77475	NaN	NaN	NaN	NaN	NaN	NaN	NaN	NaN	NaN	NaN	NaN	NaN	NaN	2.84228	NaN	1.73899	NaN	NaN	0.613145	NaN
IGHG1	Ig gamma-1 chain C region	A0A087WV47;A0A0G2JNK4;A0A087X010;P01857;A0A0A0MS08;A0A0A0MS07;A0A0B4J1U8	A0A087WV47;A0A0G2JNK4;A0A087X010;P01857;A0A0A0MS08;A0A0A0MS07	470810000	26	0.0011005	14.532	NaN	NaN	NaN	NaN	NaN	NaN	NaN	NaN	NaN	NaN	NaN	NaN	NaN	-2.48458	NaN	NaN	NaN	NaN	NaN	NaN	NaN	NaN	NaN	NaN	NaN	NaN	NaN	NaN	NaN	NaN	NaN	NaN	NaN	NaN	NaN	NaN	NaN	NaN	NaN	NaN	NaN	NaN
MKI67	Antigen KI-67	A0A087WV66;P46013;P46013-2	A0A087WV66;P46013;P46013-2	34323000000	166	0	323.31	-1.85527	-3.47457	-5.00365	-3.8531	-2.77015	-1.7566	-1.02815	-0.411426	-2.81344	-1.51329	-0.750435	-1.92589	-0.447103	-2.08451	-2.43037	-2.80288	-1.1119	-1.84185	-1.09187	-1.61819	-0.921741	-0.624522	-2.23732	-0.766892	-2.26445	-1.2956	-1.65691	-1.4025	-1.74863	0.711133	-0.925544	-1.83863	-1.93832	-3.59765	-2.09987	-2.0223	-0.767061	-2.14633	-0.41511	-0.947704	-2.25927	-0.746055
SMAP2	Stromal membrane-associated protein 2	A0A087WV97;Q8WU79-2;Q8WU79;X6RCC3;Q8WU79-3	A0A087WV97;Q8WU79-2;Q8WU79;X6RCC3;Q8WU79-3	907530000	9	0.0025026	9.3403	-0.936591	0.579361	NaN	1.36971	1.69773	NaN	0.815605	0.857652	NaN	0.0558312	0.521908	0.756965	1.32175	0.916208	NaN	-2.57263	NaN	NaN	-1.22515	NaN	NaN	NaN	NaN	-2.13673	NaN	NaN	NaN	0.578801	NaN	NaN	NaN	NaN	NaN	NaN	NaN	NaN	-2.2673	1.24093	NaN	-1.09133	1.3731	NaN
SELT	Selenoprotein T	A0A087WVA1;P62341;Q6IAK0;F8WBD0	A0A087WVA1;P62341;Q6IAK0	1006600000	4	0	72.19	-0.0581087	0.100206	NaN	-0.645148	NaN	NaN	NaN	NaN	NaN	NaN	-0.598842	-1.01642	NaN	-0.417164	NaN	NaN	NaN	NaN	NaN	NaN	NaN	NaN	NaN	NaN	NaN	NaN	NaN	NaN	NaN	NaN	NaN	NaN	NaN	NaN	NaN	NaN	-0.61438	0.265934	NaN	0.498362	NaN	NaN
TEX2	Testis-expressed sequence 2 protein	A0A087WVA8;Q8IWB9;Q8IWB9-2;J3KRZ8	A0A087WVA8;Q8IWB9;Q8IWB9-2;J3KRZ8	185080000	8	0.0057526	5.3058	NaN	-0.637657	NaN	NaN	NaN	NaN	NaN	NaN	NaN	-1.40196	NaN	-2.85237	NaN	NaN	NaN	NaN	NaN	NaN	NaN	NaN	NaN	NaN	NaN	NaN	NaN	NaN	NaN	NaN	NaN	NaN	NaN	NaN	NaN	NaN	NaN	NaN	NaN	1.23263	NaN	NaN	NaN	NaN
LENG9	Leukocyte receptor cluster member 9	A0A087WVD1;Q96B70	A0A087WVD1;Q96B70	315860000	8	0.0011088	15.188	NaN	NaN	NaN	NaN	1.53287	NaN	NaN	NaN	NaN	NaN	NaN	-0.228726	NaN	NaN	NaN	NaN	NaN	0.29635	NaN	NaN	NaN	NaN	NaN	NaN	NaN	NaN	NaN	NaN	NaN	NaN	NaN	NaN	NaN	NaN	NaN	NaN	NaN	NaN	NaN	NaN	1.75239	NaN
AS3MT	Arsenite methyltransferase	A0A087WVD4;Q9HBK9-2;Q9HBK9	A0A087WVD4;Q9HBK9-2;Q9HBK9	164850000	2	0.0090043	3.7735	NaN	NaN	NaN	NaN	0.348317	NaN	NaN	NaN	NaN	NaN	NaN	NaN	NaN	NaN	NaN	NaN	NaN	NaN	NaN	NaN	NaN	NaN	NaN	NaN	NaN	NaN	NaN	NaN	NaN	NaN	NaN	NaN	NaN	NaN	NaN	NaN	NaN	NaN	NaN	NaN	1.76955	NaN
ITSN2	Intersectin-2	A0A087WVF7;Q9NZM3-2;Q9NZM3;Q9NZM3-4;Q9NZM3-3;E7EPJ2;H7BZD4	A0A087WVF7;Q9NZM3-2;Q9NZM3;Q9NZM3-4;Q9NZM3-3;E7EPJ2	888730000	12	0.0021018	10.842	NaN	NaN	NaN	-0.96547	NaN	NaN	NaN	NaN	NaN	NaN	-0.559051	NaN	NaN	NaN	-1.84498	0.0471148	NaN	NaN	NaN	NaN	NaN	NaN	NaN	NaN	NaN	NaN	NaN	NaN	NaN	NaN	NaN	NaN	NaN	NaN	NaN	NaN	NaN	NaN	NaN	-0.584193	NaN	NaN
CD177	CD177 antigen	A0A087WVM2;Q8N6Q3;A0A087X113;Q8N6Q3-3	A0A087WVM2;Q8N6Q3	417200000	7	0	119.84	NaN	NaN	NaN	NaN	NaN	NaN	NaN	NaN	NaN	NaN	2.16081	NaN	NaN	3.12457	NaN	NaN	NaN	NaN	NaN	NaN	NaN	NaN	NaN	NaN	NaN	NaN	NaN	NaN	NaN	NaN	NaN	NaN	NaN	NaN	NaN	NaN	NaN	NaN	NaN	NaN	NaN	NaN
MTHFD1L	Monofunctional C1-tetrahydrofolate synthase, mitochondrial	A0A087WVM4;B7ZM99;Q6UB35;H0Y327;Q6UB35-2;Q5JYA8;Q5JYA3;Q4VXM0;Q4VXM1;Q4VXV2	A0A087WVM4;B7ZM99;Q6UB35	8129900000	39	0	307.83	-1.10346	-2.47838	-2.32011	-2.41015	-1.84455	-2.45389	-1.34976	-1.17581	-1.75707	-1.85687	-0.418892	-1.99874	-1.1447	0.793107	-2.01489	-2.08464	0.295836	-0.960882	-1.26237	-1.37217	NaN	NaN	NaN	-2.52667	-1.65086	-1.81052	NaN	-0.322043	-0.379621	NaN	-3.72574	NaN	-0.941031	NaN	-0.678342	-0.165944	-0.768756	-2.19897	4.4504	0.557157	-2.67349	-1.05304
CLTC	Clathrin heavy chain;Clathrin heavy chain 1	A0A087WVQ6;Q00610-2;Q00610;J3KS13;K7EJJ5;J3KSQ2;J3KRF5;J3QL20;A0A087WV74;A0A087WXH4;F5H5N6	A0A087WVQ6;Q00610-2;Q00610	602580000000	122	0	323.31	0.526618	-0.66939	-0.596935	0.184507	0.420646	0.0488897	0.461601	0.368514	0.260705	0.340021	1.27463	0.170183	0.181264	0.230398	0.233006	0.129339	0.252913	0.353395	-0.0339339	0.327783	0.306877	-0.3744	-0.185867	0.1778	0.353561	0.220715	0.0119952	0.0918634	0.152388	0.11951	0.302422	-0.176578	-0.0465609	0.13714	0.384829	0.121769	-0.146916	0.359509	0.753434	0.349971	0.168998	0.0543324
MOB2	MOB kinase activator 2	A0A087WVS8;Q70IA6-2;Q70IA6;Q70IA6-3	A0A087WVS8;Q70IA6-2;Q70IA6;Q70IA6-3	314300000	3	0.0078906	3.9812	NaN	NaN	NaN	NaN	NaN	NaN	NaN	NaN	NaN	NaN	NaN	NaN	0.67229	NaN	NaN	NaN	NaN	NaN	NaN	NaN	NaN	NaN	NaN	NaN	NaN	NaN	NaN	NaN	NaN	NaN	NaN	NaN	NaN	NaN	NaN	NaN	NaN	NaN	NaN	NaN	NaN	NaN
IGHG3	Ig gamma-3 chain C region	A0A087WVW2;A0A075B6N8;P01860;A0A0A0MS10	A0A087WVW2;A0A075B6N8;P01860	70110000000	24	0	323.31	6.42093	5.05625	4.75216	2.72719	3.22796	3.60832	4.75594	-1.99673	5.8136	4.61642	5.44832	6.18264	3.90474	4.44665	3.59205	3.42636	6.24901	4.15272	3.07388	4.43182	6.50675	5.23042	6.27459	6.27012	5.49916	3.84241	6.14377	6.38407	5.4311	8.04138	-2.34289	3.7134	4.62611	6.05716	6.02412	5.13949	3.59852	5.26512	8.30604	7.6091	5.33015	6.68628
NFKBIE	NF-kappa-B inhibitor epsilon	A0A087WVX9;O00221;Q7LC14;H0Y4W4	A0A087WVX9;O00221;Q7LC14	744390000	7	0.0028956	8.0759	NaN	0.122821	NaN	NaN	NaN	0.43189	NaN	NaN	-0.793688	0.0118934	-0.0330882	-0.370388	-0.792106	0.271931	NaN	NaN	NaN	NaN	NaN	NaN	NaN	NaN	NaN	-0.761285	NaN	NaN	NaN	NaN	NaN	NaN	NaN	NaN	NaN	-0.6291	-0.632082	0.042026	NaN	-1.86979	NaN	NaN	NaN	-2.7966
RUSC1;DKFZp761A1822	RUN and SH3 domain-containing protein 1	A0A087WW20;Q9BVN2-2;Q9BVN2-3;Q9BVN2;A0A087WYB2;Q68CX2;A0A087WVK5;A0A087WX95;Q9BVN2-4	A0A087WW20;Q9BVN2-2;Q9BVN2-3;Q9BVN2;A0A087WYB2;Q68CX2;A0A087WVK5;A0A087WX95;Q9BVN2-4	124390000	4	0.0012403	13.404	NaN	NaN	NaN	NaN	NaN	NaN	NaN	NaN	NaN	NaN	NaN	NaN	NaN	NaN	NaN	NaN	NaN	NaN	NaN	NaN	NaN	NaN	NaN	NaN	NaN	NaN	NaN	NaN	NaN	NaN	NaN	NaN	NaN	NaN	NaN	NaN	NaN	NaN	NaN	NaN	NaN	NaN
ALOX5AP	Arachidonate 5-lipoxygenase-activating protein	A0A087WW23;P20292	A0A087WW23;P20292	1179300000	4	0.0011143	15.815	NaN	NaN	NaN	NaN	NaN	NaN	NaN	NaN	NaN	NaN	NaN	NaN	NaN	NaN	NaN	NaN	NaN	NaN	NaN	NaN	NaN	NaN	NaN	NaN	NaN	NaN	NaN	NaN	NaN	NaN	NaN	NaN	NaN	NaN	NaN	NaN	NaN	NaN	NaN	NaN	NaN	NaN
SH3GLB1	Endophilin-B1	A0A087WW40;Q9Y371;Q9Y371-2;Q9Y371-3	A0A087WW40;Q9Y371;Q9Y371-2	5675500000	17	0	323.31	-0.324004	0.307805	0.412827	0.824546	0.012359	-0.27858	0.101536	0.898592	0.164286	0.339272	1.87424	2.93291	0.25312	0.807402	0.686499	-0.498659	0.643608	NaN	0.61854	0.238715	-0.154972	-0.00403388	0.194097	0.779695	0.733507	0.986902	-0.208018	0.482613	0.927304	2.19113	-0.429964	0.841611	1.36431	0.182688	0.271322	0.698974	-1.0036	0.264634	0.373701	0.771791	-0.381948	-0.369718
EPT1	Ethanolaminephosphotransferase 1	A0A087WW58;Q9C0D9;C9JAG1	A0A087WW58;Q9C0D9;C9JAG1	284300000	2	0.0011085	15.15	NaN	NaN	NaN	NaN	NaN	NaN	NaN	NaN	NaN	NaN	NaN	NaN	NaN	NaN	NaN	NaN	NaN	NaN	NaN	NaN	NaN	NaN	NaN	NaN	NaN	NaN	NaN	NaN	NaN	NaN	NaN	NaN	NaN	NaN	NaN	NaN	NaN	NaN	NaN	NaN	NaN	NaN
IGHV3-72		A0A087WW89;A0A0B4J1Y9	A0A087WW89;A0A0B4J1Y9	4098700000	8	0	323.31	NaN	1.69166	NaN	NaN	NaN	-2.81586	NaN	NaN	NaN	3.62009	NaN	3.54175	NaN	6.07427	NaN	NaN	NaN	NaN	5.85576	NaN	NaN	6.19548	NaN	NaN	6.26379	NaN	NaN	NaN	NaN	NaN	NaN	NaN	7.06215	NaN	NaN	6.20429	NaN	-2.22597	NaN	NaN	NaN	8.46366
TNXB		A0A087WWA5;REV__Q96CG3	A0A087WWA5	157540000	30	0.00034662	25.499	NaN	NaN	NaN	NaN	NaN	NaN	NaN	NaN	NaN	NaN	NaN	NaN	NaN	NaN	NaN	NaN	NaN	NaN	NaN	NaN	NaN	NaN	NaN	NaN	NaN	NaN	NaN	NaN	NaN	NaN	NaN	NaN	NaN	NaN	NaN	NaN	NaN	NaN	NaN	NaN	NaN	NaN
TAGLN3	Transgelin	A0A087WWB6	A0A087WWB6	3529800000	4	0.0041882	6.2117	-0.306029	-0.356707	NaN	NaN	NaN	-0.510861	-0.661932	-3.07812	-0.557778	-0.731704	NaN	NaN	NaN	NaN	NaN	0.3365	-1.00727	-2.50033	0.0072606	-0.602172	-0.552082	0.0555314	-0.106348	-0.130931	-0.848237	0.192694	0.231075	0.0862776	0.734035	-0.346645	-0.231555	0.595228	-0.233888	-0.156138	-0.373621	1.44426	-2.85927	-2.27823	NaN	NaN	NaN	-0.0313951
SELM	Selenoprotein M	A0A087WWF1;Q8WWX9	A0A087WWF1;Q8WWX9	551300000	3	0	42.13	NaN	2.41773	NaN	NaN	NaN	2.4831	NaN	NaN	NaN	4.48278	3.85052	-2.53107	4.08811	3.53892	-2.78895	NaN	NaN	NaN	NaN	NaN	NaN	NaN	NaN	NaN	NaN	NaN	NaN	NaN	NaN	NaN	NaN	NaN	NaN	NaN	NaN	3.62784	NaN	3.69905	NaN	NaN	NaN	-2.83797
HLA-C		A0A087WWL9	A0A087WWL9	1357200000	18	0	134.74	1.85663	-0.324119	NaN	0.144728	NaN	-1.49636	NaN	1.81198	NaN	-0.576087	NaN	NaN	NaN	3.35875	NaN	-2.41502	-0.924632	NaN	-0.852239	NaN	NaN	NaN	NaN	NaN	NaN	NaN	NaN	NaN	NaN	NaN	NaN	3.05685	NaN	NaN	-2.47989	3.58497	-2.82415	0.0186296	NaN	-0.598842	NaN	-3.6156
MUC1	Mucin-1;Mucin-1 subunit alpha;Mucin-1 subunit beta	A0A087WWM1;A0A0C4DGW3;A0A087X2A4;P15941-4;P15941-3;P15941;P15941-2;A0A087WVJ0;A0A0A0MSH4;P15941-7;P15941-17;P15941-11;P15941-8;B1AVQ7;A0A0A0MRB3;A0A087X0L2;P15941-15;P15941-6;A6ZIE4;A6ZIE3;P15941-12;P15941-16;P15941-9;P15941-10;P15941-13;A0A087X061;A0A087WZZ6;Q7Z536;P15941-5	A0A087WWM1;A0A0C4DGW3;A0A087X2A4;P15941-4;P15941-3;P15941;P15941-2;A0A087WVJ0;A0A0A0MSH4;P15941-7;P15941-17;P15941-11;P15941-8;B1AVQ7;A0A0A0MRB3;A0A087X0L2;P15941-15;P15941-6	9650100000	12	0	311.8	3.7141	2.65681	1.87361	1.3039	4.19728	1.8328	3.70425	3.89948	1.20799	2.15187	2.87461	0.572973	1.55326	2.5992	1.32659	2.27781	2.41442	-2.73608	NaN	1.15998	-1.98561	0.826182	2.09684	0.965108	2.09524	-2.49932	1.43436	NaN	NaN	0.919451	1.20148	-2.02822	0.109359	3.65366	0.764886	3.20769	3.50742	3.34179	0.867621	-3.44557	3.54212	-2.45719
PRODH	Proline dehydrogenase 1, mitochondrial	A0A087WWM6;O43272;E7EQL6;O43272-2;O43272-1	A0A087WWM6;O43272;E7EQL6;O43272-2;O43272-1	866950000	10	0	194.64	NaN	NaN	NaN	0.654467	1.24366	NaN	NaN	-3.09326	NaN	0.718759	-1.46106	-0.622274	NaN	NaN	NaN	-2.47584	-0.459117	NaN	-2.22842	NaN	NaN	NaN	NaN	0.522219	NaN	NaN	NaN	NaN	NaN	NaN	-2.44959	NaN	NaN	NaN	NaN	NaN	NaN	NaN	NaN	-0.35321	-0.0368901	NaN
RBM15	Putative RNA-binding protein 15	A0A087WWP4;Q96T37-4;Q96T37-2;Q96T37-3;Q96T37	A0A087WWP4;Q96T37-4;Q96T37-2;Q96T37-3;Q96T37	5361200000	27	0	323.31	0.187034	-1.84423	-1.81295	-0.624241	-0.89344	-0.101381	-0.683921	-0.88885	-0.565305	-1.11177	-0.961401	-0.903887	-0.202763	-0.932288	-0.498353	-0.535257	-1.14906	-0.533165	-0.374177	-1.0333	-0.879784	-0.470303	-0.0732718	-0.804219	-3.27536	-1.25719	-0.525367	-1.08107	-0.18612	1.35093	-0.76757	-0.964288	-0.167101	-0.790522	0.0676062	-0.502942	-1.93013	-0.46801	-1.09586	0.680868	-0.0323829	-0.785843
PTPRG	Protein-tyrosine-phosphatase;Receptor-type tyrosine-protein phosphatase gamma	A0A087WWP7;A0A087X1P0;P23470-2;P23470	A0A087WWP7;A0A087X1P0;P23470-2;P23470	83592000	5	0.0073461	4.3556	NaN	NaN	NaN	NaN	NaN	NaN	NaN	NaN	NaN	NaN	NaN	NaN	NaN	NaN	NaN	NaN	NaN	NaN	NaN	NaN	NaN	NaN	NaN	NaN	NaN	NaN	NaN	NaN	NaN	NaN	NaN	NaN	NaN	NaN	NaN	NaN	NaN	NaN	NaN	NaN	NaN	NaN
RSBN1	Round spermatid basic protein 1	A0A087WWP8;Q5VWQ0;A0A0C4DGT8;A0A0C4DH79;Q5VWQ0-4	A0A087WWP8;Q5VWQ0;A0A0C4DGT8	341700000	14	0	89.176	NaN	NaN	NaN	NaN	NaN	NaN	NaN	NaN	NaN	NaN	NaN	NaN	NaN	NaN	NaN	-0.206143	NaN	-2.04103	NaN	NaN	NaN	NaN	NaN	NaN	NaN	NaN	NaN	NaN	NaN	NaN	NaN	NaN	NaN	NaN	NaN	NaN	NaN	NaN	NaN	NaN	NaN	NaN
SULF1	Extracellular sulfatase Sulf-1	A0A087WWR8;Q8IWU6	A0A087WWR8;Q8IWU6	147620000	3	0.001239	13.312	NaN	NaN	NaN	NaN	NaN	NaN	NaN	NaN	NaN	NaN	NaN	NaN	NaN	NaN	NaN	NaN	NaN	NaN	NaN	NaN	NaN	NaN	NaN	NaN	NaN	NaN	NaN	NaN	NaN	NaN	NaN	NaN	NaN	NaN	NaN	NaN	NaN	NaN	NaN	NaN	NaN	NaN
THOC1	THO complex subunit 1	A0A087WWS1;Q96FV9;Q96FV9-2;A0A087WY84;R4GMN4;J3KT14;R4GN58;J3KRD7;J3QQZ3	A0A087WWS1;Q96FV9;Q96FV9-2;A0A087WY84	4003000000	27	0	295.25	-1.26694	-0.632919	-1.21002	-0.439676	-1.42889	-0.300651	-2.21952	-1.0309	-0.886355	-1.23481	-2.02892	-2.31223	-0.229957	-0.846955	-0.460376	0.269408	-2.47225	0.215027	-0.332164	0.107757	-0.922578	-0.216113	-1.34733	-0.652785	-2.53012	-1.12234	-0.685178	-0.465922	0.245762	-0.256528	-0.520447	-2.47099	-0.326997	-0.632175	-1.26448	-1.72727	-0.769687	-0.53037	-0.917317	0.504837	-1.20646	-1.09653
CFAP99		A0A087WWY8;D6REC4	A0A087WWY8	1111300000	4	0.00034959	26.776	NaN	NaN	NaN	NaN	NaN	NaN	NaN	NaN	NaN	NaN	NaN	NaN	NaN	NaN	-2.13327	NaN	NaN	NaN	NaN	NaN	NaN	NaN	NaN	NaN	NaN	NaN	NaN	NaN	NaN	NaN	NaN	NaN	NaN	NaN	NaN	NaN	NaN	NaN	NaN	NaN	NaN	NaN
ADD3	Gamma-adducin	A0A087WX08;Q9UEY8-2;Q9UEY8	A0A087WX08;Q9UEY8-2;Q9UEY8	1448800000	14	0	97.413	-1.12684	NaN	NaN	0.294261	NaN	NaN	NaN	NaN	-0.263035	2.42314	0.1786	1.1235	1.00191	0.76393	1.35897	NaN	NaN	NaN	NaN	NaN	0.828383	NaN	NaN	-0.527771	0.812486	NaN	0.698576	NaN	0.603643	-1.72494	NaN	-0.179893	2.25822	NaN	-0.211884	-0.352307	0.72423	NaN	NaN	-2.81799	NaN	NaN
SCAMP1	Secretory carrier-associated membrane protein 1	A0A087WXB0;O15126;A0A087WU14;O15126-2;A0A087WTX8;A0A087WZA6	A0A087WXB0;O15126;A0A087WU14;O15126-2	9460200000	10	0	323.31	0.402855	-0.625177	-1.38471	0.300555	1.18925	0.465122	0.127904	0.787543	NaN	0.0104686	0.859693	-0.0787465	0.0101199	-0.377957	0.0818123	0.254341	-0.250234	-2.01281	-1.98896	0.0507564	-0.550901	-0.420186	0.430742	-0.182311	1.14893	-0.649661	0.646722	-0.0503276	0.027028	NaN	NaN	-0.492417	0.0255294	-0.302524	-0.330673	-0.837782	0.0988918	0.423294	-3.36168	-1.08154	0.731542	-2.49866
NDUFA10	NADH dehydrogenase [ubiquinone] 1 alpha subcomplex subunit 10, mitochondrial	A0A087WXC5;E7ESZ7;O95299;O95299-2;H7C2W5;H7C1Y7;Q8N1B9;C9J6X0	A0A087WXC5;E7ESZ7;O95299;O95299-2	7138900000	17	0	323.31	1.25601	-1.05478	-0.24987	0.48999	-0.394624	0.667286	-0.0791561	-1.20539	-1.12261	-0.293017	0.512308	-0.00805652	-0.341189	0.790609	0.00300396	-0.23952	0.141239	-0.586597	-1.58727	-0.758985	0.47901	0.315558	1.92901	0.583809	0.967532	0.106296	0.410946	1.46897	-0.317883	-2.13202	0.293854	1.1166	1.02559	1.39498	0.145063	-0.237197	-2.81151	0.257149	-0.990519	-1.29513	0.106482	-1.94639
SLC9A7	Sodium/hydrogen exchanger;Sodium/hydrogen exchanger 7	A0A087WXD1;Q96T83	A0A087WXD1;Q96T83	51067000	2	0.00064652	17.577	NaN	NaN	NaN	NaN	NaN	NaN	NaN	NaN	NaN	NaN	NaN	NaN	NaN	NaN	NaN	NaN	NaN	NaN	NaN	NaN	NaN	NaN	NaN	NaN	NaN	NaN	NaN	NaN	NaN	NaN	NaN	NaN	NaN	NaN	NaN	NaN	NaN	NaN	NaN	NaN	NaN	NaN
FCGBP	IgGFc-binding protein	A0A087WXI2;Q9Y6R7;A0A087WUZ2	A0A087WXI2;Q9Y6R7	417040000	13	0.00018116	32.177	NaN	NaN	NaN	NaN	NaN	NaN	NaN	NaN	NaN	NaN	NaN	NaN	NaN	NaN	NaN	NaN	NaN	NaN	0.924618	NaN	NaN	NaN	NaN	NaN	NaN	NaN	NaN	NaN	NaN	NaN	NaN	NaN	NaN	NaN	NaN	NaN	NaN	NaN	NaN	NaN	NaN	NaN
MBTPS1		A0A087WXJ6	A0A087WXJ6	22282000	1	0.0070413	4.7769	NaN	NaN	NaN	NaN	NaN	NaN	NaN	NaN	NaN	NaN	NaN	NaN	NaN	NaN	NaN	NaN	NaN	NaN	NaN	NaN	NaN	NaN	NaN	NaN	NaN	NaN	NaN	NaN	NaN	NaN	NaN	NaN	NaN	NaN	NaN	NaN	NaN	NaN	NaN	NaN	NaN	NaN
PEG10	Retrotransposon-derived protein PEG10	A0A087WXK2;A0A087WUL4;A0A087WX23;Q86TG7;A0A087WZG9;B4DSP0;Q86TG7-2	A0A087WXK2;A0A087WUL4;A0A087WX23;Q86TG7;A0A087WZG9;B4DSP0;Q86TG7-2	622730000	11	0	241.12	NaN	NaN	NaN	NaN	NaN	NaN	NaN	NaN	NaN	NaN	NaN	-2.7936	NaN	NaN	-1.76463	NaN	NaN	NaN	1.58862	NaN	NaN	NaN	4.14211	NaN	NaN	NaN	NaN	NaN	NaN	NaN	NaN	-1.46587	NaN	NaN	NaN	NaN	NaN	NaN	NaN	NaN	NaN	NaN
FAM83D	Protein FAM83D	A0A087WXK8;Q9H4H8;Q9H4H8-2	A0A087WXK8;Q9H4H8;Q9H4H8-2	505820000	12	0.00048654	17.854	NaN	NaN	NaN	NaN	NaN	-1.79306	NaN	-2.81709	NaN	NaN	-1.18142	-2.07831	NaN	-0.744936	NaN	NaN	NaN	NaN	NaN	NaN	NaN	NaN	NaN	NaN	NaN	NaN	NaN	NaN	NaN	NaN	NaN	NaN	NaN	NaN	NaN	NaN	NaN	NaN	NaN	NaN	NaN	-1.14209
VPS11		A0A087WXL6;B7Z879;A0A0G2JS92;A0A087X2J4	A0A087WXL6;B7Z879	2993000000	31	0	161.19	0.286164	0.882411	-0.948825	0.312509	0.395758	-0.222063	-2.74791	-0.989502	0.572758	0.650001	0.516656	0.810916	0.640704	-0.621431	0.869043	0.170703	-1.56669	-2.93497	-0.110229	0.444086	0.223492	-0.0100636	-0.303576	0.558262	0.371366	0.358713	-0.186754	0.734755	-0.563158	-0.623305	-2.04439	0.282527	-0.495388	0.269895	-1.79106	-0.745711	-0.670206	0.29343	-0.385486	-1.53137	0.455475	-2.28015
RPL17;RPL17-C18orf32	60S ribosomal protein L17	A0A087WXM6;J3QQT2;J3KRX5;A0A0A6YYL6;P18621;P18621-3;J3QLC8;A0A0A0MRF8;P18621-2;J3KRB3;A0A087WWH0;J3QS96;A0A087WY81;J3KSJ0	A0A087WXM6;J3QQT2;J3KRX5;A0A0A6YYL6;P18621;P18621-3;J3QLC8;A0A0A0MRF8;P18621-2;J3KRB3;A0A087WWH0;J3QS96	109660000000	17	0	323.31	0.862208	-0.294782	-0.00891703	0.292351	0.108923	-0.203389	1.13464	-0.51924	-0.26135	0.00868222	-0.161307	-0.504468	-0.321351	0.618872	0.0558013	0.297201	-0.251568	-0.172743	0.42109	-0.015212	-0.50924	-0.165044	-0.130272	-0.0366088	-0.5431	0.123183	-0.385265	-0.927593	-0.513895	-0.541118	-0.526369	-0.365469	0.00624598	-0.373175	0.529822	-0.31313	0.883529	-0.487795	0.0722856	0.8855	0.370191	0.423294
INTS12	Integrator complex subunit 12	A0A087WXN4;Q96CB8;E9PGI3;C9J0M6;C9JDP3;D6R9W3	A0A087WXN4;Q96CB8;E9PGI3	132960000	7	0.00034317	24.223	NaN	NaN	NaN	NaN	NaN	NaN	NaN	NaN	NaN	NaN	NaN	NaN	NaN	NaN	NaN	NaN	NaN	NaN	NaN	NaN	NaN	NaN	NaN	NaN	NaN	NaN	NaN	NaN	NaN	NaN	NaN	NaN	NaN	NaN	NaN	NaN	NaN	NaN	NaN	NaN	NaN	NaN
MTSS1L	MTSS1-like protein	A0A087WXN9;Q765P7	A0A087WXN9;Q765P7	107600000	4	0.00035224	27.84	NaN	NaN	NaN	NaN	NaN	NaN	NaN	NaN	NaN	NaN	0.0648269	NaN	NaN	NaN	NaN	NaN	NaN	NaN	NaN	NaN	NaN	NaN	NaN	NaN	NaN	NaN	NaN	NaN	NaN	NaN	NaN	NaN	NaN	NaN	NaN	NaN	NaN	NaN	NaN	NaN	NaN	NaN
ITGB6	Integrin beta;Integrin beta-6	A0A087WXP3;E9PEE8;P18564;P18564-2	A0A087WXP3;E9PEE8;P18564;P18564-2	15110000000	10	0	40.229	-0.307778	-1.2102	-0.861003	-0.188401	-1.10118	-0.447103	-0.857185	0.968097	-1.08332	-1.58231	0.0107447	-1.43685	0.623154	1.98268	0.477844	-0.910733	-1.10641	0.335936	-0.625645	-0.458907	-0.0513026	-0.473735	-0.0460021	0.314625	0.211331	0.742265	-0.46069	-0.192952	0.0091903	0.471589	0.290004	0.6539	1.03245	-0.164143	0.546393	2.12193	0.879091	-0.520648	0.231633	0.142895	-1.4741	0.74369
STARD10	PCTP-like protein	A0A087WXR2;F5H1Z6;Q9Y365;F5H8H3;F5GY11;F5H8G1;H0YFF3;F5H0V7;H0YH17;H0YGA9;F5GWK5;F5H5A8;H0YGN8;F5H3G8;F5GY07	A0A087WXR2;F5H1Z6;Q9Y365;F5H8H3;F5GY11;F5H8G1;H0YFF3;F5H0V7;H0YH17;H0YGA9	34466000000	19	0	323.31	0.196641	1.45399	2.97064	1.39255	3.54808	0.411963	1.16624	0.748626	2.481	0.434383	1.43039	-1.13218	-0.455544	-1.39254	0.269825	0.108861	0.335262	-0.422986	-1.89937	1.10811	2.38579	-0.27023	0.649096	1.71771	3.32467	0.613432	0.15946	1.58079	-0.701948	0.654853	1.80516	1.54595	-1.72966	1.59645	-0.269033	-1.51334	0.913515	1.24568	1.40068	0.331627	2.8247	-0.318577
RNASEH2B	Ribonuclease H2 subunit B	A0A087WXR7;Q5TBB1;Q5TBB1-2;A0A087WZJ6	A0A087WXR7;Q5TBB1;Q5TBB1-2	682720000	8	0	128.03	NaN	NaN	NaN	NaN	0.167993	NaN	NaN	NaN	NaN	NaN	0.237065	-0.920827	NaN	-2.58974	NaN	NaN	NaN	NaN	-0.843823	NaN	NaN	NaN	NaN	NaN	NaN	NaN	NaN	NaN	NaN	NaN	NaN	NaN	NaN	NaN	NaN	NaN	NaN	NaN	NaN	NaN	-0.617769	NaN
ASNA1	ATPase ASNA1	A0A087WXS7;O43681;K7ERW9	A0A087WXS7;O43681	20907000000	16	0	323.31	-0.425137	-0.170566	0.281316	-0.15004	0.150865	-0.329985	0.242362	-0.134221	0.324383	0.119934	0.211866	0.969452	-0.285225	-1.51793	0.148449	-0.378956	-0.224287	0.619337	0.0942486	-0.225769	-0.0130691	0.293571	0.502505	0.541051	0.559558	0.379601	-0.0054719	0.562623	-0.182311	0.235263	0.996311	0.323137	-0.0829751	0.479251	0.516264	-0.572211	0.411157	0.0839514	0.099649	0.431618	0.205563	0.636055
RMND1	Required for meiotic nuclear division protein 1 homolog	A0A087WXU0;Q9NWS8;Q9NWS8-2;Q5SZ82	A0A087WXU0;Q9NWS8;Q9NWS8-2;Q5SZ82	901880000	10	0	68.336	NaN	3.24359	NaN	0.77915	0.481545	NaN	NaN	NaN	NaN	-0.204892	NaN	NaN	NaN	0.108068	0.634263	NaN	NaN	NaN	NaN	NaN	NaN	NaN	NaN	NaN	NaN	NaN	NaN	NaN	NaN	NaN	NaN	NaN	NaN	NaN	NaN	NaN	NaN	3.18718	NaN	-0.505485	0.014077	NaN
ALDOB	Fructose-bisphosphate aldolase;Fructose-bisphosphate aldolase B	A0A087WXX2;P05062	A0A087WXX2;P05062	184560000	5	0.0038195	6.8612	NaN	NaN	NaN	NaN	NaN	NaN	NaN	NaN	NaN	NaN	NaN	NaN	NaN	NaN	NaN	NaN	NaN	NaN	NaN	NaN	NaN	NaN	NaN	NaN	NaN	NaN	NaN	NaN	NaN	NaN	NaN	NaN	NaN	NaN	NaN	NaN	NaN	NaN	NaN	NaN	NaN	NaN
YTHDF2	YTH domain-containing family protein 2	A0A087WXZ3;Q9Y5A9;Q9Y5A9-2;S4R3J8;S4R3V3	A0A087WXZ3;Q9Y5A9;Q9Y5A9-2	2678900000	18	0	323.31	-0.478299	NaN	NaN	-0.320427	NaN	NaN	NaN	NaN	NaN	NaN	-0.83762	-2.2906	-0.884793	-0.583038	-0.559541	-0.409472	NaN	NaN	0.222279	-0.338225	NaN	NaN	NaN	NaN	NaN	NaN	NaN	NaN	NaN	NaN	NaN	NaN	NaN	NaN	NaN	-0.803806	-1.23909	NaN	NaN	-3.35439	NaN	NaN
ITGBL1	Integrin beta-like protein 1	A0A087WY35;O95965	A0A087WY35;O95965	96117000	1	0.0067861	4.8924	NaN	NaN	NaN	NaN	NaN	NaN	NaN	NaN	NaN	NaN	NaN	NaN	NaN	NaN	NaN	NaN	NaN	NaN	NaN	NaN	NaN	NaN	NaN	NaN	NaN	NaN	NaN	NaN	NaN	NaN	NaN	NaN	NaN	NaN	NaN	NaN	NaN	NaN	NaN	NaN	NaN	NaN
CMIP	C-Maf-inducing protein	A0A087WY48;Q8IY22-2;Q8IY22;A0A087WU05;Q8IY22-3	A0A087WY48;Q8IY22-2;Q8IY22;A0A087WU05;Q8IY22-3	188660000	5	0	38.578	NaN	NaN	NaN	NaN	NaN	NaN	NaN	NaN	NaN	NaN	NaN	NaN	NaN	NaN	NaN	NaN	NaN	NaN	NaN	NaN	NaN	NaN	NaN	NaN	NaN	NaN	NaN	NaN	NaN	NaN	NaN	NaN	NaN	NaN	NaN	NaN	NaN	NaN	NaN	NaN	NaN	NaN
VTA1	Vacuolar protein sorting-associated protein VTA1 homolog	A0A087WY55;Q9NP79;Q5TGM0;Q9NP79-2	A0A087WY55;Q9NP79;Q5TGM0;Q9NP79-2	23633000000	13	0	323.31	-1.29478	-0.654894	-1.02091	-1.16851	-1.53127	-1.58948	-1.06915	-0.966578	-1.644	-0.493955	-1.11869	-1.04635	-2.63689	-2.26237	-1.20376	-0.585636	-1.50065	-2.3436	-0.28155	0.450912	-0.89817	-0.120485	-0.23634	-1.80256	-1.58111	-1.0467	-1.17868	-0.549324	0.628296	-1.42841	-2.05384	-0.0356239	-1.01035	-1.12678	-2.49431	-0.598937	-0.845269	-1.44895	0.250938	-3.4948	-1.82501	-0.761796
JAGN1	Protein jagunal homolog 1	A0A087WY88;Q8N5M9	A0A087WY88;Q8N5M9	1430300000	6	0	116.34	NaN	NaN	NaN	NaN	NaN	NaN	NaN	NaN	NaN	NaN	-0.976437	-0.139862	-0.553164	0.0963755	0.212099	NaN	NaN	NaN	NaN	NaN	NaN	NaN	NaN	NaN	NaN	NaN	NaN	NaN	NaN	NaN	NaN	NaN	NaN	NaN	NaN	NaN	NaN	NaN	NaN	NaN	NaN	NaN
IGHG1		A0A087WYC5;A0A087WSX2	A0A087WYC5	156340000000	28	0	323.31	5.06246	4.26329	3.50584	4.28529	4.28876	4.24362	6.63408	5.99263	5.33841	6.7948	3.45204	4.09217	4.56682	5.24781	4.57216	3.7537	4.27749	4.15254	5.44266	5.7758	5.64451	5.73773	5.94893	7.28362	5.40031	5.13102	5.62807	5.17397	4.9328	7.33235	3.94628	7.27119	5.40592	5.38842	4.52148	5.1373	5.04045	4.34271	4.39208	7.73697	3.65777	7.76377
IGHG1		A0A087WYE1	A0A087WYE1	1083100000	23	0	130.51	NaN	NaN	NaN	NaN	NaN	NaN	NaN	NaN	NaN	NaN	NaN	NaN	NaN	NaN	NaN	NaN	NaN	NaN	NaN	NaN	NaN	NaN	NaN	NaN	NaN	NaN	NaN	NaN	NaN	NaN	NaN	NaN	NaN	NaN	NaN	NaN	NaN	NaN	NaN	NaN	NaN	NaN
LAMA2	Laminin subunit alpha-2	A0A087WYF1;A0A087WX80;P24043	A0A087WYF1;A0A087WX80;P24043	203610000	14	0	158.26	NaN	NaN	NaN	NaN	NaN	NaN	NaN	NaN	NaN	NaN	NaN	NaN	NaN	NaN	NaN	NaN	NaN	NaN	NaN	NaN	NaN	NaN	NaN	NaN	NaN	NaN	NaN	NaN	NaN	NaN	NaN	NaN	NaN	NaN	NaN	NaN	NaN	NaN	NaN	NaN	NaN	NaN
APOOL	MICOS complex subunit MIC27	A0A087WYF7;Q6UXV4;A0A087WUX8	A0A087WYF7;Q6UXV4;A0A087WUX8	1928400000	12	0	177.77	-0.837055	-1.40719	NaN	0.16301	0.622754	-0.78927	NaN	-1.383	-2.79573	-0.383386	-0.482229	-0.635708	0.195467	-0.249142	-0.134352	-0.862987	-3.19045	NaN	NaN	-0.0434844	NaN	NaN	-1.29231	NaN	0.297431	-2.77608	NaN	NaN	NaN	NaN	NaN	NaN	NaN	NaN	0.0570164	-0.31487	-2.37468	0.228537	NaN	-2.64434	0.134762	-0.485736
INA	Alpha-internexin	A0A087WYG8;Q16352	A0A087WYG8;Q16352	229920000	4	0.0029066	8.3555	NaN	NaN	NaN	NaN	NaN	NaN	NaN	NaN	NaN	NaN	NaN	NaN	NaN	NaN	NaN	NaN	NaN	NaN	NaN	NaN	NaN	NaN	NaN	NaN	NaN	NaN	NaN	NaN	NaN	NaN	NaN	NaN	NaN	NaN	NaN	NaN	NaN	NaN	NaN	NaN	NaN	NaN
IGHM	Ig mu chain C region	A0A087WYJ9;A0A0G2JQL4;A0A075B6N9;P01871;P01871-2;A0A0B4J1U7	A0A087WYJ9;A0A0G2JQL4;A0A075B6N9;P01871;P01871-2	7988000000	29	0.0069115	4.8304	NaN	NaN	NaN	NaN	NaN	NaN	NaN	NaN	NaN	NaN	-1.8724	-2.4405	-2.26418	7.53759	5.58001	NaN	NaN	NaN	5.03756	NaN	NaN	NaN	5.68083	NaN	NaN	NaN	NaN	NaN	NaN	NaN	NaN	NaN	NaN	NaN	NaN	3.79	NaN	NaN	NaN	NaN	NaN	NaN
SEZ6L2	Seizure 6-like protein 2	A0A087WYL5;Q6UXD5-2;Q6UXD5-3;Q6UXD5-5;Q6UXD5;Q6UXD5-6;Q6UXD5-4;H3BN26;B0QYH4;B0QYH5;B7ZLJ8;Q9BYH1-2;Q9BYH1-3;Q9BYH1-5;Q9BYH1-4;Q9BYH1-7;Q9BYH1-6;Q9BYH1	A0A087WYL5;Q6UXD5-2;Q6UXD5-3;Q6UXD5-5;Q6UXD5;Q6UXD5-6;Q6UXD5-4	642900000	6	0.00096092	16.412	-2.1385	NaN	NaN	NaN	NaN	NaN	NaN	NaN	-2.11471	NaN	0.043527	-2.0386	NaN	-0.245617	NaN	-0.232292	NaN	NaN	-2.13662	NaN	NaN	NaN	NaN	NaN	NaN	NaN	NaN	NaN	NaN	NaN	NaN	NaN	NaN	NaN	NaN	NaN	0.200531	NaN	NaN	NaN	NaN	NaN
IGKC;IGKV1-8		A0A087WYL9;A0A087WWV8;A0A0C4DH67;A0A0C4DH69;A0A075B6S5	A0A087WYL9;A0A087WWV8	1632000000	17	0	203.44	NaN	NaN	NaN	NaN	NaN	NaN	NaN	NaN	NaN	NaN	NaN	NaN	NaN	3.411	NaN	NaN	NaN	NaN	NaN	NaN	NaN	NaN	NaN	NaN	NaN	NaN	NaN	NaN	NaN	NaN	NaN	NaN	NaN	NaN	NaN	NaN	NaN	NaN	NaN	NaN	NaN	NaN
SLC6A6	Transporter;Sodium- and chloride-dependent taurine transporter	A0A087WYN0;A0A087WY96;P31641;C9JPV1;P31641-2	A0A087WYN0;A0A087WY96;P31641	154560000	3	0.0032843	7.3081	NaN	NaN	NaN	NaN	NaN	NaN	NaN	NaN	NaN	NaN	NaN	NaN	NaN	NaN	NaN	NaN	NaN	NaN	NaN	NaN	NaN	NaN	NaN	NaN	NaN	NaN	NaN	NaN	NaN	NaN	NaN	NaN	NaN	NaN	NaN	NaN	NaN	NaN	NaN	NaN	NaN	NaN
DHX29	ATP-dependent RNA helicase DHX29	A0A087WYN9;Q7Z478;H0Y8L1	A0A087WYN9;Q7Z478	3313200000	33	0	235.63	NaN	-1.44355	0.0228007	-0.143002	0.505595	-0.234379	-0.1995	-0.623211	-0.62293	-1.11896	0.0293672	-0.164271	-0.11929	-0.534858	0.348464	-0.371726	0.671416	0.246584	-0.394075	1.20533	-3.64735	-0.324234	0.417155	0.167134	-0.472488	-0.0639171	-0.526369	-0.720716	-0.00245056	-0.373843	-0.0579701	-1.97918	0.208011	0.614182	-0.319155	-0.0377336	NaN	0.00924837	0.28891	-0.687867	0.326878	-1.1161
C11orf31;SELH	Selenoprotein H	A0A087WYP2;Q8IZQ5;H0YE28	A0A087WYP2;Q8IZQ5;H0YE28	3203800000	5	0	75.61	1.73802	2.89432	2.49127	2.17306	2.99148	2.24619	2.14714	1.81924	1.86481	2.31287	1.18449	1.91191	2.19515	NaN	2.58597	3.07972	2.51895	-2.161	2.41258	1.65731	2.17475	2.31574	2.01981	NaN	1.53801	NaN	2.3272	NaN	NaN	NaN	NaN	NaN	2.0421	2.10861	3.01894	1.9601	2.67909	2.95702	-3.77084	-0.494979	2.40637	-2.90438
SRP19	Signal recognition particle 19 kDa protein	A0A087WYR0;P09132;A0A087WWU9;D6RBG4;P09132-2	A0A087WYR0;P09132;A0A087WWU9	2097100000	11	0	323.31	NaN	1.00393	-2.54947	0.642572	0.535917	NaN	2.08553	-3.01185	-0.80331	-0.307662	-0.61438	0.232396	-0.78785	-0.458277	-2.41121	NaN	NaN	NaN	NaN	0.10642	NaN	NaN	-0.580628	-0.516923	NaN	-2.75063	-0.0897694	NaN	NaN	NaN	-1.44864	NaN	-1.01685	NaN	NaN	NaN	NaN	-0.495695	-0.177981	-2.38921	0.264911	NaN
IGLL5		A0A087WYR4;A0A075B6K3;A0A087WZW9;P01712;P01709;P01707;P06887	A0A087WYR4	96447000000	12	0	323.31	5.59054	3.38739	2.56005	2.33453	4.30475	5.21443	5.93952	4.31473	NaN	6.45103	4.20554	4.89535	5.14051	4.7817	3.42218	4.25603	-2.96968	NaN	4.01854	4.75275	NaN	6.17814	NaN	-2.76012	3.4045	NaN	4.8888	5.08412	2.56022	NaN	NaN	5.6963	3.99633	-2.26063	8.0971	5.98613	7.48852	3.76045	6.33923	5.9576	4.04456	8.39091
PTGES3	Prostaglandin E synthase 3	A0A087WYT3;Q15185-4;Q15185;Q15185-3;B4DDC6;Q15185-2	A0A087WYT3;Q15185-4;Q15185;Q15185-3	112540000000	13	0	323.31	-0.333996	0.281772	-0.138552	-0.347212	0.12323	-0.16954	-0.842858	-0.390668	-0.0897694	-0.356144	-0.836813	-0.803971	-0.738811	-0.816149	-0.574538	-0.406754	-0.414893	-0.720279	0.157496	-0.00273846	-0.437121	-0.435842	-0.0950467	-0.252658	-0.868134	-1.19118	-0.555914	-0.223175	-0.847837	-0.393856	-0.0270125	-0.886979	-1.14124	-0.932742	0.124016	-0.357946	0.657286	0.053928	0.0501439	1.33533	-0.284633	0.0869977
SNX9	Sorting nexin;Sorting nexin-9	A0A087WYU1;Q9Y5X1	A0A087WYU1;Q9Y5X1	2715800000	22	0	323.31	-0.824157	0.637109	-0.0238941	-0.0892269	-0.635987	-0.948975	-0.80925	-0.938926	0.0608336	0.987303	-0.51339	1.00845	-0.374511	-0.496411	-0.261832	0.881986	-2.55064	NaN	0.637199	NaN	NaN	-0.0734089	-0.73933	0.257563	-0.421156	0.103131	0.252123	0.650069	-0.227741	NaN	NaN	1.8133	-0.701593	0.142704	1.34931	-0.119821	0.264755	0.62431	-0.0154976	-1.46263	-0.102457	-1.3658
TSPAN6	Tetraspanin-6	A0A087WYV6;O43657;A0A087WZU5	A0A087WYV6;O43657;A0A087WZU5	438660000	4	0.00034335	24.3	NaN	NaN	NaN	NaN	NaN	NaN	NaN	NaN	NaN	NaN	NaN	NaN	NaN	NaN	NaN	NaN	NaN	NaN	NaN	NaN	NaN	NaN	NaN	NaN	NaN	NaN	NaN	NaN	NaN	NaN	NaN	NaN	NaN	NaN	NaN	NaN	NaN	NaN	NaN	NaN	NaN	NaN
FBN2	Fibrillin-2	A0A087WYV8;P35556;E9PHW4;D6RJI3;P35556-2;A0A087WV40;D6REJ2	A0A087WYV8;P35556;E9PHW4;D6RJI3;P35556-2;A0A087WV40	962090000	11	0	56.126	NaN	NaN	NaN	NaN	NaN	NaN	NaN	NaN	NaN	3.80809	NaN	NaN	NaN	NaN	NaN	NaN	NaN	NaN	NaN	NaN	NaN	NaN	NaN	NaN	NaN	NaN	NaN	NaN	NaN	NaN	NaN	NaN	NaN	NaN	NaN	NaN	NaN	NaN	NaN	NaN	NaN	NaN
RAVER1	Ribonucleoprotein PTB-binding 1	A0A087WZ13;E9PAU2;Q8IY67-2;Q8IY67;K7EKR9;K7EQG2;Q8IY67-3	A0A087WZ13;E9PAU2;Q8IY67-2;Q8IY67	11541000000	27	0	323.31	-0.269512	-1.69292	-0.848718	-0.22132	-0.512985	-0.459641	-1.08284	-1.1413	0.145222	-0.651132	-0.65104	-0.676719	-0.263996	-0.808509	-0.456175	0.135348	-0.342213	-0.315334	0.188743	-0.134615	-0.151859	0.0862776	-0.671746	-0.77273	-1.13829	-0.228603	-0.56589	-0.512581	-0.62068	-0.0221902	-0.341872	-0.306379	0.0714061	-0.239398	-0.196355	-0.714663	-1.35783	0.157367	-0.28629	-0.804054	-0.478816	-0.0265876
RECQL4	ATP-dependent DNA helicase Q4	A0A087WZ30;O94761;A0A087X072;V9GYB6;V9GZ64;V9GY60;A0A087WTJ0;V9GYA3	A0A087WZ30;O94761	87814000	8	0.0045795	5.959	NaN	NaN	NaN	NaN	NaN	NaN	NaN	NaN	NaN	NaN	NaN	NaN	NaN	NaN	NaN	NaN	NaN	NaN	NaN	NaN	NaN	NaN	NaN	NaN	NaN	NaN	NaN	NaN	NaN	NaN	NaN	NaN	NaN	NaN	NaN	NaN	NaN	NaN	NaN	NaN	NaN	NaN
ALG9	Alpha-1,2-mannosyltransferase ALG9	A0A087WZ62;Q9H6U8;Q9H6U8-3;H0YCW6;Q9H6U8-2;Q9H6U8-4;A0A087WVC0;A0A087WZY8;A0A087WTZ3;A0A087WV58;A0A087WX16	A0A087WZ62;Q9H6U8;Q9H6U8-3;H0YCW6;Q9H6U8-2;Q9H6U8-4	885610000	11	0	67.577	NaN	-0.96643	-2.58716	0.571557	0.645616	-0.616734	NaN	NaN	NaN	NaN	NaN	NaN	NaN	NaN	1.61392	NaN	NaN	-0.687867	NaN	0.383755	NaN	NaN	NaN	NaN	NaN	NaN	NaN	NaN	NaN	NaN	NaN	NaN	0.29752	NaN	NaN	NaN	NaN	0.384	-0.910809	-0.284396	1.46705	-1.68992
MST1R	Receptor protein-tyrosine kinase;Macrophage-stimulating protein receptor;Macrophage-stimulating protein receptor alpha chain;Macrophage-stimulating protein receptor beta chain	A0A087WZG2;Q04912-2;Q04912;J3KQS7;Q04912-5;H2E272;H7C3Z8;H7C074;A0A087WZQ8;Q04912-4;Q04912-6	A0A087WZG2;Q04912-2;Q04912;J3KQS7;Q04912-5	162520000	6	0.0011094	15.278	NaN	0.369669	NaN	NaN	NaN	NaN	NaN	NaN	NaN	NaN	NaN	NaN	NaN	NaN	NaN	NaN	NaN	NaN	NaN	NaN	NaN	NaN	NaN	NaN	NaN	NaN	NaN	NaN	NaN	NaN	NaN	NaN	NaN	NaN	NaN	NaN	NaN	-2.06695	NaN	NaN	NaN	NaN
ARHGEF18	Rho guanine nucleotide exchange factor 18	A0A087WZG4;M0R150;Q6ZSZ5-2;Q6ZSZ5;M0QZS0	A0A087WZG4;M0R150;Q6ZSZ5-2;Q6ZSZ5;M0QZS0	2164200000	13	0	50.912	0.390964	-1.08868	-0.0738203	0.78133	-1.35146	-0.445833	-0.265677	-0.322043	NaN	0.382325	1.43768	0.629813	NaN	0.467214	-0.881195	-0.0528332	-2.72348	1.59562	-2.68209	NaN	-0.390778	0.141812	-0.26123	0.0974864	0.200498	1.47947	-0.177981	NaN	1.16595	NaN	NaN	0.300093	-0.0728604	0.860112	-0.0211954	1.37572	-2.9869	-0.787098	-2.72962	-1.55233	-1.26466	-0.90512
MARCKS	Myristoylated alanine-rich C-kinase substrate	A0A087WZH7;P29966	A0A087WZH7;P29966	15246000000	11	0	323.31	-1.16794	-0.809167	-0.487075	-1.14352	-0.985719	-2.65145	-0.340164	-0.0866479	-0.195977	-0.321928	-0.887837	-0.695638	-0.816395	-0.346418	-0.823342	NaN	-0.521252	-3.28054	-0.513996	NaN	-0.658828	-1.0125	-1.25605	-0.0581087	-1.28357	-1.00396	-0.319155	-0.739934	-1.58573	-2.22774	-0.795767	0.24052	-0.166201	-1.7311	-0.223299	-0.332278	-0.767146	-0.0112093	-3.77009	-0.0311129	-0.927214	-2.93851
IGKV1D-33	Ig kappa chain V-I region Ni	A0A087WZH9;A0A0B4J1U0;P01613	A0A087WZH9;A0A0B4J1U0;P01613	436460000	2	0	135.84	NaN	NaN	NaN	NaN	NaN	NaN	NaN	NaN	NaN	NaN	NaN	NaN	NaN	NaN	NaN	NaN	NaN	NaN	NaN	NaN	NaN	NaN	NaN	NaN	NaN	NaN	NaN	NaN	NaN	NaN	NaN	NaN	NaN	NaN	NaN	NaN	NaN	NaN	NaN	NaN	NaN	NaN
IDH3B	Isocitrate dehydrogenase [NAD] subunit, mitochondrial;Isocitrate dehydrogenase [NAD] subunit beta, mitochondrial	A0A087WZN1;O43837;A0A087X2E5;O43837-2;O43837-3;A0A0D9SG66	A0A087WZN1;O43837;A0A087X2E5;O43837-2	14696000000	23	0	323.31	0.161379	0.127053	-0.699552	-0.862193	-0.0522768	-0.645148	-1.15348	0.0766759	-1.14084	-0.139469	0.366262	-1.79884	0.138696	-0.40294	0.147602	-1.4343	-0.696706	-0.0659858	-0.638213	-0.102188	-0.108759	-0.644871	-0.597126	-1.49108	0.608936	-0.452806	-0.699996	0.336883	-1.36312	-1.43851	-0.673014	-0.628074	-1.2637	-0.942758	-1.50482	-0.899253	-0.645702	0.279039	-1.21083	-0.704695	-0.642193	-1.15186
CASP4	Caspase;Caspase-4;Caspase-4 subunit 1;Caspase-4 subunit 2	A0A087WZP8;P49662-2;P49662;P51878-3;P51878-6;P51878-2;H7C0P5;E9PMT1;H0YD34	A0A087WZP8;P49662-2;P49662	917560000	9	0	176.54	NaN	NaN	NaN	NaN	NaN	-2.91107	NaN	NaN	NaN	NaN	-1.31156	-2.23455	-0.541614	-0.262313	-1.01963	NaN	NaN	-1.98181	NaN	NaN	NaN	NaN	NaN	-0.359184	NaN	NaN	NaN	NaN	NaN	NaN	NaN	NaN	NaN	NaN	NaN	NaN	NaN	NaN	NaN	NaN	NaN	0.274372
CDK16	Cyclin-dependent kinase 16	A0A087WZU2;Q00536;Q00536-3;Q00536-2;H0YAZ9;E5RGN0;H0YC36;H0YC60;E5RIY8;H0YBX5;E5RIU4;E5RJM2;F8VZY6;F8VQZ9	A0A087WZU2;Q00536;Q00536-3;Q00536-2;H0YAZ9;E5RGN0	423000000	11	0.00033344	20.979	NaN	-1.28244	NaN	-0.0258793	NaN	NaN	NaN	NaN	NaN	NaN	NaN	0.350504	NaN	-1.98393	NaN	NaN	NaN	NaN	NaN	NaN	NaN	NaN	NaN	NaN	NaN	NaN	NaN	NaN	NaN	NaN	NaN	NaN	NaN	NaN	NaN	NaN	NaN	-1.13317	NaN	0.300093	NaN	NaN
IGKV3-11		A0A087WZW8;A0A087WUS2;A0A0A0MRZ8;P04433	A0A087WZW8	257440000000	18	0	323.31	5.62551	4.31338	4.09333	3.29874	3.54179	3.28616	5.64422	5.20913	5.57546	5.11578	5.80809	5.2184	3.90472	5.18537	3.84382	5.17392	7.81298	2.11073	6.59214	7.85682	5.29415	4.99006	4.1915	5.00115	4.86843	4.68042	3.52412	4.4707	4.60668	4.48898	5.57093	4.97715	3.92533	2.67171	6.7239	4.47811	6.71214	4.29818	7.46766	7.84278	3.78755	7.71698
BCL9L	B-cell CLL/lymphoma 9-like protein	A0A087WZX0;Q86UU0-4;Q86UU0-2;Q86UU0;Q86UU0-3	A0A087WZX0;Q86UU0-4;Q86UU0-2;Q86UU0;Q86UU0-3	1488600000	20	0	163	-1.07656	-1.18967	NaN	-0.390558	-1.62424	-0.962438	-0.447632	-2.84509	-0.817378	-0.694122	-0.823668	-0.920827	NaN	-0.859811	-2.79961	-0.729183	NaN	-3.33482	-1.97185	-0.746055	NaN	NaN	NaN	NaN	NaN	-2.44095	NaN	NaN	NaN	NaN	NaN	NaN	-0.401849	NaN	-1.07759	-0.512682	-0.550014	-0.965987	NaN	-1.9381	-1.0333	-3.31148
HYOU1	Hypoxia up-regulated protein 1	A0A087X054;Q9Y4L1;E9PJ21;A0A087WWI4;K7EQK2;Q9Y4L1-2;J3KTF1;J3QL06;Q9BST8;J3QQH7;J3QLE9;A0A087WW13;A0A087X214	A0A087X054;Q9Y4L1;E9PJ21;A0A087WWI4;K7EQK2;Q9Y4L1-2	84745000000	62	0	323.31	-0.697329	-1.11423	-0.881116	-0.488721	-0.0809305	-2.08702	-0.471239	-0.635801	-0.173383	-0.774165	-0.505891	-0.0267293	-1.00173	0.479714	-0.115566	-0.93259	-0.435202	0.131851	-0.125519	-0.306146	-0.752492	-0.365581	-0.57657	0.235943	-0.515208	0.821304	-1.09024	-0.710261	-0.198243	-0.0978804	-0.395611	-0.521151	-0.037593	-0.519542	-0.757621	0.501769	-0.120485	-0.456701	-0.825216	-0.192447	-0.612494	-0.419755
RYR3	Ryanodine receptor 3	A0A087X080;Q15413-3;Q15413-2;Q15413	A0A087X080;Q15413-3;Q15413-2;Q15413	3873000000	13	0.0086241	3.8185	-1.22725	-1.60402	NaN	NaN	NaN	NaN	NaN	NaN	NaN	NaN	-1.71453	NaN	NaN	NaN	NaN	NaN	NaN	NaN	NaN	-2.23239	NaN	NaN	NaN	NaN	NaN	NaN	NaN	-1.98619	NaN	NaN	NaN	NaN	NaN	NaN	NaN	NaN	0.385074	0.152035	NaN	NaN	NaN	NaN
CAPN5	Calpain-5	A0A087X0C8;E7EV01;O15484	A0A087X0C8;E7EV01;O15484	34946000	2	0.0040897	6.6905	NaN	NaN	NaN	NaN	NaN	NaN	NaN	NaN	NaN	NaN	NaN	NaN	NaN	NaN	NaN	NaN	NaN	NaN	NaN	NaN	NaN	NaN	NaN	NaN	NaN	NaN	NaN	NaN	NaN	NaN	NaN	NaN	NaN	NaN	NaN	NaN	NaN	NaN	NaN	NaN	NaN	NaN
CTSH	Pro-cathepsin H;Cathepsin H mini chain;Cathepsin H;Cathepsin H heavy chain;Cathepsin H light chain	A0A087X0D5;P09668;E9PKT6	A0A087X0D5;P09668	2794300000	11	0	268.45	2.07735	3.3914	3.85783	1.29043	0.590376	2.91419	2.01432	NaN	NaN	2.85246	0.402245	2.14025	1.63191	1.52608	0.920817	0.954082	1.76709	-2.68335	-1.86142	1.35222	NaN	1.48718	0.761115	-2.03305	NaN	-1.82935	2.47169	NaN	-2.32021	NaN	1.26064	1.84596	NaN	NaN	1.22391	0.655899	2.6099	2.46793	0.441027	-0.951289	0.16707	-0.677441
IKBKG	NF-kappa-B essential modulator	A0A087X0G7;A0A087WUW6;A0A087X1B1;Q9Y6K9;Q9Y6K9-2;A0A087WV30;C9JN51;Q9Y6K9-3;C9J2V2;C9JH59	A0A087X0G7;A0A087WUW6;A0A087X1B1;Q9Y6K9;Q9Y6K9-2;A0A087WV30;C9JN51;Q9Y6K9-3	673510000	5	0	143.35	NaN	NaN	NaN	NaN	0.635248	NaN	NaN	NaN	NaN	NaN	2.94419	NaN	NaN	NaN	NaN	NaN	NaN	NaN	NaN	1.31538	NaN	NaN	NaN	NaN	NaN	NaN	NaN	NaN	NaN	NaN	NaN	NaN	NaN	NaN	NaN	NaN	NaN	NaN	NaN	NaN	0.495898	NaN
DDHD1	Phospholipase DDHD1	A0A087X0H7;Q8NEL9-3;Q8NEL9-2;Q8NEL9-4;Q8NEL9	A0A087X0H7;Q8NEL9-3;Q8NEL9-2;Q8NEL9-4;Q8NEL9	46193000	2	0.0011131	15.703	NaN	NaN	NaN	NaN	NaN	NaN	NaN	NaN	NaN	NaN	NaN	NaN	NaN	NaN	NaN	NaN	NaN	NaN	NaN	NaN	NaN	NaN	NaN	NaN	NaN	NaN	NaN	NaN	NaN	NaN	NaN	NaN	NaN	NaN	NaN	NaN	NaN	NaN	NaN	NaN	NaN	NaN
CECR1	Adenosine deaminase CECR1	A0A087X0I3;B4E3Q4;Q9NZK5-2;Q9NZK5	A0A087X0I3;B4E3Q4;Q9NZK5-2;Q9NZK5	128750000	5	0.0020977	10.673	NaN	NaN	NaN	NaN	NaN	NaN	NaN	NaN	NaN	NaN	NaN	NaN	NaN	NaN	NaN	NaN	NaN	NaN	NaN	NaN	NaN	NaN	NaN	NaN	NaN	NaN	NaN	NaN	NaN	NaN	NaN	NaN	NaN	NaN	NaN	NaN	NaN	NaN	NaN	NaN	NaN	NaN
COL15A1	Collagen alpha-1(XV) chain;Restin;Restin-2;Restin-3;Restin-4	A0A087X0K0;P39059	A0A087X0K0;P39059	5347700000	18	0	323.31	NaN	2.21498	2.60691	2.23297	1.11223	NaN	-2.33811	-2.42381	3.10321	4.11959	NaN	5.56429	4.56884	4.29925	3.59187	NaN	5.9647	-2.38191	1.3467	NaN	NaN	-2.65471	NaN	NaN	-2.38496	5.11489	-3.09932	NaN	NaN	NaN	NaN	6.44775	3.98784	3.04704	-2.94264	2.94031	NaN	3.43286	3.46267	-0.318693	2.68919	NaN
SLC4A1AP	Kanadaptin	A0A087X0M4;Q9BWU0;H7C256;A0A087WWF4	A0A087X0M4;Q9BWU0	1462200000	18	0	195.19	-0.976804	-2.38849	-2.25668	-0.567156	-1.97368	-1.27089	-1.15471	-2.85846	-1.85316	-1.14222	-0.705049	-1.42481	-0.642471	-0.739762	-1.00734	NaN	NaN	-0.886277	NaN	NaN	-2.83706	NaN	-1.48171	NaN	NaN	-2.19577	NaN	NaN	-2.40582	-1.35575	-1.96676	NaN	-0.522658	-0.283211	NaN	-0.565207	0.565268	-0.0896338	-2.30261	-1.74489	-1.23168	0.376583
LEPROT	Leptin receptor gene-related protein	A0A087X0N2;O15243	A0A087X0N2;O15243	26244000	1	0.0052226	5.4862	NaN	NaN	NaN	NaN	NaN	NaN	NaN	NaN	NaN	NaN	NaN	NaN	NaN	NaN	NaN	NaN	NaN	NaN	NaN	NaN	NaN	NaN	NaN	NaN	NaN	NaN	NaN	NaN	NaN	NaN	NaN	NaN	NaN	NaN	NaN	NaN	NaN	NaN	NaN	NaN	NaN	NaN
IGKV2D-29;IGKV2D-26		A0A087X0P6;A0A075B6S2;A0A0A0MRZ7	A0A087X0P6;A0A075B6S2;A0A0A0MRZ7	969420000	5	0.0027871	9.0483	NaN	NaN	NaN	NaN	NaN	NaN	NaN	NaN	NaN	NaN	NaN	NaN	NaN	NaN	NaN	NaN	NaN	NaN	NaN	NaN	NaN	NaN	NaN	NaN	NaN	NaN	NaN	NaN	NaN	NaN	NaN	NaN	NaN	NaN	NaN	NaN	NaN	NaN	NaN	NaN	NaN	NaN
SELO	Selenoprotein O	A0A087X0Q9;Q9BVL4	A0A087X0Q9;Q9BVL4	338730000	7	0.0013728	12.216	NaN	-3.35105	NaN	NaN	0.642707	1.07753	NaN	NaN	NaN	NaN	NaN	NaN	-2.32749	NaN	NaN	NaN	NaN	NaN	NaN	NaN	-2.8756	NaN	NaN	-0.0666747	1.47341	-2.62436	0.984217	NaN	-2.18425	NaN	NaN	0.306306	0.294597	-1.83364	NaN	0.514408	NaN	0.621755	NaN	NaN	0.891884	-3.46808
KDM6A	Lysine-specific demethylase 6A	A0A087X0R0;O15550;F5H5V6;F5H6S1;F8W8R6;H0Y6I7;H0Y5J3;H7C1F1	A0A087X0R0;O15550;F5H5V6;F5H6S1;F8W8R6;H0Y6I7;H0Y5J3	108090000	6	0.003029	7.8338	NaN	NaN	NaN	NaN	NaN	NaN	NaN	NaN	NaN	NaN	NaN	NaN	NaN	NaN	NaN	NaN	NaN	NaN	NaN	NaN	NaN	NaN	NaN	NaN	NaN	NaN	NaN	NaN	NaN	NaN	NaN	NaN	NaN	NaN	NaN	NaN	NaN	NaN	NaN	NaN	NaN	NaN
SNX12	Sorting nexin-12	A0A087X0R6;Q9UMY4-2;Q9UMY4;Q9UMY4-3	A0A087X0R6;Q9UMY4-2;Q9UMY4;Q9UMY4-3	11719000000	14	0	123.93	-0.182057	0.608958	1.32615	0.293978	0.983133	0.74398	0.42225	-0.419755	0.419237	0.691103	0.492119	0.868674	0.37329	0.308787	0.400549	-0.272382	0.285864	0.247269	-0.0776532	0.09968	0.483662	0.550169	0.721587	0.57893	0.0354609	0.294172	0.555651	0.196955	0.271287	0.38579	0.446069	0.490314	0.770806	0.0343819	0.479372	0.241885	-0.441377	0.311077	0.617543	0.608034	0.263127	0.409221
COL6A1	Collagen alpha-1(VI) chain	A0A087X0S5;P12109	A0A087X0S5;P12109	471850000000	61	0	323.31	4.77608	3.67376	5.54268	5.10512	3.96637	3.27746	6.05026	7.5523	5.71664	6.70933	4.24067	5.52072	6.75265	4.76211	6.85754	6.13057	7.98616	5.55063	4.78894	4.29223	6.53925	6.31594	3.41932	6.4959	3.19826	8.20403	3.86365	6.11329	7.67793	7.00103	4.05273	6.8826	6.38721	6.46549	6.37566	4.23966	5.09912	5.34907	3.55288	2.98336	6.32308	6.49681
SLC1A3	Amino acid transporter;Excitatory amino acid transporter 1	A0A087X0U3;A0A087WT87;P43003-2;P43003	A0A087X0U3;A0A087WT87;P43003-2;P43003	69368000	3	0.0099419	3.4982	NaN	NaN	NaN	NaN	NaN	NaN	NaN	NaN	NaN	NaN	NaN	NaN	NaN	NaN	NaN	NaN	NaN	NaN	NaN	NaN	NaN	NaN	NaN	NaN	NaN	NaN	NaN	NaN	NaN	NaN	NaN	NaN	NaN	NaN	NaN	NaN	NaN	NaN	NaN	NaN	NaN	NaN
OAS2	2-5-oligoadenylate synthase 2	A0A087X0V5;P29728-2;P29728;F8W1C5;P29728-3	A0A087X0V5;P29728-2;P29728	879920000	14	0	66.532	NaN	NaN	NaN	NaN	NaN	NaN	NaN	NaN	NaN	NaN	NaN	NaN	2.13644	3.52082	NaN	NaN	NaN	NaN	NaN	NaN	NaN	NaN	NaN	NaN	NaN	NaN	NaN	NaN	NaN	NaN	NaN	NaN	-2.00465	NaN	NaN	NaN	NaN	NaN	NaN	NaN	NaN	NaN
OTUD6B	OTU domain-containing protein 6B	A0A087X0W9;Q8N6M0;Q8N6M0-2;A0A0C4DH76	A0A087X0W9;Q8N6M0;Q8N6M0-2	4645800000	13	0	323.31	-2.04488	-1.7748	-0.591871	-0.884168	-2.02935	-1.5063	-1.31301	-1.63199	-2.49736	-2.70918	-2.10484	-1.87751	-1.35118	-1.91945	-2.15507	-2.1653	-2.29752	-0.762476	-0.666393	NaN	NaN	-1.39276	-2.72807	-1.39501	NaN	-3.115	NaN	-0.235482	-1.54065	-1.49447	-0.853437	-1.99302	-1.73157	-2.25713	-0.432211	-1.25665	-1.59043	-1.78228	-0.632361	-0.963104	-2.20066	-1.2664
ANXA10	Annexin A10	A0A087X0X1;Q9UJ72	A0A087X0X1;Q9UJ72	99602000	7	0.00034217	24.006	NaN	NaN	NaN	NaN	NaN	NaN	NaN	NaN	NaN	NaN	NaN	NaN	NaN	NaN	NaN	NaN	NaN	NaN	NaN	NaN	NaN	NaN	NaN	NaN	NaN	NaN	NaN	NaN	NaN	NaN	NaN	NaN	NaN	NaN	NaN	NaN	NaN	NaN	NaN	NaN	NaN	NaN
CADM1	Cell adhesion molecule 1	A0A087X105;A0A087WZW4;A0A087X1W8;A0A0A0MTJ8;A0A087WZR6;X5DQS5;Q9BY67-5;Q9BY67;Q9BY67-4;Q9BY67-3;A0A087X0T8;Q9BY67-2;F5H8J9	A0A087X105;A0A087WZW4;A0A087X1W8;A0A0A0MTJ8;A0A087WZR6;X5DQS5;Q9BY67-5;Q9BY67;Q9BY67-4;Q9BY67-3;A0A087X0T8;Q9BY67-2;F5H8J9	53029000	4	0.00033283	20.856	NaN	NaN	NaN	NaN	NaN	NaN	NaN	NaN	NaN	NaN	NaN	NaN	NaN	NaN	NaN	NaN	NaN	NaN	NaN	NaN	NaN	NaN	NaN	NaN	NaN	NaN	NaN	NaN	NaN	NaN	NaN	NaN	NaN	NaN	NaN	NaN	NaN	NaN	NaN	NaN	NaN	NaN
IGKC		A0A087X130;A0A075B6H7;P04434	A0A087X130	5760300000	16	0	112.28	NaN	NaN	NaN	NaN	NaN	NaN	5.4918	NaN	NaN	NaN	NaN	NaN	NaN	NaN	NaN	NaN	NaN	NaN	NaN	NaN	NaN	NaN	NaN	NaN	NaN	NaN	NaN	NaN	NaN	NaN	NaN	6.92986	NaN	NaN	NaN	NaN	NaN	NaN	NaN	NaN	NaN	NaN
SEPT8	Septin-8	A0A087X142;A6NMH6;A6NFQ9;F8W8I8;Q92599-2;Q92599-4;Q92599;Q92599-3;C9JV02;C9J4G8;A0A0A0MRP8	A0A087X142;A6NMH6;A6NFQ9;F8W8I8;Q92599-2;Q92599-4;Q92599;Q92599-3	17251000000	23	0	323.31	-0.160275	-1.28096	0.637379	0.262019	0.887126	0.440831	0.980682	0.854492	0.435846	0.396119	0.920571	0.606496	0.210429	-0.0788831	0.445401	0.10841	0.336592	-2.41936	-0.394404	0.618916	-1.49922	-0.543892	0.152308	0.71532	0.284194	-0.337197	0.453083	0.496529	0.355904	0.23817	0.516285	-0.328262	-0.662297	-0.0567222	1.20533	0.254444	0.246173	0.735812	-2.25789	0.842879	-0.282855	-1.4813
SSBP2	Single-stranded DNA-binding protein 2	A0A087X159;P81877-4;P81877-5;P81877;P81877-2;P81877-3;D6RAC5;H0Y9V4;A0A087X244;H0Y9M5	A0A087X159;P81877-4;P81877-5;P81877;P81877-2;P81877-3;D6RAC5	113510000	6	0.0003302	19.968	NaN	NaN	NaN	NaN	NaN	NaN	NaN	NaN	NaN	NaN	1.13438	NaN	NaN	NaN	NaN	NaN	NaN	NaN	NaN	NaN	NaN	NaN	NaN	NaN	NaN	NaN	NaN	NaN	NaN	NaN	NaN	NaN	NaN	NaN	NaN	NaN	NaN	NaN	NaN	NaN	NaN	NaN
SRCIN1	SRC kinase signaling inhibitor 1	A0A087X165;Q9C0H9-5;A0A087WVV7;Q9C0H9-2;Q9C0H9;A0A087WU33;Q9C0H9-4	A0A087X165;Q9C0H9-5;A0A087WVV7;Q9C0H9-2;Q9C0H9	164490000	13	0.00018165	32.717	NaN	NaN	NaN	NaN	NaN	NaN	NaN	NaN	NaN	NaN	NaN	NaN	NaN	NaN	NaN	NaN	NaN	NaN	NaN	NaN	NaN	NaN	NaN	NaN	NaN	NaN	NaN	NaN	NaN	NaN	NaN	NaN	NaN	NaN	NaN	NaN	NaN	NaN	NaN	NaN	NaN	NaN
IGHG1		A0A087X1C7	A0A087X1C7	76723000	23	0	38.106	NaN	NaN	NaN	NaN	NaN	NaN	NaN	NaN	NaN	NaN	NaN	NaN	NaN	NaN	NaN	NaN	NaN	NaN	NaN	NaN	NaN	NaN	NaN	NaN	NaN	NaN	NaN	NaN	NaN	NaN	NaN	NaN	NaN	NaN	NaN	NaN	NaN	NaN	NaN	NaN	NaN	NaN
ARFIP2	Arfaptin-2	A0A087X1E4;P53365-3;P53365;P53365-2;E9PRV8;E9PPY7	A0A087X1E4;P53365-3;P53365;P53365-2	2885300000	15	0	323.31	-0.0194884	1.07671	0.247628	1.4115	1.50832	1.06733	NaN	0.951401	0.500565	0.149153	0.868885	-0.985136	0.947111	-0.139339	-0.161694	-0.199123	0.59081	-2.45058	-0.497536	0.458703	0.844743	NaN	NaN	NaN	1.24315	NaN	1.92095	NaN	NaN	0.404153	NaN	NaN	NaN	NaN	0.410697	0.78829	0.633927	0.998039	0.0113698	-3.01713	1.12841	-3.35083
SELENOF	15 kDa selenoprotein	A0A087X1G7;A0A0B4J1S4;O60613;A0A087WXL0;A0A0B4J1T0;A8MZD0;O60613-2	A0A087X1G7;A0A0B4J1S4;O60613	1836800000	5	0	301.8	NaN	NaN	NaN	1.0703	1.14156	NaN	0.977213	NaN	1.00214	NaN	1.55699	2.39684	0.758746	2.35284	1.36216	NaN	NaN	NaN	NaN	NaN	NaN	2.34909	2.7731	3.1098	1.95372	NaN	NaN	NaN	2.47586	NaN	NaN	NaN	1.81274	NaN	NaN	NaN	NaN	NaN	NaN	-3.15139	-0.09815	NaN
GPX3	Glutathione peroxidase;Glutathione peroxidase 3	A0A087X1J7;P22352	A0A087X1J7;P22352	4934800000	9	0	143.6	NaN	3.7645	1.79376	2.72271	NaN	-2.55571	3.65892	4.6822	4.2407	4.10031	NaN	NaN	5.92165	-3.53483	NaN	NaN	NaN	-2.16873	NaN	2.79776	NaN	3.32826	NaN	NaN	5.4404	3.34987	NaN	NaN	NaN	NaN	NaN	4.91733	-2.45611	NaN	5.63258	5.41205	NaN	3.95438	-2.16025	4.5072	NaN	2.87493
NEB	Nebulin	A0A087X1N7;P20929-2;P20929-3;P20929-4;P20929;H0Y786;H7BZD5;H7C2D0;H0Y3P5	A0A087X1N7;P20929-2;P20929-3;P20929-4;P20929	13744000000	17	0.0099522	3.5169	NaN	NaN	NaN	NaN	NaN	NaN	NaN	NaN	NaN	NaN	1.62504	NaN	1.17586	-1.15335	NaN	NaN	NaN	NaN	NaN	NaN	NaN	0.857652	NaN	NaN	NaN	NaN	NaN	NaN	-2.94978	NaN	NaN	-2.86608	-2.20279	NaN	NaN	0.787991	NaN	NaN	NaN	NaN	NaN	NaN
HUWE1		A0A087X1S3	A0A087X1S3	234790000	12	0	42.393	NaN	NaN	NaN	NaN	NaN	NaN	NaN	NaN	NaN	NaN	NaN	NaN	NaN	NaN	NaN	NaN	NaN	NaN	NaN	NaN	NaN	NaN	NaN	NaN	NaN	NaN	NaN	NaN	NaN	NaN	NaN	NaN	NaN	NaN	NaN	NaN	NaN	NaN	NaN	NaN	NaN	NaN
ACAN	Aggrecan core protein;Aggrecan core protein 2	A0A087X1T7;H0YM81;E7EX88;E7ENV9;P16112-2;P16112;P16112-3;H0YK70	A0A087X1T7;H0YM81;E7EX88;E7ENV9;P16112-2;P16112;P16112-3	587130000	14	0	94.308	NaN	NaN	NaN	NaN	NaN	NaN	NaN	NaN	NaN	NaN	NaN	NaN	NaN	NaN	NaN	NaN	NaN	NaN	NaN	NaN	NaN	NaN	NaN	NaN	NaN	NaN	NaN	NaN	NaN	NaN	NaN	NaN	NaN	NaN	NaN	NaN	NaN	NaN	NaN	NaN	NaN	NaN
AGAP1	Arf-GAP with GTPase, ANK repeat and PH domain-containing protein 1	A0A087X1U1;F5GXM9;E7EUN2;Q9UPQ3-2;Q9UPQ3;C9J8Z2;H7C211;H7C0A7;A0A087X044;A0A087X0S6;J3KQL4;A0A096LNP0;A0A0D9SFU9;Q9UPQ3-3;Q8TF27;A8MT82;A6NIR3	A0A087X1U1;F5GXM9;E7EUN2;Q9UPQ3-2;Q9UPQ3	54013000	5	0.0032881	7.3302	NaN	NaN	NaN	NaN	NaN	NaN	NaN	NaN	NaN	NaN	NaN	NaN	NaN	NaN	NaN	NaN	NaN	NaN	NaN	NaN	NaN	NaN	NaN	NaN	NaN	NaN	NaN	NaN	NaN	NaN	NaN	NaN	NaN	NaN	NaN	NaN	NaN	NaN	NaN	NaN	NaN	NaN
EPPK1		A0A087X1U6	A0A087X1U6	80483000000	166	0	323.31	0.118273	-1.46983	-0.425245	1.13365	-1.51969	-1.15678	-0.0825663	-0.622837	-0.100036	-0.581785	2.28216	0.735211	-0.750349	0.349052	-1.71009	0.842206	-0.360083	2.7051	-0.439995	-1.11603	0.00492797	-0.0892269	-1.60013	0.549937	-1.96469	0.0388805	-1.22002	-0.981195	-0.58477	0.652629	-0.654344	-0.729705	1.34428	-0.290071	-0.715981	0.682233	-0.410341	-1.13849	-0.291721	0.38579	-1.29631	-1.15905
PSME2	Proteasome activator complex subunit 2	A0A087X1Z3;Q9UL46;H0YM70;H0YKU2;H0YLG1;H0YLD2	A0A087X1Z3;Q9UL46;H0YM70	79857000000	20	0	323.31	0.380596	0.333025	0.140825	-0.546265	-0.0469799	-0.658371	-0.223052	0.102729	-0.0949116	-0.215244	-0.750864	-0.596935	-0.632454	0.770584	-0.455965	-0.307662	-0.015783	-0.13606	-0.505586	-0.247077	0.0838445	1.02856	0.851287	-0.118227	0.72867	0.0925094	0.660201	0.569608	1.20045	0.477904	-0.555816	0.455831	-0.0107799	0.496733	-0.816149	0.660703	0.447898	0.136125	0.585843	-1.91365	-0.243547	-2.73565
KIAA1524	Protein CIP2A	A0A087X211;Q8TCG1;Q8TCG1-2;F8WAX6;F8WF26	A0A087X211;Q8TCG1;Q8TCG1-2	1007600000	20	0	90.317	-1.15452	NaN	NaN	-1.97347	NaN	NaN	NaN	NaN	NaN	-2.01896	NaN	-2.84978	-1.03048	NaN	-2.53308	NaN	NaN	-2.33823	-0.559932	NaN	NaN	NaN	NaN	NaN	NaN	NaN	NaN	NaN	NaN	NaN	NaN	NaN	NaN	NaN	NaN	NaN	-1.29472	NaN	NaN	-0.522558	NaN	NaN
RSBN1L	Round spermatid basic protein 1-like protein	A0A087X239;Q6PCB5;Q6PCB5-2;H7C2D3;C9JM20	A0A087X239;Q6PCB5;Q6PCB5-2	244470000	8	0.0025096	9.5397	NaN	NaN	NaN	NaN	NaN	NaN	NaN	NaN	NaN	NaN	NaN	-2.57706	NaN	NaN	NaN	NaN	NaN	NaN	NaN	NaN	NaN	NaN	NaN	NaN	NaN	NaN	NaN	NaN	NaN	NaN	NaN	NaN	NaN	NaN	NaN	NaN	NaN	NaN	NaN	NaN	NaN	NaN
KIAA1033	WASH complex subunit 7	A0A087X256;Q2M389;Q2M389-2;F8W1W1;F8VNZ5;F8VYH7	A0A087X256;Q2M389;Q2M389-2	2829400000	26	0	97.59	0.458426	-0.404358	NaN	0.28293	0.786572	-0.0801119	-2.2752	0.621488	0.398151	0.73699	0.534809	0.227135	0.145494	-0.0411028	0.419237	0.102202	-0.65526	1.62705	-0.16221	-0.308827	-2.317	-0.256769	0.361972	NaN	NaN	-2.92888	-0.493442	-0.408929	NaN	-0.143785	1.32605	0.570379	0.292475	0.0543923	-0.965323	0.617034	-1.86307	0.681261	NaN	-0.618051	0.448883	-0.920522
IFIT2	Interferon-induced protein with tetratricopeptide repeats 2	A0A087X279;P09913	A0A087X279;P09913	1170200000	8	0.00036075	31.576	3.9058	3.46463	NaN	NaN	NaN	NaN	NaN	NaN	NaN	NaN	0.669465	2.98074	NaN	2.46466	NaN	3.36816	NaN	NaN	NaN	NaN	NaN	NaN	NaN	NaN	NaN	NaN	NaN	NaN	NaN	NaN	NaN	NaN	NaN	NaN	NaN	NaN	2.45601	-2.76839	NaN	NaN	NaN	NaN
PTGS1	Prostaglandin G/H synthase 1	A0A087X296;P23219-3;P23219-2;P23219;P23219-6;P23219-5;P23219-4;X6RJD6	A0A087X296;P23219-3;P23219-2;P23219;P23219-6;P23219-5;P23219-4	378270000	8	0	99.122	NaN	NaN	NaN	NaN	2.24291	NaN	NaN	NaN	NaN	NaN	1.98268	NaN	2.64765	NaN	NaN	NaN	NaN	NaN	NaN	NaN	NaN	NaN	NaN	NaN	NaN	NaN	NaN	NaN	NaN	NaN	NaN	NaN	NaN	NaN	NaN	3.03931	NaN	NaN	NaN	NaN	3.2503	NaN
BIRC2;BIRC3	Baculoviral IAP repeat-containing protein 2;Baculoviral IAP repeat-containing protein 3	A0A087X2B2;E9PMH5;Q13490-2;Q13490;H0YDY3;Q13489;E9PQZ9;E9PI77;E9PIW1;E9PNM6	A0A087X2B2;E9PMH5;Q13490-2;Q13490;H0YDY3;Q13489	197300000	6	0.0029235	8.7879	NaN	NaN	NaN	NaN	NaN	NaN	NaN	NaN	NaN	NaN	NaN	NaN	NaN	NaN	NaN	NaN	NaN	NaN	NaN	NaN	NaN	NaN	NaN	NaN	NaN	NaN	NaN	NaN	NaN	NaN	NaN	NaN	NaN	NaN	NaN	NaN	NaN	NaN	NaN	NaN	NaN	NaN
IGHM		A0A087X2C0;A0A0B4J1V1;A0A0C4DH37;A0A0B4J1U9;A0A075B7F0;A0A0C4DH32	A0A087X2C0	69731000000	31	0	323.31	4.2012	4.33984	4.71782	3.35399	0.137093	3.13885	4.80386	5.57835	5.59102	3.82883	3.10073	4.78747	4.67765	5.0376	3.21974	3.49385	4.90241	6.56743	7.48614	5.37518	4.67076	4.54443	5.76753	6.60135	3.36717	3.29435	3.79833	4.00104	4.67816	5.81133	5.59555	7.80809	4.48866	3.5551	2.87049	4.43997	7.00124	3.83261	8.71246	6.16421	4.84967	6.29812
MRPL45	39S ribosomal protein L45, mitochondrial	A0A087X2D5;Q9BRJ2;A0A0G2JMS5;A0A087WU62	A0A087X2D5;Q9BRJ2;A0A0G2JMS5;A0A087WU62	4043800000	17	0	282.8	1.78921	-1.47985	-1.18142	-0.181675	-0.505281	-0.566864	-0.321235	-0.270947	-1.01164	-1.2047	0.598217	-1.08726	0.324907	-1.49457	-0.693766	-0.498149	-2.04914	-2.29297	-1.31713	-0.197991	0.334316	-0.659011	-0.226015	0.0641329	0.0989844	-0.694479	-0.197362	0.353008	NaN	-2.1797	NaN	NaN	-0.175173	NaN	-2.84325	-1.15218	-1.34085	-0.13711	-0.961846	0.147394	-0.996316	-0.875544
CEACAM8	Carcinoembryonic antigen-related cell adhesion molecule 8	A0A087X2E2;P31997	A0A087X2E2;P31997	81581000	3	0	53.612	NaN	NaN	NaN	NaN	NaN	NaN	NaN	NaN	NaN	NaN	NaN	NaN	NaN	NaN	NaN	NaN	NaN	NaN	-2.21453	NaN	NaN	NaN	NaN	NaN	NaN	NaN	NaN	NaN	NaN	NaN	NaN	NaN	NaN	NaN	NaN	NaN	NaN	NaN	NaN	NaN	NaN	NaN
HECTD1	E3 ubiquitin-protein ligase HECTD1	A0A087X2H1;Q9ULT8;H0YJP0;G3V4V5;H0YJD4;A0A087WVU6;H0YJ72	A0A087X2H1;Q9ULT8	3406300000	45	0	323.31	-0.274411	-0.846233	0.555884	-0.113034	-0.666211	-0.685626	-0.336512	-2.39702	-1.01956	-0.572211	-0.0411028	-0.583326	-1.10393	-1.07697	-0.657091	-0.537445	-1.91112	-2.86205	-0.489748	0.312653	-1.21468	-0.345623	0.38711	-0.706995	-1.1147	-0.545573	-0.660107	0.0583378	-0.716947	-0.996172	0.459616	-1.15037	-0.928579	-0.191815	1.21776	-0.178746	-1.12968	-1.0743	-2.09089	0.22673	-0.0968015	-0.168257
PSMC6	26S protease regulatory subunit 10B	A0A087X2I1;P62333;H0YJC0;H0YJS8;H0YJT1;H0YJX2;H0YJE9;H0YJD2;H0YJY8	A0A087X2I1;P62333;H0YJC0	58365000000	34	0	323.31	-0.549028	-0.753262	-0.490467	-0.195474	-0.69323	-0.394624	-0.673014	-0.774502	-0.139731	-0.568616	-0.497944	-0.128689	-0.505078	-0.451646	-0.367818	-0.28558	-0.266637	-0.874758	-0.200881	0.199902	-1.07245	-0.513592	0.172067	-0.273337	0.0346923	-0.75232	-0.06226	-0.121015	-0.108491	-0.332737	0.338177	0.00028853	-0.320543	-0.399335	-0.78031	-0.193835	0.401597	-0.194465	0.0369254	-0.280719	-0.479334	-0.212009
GPX4	Glutathione peroxidase;Phospholipid hydroperoxide glutathione peroxidase, mitochondrial	A0A087X2I2;A0A087WT12;P36969-2;P36969;K7ERP4;K7EJ20;A0A0A0MTT1;K7EKX7;K7ENB4;R4GNE4;A0A087X247	A0A087X2I2;A0A087WT12;P36969-2;P36969;K7ERP4;K7EJ20;A0A0A0MTT1;K7EKX7;K7ENB4	6839000000	15	0	167.43	0.482553	4.02501	2.19621	1.7598	1.47951	1.55216	1.77394	1.37191	1.29103	1.80687	1.14941	1.12249	1.48294	0.0192581	1.06564	2.23991	1.25175	-0.504468	-0.0828389	2.29074	3.712	0.896361	2.04388	1.27167	1.89052	0.765842	1.67613	1.13068	0.871891	2.37737	1.09851	2.2103	0.618872	2.35535	2.33708	0.662049	1.68878	2.2111	2.6919	1.37677	0.763048	0.226071
WDR20	WD repeat-containing protein 20	A0A088AWN2;Q8TBZ3-4;Q8TBZ3-5;Q8TBZ3-6;Q8TBZ3;Q8TBZ3-2;Q8TBZ3-7;H0YKE8;Q8TBZ3-8;Q8TBZ3-3	A0A088AWN2;Q8TBZ3-4;Q8TBZ3-5;Q8TBZ3-6;Q8TBZ3;Q8TBZ3-2;Q8TBZ3-7	121950000	3	0.0078042	4.1436	NaN	NaN	NaN	NaN	NaN	NaN	NaN	NaN	NaN	NaN	NaN	NaN	NaN	NaN	NaN	NaN	NaN	NaN	NaN	NaN	NaN	NaN	NaN	NaN	NaN	NaN	NaN	NaN	NaN	NaN	NaN	NaN	NaN	NaN	NaN	NaN	NaN	NaN	NaN	NaN	NaN	NaN
DOCK9	Dedicator of cytokinesis protein 9	A0A088AWN3;A0A0A0MRA7;Q9BZ29-3;Q9BZ29;Q9BZ29-4;A0A0A0MT38;H0Y3S1;H7BZ79;Q5JUD3;Q5JUD8;A0A0D9SF41;X6RGR3	A0A088AWN3;A0A0A0MRA7;Q9BZ29-3;Q9BZ29;Q9BZ29-4;A0A0A0MT38	851540000	18	0	70.581	NaN	-1.54449	NaN	-0.287236	-0.139469	-0.30871	-3.36228	0.642234	0.242874	-0.2949	-0.0607391	0.696634	-0.399773	-0.240375	0.711559	NaN	0.748287	NaN	NaN	NaN	NaN	0.217055	-0.903193	NaN	NaN	NaN	NaN	NaN	1.22361	NaN	NaN	-2.29642	NaN	NaN	-0.278817	NaN	NaN	0.403065	NaN	-0.550113	-0.224534	0.642842
DOCK1	Dedicator of cytokinesis protein 1	A0A096LNH6;Q14185	A0A096LNH6;Q14185	338350000	21	0	104.7	NaN	NaN	NaN	NaN	NaN	NaN	NaN	NaN	NaN	1.45032	NaN	NaN	NaN	0.0650986	NaN	1.56115	NaN	NaN	-1.13297	NaN	NaN	NaN	NaN	NaN	NaN	NaN	NaN	NaN	NaN	NaN	NaN	NaN	NaN	NaN	NaN	NaN	NaN	NaN	NaN	NaN	NaN	NaN
SCARF2		A0A096LNX8	A0A096LNX8	320610000000	2	0.0072512	4.4956	NaN	NaN	NaN	NaN	NaN	NaN	NaN	NaN	NaN	NaN	NaN	NaN	NaN	NaN	NaN	NaN	NaN	NaN	NaN	NaN	NaN	NaN	NaN	NaN	NaN	NaN	NaN	NaN	NaN	NaN	NaN	NaN	NaN	NaN	NaN	NaN	NaN	NaN	NaN	NaN	NaN	NaN
ALG13	Putative bifunctional UDP-N-acetylglucosamine transferase and deubiquitinase ALG13	A0A096LP10;Q9NP73-2;A0A096LNJ4;A0A087WX43;D6RE84;A0A087WTT9;A0A087WT15;A0A096LNL2	A0A096LP10;Q9NP73-2;A0A096LNJ4;A0A087WX43;D6RE84;A0A087WTT9	2118700000	6	0.0010965	14.258	0.093448	0.704371	-0.105008	0.419353	0.184966	-0.27262	-0.960586	0.0669562	-0.134221	-0.21014	-0.0858326	-2.7628	-0.108625	-0.235972	-0.135798	0.864491	NaN	0.416442	-1.14913	NaN	-0.904349	-0.579566	1.01666	-0.923415	-0.43776	-0.335255	0.271984	0.545719	0.420009	-2.07059	-0.0127832	-0.454597	0.0289844	0.266108	0.294473	-0.533962	-0.983459	-0.140386	-1.07471	0.110355	0.0512347	-1.74575
AAK1	Uncharacterized protein FLJ45252	A0A096LP25;Q6ZSR9;A0A096LNZ0	A0A096LP25;Q6ZSR9;A0A096LNZ0	488580000	11	0	44.524	NaN	NaN	NaN	NaN	0.574906	NaN	NaN	NaN	0.206412	NaN	0.278129	NaN	-2.45724	NaN	0.375478	NaN	NaN	NaN	NaN	NaN	NaN	NaN	NaN	NaN	NaN	NaN	NaN	NaN	NaN	NaN	NaN	NaN	NaN	NaN	NaN	NaN	NaN	NaN	NaN	NaN	0.589876	NaN
WASH3P;WASH2P;WASH1;WASH4P	Putative WAS protein family homolog 3;WAS protein family homolog 2;WAS protein family homolog 1;Putative WAS protein family homolog 4	A0A096LP75;C4AMC7;Q6VEQ5;A0A096LP26;A0A096LNU2;A8K0Z3;A8MWX3	A0A096LP75;C4AMC7;Q6VEQ5;A0A096LP26;A0A096LNU2;A8K0Z3;A8MWX3	1066600000	12	0	221.9	0.638816	-0.214498	NaN	NaN	0.839364	NaN	NaN	-1.00784	0.402092	-0.0797024	0.5551	0.00776818	-0.223546	0.90996	-0.375067	1.18928	NaN	NaN	-2.2498	NaN	NaN	NaN	NaN	NaN	NaN	NaN	NaN	NaN	NaN	NaN	NaN	NaN	NaN	NaN	NaN	NaN	-0.771294	0.159831	NaN	NaN	-0.15562	NaN
SAA2-SAA4;SAA4	Serum amyloid A-4 protein	A0A096LPE2;P35542;E9PR14;G3V1D9;A0A087X0E2;P0DJI9-2	A0A096LPE2;P35542	25133000000	12	0	323.31	-0.838992	2.21927	2.74391	-0.395392	-0.335483	-2.84881	-2.66282	-2.07048	-2.82497	1.98125	-2.53319	4.39459	-3.191	0.147825	-2.66444	2.57038	1.925	-2.0217	1.43024	4.99461	NaN	NaN	NaN	-2.54902	2.12306	-2.26829	7.39045	-2.13592	1.83908	NaN	NaN	NaN	2.23406	NaN	-2.57313	6.77666	3.42675	2.07747	6.00388	0.41277	2.20124	1.75215
RBP1	Retinol-binding protein 1	A0A0A0MQT0;P09455-2;P09455-3	A0A0A0MQT0;P09455-2;P09455-3	1347300000	10	0	215.51	NaN	NaN	0.608012	0.0107302	NaN	2.54557	NaN	NaN	-0.66948	0.77152	NaN	1.04644	0.365202	-2.65279	-2.17335	NaN	NaN	NaN	NaN	NaN	NaN	NaN	NaN	NaN	NaN	NaN	NaN	NaN	NaN	NaN	NaN	NaN	NaN	NaN	NaN	NaN	NaN	NaN	-2.73112	-2.26116	NaN	-1.82635
RPS6KA5	Ribosomal protein S6 kinase;Ribosomal protein S6 kinase alpha-5	A0A0A0MQV2;O75582;O75582-3;O75582-2;G3V2D1	A0A0A0MQV2;O75582;O75582-3;O75582-2	74700000	8	0	37.672	NaN	NaN	NaN	NaN	NaN	NaN	NaN	NaN	NaN	NaN	NaN	NaN	NaN	NaN	NaN	NaN	NaN	NaN	NaN	NaN	NaN	NaN	NaN	NaN	NaN	NaN	NaN	NaN	NaN	NaN	NaN	NaN	NaN	NaN	NaN	NaN	NaN	NaN	NaN	NaN	NaN	NaN
MYEF2	Myelin expression factor 2	A0A0A0MQW0;Q9P2K5-2;H0YN19;A0A0C4DGV1;Q9P2K5-3;H0YKS1;A0A087WWC8;Q9P2K5-4	A0A0A0MQW0;Q9P2K5-2;H0YN19;A0A0C4DGV1	2501600	25	0.002098	10.674	NaN	NaN	NaN	NaN	NaN	NaN	NaN	NaN	NaN	NaN	NaN	NaN	NaN	NaN	NaN	NaN	NaN	NaN	NaN	NaN	NaN	NaN	NaN	NaN	NaN	NaN	NaN	NaN	NaN	NaN	NaN	NaN	NaN	NaN	NaN	NaN	NaN	NaN	NaN	NaN	NaN	NaN
MYEF2	Myelin expression factor 2	A0A0A0MR39;Q9P2K5;A0A087WUT0	A0A0A0MR39;Q9P2K5;A0A087WUT0	6179100000	26	0	264.71	-0.237564	-0.14978	0.254083	0.237796	-0.327687	0.982534	0.00028853	-1.18428	-0.343351	-0.350497	0.273727	0.43154	0.37887	-1.04257	0.162767	0.127841	-1.88729	-0.225645	-0.196229	0.740987	0.635472	-0.194213	-0.356031	-0.323197	0.551564	-0.808426	0.739204	0.396973	-1.0857	-0.0147838	-0.585155	-2.1241	-0.266996	0.834802	0.0121699	-1.42696	-2.40743	0.87271	0.77221	0.170426	0.352216	0.717572
ABLIM2	Actin-binding LIM protein 2	A0A0A0MR40;F5GYR0;Q6H8Q1-7;Q6H8Q1;Q6H8Q1-9;Q6H8Q1-4;Q6H8Q1-6;Q6H8Q1-8;Q6H8Q1-3;Q6H8Q1-2;Q6H8Q1-5	A0A0A0MR40;F5GYR0;Q6H8Q1-7;Q6H8Q1;Q6H8Q1-9	24485000	3	0.0025163	9.686	NaN	NaN	NaN	NaN	NaN	NaN	NaN	NaN	NaN	NaN	NaN	NaN	NaN	NaN	NaN	NaN	NaN	NaN	NaN	NaN	NaN	NaN	NaN	NaN	NaN	NaN	NaN	NaN	NaN	NaN	NaN	NaN	NaN	NaN	NaN	NaN	NaN	NaN	NaN	NaN	NaN	NaN
FADS1	Fatty acid desaturase 1	A0A0A0MR51;O60427;O60427-2;F5H8G5;F5H3P6;F5H852;F5GWE3;H0YB97;F5H3U5	A0A0A0MR51;O60427;O60427-2	110720000	4	0.0054885	5.4267	NaN	NaN	NaN	NaN	NaN	NaN	NaN	NaN	NaN	NaN	NaN	NaN	NaN	NaN	NaN	NaN	NaN	NaN	NaN	NaN	NaN	NaN	NaN	NaN	NaN	NaN	NaN	NaN	NaN	NaN	NaN	NaN	NaN	NaN	NaN	NaN	NaN	NaN	NaN	NaN	NaN	NaN
PUM2	Pumilio homolog 2	A0A0A0MR59;Q8TB72-2;Q8TB72-4;Q8TB72-3;Q8TB72;A0A0C4DG68	A0A0A0MR59;Q8TB72-2;Q8TB72-4;Q8TB72-3;Q8TB72;A0A0C4DG68	890160000	12	0	86.622	NaN	-0.637749	-0.520146	-1.33754	-0.0306892	NaN	NaN	-1.03069	-0.23634	-0.623961	-0.06226	-1.52722	NaN	-0.940129	NaN	NaN	-3.67007	NaN	-0.29443	-0.950618	NaN	NaN	NaN	NaN	NaN	NaN	NaN	NaN	NaN	NaN	NaN	-1.44927	NaN	NaN	NaN	NaN	NaN	-0.331247	0.900691	-0.273456	-0.801076	NaN
PRSS57	Serine protease 57	A0A0A0MR61;Q6UWY2	A0A0A0MR61;Q6UWY2	1846600	1	0.006654	4.9042	NaN	NaN	NaN	NaN	NaN	NaN	NaN	NaN	NaN	NaN	NaN	NaN	NaN	NaN	NaN	NaN	NaN	NaN	NaN	NaN	NaN	NaN	NaN	NaN	NaN	NaN	NaN	NaN	NaN	NaN	NaN	NaN	NaN	NaN	NaN	NaN	NaN	NaN	NaN	NaN	NaN	NaN
RBM10	RNA-binding protein 10	A0A0A0MR66;P98175-2;P98175;P98175-4;P98175-3	A0A0A0MR66;P98175-2;P98175;P98175-4;P98175-3	7073800000	34	0	323.31	0.14011	-0.0457225	-0.945458	-0.324004	-0.5007	-0.042084	-1.18732	-0.619554	-0.963252	-0.725959	-0.391438	-0.88495	-0.498149	-0.422556	-0.518031	-0.180784	-2.6296	-0.298893	0.501769	0.216334	-0.603027	-0.53037	-1.1797	-0.388686	-1.65801	-0.202386	-0.111966	-0.796432	-0.367036	0.213939	0.110978	-0.293253	0.563348	-0.857344	-1.21425	-0.435735	-2.59836	-0.186627	-0.431034	-0.614945	0.00589823	-0.612966
GSTM4	Glutathione S-transferase Mu 4	A0A0A0MR85;Q03013-2;A6NNT0	A0A0A0MR85;Q03013-2	106080000	15	0.0085079	3.8587	NaN	NaN	NaN	NaN	NaN	NaN	NaN	NaN	NaN	NaN	NaN	NaN	NaN	NaN	NaN	NaN	NaN	NaN	NaN	NaN	NaN	NaN	NaN	NaN	NaN	NaN	NaN	NaN	NaN	NaN	NaN	NaN	NaN	NaN	NaN	NaN	NaN	NaN	NaN	NaN	NaN	NaN
FAM21C	WASH complex subunit FAM21C	A0A0A0MR88;A0A096LPC5;Q9Y4E1-6;Q9Y4E1-2;Q9Y4E1;Q9Y4E1-4;J3KP36;Q9Y4E1-5;Q9Y4E1-3;A0A0A0MT65;B1AP61;Q5SRD0	A0A0A0MR88;A0A096LPC5;Q9Y4E1-6;Q9Y4E1-2;Q9Y4E1;Q9Y4E1-4;J3KP36;Q9Y4E1-5;Q9Y4E1-3	35507000	19	0.007351	4.3784	NaN	NaN	NaN	NaN	NaN	NaN	NaN	NaN	NaN	NaN	NaN	NaN	NaN	NaN	NaN	NaN	NaN	NaN	NaN	NaN	NaN	NaN	NaN	NaN	NaN	NaN	NaN	NaN	NaN	NaN	NaN	NaN	NaN	NaN	NaN	NaN	NaN	NaN	NaN	NaN	NaN	NaN
EPB41L3	Band 4.1-like protein 3;Band 4.1-like protein 3, N-terminally processed	A0A0A0MRA8;Q9Y2J2-2;Q9Y2J2-4;Q9Y2J2;Q9Y2J2-3;B2RB02;J3QS55;J3QRQ6;J3KS70;J3QLU5;J3QKY2;J3KRD1;J3QKK4;J3QR33;J3KT37	A0A0A0MRA8;Q9Y2J2-2;Q9Y2J2-4;Q9Y2J2;Q9Y2J2-3;B2RB02	636970000	22	0	217.58	NaN	NaN	NaN	NaN	NaN	NaN	NaN	NaN	NaN	NaN	NaN	NaN	NaN	2.91626	NaN	NaN	NaN	NaN	NaN	NaN	NaN	NaN	NaN	NaN	NaN	NaN	NaN	NaN	NaN	NaN	NaN	NaN	NaN	NaN	NaN	4.07979	NaN	NaN	NaN	NaN	NaN	NaN
MADD	MAP kinase-activating death domain protein	A0A0A0MRB5;Q8WXG6-6;Q8WXG6-8;Q8WXG6-5;Q8WXG6-4;Q8WXG6-3;Q8WXG6-2;Q8WXG6-7;Q8WXG6;C9J6B0;F8W8U2;C9JM97;C9JLZ9;C9K0L0	A0A0A0MRB5;Q8WXG6-6;Q8WXG6-8;Q8WXG6-5;Q8WXG6-4;Q8WXG6-3;Q8WXG6-2;Q8WXG6-7;Q8WXG6	307990000	12	0.0010948	14.179	NaN	-1.19535	NaN	0.630305	2.19826	NaN	NaN	NaN	-0.492827	NaN	0.528761	NaN	NaN	NaN	NaN	NaN	NaN	NaN	NaN	NaN	NaN	NaN	NaN	NaN	NaN	NaN	NaN	NaN	NaN	NaN	NaN	NaN	NaN	NaN	NaN	NaN	NaN	0.435632	NaN	-0.302407	2.03422	NaN
GPSM1	G-protein-signaling modulator 1	A0A0A0MRC4;A0A0A0MSK4;Q86YR5-4;Q86YR5;A0A087WVF5;Q86YR5-3;Q86YR5-2	A0A0A0MRC4;A0A0A0MSK4;Q86YR5-4;Q86YR5;A0A087WVF5;Q86YR5-3	647500000	8	0.0015205	11.945	NaN	NaN	NaN	NaN	NaN	NaN	NaN	NaN	NaN	NaN	0.390056	NaN	NaN	NaN	NaN	NaN	NaN	NaN	NaN	NaN	NaN	NaN	NaN	NaN	NaN	NaN	NaN	NaN	NaN	NaN	NaN	NaN	NaN	NaN	NaN	NaN	NaN	NaN	NaN	NaN	NaN	NaN
FAM227A	Protein FAM227A	A0A0A0MRD0;F5H4B4;F5H4B4-2	A0A0A0MRD0;F5H4B4;F5H4B4-2	512430000	3	0.0085101	3.8635	NaN	NaN	NaN	NaN	NaN	NaN	NaN	NaN	NaN	NaN	NaN	NaN	NaN	NaN	NaN	NaN	NaN	NaN	NaN	NaN	NaN	NaN	NaN	NaN	NaN	NaN	NaN	NaN	NaN	NaN	NaN	NaN	NaN	NaN	NaN	NaN	NaN	NaN	NaN	NaN	NaN	NaN
WDR47	WD repeat-containing protein 47	A0A0A0MRE6;O94967-2;O94967;O94967-3;O94967-4;E9PKZ6;E9PR96	A0A0A0MRE6;O94967-2;O94967;O94967-3;O94967-4	115230000	8	0.0016687	11.824	NaN	NaN	NaN	NaN	NaN	NaN	NaN	NaN	0.79026	NaN	NaN	-0.215119	NaN	NaN	NaN	NaN	NaN	NaN	NaN	NaN	NaN	NaN	NaN	NaN	NaN	NaN	NaN	NaN	NaN	NaN	NaN	NaN	NaN	NaN	NaN	NaN	NaN	NaN	NaN	NaN	NaN	NaN
TEAD4	Transcriptional enhancer factor TEF-3	A0A0A0MRF3;Q53GI4;Q15561-3;Q15561;Q15561-2;Q15562;Q15562-2;Q15562-4;H0YGS2;H0YG62;Q15562-3	A0A0A0MRF3;Q53GI4;Q15561-3;Q15561;Q15561-2	29627000	6	0.0052191	5.4603	NaN	NaN	NaN	NaN	NaN	NaN	NaN	NaN	NaN	NaN	NaN	NaN	NaN	NaN	NaN	NaN	NaN	NaN	NaN	NaN	NaN	NaN	NaN	NaN	NaN	NaN	NaN	NaN	NaN	NaN	NaN	NaN	NaN	NaN	NaN	NaN	NaN	NaN	NaN	NaN	NaN	NaN
AKAP9	A-kinase anchor protein 9	A0A0A0MRF6;Q99996-5;Q99996-3;Q99996-2;Q99996;Q99996-6;A0A0A0MRE9;A0A087WX84;Q99996-4;H7BYL6;Q6PJH3;H7BZV6;H0Y6Q0	A0A0A0MRF6;Q99996-5;Q99996-3;Q99996-2;Q99996;Q99996-6;A0A0A0MRE9	1082600000	34	0	173.67	-0.0364681	NaN	NaN	NaN	0.809903	NaN	NaN	-2.70596	1.40851	-0.440314	0.606408	0.985645	1.27694	0.671669	0.39034	-0.5007	NaN	NaN	NaN	0.17015	NaN	NaN	NaN	NaN	NaN	NaN	NaN	NaN	NaN	NaN	NaN	NaN	NaN	NaN	NaN	0.144026	0.634576	NaN	NaN	NaN	0.423004	NaN
PLCG2	Phosphoinositide phospholipase C;1-phosphatidylinositol 4,5-bisphosphate phosphodiesterase gamma-2	A0A0A0MRF9;P16885;H3BQV5;H3BPZ3	A0A0A0MRF9;P16885	341510000	20	0	80.607	NaN	NaN	NaN	NaN	NaN	NaN	NaN	NaN	NaN	0.214491	NaN	NaN	NaN	3.05146	NaN	NaN	NaN	NaN	NaN	NaN	NaN	NaN	NaN	NaN	NaN	NaN	NaN	NaN	NaN	NaN	NaN	NaN	NaN	NaN	NaN	NaN	NaN	NaN	NaN	NaN	NaN	NaN
CDKN2A		A0A0A0MRI0	A0A0A0MRI0	1158200000	7	0.001808	11.239	-0.765874	NaN	NaN	NaN	NaN	-2.68952	NaN	NaN	NaN	-0.271426	-1.08875	NaN	NaN	-2.06274	NaN	NaN	-2.73438	-2.53519	-1.16395	NaN	NaN	NaN	NaN	NaN	NaN	NaN	NaN	NaN	NaN	NaN	NaN	NaN	NaN	NaN	1.3938	NaN	-0.613532	NaN	NaN	NaN	NaN	-0.591392
GPALPP1	GPALPP motifs-containing protein 1	A0A0A0MRI1;Q8IXQ4-2;Q8IXQ4;Q8IXQ4-3	A0A0A0MRI1;Q8IXQ4-2;Q8IXQ4;Q8IXQ4-3	653600000	6	0	37.505	NaN	NaN	NaN	NaN	NaN	NaN	NaN	NaN	NaN	NaN	NaN	NaN	NaN	NaN	NaN	NaN	NaN	NaN	NaN	NaN	NaN	NaN	NaN	NaN	NaN	NaN	NaN	NaN	NaN	NaN	NaN	NaN	NaN	NaN	NaN	NaN	NaN	NaN	NaN	NaN	NaN	NaN
CDC42BPA	Non-specific serine/threonine protein kinase;Serine/threonine-protein kinase MRCK alpha	A0A0A0MRJ0;Q5VT25-4;Q5VT25-5;Q5VT25;Q5VT25-2;Q5VT25-3;Q5VT25-6;A0A0A0MRJ1;H0Y5V1;H0Y7V8;H0Y6R0;H0Y6V3	A0A0A0MRJ0;Q5VT25-4;Q5VT25-5;Q5VT25;Q5VT25-2;Q5VT25-3;Q5VT25-6;A0A0A0MRJ1;H0Y5V1;H0Y7V8	440070000	19	0.00035727	29.943	0.406216	NaN	NaN	NaN	NaN	NaN	NaN	NaN	NaN	NaN	-0.125254	NaN	NaN	-0.934403	NaN	NaN	NaN	NaN	NaN	NaN	NaN	NaN	NaN	NaN	NaN	NaN	NaN	NaN	NaN	NaN	NaN	NaN	NaN	NaN	NaN	NaN	1.32229	NaN	NaN	NaN	NaN	NaN
PCMT1	Protein-L-isoaspartate O-methyltransferase;Protein-L-isoaspartate(D-aspartate) O-methyltransferase	A0A0A0MRJ6;H7BY58;P22061;P22061-2;F6S8N6;C9J0F2;F8WDT3;F8WAV5;F8WAX2;H7C4X2	A0A0A0MRJ6;H7BY58;P22061;P22061-2;F6S8N6	43004000000	18	0	323.31	-0.351063	0.0875954	-0.35682	-0.452595	-0.481299	-0.25411	-0.689747	-0.0875986	-0.848718	0.130539	-0.901417	0.181624	-0.59321	-0.390668	-0.255924	-0.915406	-0.015783	-2.22144	-0.333309	0.367602	-0.103128	0.119667	0.0387323	-0.367483	-0.41997	-0.669027	0.217038	-0.0963968	-0.186374	0.241373	0.114613	-0.713168	-0.836005	-1.05749	0.00858066	-0.783582	0.437311	-0.410667	0.0757481	-1.77176	-0.390888	-1.92395
ARHGAP30	Rho GTPase-activating protein 30	A0A0A0MRJ9;A0A0A0MRJ8;Q7Z6I6-2;Q7Z6I6-3;Q7Z6I6	A0A0A0MRJ9;A0A0A0MRJ8;Q7Z6I6-2;Q7Z6I6-3;Q7Z6I6	34781000	1	0.008509	3.8628	NaN	NaN	NaN	NaN	NaN	NaN	NaN	NaN	NaN	NaN	NaN	NaN	NaN	NaN	NaN	NaN	NaN	NaN	NaN	NaN	NaN	NaN	NaN	NaN	NaN	NaN	NaN	NaN	NaN	NaN	NaN	NaN	NaN	NaN	NaN	NaN	NaN	NaN	NaN	NaN	NaN	NaN
MTX1	Metaxin-1	A0A0A0MRK6;Q13505-3;Q13505;A0A0C4DFQ1;Q13505-2;H0Y6Y5	A0A0A0MRK6;Q13505-3;Q13505;A0A0C4DFQ1;Q13505-2	4981800000	14	0	284.38	0.12389	1.31226	0.287836	-0.291132	0.737086	-0.227495	-0.220454	-0.720804	0.194988	-0.16543	0.516491	-0.227248	0.84438	0.24313	0.478768	-0.0097772	-1.91793	-2.31299	-0.444985	0.231905	0.740119	0.240486	0.0714213	-0.506196	NaN	NaN	-0.0285691	0.342946	-0.13014	-0.218223	-0.131326	-0.224534	0.298762	0.159122	NaN	0.117772	0.660019	1.07951	0.427498	-0.717737	0.22122	0.552982
NOLC1	Nucleolar and coiled-body phosphoprotein 1	A0A0A0MRM9;Q14978;Q14978-3;Q14978-2;S4R349;S4R3C2;S4R402;S4R341	A0A0A0MRM9;Q14978;Q14978-3;Q14978-2	24478000000	27	0	234.75	-0.132379	-2.97756	-2.60573	-1.17798	-1.03238	-3.08367	-2.74618	-1.58029	-1.78346	-1.96916	-2.32812	-0.687419	-1.38261	-1.34568	-1.7827	-2.95797	-2.06067	-2.63824	-0.220949	1.76876	-0.785843	-0.427606	-0.557778	-1.19893	-2.52	-1.49242	-1.64247	-3.34611	-1.97382	-1.53336	-0.736129	-2.1852	-1.47799	-1.5541	-1.09511	-2.72244	-0.443076	-2.83099	-1.6446	-0.15549	-1.84016	-0.784923
MAP7D3	MAP7 domain-containing protein 3	A0A0A0MRP0;Q8IWC1-2;Q8IWC1-4;Q8IWC1;Q8IWC1-3	A0A0A0MRP0;Q8IWC1-2;Q8IWC1-4;Q8IWC1;Q8IWC1-3	922570000	13	0.0011099	15.323	NaN	NaN	NaN	NaN	NaN	NaN	NaN	NaN	NaN	0.929583	NaN	NaN	NaN	NaN	NaN	NaN	NaN	NaN	NaN	NaN	NaN	NaN	NaN	NaN	NaN	NaN	NaN	NaN	NaN	NaN	NaN	NaN	NaN	NaN	NaN	NaN	NaN	NaN	NaN	NaN	NaN	NaN
FPGT	Fucose-1-phosphate guanylyltransferase	A0A0A0MRP2;O14772;O14772-2;H0YDF0;E9PK10;E9PMK0;E9PMM4;A6NHC7;E9PKE1;O14772-3;Q59H18-3;Q59H18-4	A0A0A0MRP2;O14772;O14772-2	8684000000	7	0.0030321	7.9169	NaN	NaN	NaN	NaN	NaN	NaN	NaN	NaN	NaN	NaN	NaN	NaN	NaN	NaN	NaN	NaN	NaN	NaN	NaN	NaN	NaN	NaN	NaN	NaN	NaN	NaN	NaN	NaN	NaN	NaN	NaN	NaN	NaN	NaN	NaN	NaN	NaN	NaN	NaN	NaN	NaN	NaN
MPP2	MAGUK p55 subfamily member 2	A0A0A0MRU0;Q14168-3;B4DZ84;D3DX48;A0A0D9SFF8;D3DX49;A0A0C4DH75;Q14168-6;Q14168-2;Q14168;Q14168-4;Q14168-5;A0A087WVY2;E5RI47;E5RFN8;A0A087X0C7;E5RK50;E5RJK0;E5RK44;E5RI32;E5RIU3	A0A0A0MRU0;Q14168-3;B4DZ84;D3DX48;A0A0D9SFF8;D3DX49;A0A0C4DH75;Q14168-6;Q14168-2;Q14168;Q14168-4;Q14168-5	586330000	6	0.0070403	4.7759	NaN	NaN	NaN	NaN	NaN	NaN	NaN	NaN	NaN	NaN	NaN	NaN	NaN	NaN	NaN	NaN	NaN	NaN	NaN	NaN	NaN	NaN	NaN	NaN	NaN	NaN	NaN	NaN	NaN	NaN	NaN	NaN	NaN	NaN	NaN	NaN	NaN	NaN	NaN	NaN	NaN	NaN
RRBP1	Ribosome-binding protein 1	A0A0A0MRV0;Q9P2E9;Q9P2E9-2;A0A087WVV2;Q9P2E9-3;F8W7S5;A0A087WU26;A2A2S5;V9GY78	A0A0A0MRV0;Q9P2E9;Q9P2E9-2;A0A087WVV2;Q9P2E9-3;F8W7S5	63359000000	82	0	323.31	0.204915	-0.809826	-1.2596	0.372449	-0.0585242	-0.45586	0.799571	0.677749	0.705594	0.676642	0.913678	0.703783	0.778407	1.22519	0.795859	-0.140255	0.596449	0.635853	-0.341872	0.243591	0.240213	0.58262	0.00586922	0.936801	-0.0316775	1.19175	-0.0687396	0.220211	-0.0824301	0.456722	0.230381	1.38575	1.04287	0.33248	-0.63385	1.51297	-0.615228	-0.38405	0.725518	0.452195	-0.697685	0.0977335
ELAVL2	ELAV-like protein;ELAV-like protein 2	A0A0A0MRX1;Q12926-2;Q12926;C9JB16;B1AM48;Q14576-2;Q14576	A0A0A0MRX1;Q12926-2;Q12926;C9JB16;B1AM48	53999000	6	0.007225	4.4108	NaN	NaN	NaN	NaN	NaN	NaN	NaN	NaN	NaN	NaN	NaN	NaN	NaN	NaN	NaN	NaN	NaN	NaN	NaN	NaN	NaN	NaN	NaN	NaN	NaN	NaN	NaN	NaN	NaN	NaN	NaN	NaN	NaN	NaN	NaN	NaN	NaN	NaN	NaN	NaN	NaN	NaN
IGHV3-13		A0A0A0MS11	A0A0A0MS11	459160000	3	0	74.059	NaN	NaN	NaN	NaN	NaN	NaN	NaN	NaN	NaN	NaN	NaN	NaN	NaN	NaN	NaN	NaN	NaN	NaN	NaN	NaN	NaN	NaN	NaN	NaN	NaN	NaN	NaN	NaN	NaN	NaN	NaN	NaN	NaN	NaN	NaN	NaN	NaN	NaN	NaN	NaN	NaN	NaN
PGBD5	PiggyBac transposable element-derived protein 5	A0A0A0MS21;Q8N414	A0A0A0MS21;Q8N414	8090400	3	0.0012465	13.78	NaN	NaN	NaN	NaN	NaN	NaN	NaN	NaN	NaN	NaN	NaN	NaN	NaN	NaN	NaN	NaN	NaN	NaN	NaN	NaN	NaN	NaN	NaN	NaN	NaN	NaN	NaN	NaN	NaN	NaN	NaN	NaN	NaN	NaN	NaN	NaN	NaN	NaN	NaN	NaN	NaN	NaN
SFXN3	Sideroflexin;Sideroflexin-3	A0A0A0MS41;Q9BWM7;S4R3N9	A0A0A0MS41;Q9BWM7;S4R3N9	9038100000	14	0	189.59	2.23331	1.89507	0.00114018	0.100206	0.112974	0.969763	1.72743	2.17013	0.0837833	-0.809167	2.6444	2.0011	2.71473	2.1111	2.46785	1.95646	3.00046	-2.91367	1.11201	2.24072	-2.91029	2.58001	0.524293	0.109546	1.19591	0.658948	1.34894	2.79847	-1.79706	0.2803	0.758916	2.97937	-1.45191	1.23141	0.431053	1.48024	1.89749	0.653196	-3.18588	-0.53665	-0.0106367	-0.437654
GALC	Galactocerebrosidase	A0A0A0MS42;A0A0A0MQV0;P54803-4;P54803;A0A087WX10;P54803-5;E7EPA4;P54803-3;G3V5E8;G3V4M2;G3V255	A0A0A0MS42;A0A0A0MQV0;P54803-4;P54803;A0A087WX10;P54803-5;E7EPA4;P54803-3;G3V5E8	495410000	7	0.00034542	25.028	NaN	-0.770871	NaN	-2.01999	NaN	NaN	NaN	NaN	NaN	NaN	NaN	NaN	NaN	-1.66467	NaN	0.983418	-0.247685	NaN	-1.5841	0.175615	NaN	NaN	0.309002	NaN	0.329323	NaN	NaN	NaN	NaN	NaN	NaN	NaN	NaN	0.369278	NaN	NaN	NaN	-2.20167	NaN	-3.5036	NaN	NaN
SRCAP	Helicase SRCAP	A0A0A0MS59;A0A0C4DFX4;Q6ZRS2-3;Q6ZRS2-2;Q6ZRS2;A0A087X0E3	A0A0A0MS59;A0A0C4DFX4;Q6ZRS2-3;Q6ZRS2-2;Q6ZRS2	1770600000	25	0.00049358	19.614	-0.256648	NaN	NaN	-0.533663	NaN	NaN	NaN	-2.99502	-0.838185	NaN	-0.308594	-0.747344	0.800551	-0.84543	-1.72358	-0.126312	NaN	NaN	-0.53665	NaN	NaN	NaN	NaN	NaN	NaN	NaN	NaN	NaN	NaN	NaN	NaN	NaN	-0.529371	NaN	NaN	NaN	-0.719315	NaN	NaN	2.75302	NaN	NaN
MYD88	Myeloid differentiation primary response protein MyD88	A0A0A0MS70;H0Y4G9;A0A0A0MST0;Q99836-5;Q99836;Q99836-6;A0A0A0MSI9;Q99836-2;Q99836-3;Q99836-4	A0A0A0MS70;H0Y4G9;A0A0A0MST0;Q99836-5;Q99836;Q99836-6;A0A0A0MSI9;Q99836-2	991790000	10	0	59.657	-2.33527	-0.667393	NaN	NaN	-0.126709	0.098104	NaN	-3.4081	0.061255	0.0681203	0.612307	0.21429	0.394392	0.629322	0.267705	NaN	NaN	NaN	NaN	NaN	NaN	0.240571	NaN	NaN	NaN	NaN	NaN	NaN	NaN	NaN	0.695302	NaN	0.0267046	NaN	NaN	NaN	0.376545	-0.137504	NaN	NaN	-0.073546	5.67713
EIF4G3	Eukaryotic translation initiation factor 4 gamma 3	A0A0A0MSA7;O43432;O43432-3;O43432-4;O43432-2	A0A0A0MSA7;O43432;O43432-3;O43432-4	1480500000	29	0	44.969	NaN	0.986616	NaN	NaN	0.610874	NaN	NaN	NaN	NaN	NaN	NaN	-0.210264	-0.733007	NaN	0.299099	NaN	NaN	NaN	NaN	-0.0691523	NaN	NaN	NaN	NaN	NaN	NaN	NaN	NaN	NaN	NaN	NaN	0.632853	-0.298893	NaN	NaN	0.210363	NaN	0.959066	NaN	NaN	0.486125	NaN
EXOC7	Exocyst complex component 7	A0A0A0MSB8;Q9UPT5-5;Q9UPT5-6;Q9UPT5;Q9UPT5-2;Q9UPT5-1;B4DJ07;A0A0A0MRE1;Q9UPT5-4;C9JKC2;C9JME6;B5MCY9;K7ERQ5	A0A0A0MSB8;Q9UPT5-5;Q9UPT5-6;Q9UPT5;Q9UPT5-2;Q9UPT5-1;B4DJ07;A0A0A0MRE1	2332100000	28	0	194.18	-0.77273	-0.245982	-0.909581	-0.0657101	0.472549	0.571214	-0.47228	-0.922045	0.474472	-0.0097772	0.0136983	-0.652693	-0.776778	-0.485427	-0.0196308	NaN	-0.736562	NaN	-0.955387	0.876546	-0.343237	-0.748719	0.486651	-0.0268709	0.476318	-0.266996	-0.112767	NaN	0.465062	0.307876	-2.42344	-0.804384	-0.126048	0.259634	-0.523963	-0.231432	-1.83321	-0.037593	-0.572211	-2.53618	0.501708	1.4924
ERBB4	Receptor protein-tyrosine kinase;Receptor tyrosine-protein kinase erbB-4;ERBB4 intracellular domain	A0A0A0MSE1;Q15303-4;Q15303-3;Q15303-2;Q15303	A0A0A0MSE1;Q15303-4;Q15303-3;Q15303-2;Q15303	9559900	7	0.0073372	4.3401	NaN	NaN	NaN	NaN	NaN	NaN	NaN	NaN	NaN	NaN	NaN	NaN	NaN	NaN	NaN	NaN	NaN	NaN	NaN	NaN	NaN	NaN	NaN	NaN	NaN	NaN	NaN	NaN	NaN	NaN	NaN	NaN	NaN	NaN	NaN	NaN	NaN	NaN	NaN	NaN	NaN	NaN
HADH	Hydroxyacyl-coenzyme A dehydrogenase, mitochondrial	A0A0A0MSE2;Q16836;Q16836-3;Q16836-2	A0A0A0MSE2;Q16836;Q16836-3;Q16836-2	32601000000	22	0	323.31	1.12961	-0.135535	-0.62826	0.696354	0.643811	0.152372	0.105722	0.997233	0.325485	1.25605	-0.763412	0.471569	0.630059	-0.0169242	0.6252	0.110869	0.132625	0.280931	0.0762804	0.66011	0.756477	0.583225	0.614956	-0.131063	1.95098	-0.137504	1.14554	1.86565	0.760675	0.800551	0.156257	0.274512	1.67595	0.829203	0.927277	-0.200002	0.263023	0.748893	0.580677	0.290303	0.800953	0.408991
PHC2	Polyhomeotic-like protein 2	A0A0A0MSI2;Q8IXK0-4;Q8IXK0;Q8IXK0-5;B3KPJ4;Q8IXK0-2	A0A0A0MSI2;Q8IXK0-4;Q8IXK0;Q8IXK0-5;B3KPJ4;Q8IXK0-2	635640000	13	0.00033767	22.517	NaN	0.433565	NaN	NaN	NaN	0.109048	NaN	NaN	0.319208	NaN	NaN	-0.370499	-0.595408	NaN	-1.92942	-1.05095	NaN	0.423236	-0.332049	NaN	NaN	NaN	NaN	NaN	NaN	NaN	NaN	NaN	NaN	NaN	NaN	NaN	NaN	NaN	NaN	NaN	NaN	-0.306262	NaN	NaN	NaN	2.68353
ARHGAP5	Rho GTPase-activating protein 5	A0A0A0MSK6;Q13017-2;Q13017;G3V360;Q13017-3;Q13017-4	A0A0A0MSK6;Q13017-2;Q13017	208720000	10	0.0040891	6.6832	NaN	NaN	NaN	NaN	NaN	NaN	NaN	NaN	NaN	NaN	NaN	NaN	NaN	NaN	NaN	NaN	NaN	NaN	NaN	NaN	NaN	NaN	NaN	NaN	NaN	NaN	NaN	NaN	NaN	NaN	NaN	NaN	NaN	NaN	NaN	NaN	NaN	NaN	NaN	NaN	NaN	NaN
BEND7	BEN domain-containing protein 7	A0A0A0MSS7;Q8N7W2-2;Q8N7W2-3;Q8N7W2	A0A0A0MSS7;Q8N7W2-2;Q8N7W2-3;Q8N7W2	1158000000	1	0.004187	6.205	NaN	2.04168	NaN	NaN	2.81787	NaN	NaN	NaN	NaN	1.84337	NaN	NaN	NaN	2.95366	NaN	NaN	NaN	NaN	NaN	NaN	-2.24894	-1.58546	2.39684	1.11457	NaN	NaN	NaN	2.03937	-2.20757	NaN	0.371497	NaN	1.66562	2.24818	NaN	NaN	NaN	3.45465	NaN	NaN	3.34278	NaN
AKR1C3	Aldo-keto reductase family 1 member C3	A0A0A0MSS8;P42330;S4R3Z2;P42330-2;P17516;S4R3D5	A0A0A0MSS8;P42330;S4R3Z2;P42330-2	2155800000	16	0	225.76	NaN	-2.81566	-1.38891	-2.27217	-2.57761	-2.69828	-1.417	-0.859015	-1.58444	-0.298072	-2.07782	NaN	NaN	-2.8516	0.0719822	NaN	NaN	NaN	NaN	NaN	-1.54117	NaN	NaN	-2.26661	NaN	-0.961401	-0.806283	NaN	-0.67708	-2.32351	-2.4854	-1.16794	-1.02276	-1.8929	-1.81398	-1.75433	NaN	-1.04236	0.0260434	-1.25387	-2.1034	-1.32614
MARK3	MAP/microtubule affinity-regulating kinase 3	A0A0A0MST9;A0A0A0MQR8;A0A0A0MT23;P27448-8;P27448-6;P27448-3;P27448-4;P27448;A0A0A0MSZ1;J3KNR0;P27448-2;P27448-7;H0YIY6;H0YKP9;A2SY06;H0YKJ3;H0YNV4	A0A0A0MST9;A0A0A0MQR8;A0A0A0MT23;P27448-8;P27448-6;P27448-3;P27448-4;P27448;A0A0A0MSZ1;J3KNR0;P27448-2;P27448-7;H0YIY6	763210000	19	0	118.63	NaN	-1.67785	-0.974383	NaN	-0.154194	-0.925164	NaN	NaN	0.349254	-0.600079	NaN	0.268956	NaN	-0.860128	NaN	-0.363115	NaN	-2.51269	-0.919302	NaN	NaN	NaN	NaN	NaN	NaN	NaN	NaN	NaN	NaN	NaN	NaN	NaN	NaN	NaN	NaN	NaN	NaN	-0.183836	-2.74487	NaN	-1.18631	-2.86567
RMI1	RecQ-mediated genome instability protein 1	A0A0A0MSU3;A0A087X112;Q9H9A7	A0A0A0MSU3;A0A087X112;Q9H9A7	75980000	3	0.0074162	4.1947	NaN	NaN	NaN	NaN	NaN	NaN	NaN	NaN	NaN	NaN	NaN	NaN	NaN	NaN	NaN	NaN	NaN	NaN	NaN	NaN	NaN	NaN	NaN	NaN	NaN	NaN	NaN	NaN	NaN	NaN	NaN	NaN	NaN	NaN	NaN	NaN	NaN	NaN	NaN	NaN	NaN	NaN
C1QB	Complement C1q subcomponent subunit B	A0A0A0MSV6;D6R934;P02746;D6RGJ1	A0A0A0MSV6;D6R934;P02746	3036400000	8	0	200.08	3.08939	1.25329	1.82001	NaN	NaN	NaN	NaN	4.35813	4.56545	NaN	2.7291	6.3889	1.54141	NaN	NaN	-2.38151	NaN	NaN	0.48748	NaN	-2.61936	5.89411	3.75487	NaN	4.91276	5.95904	NaN	3.82202	-1.55395	NaN	NaN	2.56952	2.92248	4.41221	NaN	1.89728	2.04519	1.21053	-3.29721	NaN	NaN	NaN
AKR1C1	Aldo-keto reductase family 1 member C1	A0A0A0MT30;Q04828;H0Y804;A6NHU4	A0A0A0MT30;Q04828;H0Y804	4357900000	19	0	274.59	-0.929564	-3.93799	NaN	NaN	-1.65327	NaN	NaN	-1.01671	-1.67266	0.760113	-2.47838	-2.79305	-0.982802	-2.26357	-0.264957	-1.47882	-0.852318	-2.29177	-0.857424	NaN	0.986159	NaN	NaN	-2.21256	0.48922	1.49265	-1.9382	NaN	NaN	NaN	NaN	-0.62966	-0.0422241	-0.0856966	-2.64498	-0.482125	0.277429	-1.3013	NaN	NaN	-2.08621	NaN
LIPA	Lysosomal acid lipase/cholesteryl ester hydrolase	A0A0A0MT32;P38571-2;P38571;Q5T073	A0A0A0MT32;P38571-2;P38571;Q5T073	1338400000	4	0	168.14	1.20506	1.54103	1.74778	NaN	-0.0354831	NaN	0.137394	2.53266	NaN	2.17325	1.17677	0.0962522	-2.73719	0.692921	0.560558	NaN	NaN	NaN	NaN	1.18069	NaN	1.35236	1.6226	NaN	0.962548	NaN	NaN	NaN	NaN	NaN	NaN	NaN	0.618473	2.4622	NaN	NaN	-0.722291	1.37198	-2.58948	NaN	-0.86924	NaN
SCAF8	Protein SCAF8	A0A0A0MT33;Q9UPN6;Q9UPN6-2	A0A0A0MT33;Q9UPN6;Q9UPN6-2	1957500000	16	0.00018292	34.022	0.273744	-1.09923	-1.0697	-0.680144	-0.509341	-0.929942	-0.309875	-3.59385	-0.555816	-0.776862	-0.216362	-0.475085	-0.930472	-3.00711	-0.127501	0.826335	NaN	NaN	-0.322851	NaN	0.148129	0.415134	0.297201	-0.498149	-1.32832	-1.33188	-0.184598	NaN	-1.54553	NaN	NaN	NaN	-0.326652	NaN	-2.27007	-0.299831	-2.89664	-0.522658	1.53053	0.793032	0.335189	0.713332
FAM213B	Prostamide/prostaglandin F synthase	A0A0A0MT35;Q8TBF2;Q8TBF2-3;Q8TBF2-8;J3QKK8;A0A0A0MRV4;J3KRV9;J3KPF6;J3KPF5;Q8TBF2-4;Q8TBF2-2;Q8TBF2-5;Q8TBF2-7;Q8TBF2-6	A0A0A0MT35;Q8TBF2;Q8TBF2-3;Q8TBF2-8;J3QKK8;A0A0A0MRV4;J3KRV9;J3KPF6;J3KPF5;Q8TBF2-4;Q8TBF2-2;Q8TBF2-5;Q8TBF2-7;Q8TBF2-6	673460000	8	0.00033278	20.854	NaN	2.21712	NaN	1.7728	1.49565	-0.0478175	NaN	NaN	NaN	NaN	NaN	0.742652	NaN	NaN	NaN	0.470469	NaN	0.61854	NaN	NaN	NaN	1.30804	0.604784	NaN	1.14057	NaN	0.982677	NaN	NaN	NaN	NaN	1.40809	NaN	1.11076	NaN	NaN	NaN	1.5373	NaN	-2.25568	1.11444	-3.83758
IGKV6D-21;IGKV6D-41		A0A0A0MT36;A0A0C4DH26	A0A0A0MT36;A0A0C4DH26	145510000	1	0.0031465	7.3614	NaN	NaN	NaN	NaN	NaN	NaN	NaN	NaN	NaN	NaN	NaN	NaN	NaN	NaN	NaN	NaN	NaN	NaN	NaN	NaN	NaN	NaN	NaN	NaN	NaN	NaN	NaN	NaN	NaN	NaN	NaN	NaN	NaN	NaN	NaN	NaN	NaN	NaN	NaN	NaN	NaN	NaN
FKBP15	Peptidyl-prolyl cis-trans isomerase;FK506-binding protein 15	A0A0A0MT60;Q5T1M5;Q5T1M5-2;X6RKW4;Q5T1M5-3	A0A0A0MT60;Q5T1M5;Q5T1M5-2	4009800000	30	0	323.31	-0.596458	-0.728138	-0.695192	-0.144046	0.294349	0.196707	0.92607	0.944721	0.204283	0.0248688	0.263767	0.403809	-0.0139266	0.435671	0.267149	-0.251568	NaN	-2.29285	0.0412093	0.25226	0.0434377	0.313334	0.627939	-0.260026	0.00251244	0.36602	0.359509	-0.620962	0.158252	1.17205	-0.073546	0.808033	0.580871	0.627761	-0.510861	0.390018	-0.187007	-0.507516	0.968972	0.550824	-0.024036	0.527928
IGKV1-16		A0A0A0MT74	A0A0A0MT74	71300000	1	0	43.445	NaN	NaN	NaN	NaN	NaN	NaN	NaN	NaN	NaN	NaN	NaN	NaN	NaN	NaN	NaN	NaN	NaN	NaN	NaN	NaN	NaN	NaN	NaN	NaN	NaN	NaN	NaN	NaN	NaN	NaN	NaN	NaN	NaN	NaN	NaN	NaN	NaN	NaN	NaN	NaN	NaN	NaN
IVD	Isovaleryl-CoA dehydrogenase, mitochondrial	A0A0A0MT83;P26440;P26440-2;H0YLC3;H7C4G6;H0YKV0;H0YN10;A0A087WVD3	A0A0A0MT83;P26440;P26440-2;H0YLC3;H7C4G6	28398000000	21	0	323.31	1.66045	2.426	1.47891	1.41223	1.21665	1.02081	-0.441696	1.47289	-0.0885487	1.48706	1.04621	0.523691	1.73365	2.03955	1.18105	0.343861	1.00489	0.312814	0.0540777	1.22257	1.32717	0.817664	1.68191	1.16262	2.41928	0.439989	1.00442	1.41904	-0.185867	0.209662	-0.465086	-0.186754	1.00694	0.816469	0.180593	-0.659285	1.41008	1.86518	0.465699	0.558389	0.92262	-0.0231843
WDR36	WD repeat-containing protein 36	A0A0A0MTB8;Q8NI36	A0A0A0MTB8;Q8NI36	5639700000	28	0	323.31	-0.968718	-2.12052	-1.14757	-2.44784	-2.29143	-2.29287	-1.80727	-2.03139	-2.13806	-1.90184	-1.22478	-1.89767	-0.779806	-1.98626	-1.05262	-2.2633	-0.549521	-1.01486	-0.73786	-0.74261	-2.64042	-1.37083	NaN	-1.31997	-2.08342	-1.2207	-1.86904	NaN	NaN	-0.943134	NaN	-1.49891	-1.49759	-0.641639	-1.60084	-1.63729	-0.827738	-2.19834	-0.109026	-1.41105	-1.46027	-1.057
STAU2	Double-stranded RNA-binding protein Staufen homolog 2	A0A0A0MTC5;Q9NUL3;A0A0A0MTD1;E7EPX0;E7EVJ4;E9PH62;Q9NUL3-8;Q9NUL3-2;F8VPI7;Q9NUL3-3;A0A0A0MTC4;A0A0A0MTC6;Q9NUL3-6;Q9NUL3-7;E5RJN7;Q9NUL3-4;G5EA18;E5RJ67;H0YBY0;E5RFK1;E5RGT3;Q9NUL3-5;E5RGQ5	A0A0A0MTC5;Q9NUL3;A0A0A0MTD1;E7EPX0;E7EVJ4;E9PH62;Q9NUL3-8;Q9NUL3-2;F8VPI7;Q9NUL3-3;A0A0A0MTC4;A0A0A0MTC6;Q9NUL3-6;Q9NUL3-7;E5RJN7;Q9NUL3-4;G5EA18	2758600000	27	0	305.34	-0.790522	-0.528971	-0.513188	0.177197	-0.421802	-0.427499	-0.141433	-0.553754	-0.442652	-1.41191	0.134699	0.416712	-0.849599	-1.69091	-1.1445	-0.765025	-1.75997	-0.196607	-0.241596	NaN	-1.4246	NaN	NaN	-0.699463	-1.26357	-2.62718	-0.892119	NaN	-1.63477	NaN	NaN	-0.938775	-1.01578	-0.993711	-2.16163	-0.808838	-2.19292	-0.0545011	-0.177599	-0.187134	-0.59827	-1.40855
LAMA4	Laminin subunit alpha-4	A0A0A0MTC7;A0A0A0MQS9;Q16363-2;Q16363;H0Y351;H0YAQ5;E5RFQ2;H0YAP9;E5RK79;E5RFD7;E5RHF3;Q6LET9;Q16363-3	A0A0A0MTC7;A0A0A0MQS9;Q16363-2;Q16363	1801700000	22	0	176.8	NaN	NaN	NaN	NaN	NaN	NaN	NaN	NaN	NaN	NaN	1.79611	1.89867	2.80249	-2.84539	2.76798	NaN	NaN	NaN	NaN	NaN	NaN	NaN	NaN	NaN	NaN	NaN	NaN	NaN	NaN	NaN	NaN	0.548501	NaN	NaN	NaN	NaN	NaN	NaN	NaN	NaN	NaN	NaN
ILK	Integrin-linked protein kinase	A0A0A0MTH3;Q13418;Q13418-3;Q13418-2;A0A087WWY6;E9PQ52;A0A087WW45	A0A0A0MTH3;Q13418;Q13418-3;Q13418-2	12973000000	25	0	323.31	0.447997	-0.162726	1.33341	1.18	-0.198745	-0.521352	0.457356	0.700591	0.979942	1.40664	1.07348	1.05221	1.17111	0.463967	1.31488	0.411004	0.267462	1.30148	0.0834317	1.24363	0.624933	0.765989	-0.426211	0.847778	0.762461	1.15123	0.723491	0.675927	0.873106	0.52224	1.15264	1.51181	1.36829	0.697851	1.02685	1.28606	0.426548	0.528698	0.87464	0.834545	-0.440421	0.682765
DYRK4	Dual specificity tyrosine-phosphorylation-regulated kinase 4	A0A0A0MTH5;Q9NR20-3;Q9NR20-4;Q9NR20-5;Q9NR20-2;Q9NR20	A0A0A0MTH5;Q9NR20-3;Q9NR20-4;Q9NR20-5;Q9NR20-2;Q9NR20	176880000	4	0.0038206	6.8653	NaN	NaN	NaN	NaN	NaN	NaN	NaN	NaN	NaN	NaN	NaN	NaN	NaN	NaN	NaN	NaN	NaN	NaN	1.94469	NaN	NaN	NaN	NaN	NaN	NaN	NaN	NaN	NaN	NaN	NaN	NaN	NaN	NaN	NaN	NaN	NaN	NaN	NaN	NaN	NaN	NaN	NaN
BTAF1	TATA-binding protein-associated factor 172	A0A0A0MTH9;O14981;O14981-2	A0A0A0MTH9;O14981	1563300000	24	0	53.85	NaN	-2.08161	-2.16633	-0.872632	-0.633199	-0.806613	-0.935912	NaN	0.291751	-1.97552	-0.939904	-1.73518	NaN	-0.250355	NaN	1.60973	NaN	-2.69276	0.719638	NaN	NaN	-0.459851	NaN	NaN	NaN	NaN	NaN	NaN	NaN	NaN	NaN	NaN	-0.0772429	NaN	0.264201	NaN	NaN	-1.29502	0.0430363	-2.34764	-0.123534	-0.528971
NAV2	Neuron navigator 2	A0A0A0MTL4;A0A0A0MTE8;Q8IVL1-4;Q8IVL1-8;Q8IVL1-9;Q8IVL1-10;Q8IVL1-13;Q8IVL1-12;Q8IVL1-11;Q8IVL1-3;Q8IVL1-2;Q8IVL1;Q8IVL1-5;E9PNV5;Q8IVL1-7	A0A0A0MTL4;A0A0A0MTE8;Q8IVL1-4;Q8IVL1-8;Q8IVL1-9;Q8IVL1-10;Q8IVL1-13;Q8IVL1-12;Q8IVL1-11;Q8IVL1-3;Q8IVL1-2;Q8IVL1;Q8IVL1-5	223710000	13	0.00033322	20.936	NaN	NaN	NaN	NaN	NaN	NaN	NaN	NaN	NaN	NaN	NaN	1.48326	NaN	NaN	NaN	NaN	NaN	NaN	NaN	NaN	NaN	NaN	NaN	NaN	NaN	NaN	NaN	NaN	NaN	NaN	NaN	NaN	NaN	NaN	NaN	NaN	NaN	NaN	NaN	NaN	NaN	NaN
FAM65A	Protein FAM65A	A0A0A0MTL6;Q6ZS17-2;Q6ZS17;Q6ZS17-3;Q6ZS17-4;H3BSV5;H3BSX9;H3BP86;H3BQI5;H3BU12	A0A0A0MTL6;Q6ZS17-2;Q6ZS17;Q6ZS17-3;Q6ZS17-4	543230000	12	0.0011003	14.532	NaN	NaN	NaN	NaN	-0.040121	NaN	NaN	NaN	NaN	NaN	NaN	0.00536231	NaN	-3.31279	NaN	-0.466862	-3.06847	NaN	NaN	NaN	NaN	NaN	NaN	0.173775	NaN	NaN	NaN	0.686011	NaN	NaN	NaN	NaN	-1.92567	NaN	NaN	NaN	NaN	NaN	NaN	NaN	0.611028	NaN
CUL2	Cullin-2	A0A0A0MTN0;Q13617;Q13617-2;Q5T2B5	A0A0A0MTN0;Q13617;Q13617-2;Q5T2B5	14335000000	40	0	323.31	-0.647821	-1.38935	-1.91246	-0.724039	-0.726308	-0.902807	-0.583326	-0.731444	-0.451857	-0.835439	-1.20577	-0.578311	-1.07991	-0.432852	-0.247685	-0.716245	-0.499884	-1.12333	-0.843502	-0.308827	-1.41846	-0.73266	-1.28895	-0.566669	-0.332966	-0.6515	-0.277866	-1.06626	-0.970854	-0.603312	0.227405	-0.817296	-0.371391	-0.662206	-0.35321	-0.764176	-1.2027	-1.23266	-1.7334	-0.540722	-0.5757	-1.1853
IGKV2D-28;IGKV2-40;IGKV2D-40	Ig kappa chain V-II region TEW;Ig kappa chain V-II region Cum;Ig kappa chain V-II region GM607	A0A0A0MTQ6;P01617;A0A087X0Q4;A0A087WW87;A0A075B6R1;A0A075B6P5;P01614;P06309	A0A0A0MTQ6;P01617;A0A087X0Q4;A0A087WW87;A0A075B6R1;A0A075B6P5;P01614;P06309	13469000000	6	0	272.94	-1.81623	2.72652	3.18876	0.885127	-0.753262	NaN	5.23672	5.22718	NaN	4.51418	5.95402	-2.58907	1.92024	3.87111	0.0408827	4.47509	-2.48894	-2.07753	2.68854	NaN	NaN	-1.70611	NaN	NaN	NaN	NaN	NaN	NaN	-1.98207	NaN	NaN	-2.55389	NaN	NaN	6.34966	5.93642	5.9306	2.5057	4.09035	-2.84384	-0.706818	NaN
CDH13	Cadherin-13	A0A0A0MTR1;P55290;P55290-4;A0A087X0X6;P55290-5;P55290-2	A0A0A0MTR1;P55290;P55290-4;A0A087X0X6;P55290-5	1323700000	6	0	93.285	NaN	NaN	NaN	NaN	NaN	NaN	NaN	NaN	NaN	NaN	NaN	NaN	1.1788	NaN	0.826131	NaN	NaN	NaN	NaN	NaN	NaN	NaN	NaN	NaN	NaN	NaN	NaN	NaN	NaN	NaN	NaN	NaN	NaN	NaN	NaN	NaN	NaN	NaN	NaN	NaN	NaN	NaN
OGFOD1	Prolyl 3-hydroxylase OGFOD1	A0A0A0MTR2;Q8N543;H3BUA6;H3BR79;Q8N543-2;H3BR02;H3BP48	A0A0A0MTR2;Q8N543;H3BUA6;H3BR79	319310000	11	0	68.574	-0.582074	NaN	NaN	NaN	NaN	NaN	NaN	NaN	NaN	NaN	-1.5473	NaN	NaN	NaN	NaN	NaN	NaN	NaN	NaN	NaN	NaN	NaN	NaN	NaN	NaN	NaN	NaN	NaN	NaN	NaN	NaN	NaN	NaN	NaN	NaN	NaN	-1.00641	NaN	NaN	NaN	NaN	NaN
RNF213		A0A0A0MTR7;A0A0A0MTC1;Q63HN8-5;Q63HN8-6;I3L3H9	A0A0A0MTR7;A0A0A0MTC1	8625600000	106	0	323.31	2.65772	0.626513	1.47835	1.50947	1.36743	1.21581	1.40381	1.9659	1.81848	0.677103	1.38184	1.39806	1.91719	2.42492	1.60397	1.70289	-0.351741	2.2684	-0.0196308	1.8484	1.01876	2.38881	2.35823	1.80193	1.24657	1.74454	2.21679	3.50716	2.36364	1.57106	0.224688	2.00886	1.02582	2.1458	-0.221939	2.01444	-1.3553	2.28729	0.780215	-0.949273	1.17909	-1.42573
TTN	Titin	A0A0A0MTS7;Q8WZ42-5;Q8WZ42-2;Q8WZ42;Q8WZ42-8;Q8WZ42-13;Q8WZ42-12;Q8WZ42-11;Q8WZ42-4;Q8WZ42-7;A0A0A0MRA3;Q8WZ42-3;Q8WZ42-10;Q8WZ42-9;A0A0C4DG59	A0A0A0MTS7;Q8WZ42-5;Q8WZ42-2;Q8WZ42;Q8WZ42-8;Q8WZ42-13;Q8WZ42-12;Q8WZ42-11;Q8WZ42-4;Q8WZ42-7;A0A0A0MRA3;Q8WZ42-3;Q8WZ42-10;Q8WZ42-9	8672100000	49	0.0073061	4.2472	0.78334	NaN	NaN	NaN	-0.4755	0.956348	NaN	NaN	NaN	NaN	-1.60203	NaN	-0.305095	0.536168	2.78269	7.17683	-1.83634	5.16385	-3.03804	7.31621	-2.21936	0.0796	-0.769179	0.749499	NaN	NaN	NaN	NaN	NaN	-0.27608	1.75823	0.0534937	0.645458	NaN	-0.406428	-0.383497	6.81981	NaN	NaN	NaN	0.411234	-2.77572
TNN	Tenascin-N	A0A0A6YY94;Q9UQP3;A0A087WXT0	A0A0A6YY94;Q9UQP3;A0A087WXT0	363620000	10	0	196.3	NaN	NaN	NaN	NaN	NaN	NaN	NaN	NaN	NaN	NaN	NaN	NaN	NaN	NaN	NaN	NaN	NaN	NaN	NaN	NaN	NaN	NaN	NaN	NaN	NaN	NaN	NaN	NaN	NaN	NaN	NaN	NaN	NaN	NaN	NaN	NaN	NaN	NaN	NaN	NaN	NaN	NaN
CLEC11A	C-type lectin domain family 11 member A	A0A0A6YY95;Q9Y240;V9H0X6;M0R081	A0A0A6YY95;Q9Y240;V9H0X6;M0R081	646230000	6	0	49.322	NaN	NaN	NaN	NaN	NaN	NaN	NaN	NaN	NaN	NaN	NaN	NaN	NaN	NaN	NaN	NaN	NaN	NaN	NaN	NaN	NaN	NaN	NaN	NaN	NaN	NaN	NaN	NaN	NaN	NaN	NaN	NaN	NaN	NaN	NaN	NaN	NaN	NaN	NaN	NaN	NaN	NaN
IREB2	Iron-responsive element-binding protein 2	A0A0A6YY96;P48200;H0YNL8;P48200-2;H0YLE0;H0YMA8;H0YL48;H0YN46	A0A0A6YY96;P48200	830600000	15	0	68.762	NaN	NaN	-0.694212	NaN	NaN	NaN	NaN	NaN	NaN	NaN	NaN	NaN	-0.769856	NaN	-2.20399	NaN	NaN	NaN	NaN	NaN	NaN	NaN	NaN	NaN	NaN	NaN	NaN	NaN	NaN	NaN	NaN	NaN	NaN	NaN	NaN	NaN	NaN	NaN	-3.0373	NaN	NaN	NaN
DOLPP1	Dolichyldiphosphatase 1	A0A0A6YYB0;Q86YN1-2;Q86YN1	A0A0A6YYB0;Q86YN1-2;Q86YN1	445450000	2	0.0025063	9.4315	NaN	NaN	NaN	NaN	NaN	NaN	NaN	NaN	NaN	NaN	NaN	-0.233397	NaN	NaN	NaN	NaN	NaN	NaN	NaN	NaN	NaN	NaN	NaN	NaN	NaN	NaN	NaN	NaN	NaN	NaN	NaN	NaN	NaN	NaN	NaN	NaN	NaN	NaN	NaN	NaN	NaN	NaN
ZFP91-CNTF;ZFP91	E3 ubiquitin-protein ligase ZFP91	A0A0A6YYC7;Q96JP5-2;Q96JP5;H3BTR0	A0A0A6YYC7;Q96JP5-2;Q96JP5;H3BTR0	2301600000	9	0	57.867	NaN	-1.41457	-0.665029	-0.438399	-0.507516	NaN	-2.4265	-0.238909	NaN	-1.68172	-0.857663	NaN	-2.43136	-0.735695	NaN	0.0446872	-0.225892	-0.218719	NaN	NaN	-1.58808	-1.43157	NaN	0.0585931	-0.920522	0.482795	-1.0212	NaN	-2.67714	NaN	-1.09795	1.43983	-0.554933	NaN	0.0529698	0.147857	NaN	-0.87342	-0.220949	-1.03118	0.046176	NaN
NCAPH2	Condensin-2 complex subunit H2	A0A0A6YYG7;Q6IBW4-2;Q6IBW4;Q6IBW4-4;H0YC55;E5RJN3	A0A0A6YYG7;Q6IBW4-2;Q6IBW4;Q6IBW4-4	112730000	5	0.0030203	7.6317	NaN	NaN	NaN	NaN	NaN	NaN	NaN	NaN	NaN	NaN	NaN	NaN	NaN	NaN	NaN	NaN	NaN	NaN	NaN	NaN	NaN	NaN	NaN	NaN	NaN	NaN	NaN	NaN	NaN	NaN	NaN	NaN	NaN	NaN	NaN	NaN	NaN	NaN	NaN	NaN	NaN	NaN
C15orf38-AP3S2;ARPIN	Arpin	A0A0A6YYH1;Q7Z6K5-2;Q7Z6K5;H0YMK0;H0YMP5;H0YL85;H0YL03	A0A0A6YYH1;Q7Z6K5-2;Q7Z6K5	5670300000	14	0	94.517	NaN	0.707501	1.38139	0.12213	NaN	-0.675184	-0.14274	0.725947	-0.39605	0.893705	-0.147958	0.106793	-0.0140695	0.136934	-0.0254541	-0.979586	NaN	-2.19864	-1.36787	0.597387	NaN	NaN	NaN	NaN	NaN	NaN	NaN	NaN	NaN	NaN	NaN	NaN	NaN	NaN	NaN	1.78896	NaN	0.70174	-3.3081	0.162137	NaN	-1.86192
PPAN-P2RY11;PPAN	Suppressor of SWI4 1 homolog	A0A0A6YYI3;Q9NQ55-2;Q9NQ55;Q9NQ55-3;A8MV53;A0A0B4J1V8;H7C446;C9J3W3;C9JHF7	A0A0A6YYI3;Q9NQ55-2;Q9NQ55;Q9NQ55-3;A8MV53;A0A0B4J1V8;H7C446	1448700000	14	0	170.16	NaN	-2.01232	-2.20154	-2.1872	-2.20574	-1.41468	NaN	-1.05471	-2.70876	-2.68214	-2.09926	-1.09349	NaN	-0.988048	-0.0951818	-1.13297	NaN	NaN	-0.349592	NaN	NaN	NaN	NaN	NaN	NaN	-2.20714	NaN	NaN	NaN	NaN	NaN	NaN	-0.673376	NaN	NaN	NaN	NaN	-2.89587	-0.0067647	-2.67197	-0.524465	-0.379843
TFF3	Trefoil factor 3	A0A0A6YYJ4;Q07654;X6R3S7	A0A0A6YYJ4;Q07654;X6R3S7	1810600000	4	0	105.45	4.29079	NaN	NaN	NaN	NaN	NaN	NaN	NaN	NaN	1.77369	2.72404	NaN	NaN	NaN	NaN	NaN	3.7729	NaN	NaN	NaN	NaN	NaN	NaN	NaN	NaN	NaN	NaN	NaN	NaN	NaN	NaN	NaN	NaN	NaN	NaN	NaN	2.13638	NaN	NaN	NaN	NaN	NaN
LUC7L2;C7orf55	UPF0562 protein C7orf55	A0A0A6YYJ8;Q96HJ9-2	A0A0A6YYJ8;Q96HJ9-2	990160000	29	0	50.595	NaN	1.6279	-0.521754	NaN	NaN	NaN	NaN	NaN	NaN	NaN	-0.532467	NaN	NaN	0.214023	NaN	NaN	NaN	NaN	0.105768	NaN	NaN	NaN	NaN	NaN	NaN	NaN	NaN	NaN	NaN	NaN	NaN	NaN	NaN	NaN	NaN	NaN	NaN	0.74899	-2.37946	NaN	NaN	NaN
CORO7-PAM16;CORO7	Coronin;Coronin-7	A0A0A6YYL4;P57737-3;P57737-4;P57737;P57737-2;I3L167;E7EP81;I3L0X9;I3L3T0;Q9Y3D7;I3L1U7;I3L442;I3L212;I3L351;I3L2Y6;I3L0X8;I3L359;I3L1M1;I3NI06;I3L426;I3L1G9	A0A0A6YYL4;P57737-3;P57737-4;P57737;P57737-2	10764000000	35	0	323.31	1.13847	0.709599	1.45835	0.878321	0.673601	0.424242	0.189269	0.689776	1.43105	1.03807	1.32449	1.21833	1.11628	1.18187	1.36205	1.10945	-0.915177	0.864465	0.622421	1.03401	1.40129	2.06022	1.26621	1.16282	1.12652	0.615022	1.14612	0.675489	1.58316	1.71009	0.699162	2.39692	0.769994	1.82751	0.251711	1.32287	-0.504468	1.20095	1.1407	0.233057	0.830383	-0.0251707
ACSS3	Acyl-CoA synthetase short-chain family member 3, mitochondrial	A0A0B4J1R2;Q9H6R3;Q9H6R3-2;F8VZB4	A0A0B4J1R2;Q9H6R3;Q9H6R3-2	2160900000	16	0	76.187	NaN	4.72452	1.17472	1.95495	-0.645609	-0.625645	0.150849	-0.0419438	0.980654	0.868332	2.97949	-3.14906	2.29874	-2.98135	1.73164	NaN	NaN	NaN	NaN	NaN	NaN	NaN	3.52525	2.0913	4.7163	1.99499	2.02485	1.65972	NaN	NaN	-1.85041	2.92577	NaN	NaN	NaN	NaN	NaN	1.64399	0.772727	-1.28794	-1.26213	0.637109
C10orf32-ASMT;C10orf32	UPF0693 protein C10orf32	A0A0B4J1R7;Q96B45	A0A0B4J1R7;Q96B45	351570000	5	0	37.198	NaN	NaN	NaN	NaN	NaN	NaN	NaN	NaN	NaN	NaN	NaN	NaN	NaN	NaN	NaN	NaN	NaN	NaN	NaN	NaN	NaN	NaN	NaN	NaN	NaN	NaN	NaN	NaN	NaN	NaN	NaN	NaN	NaN	NaN	NaN	NaN	NaN	NaN	NaN	NaN	NaN	NaN
BIRC5	Baculoviral IAP repeat-containing protein 5	A0A0B4J1S3;H3BLT4;O15392-5;O15392-4;O15392;O15392-2;K7EMW2;O15392-7;O15392-6;O15392-3	A0A0B4J1S3;H3BLT4;O15392-5;O15392-4;O15392;O15392-2;K7EMW2	136980000	3	0	53.5	NaN	NaN	NaN	NaN	NaN	NaN	NaN	NaN	NaN	NaN	NaN	NaN	NaN	NaN	NaN	NaN	NaN	NaN	NaN	NaN	NaN	NaN	NaN	NaN	NaN	NaN	NaN	NaN	NaN	NaN	NaN	NaN	NaN	NaN	NaN	NaN	NaN	NaN	NaN	NaN	NaN	NaN
PI4KB	Phosphatidylinositol 4-kinase beta	A0A0B4J1S8;Q9UBF8-2;Q9UBF8;Q9UBF8-3;E9PL47;F8W860;H0YCW3;A0A0A0MSL0;H0Y4F8;A6PVV8	A0A0B4J1S8;Q9UBF8-2;Q9UBF8;Q9UBF8-3	1523600000	17	0	139.97	1.28416	-1.57609	0.192876	-0.51652	0.518494	0.604674	-2.1081	NaN	-0.348346	-1.3344	0.283808	0.152676	0.0836304	0.740697	-0.444137	0.42463	-2.22193	-0.0227584	-0.889084	NaN	-0.756767	NaN	NaN	-0.101247	0.315558	-1.89701	-0.148479	-0.249021	-0.0762854	NaN	NaN	-2.86413	0.245369	-0.0963968	-1.54013	-0.526069	-0.067914	-0.219339	0.60406	-0.645333	0.763024	-0.695103
RPAIN	RPA-interacting protein	A0A0B4J1T3;A0A0A0MSE7;Q86UA6;Q86UA6-8	A0A0B4J1T3;A0A0A0MSE7;Q86UA6;Q86UA6-8	59655000	1	0	83.354	NaN	NaN	NaN	NaN	NaN	NaN	NaN	NaN	NaN	NaN	NaN	NaN	NaN	NaN	NaN	NaN	NaN	NaN	NaN	NaN	NaN	NaN	NaN	NaN	NaN	NaN	NaN	NaN	NaN	NaN	NaN	NaN	NaN	NaN	NaN	NaN	NaN	NaN	NaN	NaN	NaN	NaN
IGHV3-33;IGHV3-66;IGHV3-53		A0A0B4J1V3;A0A0C4DH42;A0A087WSX4;P01767	A0A0B4J1V3;A0A0C4DH42;A0A087WSX4	7066500000	6	0	192.99	4.20538	NaN	NaN	NaN	NaN	NaN	-2.3674	4.16152	1.30879	4.30586	2.58087	5.08691	5.60542	5.22415	3.3292	NaN	2.80803	-2.79179	NaN	3.4588	-2.94294	3.71034	7.1275	-2.96689	4.75034	NaN	NaN	NaN	-2.64933	NaN	NaN	NaN	2.20324	3.06154	NaN	2.27858	-2.88829	NaN	NaN	NaN	NaN	NaN
IGHV1-46	Ig heavy chain V-I region HG3	A0A0B4J1V4;P01743	A0A0B4J1V4;P01743	152690000	2	0.00018146	32.474	NaN	NaN	NaN	NaN	NaN	NaN	NaN	NaN	NaN	NaN	NaN	NaN	NaN	NaN	NaN	NaN	NaN	NaN	NaN	NaN	NaN	NaN	NaN	NaN	NaN	NaN	NaN	NaN	NaN	NaN	NaN	NaN	NaN	NaN	NaN	NaN	NaN	NaN	NaN	NaN	NaN	NaN
IGHV3-73		A0A0B4J1V6	A0A0B4J1V6	115770000	5	0.0020983	10.71	NaN	NaN	NaN	NaN	NaN	NaN	NaN	NaN	NaN	NaN	NaN	NaN	NaN	NaN	NaN	NaN	NaN	NaN	NaN	NaN	NaN	NaN	NaN	NaN	NaN	NaN	NaN	NaN	NaN	NaN	NaN	NaN	NaN	NaN	NaN	NaN	NaN	NaN	NaN	NaN	NaN	NaN
HELLS	Lymphoid-specific helicase	A0A0B4J1V9;Q9NRZ9-2;Q9NRZ9;A0A087WSW7;F6XU50;Q9NRZ9-6;Q9NRZ9-5;Q9NRZ9-4;Q9NRZ9-3;Q9NRZ9-8;Q9NRZ9-7;B1ALG6;Q9NW36	A0A0B4J1V9;Q9NRZ9-2;Q9NRZ9;A0A087WSW7;F6XU50;Q9NRZ9-6;Q9NRZ9-5;Q9NRZ9-4;Q9NRZ9-3;Q9NRZ9-8;Q9NRZ9-7	598250000	12	0.0041742	6.0911	NaN	NaN	NaN	NaN	NaN	NaN	NaN	-2.96893	NaN	NaN	NaN	NaN	NaN	NaN	NaN	NaN	NaN	NaN	NaN	NaN	NaN	NaN	NaN	NaN	NaN	NaN	NaN	NaN	NaN	NaN	NaN	NaN	NaN	NaN	NaN	NaN	NaN	NaN	NaN	NaN	NaN	NaN
MED24	Mediator of RNA polymerase II transcription subunit 24	A0A0B4J1W0;O75448-2;O75448;F5H5K2;F5GY88;B4DDR8;E9PFL1;J3KSU0;F5H2D6;J3KTL3;F5H0M2;J3QRH9;F5H3E6;B9TX75;J3QLF8;J3QLC0;J3KSL1;B9TX62	A0A0B4J1W0;O75448-2;O75448;F5H5K2;F5GY88;B4DDR8	977300000	13	0.00033052	20.049	NaN	NaN	NaN	NaN	NaN	NaN	NaN	NaN	-2.67527	NaN	NaN	NaN	NaN	NaN	NaN	NaN	NaN	NaN	NaN	NaN	NaN	NaN	NaN	NaN	NaN	NaN	NaN	NaN	NaN	NaN	NaN	NaN	NaN	NaN	NaN	NaN	NaN	NaN	NaN	NaN	NaN	NaN
IGHV3-74		A0A0B4J1X5	A0A0B4J1X5	2815000000	5	0.00096541	16.885	NaN	NaN	NaN	NaN	NaN	NaN	NaN	NaN	NaN	NaN	-1.94355	6.08324	4.2716	2.40347	5.27973	NaN	NaN	NaN	NaN	NaN	NaN	NaN	NaN	NaN	NaN	NaN	NaN	NaN	NaN	NaN	NaN	NaN	NaN	NaN	NaN	NaN	NaN	NaN	NaN	NaN	NaN	NaN
IGHV3-43		A0A0B4J1X8	A0A0B4J1X8	19812000	4	0.0036859	6.9484	NaN	NaN	NaN	NaN	NaN	NaN	NaN	NaN	NaN	NaN	NaN	NaN	NaN	NaN	NaN	NaN	NaN	NaN	NaN	NaN	NaN	NaN	NaN	NaN	NaN	NaN	NaN	NaN	NaN	NaN	NaN	NaN	NaN	NaN	NaN	NaN	NaN	NaN	NaN	NaN	NaN	NaN
SRSF7	Serine/arginine-rich splicing factor 7	A0A0B4J1Z1;C9JAB2;Q16629-3;Q16629-2;Q16629-4;Q16629;F8WEA1	A0A0B4J1Z1;C9JAB2;Q16629-3;Q16629-2;Q16629-4;Q16629	82126000000	12	0	296.49	0.11048	-1.34863	-1.22983	-0.387693	-0.202136	-0.27023	-0.100843	-0.74829	-0.361544	-0.80331	-0.513086	-0.57124	0.00456613	-0.682304	0.0476366	0.30171	0.347968	-0.164143	0.109717	0.0166725	-0.0745054	-0.531469	-0.801986	-0.0568609	-1.49718	-0.785592	-0.339821	-0.923948	-0.254231	-0.609093	0.214692	-1.07265	-0.130931	-0.128953	0.416519	-0.397803	-0.763836	-0.169925	-0.252658	1.69516	0.19309	0.235178
IGKV1-17		A0A0B4J1Z4	A0A0B4J1Z4	1543200000	2	0	289.72	NaN	5.10825	2.85319	NaN	NaN	-2.13757	NaN	NaN	NaN	NaN	NaN	5.4379	NaN	4.13571	NaN	NaN	NaN	NaN	NaN	NaN	NaN	NaN	NaN	-2.74585	1.65936	NaN	NaN	NaN	NaN	NaN	NaN	-2.58507	NaN	NaN	NaN	2.57932	NaN	5.5736	-3.2568	NaN	NaN	6.18621
IGKV1-39;IGKV1D-39		A0A0B4J1Z7;A0A0C4DH57	A0A0B4J1Z7;A0A0C4DH57	5322200	2	0.008982	3.6976	NaN	NaN	NaN	NaN	NaN	NaN	NaN	NaN	NaN	NaN	NaN	NaN	NaN	NaN	NaN	NaN	NaN	NaN	NaN	NaN	NaN	NaN	NaN	NaN	NaN	NaN	NaN	NaN	NaN	NaN	NaN	NaN	NaN	NaN	NaN	NaN	NaN	NaN	NaN	NaN	NaN	NaN
C11orf98		A0A0B4J220;E9PLD3;E9PRG8	A0A0B4J220	3161800000	7	0	99.002	-0.434562	-1.73461	NaN	-2.13179	-1.47788	-1.91839	NaN	-1.58395	NaN	-2.32046	-1.47959	-1.39928	-1.23903	-1.95609	-1.4784	-0.926151	NaN	-1.79344	-1.4055	NaN	-1.35089	-1.43413	NaN	-2.55043	-1.76885	-3.19865	NaN	NaN	NaN	NaN	NaN	NaN	-2.53791	-0.653335	-1.8406	NaN	-1.78392	-1.29807	NaN	-0.218471	-0.881978	-0.284633
ARL15	ADP-ribosylation factor-like protein 15	A0A0B4J222;A0A087WUW9;Q9NXU5	A0A0B4J222;A0A087WUW9;Q9NXU5	552150000	3	0.001384	12.941	NaN	2.02697	NaN	NaN	NaN	NaN	1.02929	0.036008	NaN	NaN	NaN	NaN	NaN	NaN	NaN	NaN	NaN	NaN	NaN	0.354686	NaN	NaN	NaN	NaN	NaN	NaN	NaN	NaN	NaN	NaN	NaN	NaN	NaN	NaN	NaN	NaN	NaN	1.87456	NaN	NaN	NaN	NaN
TRAPPC2L	Trafficking protein particle complex subunit 2-like protein	A0A0B4J294;H3BP13;Q9UL33-2;Q9UL33;H3BUK6;A0A0B4J286;H3BQQ8;H3BPN3;H3BPS1;H3BPE0	A0A0B4J294;H3BP13;Q9UL33-2;Q9UL33;H3BUK6;A0A0B4J286;H3BQQ8	209620000	8	0.00049188	19.199	NaN	NaN	NaN	NaN	NaN	NaN	NaN	NaN	NaN	NaN	NaN	NaN	NaN	NaN	NaN	NaN	NaN	NaN	NaN	NaN	NaN	NaN	NaN	NaN	NaN	NaN	NaN	NaN	NaN	NaN	NaN	NaN	NaN	NaN	NaN	NaN	NaN	NaN	NaN	NaN	NaN	NaN
TRPV1;SHPK	Sedoheptulokinase	A0A0B4J2A0;Q9UHJ6	A0A0B4J2A0;Q9UHJ6	6465800000	14	0	221.75	-1.2828	0.286832	1.71321	0.082301	0.376227	0.874957	0.982192	-0.694479	0.146292	0.733148	-0.384603	-0.50518	-1.31086	0.0744867	0.563262	1.04764	-0.94703	0.204815	-0.133432	0.750955	1.57566	0.389338	-0.470094	0.553511	1.3049	-2.92176	-1.11063	-2.01352	-1.72171	-2.40818	NaN	0.0384359	-0.652968	-0.580049	-1.27411	-0.501108	0.00239685	0.360527	-2.93275	-0.427177	1.15589	4.40721
IGHV3-30;IGHV3-23	Ig heavy chain V-III region 23	A0A0B4J2B7;P01764	A0A0B4J2B7;P01764	512780000	6	0	50.4	NaN	NaN	NaN	NaN	NaN	NaN	NaN	NaN	NaN	NaN	NaN	NaN	NaN	NaN	NaN	NaN	NaN	NaN	NaN	NaN	NaN	NaN	NaN	NaN	NaN	NaN	NaN	NaN	NaN	NaN	NaN	NaN	NaN	NaN	NaN	NaN	NaN	NaN	NaN	NaN	NaN	NaN
KRIT1	Krev interaction trapped protein 1	A0A0B4J2C7;O00522;C9JIY2;O00522-2;O00522-3;C9J718;C9JF32;A0A0C4DG23	A0A0B4J2C7;O00522;C9JIY2;O00522-2;O00522-3	82074000	3	0.0064024	5.0121	NaN	NaN	NaN	NaN	NaN	NaN	NaN	NaN	NaN	NaN	NaN	NaN	NaN	NaN	NaN	NaN	NaN	NaN	NaN	NaN	NaN	NaN	NaN	NaN	NaN	NaN	NaN	NaN	NaN	NaN	NaN	NaN	NaN	NaN	NaN	NaN	NaN	NaN	NaN	NaN	NaN	NaN
C21orf33	ES1 protein homolog, mitochondrial	A0A0B4J2D5;P30042;H7C1F6;A0A0B4J2H4;P30042-2;F2Z2Q0;H7BYH1	A0A0B4J2D5;P30042;H7C1F6;A0A0B4J2H4;P30042-2	43183000000	18	0	323.31	0.587706	0.724182	-0.227371	-0.00891703	-0.618427	0.284933	0.0975328	-0.0298416	-0.603407	0.37632	0.198444	-0.0822938	0.472249	0.46919	-0.591009	0.18472	-0.814755	-0.161178	0.706959	0.155454	0.770018	-0.332164	1.28465	-0.177344	0.168431	-0.529771	-0.0492126	-0.1149	0.00549265	0.195484	0.517544	-0.521855	0.878507	0.0774976	0.419334	-0.26111	0.569394	0.208561	-1.27537	-2.44207	0.337157	-0.201132
IGKV1D-13		A0A0B4J2D9	A0A0B4J2D9	2393700	1	0.0040949	6.756	NaN	NaN	NaN	NaN	NaN	NaN	NaN	NaN	NaN	NaN	NaN	NaN	NaN	NaN	NaN	NaN	NaN	NaN	NaN	NaN	NaN	NaN	NaN	NaN	NaN	NaN	NaN	NaN	NaN	NaN	NaN	NaN	NaN	NaN	NaN	NaN	NaN	NaN	NaN	NaN	NaN	NaN
		A0A0B4J2E5	A0A0B4J2E5	1502800000	23	0	273.38	2.08473	-1.59388	0.0264401	-2.17098	NaN	-2.63161	-0.118493	-0.345056	-2.10427	-0.443288	-1.90908	-1.9742	-1.13999	-1.28546	-2.49549	NaN	NaN	-2.46707	-0.650765	NaN	NaN	NaN	-0.28948	NaN	NaN	-1.5613	NaN	NaN	NaN	NaN	NaN	NaN	-0.748375	NaN	-0.0124972	NaN	1.33606	-2.7009	3.2227	-1.04705	NaN	-0.983386
LRRC41	Leucine-rich repeat-containing protein 41	A0A0B4J2G4;Q15345;Q15345-3;A0A087X0S7;A0A087WTU1;A0A0C4DH00;A0A087WTI9	A0A0B4J2G4;Q15345;Q15345-3;A0A087X0S7;A0A087WTU1;A0A0C4DH00	645720000	12	0	92.633	NaN	-1.18941	NaN	1.3361	NaN	NaN	-1.93245	NaN	NaN	NaN	NaN	0.59031	NaN	NaN	NaN	0.964123	NaN	NaN	-0.56988	NaN	NaN	NaN	NaN	NaN	NaN	-0.305329	NaN	NaN	NaN	NaN	NaN	NaN	NaN	NaN	NaN	NaN	NaN	1.53855	NaN	-1.51909	NaN	NaN
IGHV1-69-2;IGHV1-69		A0A0B4J2H0;A0A0B4J1V5	A0A0B4J2H0;A0A0B4J1V5	40354000	2	0.00064527	17.277	NaN	NaN	NaN	NaN	NaN	NaN	NaN	NaN	NaN	NaN	NaN	NaN	NaN	NaN	NaN	NaN	NaN	NaN	NaN	NaN	NaN	NaN	NaN	NaN	NaN	NaN	NaN	NaN	NaN	NaN	NaN	NaN	NaN	NaN	NaN	NaN	NaN	NaN	NaN	NaN	NaN	NaN
CYP51A1	Lanosterol 14-alpha demethylase	A0A0C4DFL7;Q16850;Q16850-2;H7C0D0;C9IYR8	A0A0C4DFL7;Q16850;Q16850-2	1077800000	15	0	74.783	0.617787	-1.42325	-2.4192	-0.168899	0.84944	0.247012	NaN	0.679458	0.34496	0.0157388	NaN	0.274983	-0.770026	0.841249	0.683901	NaN	-0.441483	-0.66939	1.35266	NaN	NaN	NaN	NaN	NaN	0.249822	0.42432	NaN	NaN	NaN	NaN	0.818783	NaN	0.285091	NaN	-0.275007	-1.39094	0.532345	0.0156366	2.5858	0.98839	0.0358749	0.358917
KDM4B	Lysine-specific demethylase 4B	A0A0C4DFL8;F5GX28;O94953;K7EQ54;O94953-2;K7ES23	A0A0C4DFL8;F5GX28;O94953	62163000	9	0	67.06	NaN	NaN	NaN	NaN	NaN	NaN	NaN	NaN	NaN	NaN	NaN	NaN	NaN	NaN	NaN	NaN	NaN	NaN	NaN	0.162509	NaN	NaN	NaN	NaN	NaN	NaN	NaN	NaN	NaN	NaN	NaN	NaN	NaN	NaN	NaN	NaN	NaN	NaN	NaN	NaN	NaN	NaN
TM9SF4	Transmembrane 9 superfamily member 4	A0A0C4DFM1;Q92544;F8WCN2;F2Z2L1	A0A0C4DFM1;Q92544	5966000000	17	0	323.31	0.652856	0.218263	-0.921208	0.268765	0.630908	0.301977	0.843474	1.75672	0.631712	0.0920326	1.09256	0.173043	1.85246	1.38289	1.67664	0.161928	-2.35886	-2.75129	-1.17057	0.496631	-0.189919	0.000360693	1.18623	0.421283	0.964123	1.18341	0.305895	NaN	NaN	NaN	NaN	0.53996	-0.455755	NaN	0.409336	0.623132	0.0437797	0.414326	-3.37883	-0.831553	0.14452	-0.541118
ZNF574	Zinc finger protein 574	A0A0C4DFM2;Q6ZN55;Q6ZN55-2;A0A087WUK5	A0A0C4DFM2;Q6ZN55;Q6ZN55-2;A0A087WUK5	623330000	10	0	111.23	NaN	-1.72583	-1.36888	-1.3221	0.191491	-0.172616	0.3687	NaN	NaN	-1.30188	-0.211511	-1.19415	NaN	-0.952557	NaN	0.440557	NaN	NaN	-0.383055	NaN	NaN	NaN	NaN	NaN	NaN	NaN	-0.108759	NaN	NaN	NaN	NaN	NaN	NaN	NaN	-1.57221	NaN	NaN	-0.627607	-2.61795	-1.94516	0.388299	-2.84395
MFN1	Mitofusin-1	A0A0C4DFN1;Q8IWA4;Q8IWA4-3;H7C5H5;Q8IWA4-2;C9JXQ1;C9JQT7	A0A0C4DFN1;Q8IWA4;Q8IWA4-3;H7C5H5	737830000	17	0	53.61	-0.831148	-1.27071	-1.00461	NaN	0.689753	-1.12141	NaN	NaN	NaN	NaN	0.379357	1.06727	NaN	1.20493	-2.1119	NaN	NaN	-0.331476	-3.03958	NaN	NaN	-0.397146	NaN	NaN	NaN	NaN	NaN	NaN	-0.238298	NaN	NaN	0.190355	-0.470407	NaN	NaN	0.232956	-0.51339	-2.47288	0.842103	NaN	0.619714	0.841947
MGLL	Monoglyceride lipase	A0A0C4DFN3;Q99685-2;Q99685;H7C599;E7EWX8;H7C4E0;C9JAM4;C9J8Q3;H7C5K5	A0A0C4DFN3;Q99685-2;Q99685;H7C599;E7EWX8	1228300000	9	0	59.942	-0.399554	-1.5616	1.40114	-0.505485	0.55167	NaN	-2.185	-3.14523	-0.217355	1.05604	-0.366924	0.389546	NaN	-1.33279	-2.66487	NaN	0.0371771	0.208811	NaN	NaN	-2.80581	-0.55817	NaN	1.34231	NaN	1.11092	-3.17541	NaN	NaN	NaN	NaN	1.54899	NaN	1.57149	-1.67804	-0.379399	1.22304	1.212	-3.90509	-2.49977	-0.0931545	NaN
NGLY1	Peptide-N(4)-(N-acetyl-beta-glucosaminyl)asparagine amidase	A0A0C4DFP4;Q96IV0-2;Q96IV0;Q96IV0-5;Q96IV0-4;Q96IV0-3;C9JU75	A0A0C4DFP4;Q96IV0-2;Q96IV0;Q96IV0-5	547570000	9	0.00048662	17.876	NaN	NaN	NaN	NaN	0.482795	0.0586082	NaN	-2.89617	NaN	1.02488	NaN	NaN	NaN	0.851443	NaN	0.799973	NaN	-2.71357	NaN	NaN	-2.60235	1.56397	NaN	1.97279	NaN	NaN	0.813525	NaN	NaN	NaN	2.14376	NaN	0.980626	NaN	NaN	-1.95193	NaN	NaN	NaN	NaN	1.51239	-2.53736
UXT	Protein UXT	A0A0C4DFR8;Q9UBK9;S4R2Z4	A0A0C4DFR8;Q9UBK9	4635700000	7	0	63.241	-2.2834	NaN	NaN	-0.442758	NaN	-0.502025	NaN	1.01599	NaN	-0.956949	-2.99843	NaN	NaN	-2.61761	-0.441059	NaN	NaN	NaN	NaN	NaN	NaN	NaN	NaN	NaN	NaN	NaN	NaN	NaN	NaN	NaN	NaN	NaN	NaN	0.554083	-1.3017	NaN	-1.89921	NaN	NaN	-1.25284	NaN	-3.06659
EMILIN1	EMILIN-1	A0A0C4DFX3;Q9Y6C2	A0A0C4DFX3;Q9Y6C2	30893000000	39	0	323.31	4.6183	2.13441	4.12243	2.8292	2.82184	NaN	3.14051	2.12551	2.89325	4.6479	3.79254	6.00824	4.16856	4.59607	3.74252	3.67732	3.69757	3.48274	3.45489	3.76153	4.40348	5.88376	4.91977	5.34766	4.60795	5.52656	4.62925	5.51194	6.44788	6.13919	NaN	6.00444	4.24833	4.49815	4.26893	3.30814	5.747	3.8534	-3.71954	5.38467	2.80339	NaN
NELFA	Negative elongation factor A	A0A0C4DFX9;Q9H3P2;H0Y3X6;C9JHL4;Q9H3P2-7;C9JEM7;H7C2C7;H7C0W2;F8WF98;H7C3C2;H7C2M8	A0A0C4DFX9;Q9H3P2;H0Y3X6;C9JHL4	5582500000	18	0	279.56	-0.340505	-1.50985	-0.627046	-0.234746	-0.113167	-0.0941009	-0.621618	-1.28605	-0.578311	-0.607674	-0.574344	-0.711407	-0.806448	-0.980391	-0.968496	-0.252294	-3.00955	-0.575022	-0.098689	0.0508611	-0.516419	-0.593019	-0.588804	-1.21307	-1.95215	-1.26622	-0.267715	-0.539035	-2.39086	NaN	NaN	-0.860844	-0.546956	-0.715454	-0.129877	-0.660016	-1.43914	0.109265	-0.284633	-0.393856	0.216217	-0.598556
ARSA	Arylsulfatase A;Arylsulfatase A component B;Arylsulfatase A component C	A0A0C4DFZ2;P15289;P15289-2	A0A0C4DFZ2;P15289;P15289-2	2081000000	10	0	93.627	NaN	3.23732	NaN	NaN	3.48571	NaN	NaN	NaN	1.07042	3.64736	2.58519	-2.14637	2.85726	2.7135	1.57016	NaN	-2.75712	NaN	-1.5281	NaN	2.00196	1.96173	3.06854	2.68418	2.87123	3.45986	2.45601	3.91446	NaN	NaN	NaN	NaN	3.45136	2.85622	NaN	3.07	NaN	2.74458	NaN	NaN	3.14842	NaN
PAN3	PAB-dependent poly(A)-specific ribonuclease subunit PAN3	A0A0C4DFZ9;Q58A45-2;Q58A45-3;Q58A45;Q58A45-4	A0A0C4DFZ9;Q58A45-2;Q58A45-3;Q58A45;Q58A45-4	193240000	8	0.0025159	9.6776	NaN	NaN	NaN	NaN	0.841146	NaN	NaN	NaN	NaN	NaN	NaN	NaN	NaN	NaN	NaN	NaN	NaN	NaN	-1.59526	NaN	NaN	NaN	NaN	NaN	NaN	NaN	NaN	NaN	NaN	NaN	NaN	NaN	NaN	NaN	NaN	NaN	NaN	NaN	NaN	NaN	-0.750692	NaN
DNMT3A	DNA (cytosine-5)-methyltransferase 3A	A0A0C4DG02;Q9Y6K1-2;Q9Y6K1;F8WE91	A0A0C4DG02;Q9Y6K1-2;Q9Y6K1;F8WE91	171890000	6	0.0052306	5.5329	NaN	NaN	NaN	NaN	NaN	NaN	NaN	NaN	NaN	NaN	NaN	NaN	NaN	NaN	NaN	NaN	NaN	NaN	NaN	NaN	NaN	NaN	NaN	NaN	NaN	-0.66421	NaN	NaN	NaN	NaN	NaN	NaN	1.9301	NaN	NaN	NaN	NaN	NaN	NaN	NaN	NaN	NaN
PEX1	Peroxisome biogenesis factor 1	A0A0C4DG33;O43933;O43933-2;H7BZH3	A0A0C4DG33;O43933;O43933-2	120950000	6	0.0073041	4.2459	NaN	NaN	NaN	NaN	1.81843	NaN	NaN	NaN	NaN	NaN	NaN	NaN	NaN	NaN	NaN	NaN	NaN	NaN	NaN	NaN	NaN	NaN	NaN	NaN	NaN	NaN	NaN	NaN	NaN	NaN	NaN	NaN	NaN	NaN	NaN	NaN	NaN	NaN	NaN	NaN	0.978577	NaN
PVR	Poliovirus receptor	A0A0C4DG49;P15151-3;P15151-2;P15151;A0A0A0MSA9;P15151-4	A0A0C4DG49;P15151-3;P15151-2;P15151;A0A0A0MSA9;P15151-4	1131600000	5	0	201.88	-1.36368	-2.1605	NaN	NaN	NaN	NaN	NaN	NaN	NaN	-1.57855	-1.6384	-3.10445	NaN	-2.30626	-2.25766	-0.991463	NaN	-2.30526	-0.545474	NaN	NaN	NaN	NaN	NaN	NaN	NaN	NaN	NaN	NaN	NaN	NaN	NaN	NaN	NaN	NaN	-0.133432	-1.01128	-2.1042	NaN	NaN	NaN	NaN
ZSCAN18	Zinc finger and SCAN domain-containing protein 18	A0A0C4DG78;Q8TBC5-4;Q8TBC5-2;Q8TBC5;Q8TBC5-3	A0A0C4DG78;Q8TBC5-4;Q8TBC5-2;Q8TBC5;Q8TBC5-3	15167000	3	0.0040788	6.5699	NaN	NaN	NaN	NaN	NaN	NaN	NaN	NaN	NaN	NaN	NaN	NaN	NaN	NaN	NaN	NaN	NaN	NaN	NaN	NaN	NaN	NaN	NaN	NaN	NaN	NaN	NaN	NaN	NaN	NaN	NaN	NaN	NaN	NaN	NaN	NaN	NaN	NaN	NaN	NaN	NaN	NaN
POU2F1;POU2F3	POU domain protein;POU domain, class 2, transcription factor 1;POU domain, class 2, transcription factor 3	A0A0C4DG88;P14859-4;P14859-5;P14859-3;P14859;P14859-2;P14859-6;A0A0A0MT46;Q9UKI9-3;Q9UKI9;Q9UKI9-2;H0YLC5;U3KQN1;U3KQ96;H0YNW1;H0YLL6;B5ME60;H0YKT2;P09086-4;P09086-3;P09086-2;P09086;P09086-5	A0A0C4DG88;P14859-4;P14859-5;P14859-3;P14859;P14859-2;P14859-6;A0A0A0MT46;Q9UKI9-3;Q9UKI9;Q9UKI9-2	753030000	8	0	241.57	-0.466236	NaN	NaN	NaN	NaN	NaN	NaN	NaN	NaN	-1.83516	-0.714048	NaN	-2.09978	NaN	-2.12949	0.119009	-2.69195	NaN	-0.133695	-0.796016	NaN	NaN	NaN	NaN	NaN	NaN	NaN	NaN	NaN	NaN	NaN	NaN	NaN	NaN	NaN	NaN	-2.69624	NaN	NaN	NaN	NaN	NaN
DDX46	Probable ATP-dependent RNA helicase DDX46	A0A0C4DG89;Q7L014;D6RJA6;H0Y9U3	A0A0C4DG89;Q7L014	26276000000	53	0	323.31	-0.249385	-2.39314	-1.91827	-0.195096	-0.63951	-0.375846	-0.685895	-1.05977	-0.233275	-1.16633	-0.660381	-1.13304	-0.0837921	-1.17325	-0.441483	0.0535386	-0.789688	-0.189919	-0.777451	-0.387362	-0.641546	-0.801655	-1.22552	-1.25616	-1.9594	-1.20752	-0.435629	-0.201132	0.000562751	-0.813032	-1.29678	-1.16092	-0.30147	0.338305	-0.670296	-0.498353	-1.08685	-0.710437	-0.869003	-0.323889	-0.580917	-0.465191
ECI2	Enoyl-CoA delta isomerase 2, mitochondrial	A0A0C4DGA2;O75521-2;O75521;F1LLU7;F8WAW4;C9JB63;F8W6J1	A0A0C4DGA2;O75521-2;O75521;F1LLU7	5891200000	19	0	323.31	0.669511	1.45229	0.0613905	0.970865	1.46769	2.20118	-0.715542	-0.0122111	-0.333538	0.107897	0.152019	0.756234	-0.528071	-1.9568	1.70599	0.64844	0.582318	0.292617	-0.729009	0.409796	0.531949	-0.459222	-0.0395595	0.596231	NaN	-0.494159	0.851495	0.936525	NaN	0.329831	0.309699	-0.865919	-0.965101	1.11769	0.608034	NaN	0.0138002	1.23797	-1.90612	-1.17428	1.83722	-0.825623
HLTF	Helicase-like transcription factor	A0A0C4DGA6;Q14527;Q14527-2;H7C5K0	A0A0C4DGA6;Q14527;Q14527-2	3124100000	33	0	323.31	-0.950618	-1.57347	-2.5493	-1.29836	NaN	-0.820649	0.841482	-1.73691	-0.865127	-1.45418	-1.00195	-0.402176	-1.25411	-1.77091	-1.99751	-0.912803	-2.93149	-2.06134	-0.461843	-0.66029	NaN	NaN	-2.18954	NaN	-1.97636	-2.58024	-1.40103	NaN	NaN	NaN	-1.31892	-2.81367	-1.49994	NaN	-1.49513	-0.77104	-0.395831	-0.569297	-0.0490731	0.467514	NaN	0.10084
ABLIM3	Actin-binding LIM protein 3	A0A0C4DGA7;O94929-2;O94929-3;O94929;A0A0A0MRD5;O94929-4;D6RHE7	A0A0C4DGA7;O94929-2;O94929-3;O94929	137780000	11	0.00034264	24.149	NaN	NaN	NaN	NaN	NaN	NaN	NaN	NaN	NaN	NaN	NaN	NaN	NaN	NaN	NaN	NaN	NaN	NaN	NaN	NaN	NaN	NaN	NaN	NaN	NaN	NaN	NaN	NaN	NaN	NaN	NaN	NaN	NaN	NaN	NaN	NaN	NaN	NaN	NaN	NaN	NaN	NaN
SCOC	Short coiled-coil protein	A0A0C4DGB0;Q9UIL1-3;Q9UIL1-2;Q9UIL1;Q9UIL1-4	A0A0C4DGB0;Q9UIL1-3;Q9UIL1-2;Q9UIL1;Q9UIL1-4	371950000	2	0	102.31	NaN	NaN	NaN	NaN	NaN	NaN	NaN	NaN	NaN	NaN	NaN	NaN	NaN	NaN	NaN	NaN	NaN	NaN	NaN	NaN	NaN	NaN	NaN	NaN	NaN	NaN	NaN	NaN	NaN	NaN	NaN	NaN	NaN	NaN	NaN	NaN	NaN	NaN	NaN	NaN	NaN	NaN
PPA2		A0A0C4DGB9	A0A0C4DGB9	980950000	5	0	75.769	-2.49564	NaN	NaN	NaN	NaN	NaN	NaN	NaN	NaN	NaN	-2.27148	-2.58234	NaN	NaN	-1.98906	NaN	NaN	NaN	NaN	NaN	NaN	NaN	NaN	NaN	NaN	NaN	NaN	NaN	NaN	NaN	NaN	NaN	NaN	NaN	NaN	NaN	-1.27274	NaN	NaN	NaN	NaN	NaN
STX3	Syntaxin-3	A0A0C4DGE4;F8W9Y0;Q13277-2;Q13277-3;Q13277	A0A0C4DGE4;F8W9Y0;Q13277-2;Q13277-3;Q13277	152640000	4	0.0011058	14.949	NaN	1.71606	NaN	NaN	1.61688	NaN	NaN	NaN	NaN	NaN	NaN	NaN	NaN	NaN	NaN	NaN	NaN	NaN	NaN	NaN	NaN	NaN	NaN	NaN	NaN	NaN	NaN	NaN	NaN	NaN	NaN	NaN	NaN	NaN	NaN	NaN	NaN	1.45079	NaN	NaN	2.09222	NaN
CD276	CD276 antigen	A0A0C4DGH0;Q5ZPR3-4;Q5ZPR3;Q5ZPR3-3;H0YL10;Q5ZPR3-2;H0YK40;H0YK59;H0YN29;H0YLT8;H0YN85	A0A0C4DGH0;Q5ZPR3-4;Q5ZPR3;Q5ZPR3-3;H0YL10;Q5ZPR3-2	5631700000	8	0	211.87	0.462694	0.204117	1.07015	0.638636	-0.534958	-0.215492	0.289104	-0.0371714	NaN	0.990624	0.470849	0.853371	0.146324	0.983846	-0.315914	-0.0615688	0.582836	-1.97475	0.097255	0.239362	NaN	NaN	NaN	-2.19293	NaN	-2.56549	0.596165	NaN	NaN	NaN	0.624822	NaN	-1.74702	-0.090718	1.19367	0.80299	1.25591	-0.378512	-3.60754	-2.96841	-0.613626	0.240145
RRAS2	Ras-related protein R-Ras2	A0A0C4DGH2;P62070;P62070-4;P62070-3;E9PK85;P62070-2;E9PQ87;E9PQK5;E9PQC5	A0A0C4DGH2;P62070;P62070-4;P62070-3;E9PK85;P62070-2	2383600000	11	0	120.69	NaN	NaN	NaN	-1.42761	NaN	-2.6978	NaN	NaN	NaN	-2.65202	-2.57863	-2.29786	-1.98079	-2.22746	-0.891264	NaN	-2.94236	NaN	NaN	NaN	NaN	NaN	NaN	NaN	NaN	NaN	NaN	NaN	NaN	NaN	NaN	NaN	NaN	NaN	NaN	NaN	NaN	NaN	NaN	-2.8365	NaN	-1.10574
CAPNS1	Calpain small subunit 1	A0A0C4DGQ5;P04632;K7ELJ7;A0A075B7C0;U3KQE2;K7EIV0;K7EKD8;K7EM73;U3KPR7;K7ES78;K7EMQ1	A0A0C4DGQ5;P04632;K7ELJ7;A0A075B7C0;U3KQE2;K7EIV0;K7EKD8;K7EM73	131210000000	19	0	323.31	-0.480368	1.09222	0.865726	0.393728	0.55167	0.214742	0.944166	0.528428	-0.274649	0.690987	-0.10916	0.0163515	0.0901271	0.115035	-0.319618	-0.347099	-0.660837	-0.685895	-0.473527	-0.384603	1.1784	-0.0747794	-0.303342	0.812207	-0.370611	0.318128	0.591766	0.744052	0.224621	1.21324	0.544266	0.447938	-0.177727	-0.659103	1.54519	-0.321928	0.713781	-0.249749	1.20503	1.48524	0.311238	1.56584
DHRS7B	Dehydrogenase/reductase SDR family member 7B	A0A0C4DGQ8;Q6IAN0;J3KRS1;J3QLK1;J3QLJ8;J3QKT1	A0A0C4DGQ8;Q6IAN0;J3KRS1	738980000	7	0	113.78	NaN	-0.71914	-2.51782	NaN	0.672934	0.315594	NaN	-2.34078	0.0186296	-0.141956	0.796285	0.329323	0.316007	0.146292	NaN	NaN	NaN	NaN	NaN	NaN	NaN	NaN	NaN	NaN	-0.623118	0.840371	-0.576861	NaN	NaN	NaN	NaN	NaN	NaN	1.35797	NaN	-0.0612924	NaN	0.63093	-0.175684	NaN	0.581605	-1.86354
NDUFA6	NADH dehydrogenase [ubiquinone] 1 alpha subcomplex subunit 6	A0A0C4DGS0;P56556;R4GN43	A0A0C4DGS0;P56556;R4GN43	3427200000	9	0.00034578	25.174	1.32601	2.08853	0.703689	0.950899	0.204782	0.323263	0.615331	-0.0224743	0.234924	0.253326	0.292634	0.327892	1.51837	0.204499	1.07832	NaN	NaN	NaN	-0.306612	0.636347	NaN	NaN	1.16777	NaN	-0.144046	-2.92525	NaN	0.596078	NaN	NaN	-1.6698	-2.54396	1.20796	0.992632	NaN	-0.312897	-0.953452	0.735668	-3.60318	-2.1826	0.276328	-2.59366
DDOST	Dolichyl-diphosphooligosaccharide--protein glycosyltransferase 48 kDa subunit	A0A0C4DGS1;P39656;P39656-3;P39656-2;U3KQ84	A0A0C4DGS1;P39656;P39656-3;P39656-2;U3KQ84	64125000000	19	0	323.31	-0.177216	0.0545571	0.0377249	0.108861	-0.146525	-0.256407	0.95221	0.852719	0.753507	0.315038	0.727977	1.25041	0.26304	1.41089	1.07154	-0.289716	0.538367	1.21176	0.334389	0.541996	0.203435	0.620712	1.07063	0.568195	-0.144046	1.385	0.249994	0.42554	0.687195	0.433097	0.883263	1.12778	0.809145	0.208611	0.483803	0.675374	0.424688	-0.0643311	0.381028	0.292546	-0.408929	0.315881
GOLGA2	Golgin subfamily A member 2	A0A0C4DGS5;Q08379;Q08379-2;B7ZC06;H0Y7B8	A0A0C4DGS5;Q08379;Q08379-2	5171000000	28	0	323.31	0.57753	-1.93493	-0.832769	-0.266277	0.427246	-0.396379	0.578499	-0.750778	0.0522516	0.941919	0.731182	0.44975	0.331844	-0.215865	-0.391328	-0.0275787	-2.54607	-0.535655	-0.640251	-0.43776	NaN	NaN	-0.667574	-0.237686	0.673693	-3.28752	NaN	NaN	NaN	NaN	0.343861	-0.734135	-0.160146	NaN	-0.607484	0.00281604	-0.895845	-0.462367	-1.43029	-1.34016	0.100948	-0.868687
IQSEC1	IQ motif and SEC7 domain-containing protein 1	A0A0C4DGT3;A0A087WWK8;Q6DN90-2;Q6DN90;A0A0G2JLG2;Q9UPP2-2;Q9UPP2	A0A0C4DGT3;A0A087WWK8;Q6DN90-2;Q6DN90	245550000	7	0.00048678	17.923	NaN	NaN	NaN	NaN	NaN	NaN	NaN	NaN	NaN	NaN	NaN	NaN	NaN	NaN	NaN	0.183572	NaN	NaN	NaN	NaN	NaN	NaN	NaN	NaN	0.644848	NaN	0.705429	NaN	NaN	NaN	NaN	NaN	-0.126973	NaN	0.970639	0.084242	NaN	NaN	NaN	NaN	NaN	NaN
MMACHC	Methylmalonic aciduria and homocystinuria type C protein	A0A0C4DGU2;Q9Y4U1	A0A0C4DGU2;Q9Y4U1	14947000	5	0.0016705	11.876	NaN	NaN	NaN	NaN	NaN	NaN	NaN	NaN	NaN	NaN	NaN	NaN	NaN	NaN	NaN	NaN	NaN	NaN	NaN	NaN	NaN	NaN	NaN	NaN	NaN	NaN	NaN	NaN	NaN	NaN	NaN	NaN	NaN	NaN	NaN	NaN	NaN	NaN	NaN	NaN	NaN	NaN
ZRANB2	Zinc finger Ran-binding domain-containing protein 2	A0A0C4DGV5;O95218-2;O95218	A0A0C4DGV5;O95218-2;O95218	8809500000	7	0	153.81	-0.454387	-1.79805	-1.47944	0.345051	-0.37729	-0.0250288	-1.10963	-1.26225	-0.843903	-1.04712	-0.559932	-0.577924	-0.212009	-0.56881	-0.835843	0.144919	-0.451646	-1.93531	0.0549317	-0.308244	-0.245009	-0.917852	-2.18399	-0.254473	-2.31255	-2.74442	-1.80066	NaN	-1.55528	-0.182057	-0.664028	NaN	-0.852798	-1.48764	-0.741747	-0.769941	0.656035	-0.0743684	1.60034	3.55089	0.366448	-0.110497
SEMA3B	Semaphorin-3B	A0A0C4DGV8;Q13214-2;Q13214;A0A087WZE0;Q9HBR1;B4DEK9	A0A0C4DGV8;Q13214-2;Q13214;A0A087WZE0;Q9HBR1	14222000	3	0.0011001	14.507	NaN	NaN	NaN	NaN	NaN	NaN	NaN	NaN	NaN	NaN	NaN	NaN	NaN	NaN	NaN	NaN	NaN	NaN	NaN	NaN	NaN	NaN	NaN	NaN	NaN	NaN	NaN	NaN	NaN	NaN	NaN	NaN	NaN	NaN	NaN	NaN	NaN	NaN	NaN	NaN	NaN	NaN
POLR2A	DNA-directed RNA polymerase;DNA-directed RNA polymerase II subunit RPB1	A0A0C4DGZ0;P24928;A0A087WWE2;P24928-2	A0A0C4DGZ0;P24928;A0A087WWE2	7868700000	59	0	323.31	-0.164143	-1.75099	-1.88432	-0.124196	0.06124	0.149857	-0.678883	-1.23701	-0.0761487	-0.237197	-0.819586	-0.570366	-0.0332292	-0.67717	-0.301705	-0.098689	1.00694	0.570871	-0.686433	0.0800117	-0.478092	-0.122209	-1.07176	-0.276437	-1.38703	-1.28735	-0.23585	1.44607	0.00570993	-0.0476779	-0.720279	-0.52717	0.188102	-0.569685	-0.286881	0.381536	-0.653794	-0.0750534	-0.287118	0.51344	0.350467	-1.0545
TPP1	Tripeptidyl-peptidase 1	A0A0C4DGZ9;O14773;O14773-2;E7EV34	A0A0C4DGZ9;O14773;O14773-2	43898000000	12	0	323.31	3.50673	3.20025	3.26854	3.68843	2.44356	3.37388	1.88763	4.08755	3.73324	2.43277	1.06682	3.9079	3.96781	3.28983	2.29053	3.57352	3.67151	3.46699	2.41951	3.36502	5.26907	3.69838	3.91905	3.78031	3.86758	3.11104	4.21023	3.81549	3.23705	3.69557	3.47876	4.36548	2.68845	4.02245	2.77103	4.17934	3.91801	2.62691	3.51657	3.75497	2.97483	3.0796
IGKV6-21		A0A0C4DH24	A0A0C4DH24	98961000	1	0.00035625	29.508	NaN	NaN	NaN	NaN	NaN	NaN	NaN	NaN	NaN	NaN	NaN	NaN	NaN	NaN	NaN	NaN	NaN	NaN	NaN	NaN	NaN	NaN	NaN	NaN	NaN	NaN	NaN	NaN	NaN	NaN	NaN	NaN	NaN	NaN	NaN	NaN	NaN	NaN	NaN	NaN	NaN	NaN
IGHV1-18		A0A0C4DH31	A0A0C4DH31	235230000	3	0	273.32	NaN	NaN	NaN	NaN	NaN	NaN	NaN	NaN	NaN	NaN	NaN	NaN	NaN	NaN	NaN	NaN	NaN	NaN	NaN	NaN	NaN	NaN	NaN	NaN	NaN	NaN	NaN	NaN	NaN	NaN	NaN	NaN	NaN	NaN	NaN	NaN	NaN	NaN	NaN	NaN	NaN	NaN
IGHV3-38		A0A0C4DH36	A0A0C4DH36	127760000	3	0	50.906	NaN	NaN	NaN	NaN	NaN	NaN	NaN	NaN	NaN	NaN	NaN	NaN	NaN	NaN	NaN	NaN	NaN	NaN	NaN	NaN	NaN	NaN	NaN	NaN	NaN	NaN	NaN	NaN	NaN	NaN	NaN	NaN	NaN	NaN	NaN	NaN	NaN	NaN	NaN	NaN	NaN	NaN
IGHV5-51		A0A0C4DH38;A0A0G2JP91	A0A0C4DH38;A0A0G2JP91	355210000	3	0	158.66	NaN	NaN	NaN	NaN	NaN	NaN	NaN	NaN	NaN	NaN	NaN	NaN	NaN	NaN	NaN	NaN	NaN	NaN	NaN	NaN	NaN	NaN	NaN	NaN	NaN	NaN	NaN	NaN	NaN	NaN	NaN	NaN	NaN	NaN	NaN	NaN	NaN	NaN	NaN	NaN	NaN	NaN
	Ig heavy chain V-II region OU;Ig heavy chain V-II region SESS	A0A0C4DH43;P01814;P04438	A0A0C4DH43;P01814;P04438	615640000	1	0.0089832	3.6983	NaN	NaN	NaN	NaN	NaN	NaN	NaN	NaN	NaN	NaN	NaN	NaN	NaN	NaN	5.37554	NaN	NaN	NaN	NaN	NaN	NaN	NaN	NaN	NaN	NaN	NaN	NaN	NaN	NaN	NaN	NaN	NaN	NaN	NaN	NaN	NaN	NaN	NaN	NaN	NaN	NaN	NaN
IGKV2-24;IGKV2D-24		A0A0C4DH68;A0A075B6R9	A0A0C4DH68;A0A075B6R9	1663700000	3	0	121.58	NaN	NaN	NaN	NaN	NaN	NaN	NaN	NaN	NaN	5.20482	NaN	NaN	3.20423	NaN	NaN	NaN	NaN	NaN	NaN	NaN	NaN	NaN	NaN	NaN	NaN	NaN	NaN	NaN	NaN	NaN	NaN	NaN	NaN	NaN	NaN	NaN	NaN	NaN	NaN	NaN	NaN	NaN
EHD3	EH domain-containing protein 3	A0A0C4DH83;Q9NZN3;Q9NZN3-2	A0A0C4DH83;Q9NZN3	40176000	23	0.0047059	5.7928	NaN	NaN	NaN	NaN	NaN	NaN	NaN	NaN	NaN	NaN	NaN	NaN	NaN	NaN	NaN	NaN	NaN	NaN	NaN	NaN	NaN	NaN	NaN	NaN	NaN	NaN	NaN	NaN	NaN	NaN	NaN	NaN	NaN	NaN	NaN	NaN	NaN	NaN	NaN	NaN	NaN	NaN
C6orf203	Uncharacterized protein C6orf203	A0A0D9SEI0;Q9P0P8	A0A0D9SEI0;Q9P0P8	119680000	5	0.0029133	8.5137	NaN	NaN	NaN	NaN	NaN	NaN	NaN	NaN	NaN	NaN	NaN	NaN	NaN	NaN	NaN	NaN	NaN	NaN	NaN	NaN	NaN	NaN	NaN	NaN	NaN	NaN	NaN	NaN	NaN	NaN	NaN	NaN	NaN	NaN	NaN	NaN	NaN	NaN	NaN	NaN	NaN	NaN
FAM120B	Constitutive coactivator of peroxisome proliferator-activated receptor gamma	A0A0D9SEJ5;F5GY05;Q96EK7;Q96EK7-2;Q96EK7-3	A0A0D9SEJ5;F5GY05;Q96EK7;Q96EK7-2	250140000	9	0.0029007	8.1883	NaN	NaN	-2.79351	NaN	NaN	NaN	NaN	NaN	NaN	-3.22495	NaN	NaN	NaN	NaN	NaN	NaN	NaN	NaN	NaN	NaN	NaN	NaN	1.98216	NaN	-0.470094	NaN	NaN	NaN	NaN	NaN	NaN	NaN	0.489585	NaN	NaN	0.448036	NaN	NaN	0.612351	NaN	NaN	NaN
RANBP10	Ran-binding protein 10	A0A0D9SEU5;R4GMX8;Q6VN20-3;Q6VN20;Q6VN20-2;R4GNA3;R4GN91;R4GMX7	A0A0D9SEU5;R4GMX8;Q6VN20-3;Q6VN20;Q6VN20-2	1248700000	11	0	77.518	0.0904957	-1.08038	0.0232844	NaN	-1.11936	-0.280125	NaN	NaN	-0.667302	NaN	NaN	-1.53849	-0.797428	-0.488001	-0.361432	-0.714751	NaN	-2.51698	NaN	NaN	NaN	-0.849039	-0.892896	-0.218967	-1.1115	-1.01264	NaN	NaN	-3.01392	NaN	NaN	NaN	-0.521151	-1.10682	NaN	-0.525367	-0.0571383	-0.218347	0.762069	NaN	-1.50157	-2.54748
MAP4K4	Mitogen-activated protein kinase kinase kinase kinase 4	A0A0D9SEY1;O95819;O95819-3;H7C360;O95819-2;E7ENQ1;G3XAA2;G5E948;O95819-4;O95819-5;E7EX83;A0A0D9SG62;C9J840;H7C0P6;H7C3Z6	A0A0D9SEY1;O95819;O95819-3;H7C360;O95819-2;E7ENQ1;G3XAA2;G5E948;O95819-4;O95819-5;E7EX83;A0A0D9SG62;C9J840;H7C0P6	2327400000	27	0	278.01	-1.12803	-2.49403	-0.675906	-0.105276	-0.730836	-0.75745	-0.947554	NaN	-0.203765	-0.866077	-0.542902	-1.08739	0.132325	0.589051	0.321207	-2.35213	-2.13211	-0.351402	-0.601697	-0.227495	-1.02807	-0.168257	-0.37629	-0.710085	-0.854794	-0.115965	-0.556993	-1.06791	0.161363	0.551247	-0.199123	-0.596267	-0.134484	-0.816968	-1.73479	-0.0840642	-1.81061	-1.05631	1.16243	-2.69276	-0.897163	-1.1961
DNM1	Dynamin-1	A0A0D9SFB1;A0A0D9SFE4;Q05193-5;Q05193-3;Q05193-2;Q05193;H7C5U0	A0A0D9SFB1;A0A0D9SFE4;Q05193-5;Q05193-3;Q05193-2;Q05193	95323000	18	0.00096494	16.814	NaN	NaN	NaN	NaN	NaN	NaN	NaN	NaN	NaN	NaN	NaN	NaN	NaN	NaN	NaN	NaN	NaN	NaN	NaN	NaN	NaN	NaN	NaN	NaN	NaN	NaN	NaN	NaN	NaN	NaN	NaN	NaN	NaN	NaN	NaN	NaN	NaN	NaN	NaN	NaN	NaN	NaN
DDX3X;DDX3Y	ATP-dependent RNA helicase DDX3X;ATP-dependent RNA helicase DDX3Y	A0A0D9SFB3;A0A0D9SG12;A0A0D9SF53;O00571;O00571-2;O15523-2;O15523;B4DLA0;O15523-3;A0A087WX09;C9J081;A0A087WVZ1;C9J8G5;H0Y960	A0A0D9SFB3;A0A0D9SG12;A0A0D9SF53;O00571;O00571-2;O15523-2;O15523	112980000000	54	0	323.31	0.0252064	-1.40877	-0.000865329	-0.378179	-0.633199	-0.511468	-0.0867838	-0.527771	0.1446	-0.549226	-0.339821	-0.200128	-0.280362	-0.472072	-0.164529	-0.117828	-0.118227	0.582685	0.0366295	-0.323658	-0.525267	-0.327457	-0.425567	-0.176833	-0.36087	0.149377	-0.565207	-0.307662	-0.164271	-0.26111	-0.00647761	-0.261952	-0.0492126	-0.589188	-0.244156	-0.0657101	-0.42094	-0.392317	-0.0207689	-0.395063	-0.935309	-0.668482
CYTH2;CYTH3	Cytohesin-2;Cytohesin-3	A0A0D9SFG6;Q99418-2;Q99418;M0R2J0;F8W8E2;G5E9B7;O43739-2;O43739;Q15438-3;Q15438-2;Q15438;K7EKA2;K7ERV8;K7ENQ8;Q9UIA0	A0A0D9SFG6;Q99418-2;Q99418;M0R2J0;F8W8E2;G5E9B7;O43739-2;O43739	1196000000	5	0.0078927	3.9841	NaN	0.225143	1.22915	1.00081	0.351995	1.67089	1.2091	0.0635147	0.724325	0.629501	NaN	0.840319	NaN	NaN	NaN	0.436354	NaN	NaN	NaN	-0.139208	NaN	0.868358	NaN	NaN	NaN	NaN	NaN	NaN	NaN	NaN	-0.000865329	NaN	NaN	-1.39352	-2.49242	NaN	NaN	0.93082	-2.88802	-2.18094	0.404363	-1.22768
MYO18A	Unconventional myosin-XVIIIa	A0A0D9SFK2;Q92614-4;Q92614;Q92614-3;Q92614-2;Q92614-5;H0YEV9	A0A0D9SFK2;Q92614-4;Q92614;Q92614-3;Q92614-2;Q92614-5	5869900000	58	0	323.31	-0.588133	-0.688673	-2.31208	0.12625	0.572244	0.278514	-0.763752	0.37531	0.0846091	0.351535	-0.51076	0.143405	0.0804387	-0.163241	1.05601	-0.542506	-0.541317	0.274774	-0.546956	-0.111699	-3.22455	0.209445	-0.800082	0.243643	0.152019	1.51833	0.0852059	0.436705	-0.359746	0.100515	-0.552869	0.157383	0.410256	0.60898	-0.801324	-0.157949	-2.40133	0.413423	0.293094	-1.60578	-0.343692	-0.200128
COBLL1	Cordon-bleu protein-like 1	A0A0D9SG04;Q53SF7-4;Q53SF7-3;Q53SF7-2;Q53SF7;A0A0B4J1Z0;H7C1G2;C9J8C4;C9JWZ0;C9JAU3;F8WEK0;C9J5Y6;C9JK90;Q53SF7-5	A0A0D9SG04;Q53SF7-4;Q53SF7-3;Q53SF7-2;Q53SF7;A0A0B4J1Z0	1928700000	20	0	146.63	0.334225	-1.45775	-0.374733	NaN	-0.0479571	-0.0132121	0.241134	-2.62507	-0.774755	0.321694	1.43129	-0.732747	-2.02775	-1.60075	-0.0374524	0.163656	-1.65078	NaN	-3.10056	NaN	NaN	-0.140124	0.895878	NaN	NaN	NaN	NaN	NaN	NaN	NaN	NaN	NaN	NaN	-0.0160683	-0.557091	NaN	-1.77146	-0.440633	-2.37967	NaN	-0.766553	-2.71704
EPB41L1	Band 4.1-like protein 1	A0A0D9SG07;Q9H4G0-3;H7C2K6;X6RC15;Q4VXN0;Q4VXN1;Q4VXN2	A0A0D9SG07;Q9H4G0-3	85862000	29	0.00034406	24.479	NaN	NaN	NaN	NaN	NaN	NaN	NaN	NaN	NaN	NaN	NaN	NaN	NaN	NaN	NaN	NaN	NaN	NaN	NaN	NaN	NaN	NaN	NaN	NaN	NaN	NaN	NaN	NaN	NaN	NaN	NaN	NaN	NaN	NaN	NaN	NaN	NaN	NaN	NaN	NaN	NaN	NaN
UBE2A	Ubiquitin-conjugating enzyme E2 A	A0A0D9SG71;P49459;A0A0D9SEZ6;P49459-3;P49459-2	A0A0D9SG71;P49459;A0A0D9SEZ6;P49459-3	595160000	4	0	49.236	NaN	NaN	NaN	NaN	NaN	NaN	NaN	NaN	NaN	NaN	NaN	NaN	NaN	NaN	NaN	NaN	NaN	NaN	NaN	NaN	NaN	NaN	NaN	NaN	NaN	NaN	NaN	NaN	NaN	NaN	NaN	NaN	NaN	NaN	NaN	NaN	NaN	NaN	NaN	NaN	NaN	NaN
IGKV1-37;IGKV1D-37		A0A0E3D6N1;A0A075B6S9	A0A0E3D6N1;A0A075B6S9	1899600	1	0.0089984	3.7419	NaN	NaN	NaN	NaN	NaN	NaN	NaN	NaN	NaN	NaN	NaN	NaN	NaN	NaN	NaN	NaN	NaN	NaN	NaN	NaN	NaN	NaN	NaN	NaN	NaN	NaN	NaN	NaN	NaN	NaN	NaN	NaN	NaN	NaN	NaN	NaN	NaN	NaN	NaN	NaN	NaN	NaN
DIAPH1	Protein diaphanous homolog 1	A0A0G2JH68;O60610;O60610-2;O60610-3;H9KV28;B4E2I7;E5RJ79	A0A0G2JH68;O60610;O60610-2;O60610-3;H9KV28	29595000000	62	0	323.31	-1.73092	-2.26099	-2.60571	-2.20232	-1.58289	-2.35555	-1.19812	-1.33845	-0.95442	-1.33176	-1.09484	-1.32659	-1.98972	-1.16105	-1.55159	-2.11773	-1.3344	-2.0667	-0.792356	-0.954941	-2.17817	-1.4313	-0.604641	-1.01192	-1.12585	-1.53571	-1.73751	-1.52401	-0.482125	-0.459537	-1.40387	-0.938098	-1.7103	-1.91525	-0.969086	-0.895535	-0.531369	-1.8266	0.760089	-1.04201	-2.39473	-0.0277203
PPP1R18	Phostensin	A0A0G2JHC2;Q6NYC8;Q6NYC8-2;Q6NYC8-3;Q6NYC8-4	A0A0G2JHC2;Q6NYC8;Q6NYC8-2;Q6NYC8-3	2503700000	12	0	88.225	NaN	0.860923	1.99097	NaN	NaN	NaN	NaN	NaN	1.08366	0.954669	NaN	NaN	NaN	1.72342	0.909743	1.24722	NaN	NaN	-1.70221	NaN	1.37004	2.02503	NaN	NaN	1.20497	NaN	NaN	NaN	NaN	NaN	NaN	NaN	NaN	NaN	NaN	NaN	NaN	1.24578	-1.88661	NaN	NaN	NaN
EHMT2	Histone-lysine N-methyltransferase EHMT2	A0A0G2JIS2;A2ABF8;A0A0G2JIR1;A2ABF9;A0A0G2JK64;Q96KQ7-2;Q96KQ7;A0A0G2JRR0;A0A0G2JRN8;Q96KQ7-3;H0Y4K5	A0A0G2JIS2;A2ABF8;A0A0G2JIR1;A2ABF9;A0A0G2JK64;Q96KQ7-2;Q96KQ7;A0A0G2JRR0;A0A0G2JRN8	744240000	14	0.0011157	15.988	0.224014	NaN	NaN	NaN	NaN	0.381724	NaN	NaN	NaN	0.09985	-0.683472	-0.833336	-1.19087	NaN	NaN	0.161443	NaN	-2.21985	0.149665	-1.09997	NaN	NaN	NaN	NaN	NaN	NaN	NaN	NaN	NaN	NaN	NaN	NaN	-0.181293	NaN	NaN	NaN	-0.801241	NaN	NaN	NaN	NaN	0.455159
HSPA1B;HSPA1A	Heat shock 70 kDa protein 1B;Heat shock 70 kDa protein 1A	A0A0G2JIW1;P0DMV9;P0DMV8;V9GZ37	A0A0G2JIW1;P0DMV9;P0DMV8;V9GZ37	629710000000	70	0	323.31	0.498505	0.58221	0.143245	1.0228	0.681053	1.19965	0.44601	0.522405	1.12293	1.2092	0.367899	-0.270589	0.61447	0.958589	0.366281	-0.405775	0.302422	0.237201	-1.0229	0.0658534	1.2625	0.266004	1.1881	-0.141564	0.509902	-0.630778	0.571086	1.21756	0.410793	-0.566864	-0.0284276	0.138124	-0.0415233	0.26939	0.938542	-0.0480967	0.607419	0.711039	0.146771	-0.0923428	0.555312	0.295766
RPP21;TRIM39-RPP21	Ribonuclease P protein subunit p21	A0A0G2JJ26;Q9H633-3;Q9H633;Q9H633-4;A0A0G2JJY3;A0A0G2JIT5;A0A0G2JJ52;A0A096LP39;Q9H633-2;A0A0G2JHI3;A0A0G2JKY0	A0A0G2JJ26;Q9H633-3;Q9H633;Q9H633-4;A0A0G2JJY3;A0A0G2JIT5;A0A0G2JJ52;A0A096LP39;Q9H633-2	27699000	3	0.0031478	7.3757	NaN	NaN	NaN	NaN	NaN	NaN	NaN	NaN	NaN	NaN	NaN	NaN	NaN	NaN	NaN	NaN	NaN	NaN	NaN	NaN	NaN	NaN	NaN	NaN	NaN	NaN	NaN	NaN	NaN	NaN	NaN	NaN	NaN	NaN	NaN	NaN	NaN	NaN	NaN	NaN	NaN	NaN
ABHD16A	Abhydrolase domain-containing protein 16A	A0A0G2JJD3;O95870;O95870-2;A0A0G2JI89;F2Z3H2;F2Z3G6	A0A0G2JJD3;O95870;O95870-2	3912700000	20	0	314.04	0.750785	-0.823423	-1.46963	0.622687	1.13749	0.275804	0.369408	-1.25266	0.953467	-0.0455827	0.359083	0.810663	-0.224287	1.22992	1.01115	0.110059	-1.92481	1.27589	0.456801	0.300306	1.06181	0.892232	-0.0247452	0.544308	0.635809	1.06906	1.29219	-0.111833	1.36885	0.0369846	-0.54092	-0.237564	0.550507	-0.869792	1.36234	0.215111	-0.175557	0.153029	-0.649478	-0.5065	0.579469	-1.05054
WDR46		A0A0G2JJL1;H0Y6G3	A0A0G2JJL1;H0Y6G3	120550000	5	0	98.997	NaN	NaN	NaN	NaN	NaN	NaN	NaN	NaN	NaN	NaN	NaN	NaN	NaN	NaN	NaN	NaN	NaN	NaN	NaN	NaN	NaN	NaN	NaN	NaN	NaN	NaN	NaN	NaN	NaN	NaN	NaN	NaN	NaN	NaN	NaN	NaN	NaN	NaN	NaN	NaN	NaN	NaN
HLA-DRB4	HLA class II histocompatibility antigen, DR beta 4 chain	A0A0G2JJQ8;P13762;REV__E5RFL3	A0A0G2JJQ8;P13762	141490000	7	0	81.259	NaN	NaN	NaN	NaN	NaN	NaN	NaN	NaN	NaN	NaN	NaN	NaN	NaN	NaN	NaN	NaN	NaN	NaN	NaN	NaN	NaN	NaN	NaN	NaN	NaN	NaN	NaN	NaN	NaN	NaN	NaN	NaN	NaN	NaN	NaN	NaN	NaN	NaN	NaN	NaN	NaN	NaN
RXRB	Retinoic acid receptor RXR-beta	A0A0G2JKR7;P28702;P28702-3;A0A0G2JHI1	A0A0G2JKR7;P28702;P28702-3	141200000	10	0	75.696	NaN	NaN	NaN	NaN	NaN	NaN	NaN	NaN	NaN	NaN	NaN	NaN	NaN	NaN	NaN	NaN	NaN	NaN	NaN	NaN	NaN	NaN	NaN	NaN	NaN	NaN	NaN	NaN	NaN	NaN	NaN	NaN	NaN	NaN	NaN	NaN	NaN	NaN	NaN	NaN	NaN	NaN
TAPBP	Tapasin	A0A0G2JKZ1;A2AB90;A0A0G2JH37;A0A0A0MSV9;O15533;O15533-3;Q6P1N7;C9JA35;A0A0A0MT98;O15533-4	A0A0G2JKZ1;A2AB90;A0A0G2JH37;A0A0A0MSV9;O15533;O15533-3;Q6P1N7	20204000000	9	0	198.41	2.06154	1.66374	0.834185	0.412846	-0.605399	-1.07307	1.43706	2.21317	0.358361	0.466277	0.702116	1.06924	0.935062	3.94764	2.50996	1.05964	0.889289	0.91482	1.18521	1.47509	1.18023	3.07242	2.92785	1.76999	2.0331	1.26625	1.02075	1.74497	4.5506	1.67632	1.15634	2.54996	0.907766	1.15162	0.688846	2.78976	1.04341	1.46957	0.618606	0.239975	-0.350497	-0.0760118
RASSF7	Ras association domain-containing protein 7	A0A0G2JLR5;A0A0G2JMW4;Q02833-3;Q02833-2;Q02833;E9PM39;F8W7Q0;H0YEI0	A0A0G2JLR5;A0A0G2JMW4;Q02833-3;Q02833-2;Q02833	84569000	3	0	61.081	NaN	NaN	NaN	NaN	NaN	NaN	NaN	NaN	NaN	NaN	NaN	NaN	NaN	NaN	NaN	NaN	NaN	NaN	NaN	NaN	NaN	NaN	NaN	NaN	NaN	NaN	NaN	NaN	NaN	NaN	NaN	NaN	NaN	NaN	NaN	NaN	NaN	NaN	NaN	NaN	NaN	NaN
MUC4	Mucin-4;Mucin-4 alpha chain;Mucin-4 beta chain	A0A0G2JM65;A0A0G2JM16;A0A0G2JQK9;A0A0G2JR97;A0A0G2JS65;A0A0G2JSB1;A0A0G2JQC1;A0A0G2JRU8;A0A0G2JQJ2;A0A0G2JNJ5;A0A0G2JSC3;A0A0G2JPA4;A0A0G2JNL3;A0A0G2JRT1;A0A0G2JQC6;E7EWN1;A0A0G2JMX1;A0A0G2JQT8;E7ENC5;A0A0G2JNM3;A0A0G2JRA1;E9PDY6;Q99102-12;Q99102-13;Q99102-3;Q99102-17;Q99102-10;Q99102;A0A0G2JN54;A0A0G2JRS2;A0A0G2JR46;A0A0G2JRD8;A0A0G2JRY3;A0A0G2JRJ6;A0A0G2JQI2	A0A0G2JM65;A0A0G2JM16;A0A0G2JQK9;A0A0G2JR97;A0A0G2JS65;A0A0G2JSB1;A0A0G2JQC1;A0A0G2JRU8;A0A0G2JQJ2;A0A0G2JNJ5;A0A0G2JSC3;A0A0G2JPA4;A0A0G2JNL3;A0A0G2JRT1;A0A0G2JQC6;E7EWN1;A0A0G2JMX1;A0A0G2JQT8;E7ENC5;A0A0G2JNM3;A0A0G2JRA1;E9PDY6;Q99102-12;Q99102-13;Q99102-3;Q99102-17;Q99102-10;Q99102	25418000	3	0.0032857	7.3141	NaN	NaN	NaN	NaN	NaN	NaN	NaN	NaN	NaN	NaN	NaN	NaN	NaN	NaN	NaN	NaN	NaN	NaN	NaN	NaN	NaN	NaN	NaN	NaN	NaN	NaN	NaN	NaN	NaN	NaN	NaN	NaN	NaN	NaN	NaN	NaN	NaN	NaN	NaN	NaN	NaN	NaN
IGHA2	Ig alpha-2 chain C region	A0A0G2JMB2;P01877	A0A0G2JMB2;P01877	29631000000	29	0	323.31	NaN	NaN	NaN	NaN	NaN	NaN	NaN	NaN	NaN	6.82885	NaN	NaN	3.53244	NaN	5.27514	NaN	-2.51692	NaN	NaN	4.62195	NaN	NaN	NaN	-2.41491	NaN	NaN	NaN	NaN	NaN	NaN	NaN	NaN	NaN	NaN	NaN	NaN	NaN	NaN	NaN	NaN	NaN	NaN
		A0A0G2JMC5	A0A0G2JMC5	62311000	9	0	45.532	NaN	NaN	NaN	NaN	NaN	NaN	NaN	NaN	NaN	NaN	NaN	NaN	NaN	NaN	NaN	NaN	NaN	NaN	NaN	NaN	NaN	NaN	NaN	NaN	NaN	NaN	NaN	NaN	NaN	NaN	NaN	NaN	NaN	NaN	NaN	NaN	NaN	NaN	NaN	NaN	NaN	NaN
NLRP2	NACHT, LRR and PYD domains-containing protein 2	A0A0G2JMG8;A0A0G2JLX3;J3KN39;A0A0G2JPQ2;Q9NX02-4;Q9NX02-5;Q9NX02-2;Q9NX02;A0A0G2JPB6;A0A0G2JLQ8;A0A0G2JP37;A0A0G2JNC8;Q9NX02-3;F5H7Q5;K7EJ90;K7EPE6;K7ELX1;F5H5B1;F5GYZ4	A0A0G2JMG8;A0A0G2JLX3;J3KN39;A0A0G2JPQ2;Q9NX02-4;Q9NX02-5;Q9NX02-2;Q9NX02;A0A0G2JPB6;A0A0G2JLQ8;A0A0G2JP37;A0A0G2JNC8;Q9NX02-3	55943000	9	0.00049472	19.826	NaN	NaN	NaN	NaN	NaN	NaN	NaN	NaN	NaN	NaN	NaN	NaN	NaN	NaN	NaN	NaN	NaN	NaN	NaN	NaN	NaN	NaN	NaN	NaN	NaN	NaN	NaN	NaN	NaN	NaN	NaN	NaN	NaN	NaN	NaN	NaN	NaN	NaN	NaN	NaN	NaN	NaN
ZNF66	Putative zinc finger protein 66	A0A0G2JMG9;Q6ZN08	A0A0G2JMG9;Q6ZN08	138560000	2	0.0029167	8.5843	NaN	NaN	NaN	NaN	NaN	NaN	NaN	NaN	NaN	NaN	NaN	-2.94273	NaN	NaN	NaN	NaN	NaN	NaN	NaN	NaN	NaN	NaN	NaN	NaN	NaN	NaN	NaN	NaN	NaN	NaN	NaN	NaN	NaN	NaN	NaN	NaN	NaN	NaN	NaN	NaN	NaN	NaN
TMC4	Transmembrane channel-like protein;Transmembrane channel-like protein 4	A0A0G2JMP8;A0A0G2JMM6;A0A087WVI4;Q7Z404-1;A0A0G2JPL6;A0A0G2JP95;A0A087WT65;Q7Z404;A0A0G2JNC6;Q7Z404-3;C9JFU4	A0A0G2JMP8;A0A0G2JMM6;A0A087WVI4;Q7Z404-1;A0A0G2JPL6;A0A0G2JP95;A0A087WT65;Q7Z404	253800000	9	0	86.343	NaN	NaN	NaN	NaN	NaN	NaN	NaN	NaN	1.23341	NaN	3.14433	NaN	NaN	NaN	NaN	NaN	NaN	NaN	NaN	NaN	NaN	NaN	NaN	NaN	NaN	NaN	NaN	NaN	NaN	NaN	NaN	NaN	NaN	NaN	NaN	NaN	NaN	NaN	NaN	NaN	NaN	NaN
		A0A0G2JMR0;A0A0G2JMW2	A0A0G2JMR0;A0A0G2JMW2	181870000	13	0.0072993	4.2279	NaN	6.10721	NaN	NaN	NaN	NaN	NaN	NaN	NaN	NaN	NaN	NaN	NaN	NaN	NaN	NaN	NaN	NaN	NaN	NaN	NaN	NaN	NaN	NaN	NaN	NaN	NaN	NaN	NaN	NaN	NaN	NaN	NaN	NaN	NaN	NaN	NaN	4.14415	NaN	NaN	NaN	NaN
		A0A0G2JMS9	A0A0G2JMS9	729640000	13	0	118.07	NaN	NaN	NaN	NaN	NaN	NaN	NaN	NaN	NaN	NaN	NaN	NaN	NaN	NaN	4.95353	NaN	NaN	NaN	NaN	NaN	NaN	NaN	NaN	NaN	NaN	NaN	NaN	NaN	NaN	NaN	NaN	NaN	NaN	NaN	NaN	NaN	NaN	NaN	NaN	NaN	NaN	NaN
		A0A0G2JMX5;A0A0G2JPM8;A0A0G2JNP3	A0A0G2JMX5;A0A0G2JPM8;A0A0G2JNP3	4739700	3	0.0079208	4.0935	NaN	NaN	NaN	NaN	NaN	NaN	NaN	NaN	NaN	NaN	NaN	NaN	NaN	NaN	NaN	NaN	NaN	NaN	NaN	NaN	NaN	NaN	NaN	NaN	NaN	NaN	NaN	NaN	NaN	NaN	NaN	NaN	NaN	NaN	NaN	NaN	NaN	NaN	NaN	NaN	NaN	NaN
OCLN	Occludin	A0A0G2JMZ8;Q16625;Q16625-4;Q16625-2;Q16625-3;Q16625-5;A0A0G2JPF2;Q16625-6;Q16625-7	A0A0G2JMZ8;Q16625;Q16625-4;Q16625-2;Q16625-3;Q16625-5	478940000	9	0	130.07	NaN	NaN	NaN	NaN	NaN	NaN	NaN	NaN	NaN	NaN	NaN	NaN	NaN	NaN	NaN	NaN	NaN	NaN	NaN	NaN	NaN	NaN	NaN	NaN	NaN	NaN	NaN	NaN	NaN	NaN	NaN	NaN	NaN	NaN	NaN	NaN	NaN	NaN	NaN	NaN	NaN	NaN
IGHG2	Ig gamma-2 chain C region	A0A0G2JN06;P01859	A0A0G2JN06;P01859	13243000000	18	0	211.05	NaN	3.51535	4.66076	2.73899	NaN	-2.66481	3.32616	NaN	-2.76693	5.50747	5.91641	6.45305	5.6996	6.0433	2.76415	NaN	NaN	4.1806	NaN	5.94653	NaN	4.82758	NaN	NaN	NaN	3.96684	NaN	NaN	NaN	NaN	NaN	NaN	NaN	3.08412	-2.7829	4.79122	NaN	5.03988	6.07456	-3.13625	NaN	4.5156
NOMO1	Nodal modulator 1	A0A0G2JN29;A0A087X117;Q15155;A0A0G2JP90;A0A087WW46;H3BPS9;H3BUC9;I3L1G6;I3L0Q6;H3BTW1	A0A0G2JN29;A0A087X117;Q15155;A0A0G2JP90;A0A087WW46	1029200000	45	0.00064516	17.246	NaN	NaN	NaN	NaN	NaN	NaN	NaN	NaN	NaN	NaN	NaN	NaN	NaN	NaN	NaN	NaN	NaN	NaN	NaN	NaN	NaN	NaN	NaN	NaN	NaN	NaN	NaN	NaN	NaN	NaN	NaN	NaN	NaN	NaN	NaN	NaN	NaN	NaN	NaN	NaN	NaN	NaN
HLA-F	HLA class I histocompatibility antigen, alpha chain F	A0A0G2JNF2;D0EV57;A0A0G2JPA3;A0A0G2JH66;P30511;P30511-3;A0A0G2JNV5;P30511-2;A0A0D9SFW8	A0A0G2JNF2;D0EV57;A0A0G2JPA3;A0A0G2JH66;P30511;P30511-3;A0A0G2JNV5;P30511-2	67015000	7	0.001242	13.518	NaN	NaN	NaN	NaN	NaN	NaN	NaN	NaN	NaN	NaN	NaN	NaN	NaN	NaN	NaN	NaN	NaN	NaN	NaN	NaN	NaN	NaN	NaN	NaN	NaN	NaN	NaN	NaN	NaN	NaN	NaN	NaN	NaN	NaN	NaN	NaN	NaN	NaN	NaN	NaN	NaN	NaN
		A0A0G2JNJ0	A0A0G2JNJ0	268640000	13	0	83.491	NaN	NaN	NaN	NaN	NaN	NaN	NaN	NaN	NaN	NaN	NaN	NaN	NaN	NaN	NaN	NaN	NaN	NaN	NaN	NaN	NaN	NaN	NaN	NaN	NaN	NaN	NaN	NaN	NaN	NaN	NaN	NaN	NaN	NaN	NaN	NaN	NaN	NaN	NaN	NaN	NaN	NaN
		A0A0G2JNS5	A0A0G2JNS5	92997000	11	0.0010999	14.502	NaN	NaN	NaN	NaN	NaN	NaN	NaN	NaN	NaN	NaN	NaN	NaN	NaN	NaN	NaN	NaN	NaN	NaN	NaN	NaN	NaN	NaN	NaN	NaN	NaN	NaN	NaN	NaN	NaN	NaN	NaN	NaN	NaN	NaN	NaN	NaN	NaN	NaN	NaN	NaN	NaN	NaN
LILRB2	Leukocyte immunoglobulin-like receptor subfamily B member 2	A0A0G2JNT8;A0A0G2JNQ7;A0A0G2JN35;A0A0G2JPH5;Q8N423-4;Q8N423-2;Q8N423;H7C0C3;A0A0G2JM05;A0A0G2JLS7	A0A0G2JNT8;A0A0G2JNQ7;A0A0G2JN35;A0A0G2JPH5;Q8N423-4;Q8N423-2;Q8N423;H7C0C3;A0A0G2JM05;A0A0G2JLS7	9882900	3	0.0093252	3.5619	NaN	NaN	NaN	NaN	NaN	NaN	NaN	NaN	NaN	NaN	NaN	NaN	NaN	NaN	NaN	NaN	NaN	NaN	NaN	NaN	NaN	NaN	NaN	NaN	NaN	NaN	NaN	NaN	NaN	NaN	NaN	NaN	NaN	NaN	NaN	NaN	NaN	NaN	NaN	NaN	NaN	NaN
LAIR1	Leukocyte-associated immunoglobulin-like receptor 1	A0A0G2JNU6;A0A0G2JNK8;A0A0G2JMI0;A0A0G2JQ50;A0A0G2JP18;A0A0G2JLV7;Q6GTX8-3;Q6GTX8-2;Q6GTX8;A0A0G2JM94;Q6GTX8-4;A0A087X1V4;C9JFQ0;C9IZB2;A0A0G2JLQ0;A0A0G2JMC3;A0A0G2JN10;W4VSQ5;A0A0G2JMB1;A0A0G2JPH6;Q6ISS4-2;Q6ISS4	A0A0G2JNU6;A0A0G2JNK8;A0A0G2JMI0;A0A0G2JQ50;A0A0G2JP18;A0A0G2JLV7;Q6GTX8-3;Q6GTX8-2;Q6GTX8	362350000	5	0	59.168	NaN	1.52127	NaN	NaN	NaN	NaN	NaN	NaN	NaN	NaN	NaN	NaN	NaN	NaN	NaN	NaN	NaN	NaN	NaN	NaN	NaN	4.69193	NaN	NaN	NaN	NaN	NaN	NaN	NaN	NaN	NaN	NaN	NaN	NaN	NaN	5.66325	NaN	3.40983	NaN	NaN	NaN	NaN
SLC12A7	Solute carrier family 12 member 7	A0A0G2JNW7;Q9Y666;H0YB78	A0A0G2JNW7;Q9Y666;H0YB78	356120000	12	0.0003502	27.212	NaN	-2.97648	NaN	NaN	0.392043	NaN	NaN	NaN	2.42942	NaN	NaN	NaN	NaN	NaN	NaN	NaN	NaN	NaN	NaN	NaN	NaN	NaN	NaN	NaN	NaN	NaN	NaN	NaN	NaN	-2.06793	NaN	0.730153	0.607199	NaN	NaN	NaN	NaN	-0.880803	NaN	NaN	0.26939	NaN
SCRIB	Protein scribble homolog	A0A0G2JNZ2;A0A0G2JPP5;Q14160;Q14160-3;A0A0G2JMS7;Q14160-2;H0YCG0	A0A0G2JNZ2;A0A0G2JPP5;Q14160;Q14160-3;A0A0G2JMS7;Q14160-2	21447000000	55	0	323.31	0.618805	-1.2475	-1.05638	0.38811	0.479754	1.08724	0.316312	-0.18916	-0.213752	-0.501821	0.116457	-0.0978804	0.204	-1.00798	-0.787683	-0.199751	0.149937	0.239345	-0.0124972	-0.512682	0.911695	-0.406754	0.570507	0.0931094	-0.62686	-0.983021	-0.486045	0.444145	0.0798592	-0.563353	0.0543773	-0.619084	-0.156008	0.153735	-0.607579	-0.465609	0.615199	0.375628	0.0435864	-0.480782	0.0490539	-0.379954
DDR1	Epithelial discoidin domain-containing receptor 1	A0A0G2JNZ7;A0A0A0MSX3;Q08345-2;Q08345-6;A2ABM8;A0A0G2JI85;H0Y9F4;H0YAH6;H0Y717;A2ABL2;A0A0G2JIZ7;E7EQ30;E7EPH4;Q08345-4;D6RGW5;E7EVT1;E7ES06;E7ETX3;E7EUD5;E7EVW6;E7ERN0;A0A0G2JHK4;E7ESR9;A2ABL0;E7ERI6;E7ETI3;A0A0G2JIA2;E7EPN2;E7EUP7	A0A0G2JNZ7;A0A0A0MSX3;Q08345-2;Q08345-6;A2ABM8	1619700000	11	0.00033495	21.505	0.154265	0.559345	0.90247	0.152276	1.35927	0.792407	NaN	-0.481712	-0.00619029	-1.10876	-0.302407	0.128582	-3.38308	-0.4728	0.0843032	0.311703	-1.73591	-1.11016	0.215312	NaN	-0.694747	NaN	0.0375176	-0.572114	0.0713909	0.265535	NaN	0.768273	-0.644318	-2.63337	-0.776525	-0.555031	0.514079	0.424823	1.1655	0.0474875	0.0746993	-0.56589	0.0138148	-2.38703	0.944804	-3.53242
HLA-DRB3	HLA class II histocompatibility antigen, DR beta 3 chain	A0A0G2JP73;P79483	A0A0G2JP73;P79483	58413000	13	0.0004886	18.302	NaN	NaN	NaN	NaN	NaN	NaN	NaN	NaN	NaN	NaN	NaN	NaN	NaN	NaN	NaN	NaN	NaN	NaN	NaN	NaN	NaN	NaN	NaN	NaN	NaN	NaN	NaN	NaN	NaN	NaN	NaN	NaN	NaN	NaN	NaN	NaN	NaN	NaN	NaN	NaN	NaN	NaN
IGHG4	Ig gamma-4 chain C region	A0A0G2JPD4;P01861	A0A0G2JPD4;P01861	3121200000	13	0	323.31	NaN	2.47393	2.14337	NaN	NaN	-3.01578	3.16269	NaN	-2.7406	3.87584	NaN	5.61317	NaN	NaN	NaN	NaN	NaN	NaN	NaN	NaN	NaN	NaN	4.78647	NaN	5.16297	NaN	NaN	NaN	4.55959	NaN	NaN	NaN	NaN	NaN	NaN	NaN	NaN	2.47305	4.63186	NaN	NaN	3.28673
		A0A0G2JPN2;P01906	A0A0G2JPN2	37355000	6	0.0074271	4.2175	NaN	NaN	NaN	NaN	NaN	NaN	NaN	NaN	NaN	NaN	NaN	NaN	NaN	NaN	NaN	NaN	NaN	NaN	NaN	NaN	NaN	NaN	NaN	NaN	NaN	NaN	NaN	NaN	NaN	NaN	NaN	NaN	NaN	NaN	NaN	NaN	NaN	NaN	NaN	NaN	NaN	NaN
IGHV4-59;IGHV4-61;IGHV4-34;IGHV4-39		A0A0G2JPU1;A0A0C4DH40;A0A0G2JNA6;A0A0G2JN58;A0A0C4DH41;A0A0A0MS12;A0A0A0MS13;P01825	A0A0G2JPU1;A0A0C4DH40;A0A0G2JNA6;A0A0G2JN58;A0A0C4DH41;A0A0A0MS12;A0A0A0MS13	1507600000	4	0	323.31	NaN	NaN	NaN	NaN	NaN	NaN	NaN	NaN	NaN	NaN	NaN	NaN	3.79805	NaN	NaN	NaN	NaN	NaN	NaN	NaN	NaN	NaN	NaN	NaN	NaN	NaN	NaN	NaN	NaN	NaN	NaN	NaN	NaN	NaN	NaN	NaN	NaN	NaN	NaN	NaN	NaN	NaN
ABR	Active breakpoint cluster region-related protein	A0A0G2JQ41;Q12979-4;Q12979-2;Q12979;B7Z683;I3L2P5;Q12979-3;A0A0G2JRJ1;I3L3W0;I3L1U8;I3NI05;A0A0G2JQT5;I3L379;I3L4Y1;I3L2C0	A0A0G2JQ41;Q12979-4;Q12979-2;Q12979;B7Z683	1673300000	14	0	108.04	NaN	-1.75634	-1.0513	0.200399	0.208978	0.841818	-0.125916	-1.5103	NaN	0.158156	0.10448	-2.98889	-0.57192	-0.0350608	0.157802	NaN	NaN	NaN	0.130997	NaN	NaN	NaN	NaN	NaN	NaN	NaN	NaN	NaN	NaN	NaN	NaN	NaN	NaN	0.767855	-2.71814	0.223862	NaN	-0.294077	-2.63187	0.291663	0.480901	-2.09565
NCF4	Neutrophil cytosol factor 4	A0A0G2JR51;Q15080;Q15080-3;Q15080-2;B0QY04	A0A0G2JR51;Q15080;Q15080-3;Q15080-2;B0QY04	53827000	5	0.007428	4.2178	NaN	NaN	NaN	NaN	NaN	NaN	NaN	NaN	NaN	NaN	NaN	NaN	NaN	NaN	NaN	NaN	NaN	NaN	NaN	NaN	NaN	NaN	NaN	NaN	NaN	NaN	NaN	NaN	NaN	NaN	NaN	NaN	NaN	NaN	NaN	NaN	NaN	NaN	NaN	NaN	NaN	NaN
		A0A0G2JR65;A0A0G2JM87;Q9UMI9	A0A0G2JR65;A0A0G2JM87	4325800000	49	0	323.31	NaN	-3.0148	NaN	NaN	NaN	NaN	NaN	NaN	NaN	NaN	NaN	NaN	NaN	NaN	NaN	NaN	NaN	NaN	NaN	NaN	NaN	NaN	NaN	NaN	NaN	NaN	NaN	NaN	NaN	NaN	NaN	NaN	NaN	NaN	NaN	NaN	NaN	3.23474	NaN	NaN	NaN	NaN
MUC20	Mucin-20	A0A0G2JSA8;A0A0G2JNX3;A0A0G2JM47;A0A0G2JR84;A0A0G2JR26;E9PH32;A0A0G2JSE2;A0A0G2JN31;Q8N307-3;Q8N307	A0A0G2JSA8;A0A0G2JNX3;A0A0G2JM47;A0A0G2JR84;A0A0G2JR26;E9PH32;A0A0G2JSE2;A0A0G2JN31;Q8N307-3;Q8N307	30963000	1	0.002526	9.9698	NaN	NaN	NaN	NaN	NaN	NaN	NaN	NaN	NaN	NaN	NaN	NaN	NaN	NaN	NaN	NaN	NaN	NaN	NaN	NaN	NaN	NaN	NaN	NaN	NaN	NaN	NaN	NaN	NaN	NaN	NaN	NaN	NaN	NaN	NaN	NaN	NaN	NaN	NaN	NaN	NaN	NaN
RBM47	RNA-binding protein 47	A0AV96;A0AV96-2;D6R9D6;B7Z8Z7;D6RBS9;D6REZ6;D6R9M7;D6RA49;D6RFL5;D6RBP6;D6RCT1	A0AV96;A0AV96-2;D6R9D6;B7Z8Z7;D6RBS9;D6REZ6	3226500000	15	0	271.92	0.990338	0.354261	0.324383	0.958785	0.84565	1.21615	0.855353	0.302689	1.29541	0.838177	-0.204015	0.878481	1.12548	-0.342327	0.365128	0.994586	-0.236217	-0.491904	-1.31383	0.301639	-0.0308304	0.596012	0.674637	0.477723	NaN	-0.173255	0.735067	0.0969772	NaN	0.00252692	0.21927	-0.615228	0.211415	1.38519	-0.720979	0.582815	-2.80986	1.32659	-2.70532	-0.528471	1.20214	-1.0968
UBA6	Ubiquitin-like modifier-activating enzyme 6	A0AVT1;A0AVT1-2;A0AVT1-3;A0AVT1-4;H0Y9U5	A0AVT1;A0AVT1-2	14430000000	42	0	323.31	-0.573762	-1.71809	-0.730314	-0.648466	0.0475024	-0.382059	0.0162494	-0.821384	-0.914794	-0.26123	0.00727503	0.0529847	-0.591009	0.053898	-0.66175	-0.974383	-0.263155	-2.53641	-0.298424	0.00511617	-1.00072	-0.31034	-0.773828	-0.833336	0.330284	-0.927669	-0.978708	-1.12875	0.0321821	0.110153	-1.53754	-0.607674	-0.00245056	-0.285106	-0.6277	-0.202512	-1.86857	-0.283092	-0.379399	1.13055	-0.0888201	0.0291169
KIAA1598	Shootin-1	A0MZ66;A0MZ66-3;A0MZ66-6;A0MZ66-4;A0MZ66-2;A0MZ66-7	A0MZ66;A0MZ66-3;A0MZ66-6;A0MZ66-4;A0MZ66-2	12398000000	41	0	323.31	-0.166073	-1.13106	-1.34925	0.31079	0.806821	0.865306	0.282877	0.185704	-1.23383	0.910719	-0.79427	-0.792272	-0.18002	-0.911423	-0.625083	0.500973	-1.67857	-1.17255	0.0159722	-0.596172	-1.27917	-0.600555	-0.243181	-0.087327	-0.0797024	-0.71914	-0.66339	-0.146264	-0.426318	-1.98987	0.375628	0.767536	-1.13639	1.11932	-0.489748	-1.4587	-2.07892	-0.192573	-1.04054	-1.23805	0.737398	-0.564329
TMEM223	Transmembrane protein 223	A0PJW6	A0PJW6	61406000	2	0	45.719	NaN	NaN	NaN	NaN	NaN	NaN	NaN	NaN	NaN	NaN	NaN	NaN	NaN	NaN	NaN	NaN	NaN	NaN	NaN	NaN	NaN	NaN	NaN	NaN	NaN	NaN	NaN	NaN	NaN	NaN	NaN	NaN	NaN	NaN	NaN	NaN	NaN	NaN	NaN	NaN	NaN	NaN
ARHGEF37	Rho guanine nucleotide exchange factor 37	A1IGU5	A1IGU5	160590000	9	0.00096401	16.687	NaN	NaN	NaN	NaN	NaN	NaN	NaN	NaN	NaN	NaN	NaN	NaN	NaN	NaN	NaN	NaN	NaN	NaN	NaN	NaN	NaN	NaN	NaN	NaN	NaN	NaN	NaN	NaN	NaN	NaN	NaN	NaN	NaN	NaN	NaN	NaN	NaN	NaN	NaN	NaN	NaN	NaN
FAM168B	Myelin-associated neurite-outgrowth inhibitor	A1KXE4;A1KXE4-2	A1KXE4;A1KXE4-2	49411000	2	0	55.401	NaN	NaN	NaN	NaN	NaN	NaN	NaN	NaN	NaN	NaN	NaN	NaN	NaN	NaN	NaN	NaN	NaN	NaN	NaN	NaN	NaN	NaN	NaN	NaN	NaN	NaN	NaN	NaN	NaN	NaN	NaN	NaN	NaN	NaN	NaN	NaN	NaN	NaN	NaN	NaN	NaN	NaN
PXDNL	Peroxidasin-like protein	A1KZ92-2;A1KZ92;K4DIA6;A1KZ92-3	A1KZ92-2;A1KZ92;K4DIA6	1282700000	3	0.0072473	4.4792	NaN	0.0845326	NaN	NaN	-0.0897694	-1.56296	NaN	NaN	NaN	-0.303927	NaN	NaN	NaN	NaN	NaN	NaN	NaN	NaN	NaN	NaN	NaN	0.989506	-1.78162	-2.90961	-2.3728	1.46403	NaN	NaN	NaN	-0.432639	0.976588	0.464027	-3.10963	NaN	NaN	NaN	NaN	0.104015	NaN	NaN	-1.52892	-3.77075
MEX3A	RNA-binding protein MEX3A	A1L020;M9T4I7;Q6ZN04	A1L020	439360000	5	0.0030347	7.9807	NaN	NaN	NaN	NaN	0.341427	NaN	NaN	NaN	NaN	NaN	NaN	-0.0213375	NaN	-0.355242	NaN	NaN	NaN	NaN	-2.01218	NaN	NaN	NaN	NaN	NaN	NaN	1.47437	NaN	NaN	NaN	NaN	NaN	NaN	NaN	NaN	NaN	NaN	NaN	NaN	NaN	NaN	0.94611	NaN
ILVBL	Acetolactate synthase-like protein	A1L0T0;M0R026;E9PJS0;M0R1B5;E9PL44;M0QZX5;E9PNL1	A1L0T0;M0R026;E9PJS0	10875000000	19	0	323.31	0.767855	-0.492212	-1.60668	-0.205017	-2.17591	-0.757877	-0.583038	-1.58014	0.286586	-0.555129	0.513461	1.47245	-0.761541	-0.021764	-0.361207	-0.841087	1.13448	-0.865285	-0.934328	-1.15627	-1.77669	0.793932	-0.221939	-0.0487942	-0.241108	0.178469	-0.168899	0.0302508	-1.88174	0.679619	-0.134221	-1.14156	-0.579566	-0.249142	-1.1113	-0.27858	0.723825	-0.0437644	-0.548634	0.254272	-1.69216	0.0560112
C1orf226	Uncharacterized protein C1orf226	A1L170;A1L170-2;F8W6W0	A1L170;A1L170-2;F8W6W0	193400000	3	0	115.92	NaN	NaN	NaN	NaN	3.56199	NaN	NaN	NaN	NaN	NaN	NaN	NaN	NaN	NaN	NaN	NaN	NaN	NaN	NaN	NaN	NaN	NaN	NaN	NaN	NaN	NaN	NaN	NaN	NaN	NaN	NaN	NaN	NaN	NaN	NaN	NaN	NaN	NaN	NaN	NaN	3.22986	NaN
PLEKHG3	Pleckstrin homology domain-containing family G member 3	A1L390-3;A1L390;G3V311;A1L390-2;G3V3I3;G3V278	A1L390-3;A1L390;G3V311;A1L390-2	231050000	10	0.0012329	13.054	-0.425352	NaN	NaN	NaN	NaN	NaN	NaN	NaN	NaN	NaN	-0.146525	NaN	NaN	NaN	NaN	NaN	NaN	NaN	NaN	NaN	NaN	NaN	NaN	NaN	NaN	NaN	NaN	NaN	NaN	NaN	NaN	NaN	NaN	NaN	NaN	NaN	0.225818	NaN	NaN	NaN	NaN	NaN
SSC5D	Soluble scavenger receptor cysteine-rich domain-containing protein SSC5D	A1L4H1;A0A087WU72;A1L4H1-2;M0QZ17	A1L4H1;A0A087WU72;A1L4H1-2	913860000	9	0	60.661	NaN	NaN	NaN	NaN	NaN	NaN	NaN	NaN	NaN	2.77458	0.990108	-1.88829	1.20593	-1.00216	0.750907	NaN	NaN	NaN	NaN	NaN	NaN	NaN	NaN	NaN	NaN	NaN	NaN	NaN	NaN	NaN	NaN	NaN	NaN	NaN	NaN	NaN	NaN	NaN	NaN	NaN	NaN	NaN
SH3PXD2B	SH3 and PX domain-containing protein 2B	A1X283;G3V144	A1X283	8561800000	21	0	227.05	-0.790272	-2.43397	-0.412619	-0.119555	-0.338909	-1.77522	-0.779218	-1.40567	0.681215	-0.129349	-0.200002	0.255718	-0.209765	0.46548	0.539142	0.110324	1.0994	-2.42333	0.130934	-0.142609	NaN	-1.2433	-1.35225	1.08736	-0.35558	-0.645794	-1.78429	-0.595599	NaN	NaN	NaN	NaN	0.96508	0.113192	-0.278698	1.24301	0.0122135	-0.30871	-1.91823	-2.78745	-0.861638	-1.77066
MACROD2	O-acetyl-ADP-ribose deacetylase MACROD2	A1Z1Q3-2;A1Z1Q3	A1Z1Q3-2;A1Z1Q3	59454000	1	0.0072309	4.4241	NaN	NaN	NaN	NaN	NaN	NaN	NaN	NaN	NaN	NaN	NaN	NaN	NaN	NaN	NaN	NaN	NaN	NaN	NaN	NaN	NaN	NaN	NaN	NaN	NaN	NaN	NaN	NaN	NaN	NaN	NaN	NaN	NaN	NaN	NaN	NaN	NaN	NaN	NaN	NaN	NaN	NaN
ACO2	Aconitate hydratase, mitochondrial	A2A274;Q99798	A2A274;Q99798	85917000000	49	0	323.31	-0.663937	2.65072	-0.204892	0.797012	0.256494	-0.647729	0.309556	0.415057	0.277901	0.159605	0.316726	0.750251	0.627427	0.632942	0.659563	0.0752312	0.660247	0.869965	-0.445409	0.634218	0.0952347	0.76442	0.0545121	-0.123004	1.73346	0.0769193	0.164464	1.33181	-0.032524	0.179531	-0.100574	0.221539	0.375478	0.9108	-0.567156	-0.60862	-0.105812	1.40997	0.246858	0.768494	0.448568	0.0531045
PRNP	Major prion protein	A2A2V1;P04156-2;P04156;X6RKS3	A2A2V1;P04156-2;P04156;X6RKS3	836430000	5	0	120.61	NaN	NaN	NaN	NaN	NaN	NaN	NaN	NaN	NaN	-2.34585	NaN	-2.9421	-3.40317	1.86991	2.15695	NaN	0.327167	-3.065	1.07449	NaN	NaN	NaN	NaN	NaN	NaN	NaN	NaN	NaN	NaN	NaN	NaN	NaN	NaN	NaN	NaN	NaN	NaN	NaN	NaN	NaN	NaN	NaN
RBM34	RNA-binding protein 34	A2A2V2;P42696;P42696-2;Q5TCT4;H7C5M1	A2A2V2;P42696;P42696-2	633150000	9	0	67.064	NaN	NaN	-2.93717	NaN	NaN	NaN	-0.973207	NaN	NaN	NaN	NaN	NaN	NaN	-1.2047	NaN	NaN	NaN	NaN	-0.462471	NaN	NaN	NaN	NaN	NaN	NaN	NaN	NaN	NaN	NaN	NaN	NaN	NaN	-2.17293	NaN	NaN	NaN	NaN	NaN	-0.628074	NaN	NaN	NaN
PIPSL	Putative PIP5K1A and PSMD4-like protein	A2A3N6	A2A3N6	169460000	7	0.0029274	8.918	NaN	NaN	NaN	NaN	NaN	NaN	NaN	NaN	NaN	NaN	NaN	NaN	NaN	NaN	NaN	NaN	NaN	NaN	NaN	NaN	NaN	-0.0487942	NaN	NaN	NaN	NaN	NaN	NaN	NaN	NaN	NaN	NaN	NaN	NaN	NaN	NaN	NaN	NaN	NaN	NaN	NaN	NaN
BNIPL	Bcl-2/adenovirus E1B 19 kDa-interacting protein 2-like protein	A2A492;Q7Z465-3;Q7Z465-2;Q7Z465;F8W685	A2A492;Q7Z465-3;Q7Z465-2;Q7Z465;F8W685	25702000	2	0.0058848	5.267	NaN	NaN	NaN	NaN	NaN	NaN	NaN	NaN	NaN	NaN	NaN	NaN	NaN	NaN	NaN	NaN	NaN	NaN	NaN	NaN	NaN	NaN	NaN	NaN	NaN	NaN	NaN	NaN	NaN	NaN	NaN	NaN	NaN	NaN	NaN	NaN	NaN	NaN	NaN	NaN	NaN	NaN
PSMB9	Proteasome subunit beta type;Proteasome subunit beta type-9	A2ACR1;P28065-2;P28065;A0A0G2JJA7;A2ACR0;A0A0G2JJ13;A0A0G2JHI2;A0A0G2JJQ0	A2ACR1;P28065-2;P28065;A0A0G2JJA7;A2ACR0	7925900000	12	0	267.82	2.37774	2.77655	2.66758	-2.3579	0.0974247	-2.61005	2.97347	1.25967	2.27614	1.95243	2.01194	1.89288	1.86991	4.17819	2.70444	1.52185	-2.68044	1.52828	1.58372	2.69292	2.87747	3.16217	3.73201	2.62896	3.00822	2.01491	2.31638	2.46849	3.76039	3.13911	2.51655	4.4625	1.56252	1.99821	0.0569263	3.23909	3.07558	2.1743	-3.05642	-1.73149	0.466536	1.74077
HLA-DRB1		A2BFX2;A0A0G2JQ00	A2BFX2;A0A0G2JQ00	904300000	13	0.00035829	30.55	NaN	NaN	NaN	NaN	NaN	NaN	NaN	NaN	NaN	NaN	NaN	NaN	NaN	-4.47897	-2.33299	NaN	NaN	NaN	NaN	NaN	NaN	NaN	NaN	NaN	NaN	NaN	NaN	NaN	NaN	NaN	NaN	NaN	NaN	NaN	NaN	NaN	NaN	NaN	NaN	NaN	NaN	NaN
MRPL28	39S ribosomal protein L28, mitochondrial	A2IDC6;Q13084;A2IDC7;Q4TT37	A2IDC6;Q13084;A2IDC7;Q4TT37	947260000	10	0.0030198	7.6237	NaN	0.0468168	NaN	NaN	-0.190425	NaN	NaN	NaN	-0.123534	NaN	0.305111	-2.39542	-2.02309	-1.29766	-2.02071	NaN	NaN	NaN	NaN	NaN	NaN	NaN	NaN	NaN	NaN	NaN	NaN	NaN	NaN	NaN	NaN	NaN	-0.161436	NaN	NaN	-1.51	NaN	-0.0837921	NaN	NaN	-0.739502	NaN
NBAS	Neuroblastoma-amplified sequence	A2RRP1;A2RRP1-2;H0Y5G7;H7BZR3;H7BZU5;C9JCM7;H7C1U4;H7C1Y9;H7C007	A2RRP1;A2RRP1-2;H0Y5G7	1267800000	35	0	257.03	NaN	-0.825704	-1.12823	-0.0437644	1.1885	0.469809	NaN	-0.133958	0.680868	0.287765	0.516532	0.63377	0.619027	0.341299	1.20866	NaN	NaN	0.912836	NaN	NaN	NaN	-0.219463	NaN	NaN	-0.355806	NaN	0.204931	NaN	NaN	NaN	NaN	NaN	-0.359071	NaN	NaN	NaN	NaN	0.483662	-3.97001	-1.7287	0.91806	-3.47146
TARSL2	Probable threonine--tRNA ligase 2, cytoplasmic	A2RTX5-2;A2RTX5;H0YKB9	A2RTX5-2;A2RTX5	53300000	9	0.0090945	3.634	NaN	NaN	NaN	NaN	NaN	NaN	NaN	NaN	NaN	NaN	0.872605	NaN	NaN	NaN	NaN	NaN	NaN	NaN	NaN	NaN	NaN	NaN	NaN	NaN	NaN	NaN	NaN	NaN	NaN	NaN	NaN	NaN	NaN	NaN	NaN	NaN	NaN	NaN	NaN	NaN	NaN	NaN
VWA8	von Willebrand factor A domain-containing protein 8	A3KMH1-3;A3KMH1;A3KMH1-2	A3KMH1-3;A3KMH1;A3KMH1-2	4172700000	45	0	241.76	1.0323	0.110558	-0.0270125	0.839338	2.22932	0.229755	1.06612	-0.0911243	0.92191	-0.702569	0.355184	-0.719402	0.659951	-0.200002	0.228909	-0.289008	-0.166587	NaN	-0.551098	-0.57628	0.85964	0.807503	0.579016	-0.175301	1.94225	0.990997	1.07154	0.356735	-0.661111	NaN	0.0857723	-0.439995	0.62351	0.696868	-0.532965	-0.429643	-0.527571	1.5985	0.319658	-0.703544	2.42446	0.137346
SBNO1	Protein strawberry notch homolog 1	A3KN83-3;A3KN83-2;A3KN83;A3KN83-4	A3KN83-3;A3KN83-2;A3KN83;A3KN83-4	1054000000	19	0	74.429	NaN	NaN	NaN	NaN	NaN	NaN	NaN	NaN	-1.02843	-1.94381	-1.45573	-2.87718	NaN	-0.911653	-0.873656	0.355442	NaN	0.619603	NaN	NaN	NaN	NaN	NaN	NaN	NaN	NaN	0.466058	NaN	NaN	NaN	NaN	-0.853597	-0.177981	NaN	NaN	NaN	NaN	NaN	NaN	NaN	NaN	NaN
GTPBP10	GTP-binding protein 10	A4D1E9;C9J8R7;C9JNI1;A4D1E9-2;C9JEQ8;F8WBY0;F8WCN4;F8WBB5;A4D1E9-3	A4D1E9;C9J8R7;C9JNI1;A4D1E9-2;C9JEQ8	699700000	11	0.00035249	28.016	0.587923	-0.263635	NaN	0.209979	-0.0928839	0.410026	0.648146	NaN	-0.123666	NaN	NaN	-0.112233	NaN	NaN	NaN	-0.625831	-0.581496	-2.39821	0.167669	1.12567	NaN	NaN	0.229298	NaN	0.0582176	NaN	NaN	0.538094	NaN	NaN	NaN	NaN	0.148161	-0.212756	NaN	NaN	-2.69232	-0.631989	NaN	3.98674	0.0450295	1.54481
KLRG2	Killer cell lectin-like receptor subfamily G member 2	A4D1S0;A4D1S0-2	A4D1S0;A4D1S0-2	39429000	4	0.00034728	25.796	NaN	NaN	NaN	NaN	NaN	NaN	NaN	NaN	NaN	NaN	NaN	NaN	NaN	NaN	NaN	NaN	NaN	NaN	NaN	NaN	NaN	NaN	NaN	NaN	NaN	NaN	NaN	NaN	NaN	NaN	NaN	NaN	NaN	NaN	NaN	NaN	NaN	NaN	NaN	NaN	NaN	NaN
MBLAC1	Metallo-beta-lactamase domain-containing protein 1	A4D2B0;C9JAV3	A4D2B0	29727000	4	0.0025249	9.961	NaN	NaN	NaN	NaN	NaN	NaN	NaN	NaN	NaN	NaN	NaN	NaN	NaN	NaN	NaN	NaN	NaN	NaN	NaN	NaN	NaN	NaN	-2.63109	NaN	NaN	NaN	NaN	NaN	NaN	NaN	NaN	NaN	NaN	NaN	NaN	NaN	NaN	NaN	NaN	NaN	NaN	NaN
TRAPPC13	Trafficking protein particle complex subunit 13	A5PLN9-2;A5PLN9-4;A5PLN9;A5PLN9-5;A5PLN9-7	A5PLN9-2;A5PLN9-4;A5PLN9;A5PLN9-5;A5PLN9-7	374140000	2	0.0032848	7.3087	NaN	NaN	NaN	NaN	NaN	NaN	NaN	NaN	NaN	NaN	1.26555	NaN	NaN	NaN	NaN	1.0747	NaN	NaN	NaN	NaN	NaN	NaN	NaN	NaN	NaN	NaN	NaN	NaN	NaN	NaN	NaN	NaN	NaN	NaN	NaN	NaN	NaN	NaN	NaN	NaN	NaN	NaN
CNOT1	CCR4-NOT transcription complex subunit 1	A5YKK6;A5YKK6-2;A5YKK6-3;A5YKK6-4;H3BMZ2;B5MDN3;H3BNB1;H3BTH2;H3BVC9;H3BMH0;H3BR89;H3BT18;H3BU44;A0A0E3D6M3;H3BPF1	A5YKK6;A5YKK6-2;A5YKK6-3;A5YKK6-4	15931000000	84	0	323.31	-0.0508847	-1.36396	-1.02432	-0.525267	0.252312	0.122287	0.028175	-0.298776	0.705547	-0.237931	0.292334	0.0733933	-0.0458623	-0.17031	0.268573	-0.353662	-0.333653	-0.0199154	-0.264837	-0.194844	-0.632547	0.138902	-0.178874	-0.0391384	-0.49375	0.329577	-0.148348	-0.413052	0.100067	0.177131	0.704771	-0.186881	0.0706483	0.157222	-0.388796	0.00471089	-0.826193	-0.13014	-0.417704	-0.644871	-0.275126	-0.30871
BST1	ADP-ribosyl cyclase/cyclic ADP-ribose hydrolase 2	A6NC48;Q10588-2;Q10588;H0Y984;H0Y8G4;H0Y9Q9	A6NC48;Q10588-2;Q10588;H0Y984	622200000	5	0	36.826	NaN	-3.48441	3.65847	NaN	NaN	NaN	NaN	-2.50251	NaN	3.38445	NaN	NaN	NaN	-2.6826	NaN	NaN	NaN	NaN	NaN	NaN	NaN	NaN	NaN	NaN	NaN	NaN	NaN	NaN	NaN	NaN	NaN	NaN	NaN	NaN	NaN	NaN	NaN	3.71009	-3.6446	NaN	NaN	NaN
C2orf72	Uncharacterized protein C2orf72	A6NCS6	A6NCS6	2763200000	2	0.00735	4.3771	NaN	NaN	NaN	0.233362	0.0417289	NaN	0.877924	NaN	NaN	-0.716245	NaN	NaN	NaN	-0.0434844	NaN	NaN	NaN	NaN	NaN	NaN	NaN	NaN	NaN	NaN	NaN	NaN	NaN	NaN	NaN	NaN	NaN	NaN	0.277516	NaN	-0.276556	-0.0116388	NaN	NaN	NaN	-3.23107	-0.684908	NaN
FAM83G	Protein FAM83G	A6ND36;A6ND36-2;K7EKG0	A6ND36	173410000	9	0.00048972	18.485	NaN	NaN	-1.39769	NaN	NaN	NaN	NaN	NaN	NaN	NaN	NaN	NaN	NaN	NaN	NaN	NaN	NaN	NaN	NaN	NaN	NaN	NaN	NaN	NaN	NaN	NaN	NaN	NaN	NaN	NaN	NaN	NaN	NaN	NaN	NaN	NaN	NaN	NaN	-3.74202	NaN	NaN	NaN
PGP	Phosphoglycolate phosphatase	A6NDG6;H3BV17	A6NDG6	10009000000	14	0	323.31	-0.990374	0.484287	0.414807	0.39895	0.0953425	-0.576474	-0.415218	-0.497944	-1.15627	-0.90666	0.0855274	-0.967833	-0.773996	-1.49703	-0.45133	-0.96451	-1.29508	-1.05269	-1.22762	-0.933119	1.0373	-1.30527	-0.796515	-0.717035	-0.370499	-0.995159	-1.37329	-0.693498	-1.31713	1.31437	-0.930321	-0.408712	-0.482642	0.200349	-0.256165	0.0147182	0.277989	-0.25544	-2.86351	-0.102725	0.305111	0.25858
C5orf51	UPF0600 protein C5orf51	A6NDU8;A0A0C4DGW6	A6NDU8;A0A0C4DGW6	1166300000	8	0	159.98	-1.69283	-1.12088	-0.66712	-0.727703	0.133448	NaN	NaN	-1.57022	NaN	NaN	NaN	NaN	NaN	NaN	-0.449218	NaN	NaN	NaN	NaN	NaN	NaN	NaN	NaN	NaN	NaN	NaN	NaN	NaN	NaN	NaN	NaN	NaN	NaN	NaN	NaN	NaN	-2.74362	-1.08658	0.0636805	-3.36949	-0.0742315	NaN
HCFC1	Host cell factor 1;HCF N-terminal chain 1;HCF N-terminal chain 2;HCF N-terminal chain 3;HCF N-terminal chain 4;HCF N-terminal chain 5;HCF N-terminal chain 6;HCF C-terminal chain 1;HCF C-terminal chain 2;HCF C-terminal chain 3;HCF C-terminal chain 4;HCF C-terminal chain 5;HCF C-terminal chain 6	A6NEM2;P51610-4;P51610-3	A6NEM2;P51610-4	51581000000	55	0	323.31	-0.317304	-2.33723	-1.94287	-0.561204	-0.8062	-0.292546	-0.496616	-0.819014	-0.533763	-0.477884	-0.670478	-0.944334	-0.302992	-0.914411	-0.514804	-0.201885	-0.405884	-0.673285	-0.602837	-0.217479	-0.479127	-0.408712	-0.868529	-0.512884	-1.34375	-1.13152	-0.518837	-0.591584	-0.29231	-0.375401	-0.743472	-0.67708	-0.511772	-0.566377	0.161105	-0.538936	-0.126709	-0.026021	-0.696083	-0.556503	-0.579952	-0.222557
ZNF316	Zinc finger protein 316	A6NFI3	A6NFI3	155200000	10	0	71.149	NaN	NaN	NaN	NaN	NaN	NaN	NaN	NaN	NaN	NaN	NaN	NaN	NaN	NaN	NaN	NaN	NaN	NaN	NaN	NaN	NaN	NaN	NaN	NaN	NaN	NaN	NaN	NaN	NaN	NaN	NaN	NaN	NaN	NaN	NaN	NaN	NaN	NaN	NaN	NaN	NaN	NaN
NUDT5	ADP-sugar pyrophosphatase	A6NFX8;Q9UKK9;A6NJU6;A6NCQ0;H0YEY4	A6NFX8;Q9UKK9;A6NJU6;A6NCQ0	33315000000	15	0	323.31	-1.56443	-0.96643	-0.843019	-1.37106	-0.387362	-1.14091	-0.585347	-0.0183493	-1.56233	-0.993203	-1.74545	0.0136546	-0.724301	-1.27632	-1.4479	1.31315	-0.347439	-2.15669	0.103565	-0.908736	-0.569783	0.22425	-0.592732	-0.746743	-0.621431	1.08828	-0.415434	-0.87578	0.456128	-0.193709	0.189466	-0.512682	-0.153546	-0.900954	-0.27274	-0.496922	0.658128	-1.68984	-4.37851	0.0233431	-1.11763	-0.370834
WBP2	WW domain-binding protein 2	A6NG10;K7EMC9;Q969T9;K7EIJ0;B4DFG2;K7ENL2;K7EIN1;K7ESN4;K7EIK1	A6NG10;K7EMC9;Q969T9;K7EIJ0;B4DFG2;K7ENL2;K7EIN1;K7ESN4	19702000000	10	0	74.049	1.31427	2.14765	0.835188	-1.07334	0.839415	1.45526	-0.217231	-1.31522	1.32251	-0.329181	-0.0551957	-1.14978	-0.642008	1.05601	0.398284	3.2304	-0.0924781	-1.18148	0.167653	0.612615	0.47343	0.298655	-0.272143	-0.253142	1.42698	-0.85989	0.38496	1.27056	-0.101381	0.754431	-0.941332	0.848947	-0.882056	-0.287709	0.706441	-1.10145	-0.454176	3.16916	-2.56786	0.271479	0.773886	-0.367036
DYNLT3	Dynein light chain Tctex-type 3	A6NGJ0;P51808;F2Z328	A6NGJ0;P51808;F2Z328	455670000	3	0	120.87	NaN	2.23433	NaN	NaN	NaN	NaN	NaN	NaN	NaN	NaN	1.90331	NaN	NaN	NaN	0.321459	NaN	NaN	NaN	NaN	NaN	1.47855	0.800249	NaN	NaN	NaN	NaN	NaN	NaN	NaN	NaN	NaN	NaN	NaN	NaN	NaN	NaN	NaN	1.1771	NaN	NaN	NaN	NaN
YIF1A	Protein YIF1A	A6NGW1;O95070;E9PIZ0;C9JST7;E9PS11	A6NGW1;O95070;E9PIZ0;C9JST7	3572100000	5	0	146.94	NaN	0.670291	0.193998	0.270278	0.0069851	-0.731009	-1.13934	0.564393	-2.47679	-0.595504	0.233227	0.00837747	0.281228	0.312312	0.183949	0.354003	NaN	-2.34691	-0.517729	NaN	NaN	-0.606442	-0.0729976	0.137204	NaN	NaN	0.105272	-0.418352	NaN	0.00322079	NaN	-0.714663	-0.580049	NaN	0.0588787	NaN	NaN	-0.750864	-2.46143	-0.168642	0.193008	-0.372061
ZMYM3	Zinc finger MYM-type protein 3	A6NHB5;Q14202-2;Q14202;A6NHN7;A6NL54;Q14202-3	A6NHB5;Q14202-2;Q14202;A6NHN7	407000000	18	0	38.585	NaN	NaN	NaN	NaN	NaN	NaN	NaN	NaN	NaN	NaN	-2.59602	NaN	NaN	NaN	NaN	-0.924176	NaN	-2.19967	NaN	NaN	NaN	NaN	NaN	NaN	NaN	NaN	NaN	NaN	NaN	NaN	NaN	NaN	NaN	NaN	NaN	NaN	NaN	NaN	NaN	NaN	NaN	NaN
TUBAL3	Tubulin alpha chain-like 3	A6NHL2-2;A6NHL2	A6NHL2-2;A6NHL2	60793000	8	0.00064443	17.087	NaN	NaN	NaN	NaN	NaN	NaN	NaN	NaN	NaN	NaN	NaN	NaN	NaN	NaN	NaN	NaN	NaN	NaN	NaN	NaN	NaN	NaN	NaN	NaN	NaN	NaN	NaN	NaN	NaN	NaN	NaN	NaN	NaN	NaN	NaN	0.159186	NaN	NaN	NaN	NaN	NaN	NaN
FBLL1	rRNA/tRNA 2-O-methyltransferase fibrillarin-like protein 1	A6NHQ2	A6NHQ2	2117200000	3	0.0093482	3.6145	NaN	NaN	NaN	NaN	NaN	NaN	NaN	NaN	NaN	NaN	NaN	NaN	NaN	NaN	NaN	NaN	NaN	NaN	NaN	NaN	NaN	NaN	NaN	NaN	NaN	NaN	NaN	NaN	NaN	NaN	NaN	NaN	NaN	NaN	NaN	NaN	NaN	NaN	NaN	NaN	NaN	NaN
SMCHD1	Structural maintenance of chromosomes flexible hinge domain-containing protein 1	A6NHR9;A6NHR9-2;J3KTL8;A6NHR9-3;J3QSH1;J3KTK7;J3KRK8	A6NHR9;A6NHR9-2;J3KTL8	9906200000	68	0	323.31	-0.234011	-1.42535	-1.42809	-0.909888	-1.23223	-1.94527	-1.42379	-1.1034	-1.2838	-1.80385	-0.863225	-1.35095	-1.21704	-1.2168	-1.00777	-0.971589	0.943083	-0.907352	-0.435842	-0.589668	-1.29655	-1.18777	-1.50034	0.700615	-0.900799	-0.450697	-1.22231	1.11791	0.142624	-0.314522	-0.555816	-0.430285	-1.59029	-0.496104	-0.821139	-0.329066	-1.2581	-1.38499	-0.910733	-1.04341	-0.773237	-1.74949
PKMYT1	Membrane-associated tyrosine- and threonine-specific cdc2-inhibitory kinase	A6NHV6;B4DZM6;Q99640-2;Q99640-3;Q99640;I3L136;I3L1H7;I3L4K3;I3L3P0;Q99640-4;I3L4Y0	A6NHV6;B4DZM6;Q99640-2;Q99640-3;Q99640;I3L136;I3L1H7;I3L4K3;I3L3P0;Q99640-4	228510000	6	0.00036101	31.728	NaN	NaN	NaN	NaN	NaN	NaN	NaN	NaN	NaN	NaN	NaN	NaN	NaN	NaN	NaN	NaN	NaN	NaN	NaN	NaN	NaN	-2.17999	NaN	NaN	NaN	-0.463727	NaN	NaN	NaN	NaN	NaN	NaN	-0.37529	NaN	-1.83211	NaN	NaN	NaN	NaN	NaN	NaN	NaN
LRRC14B	Leucine-rich repeat-containing protein 14B	A6NHZ5	A6NHZ5	1497100000	4	0.0078989	3.998	NaN	NaN	NaN	NaN	0.900637	NaN	NaN	NaN	NaN	NaN	NaN	NaN	NaN	NaN	NaN	NaN	NaN	NaN	NaN	NaN	NaN	NaN	NaN	NaN	NaN	NaN	NaN	NaN	NaN	NaN	NaN	NaN	NaN	NaN	NaN	NaN	NaN	NaN	NaN	NaN	0.403103	NaN
UNC119B	Protein unc-119 homolog B	A6NIH7	A6NIH7	1748400000	9	0	217.85	NaN	0.943056	1.68376	0.226864	0.582944	0.715462	NaN	NaN	2.36684	NaN	0.743159	1.10656	1.62375	-0.0486547	-0.780982	NaN	-1.93622	NaN	NaN	NaN	NaN	NaN	NaN	0.343128	0.129008	NaN	0.513625	-2.41348	0.245933	NaN	NaN	-2.93962	0.0225516	0.765793	NaN	0.616216	NaN	0.294916	-2.70878	0.85035	1.14976	-3.66132
DOCK11	Dedicator of cytokinesis protein 11	A6NIW2;Q5JSL3	A6NIW2;Q5JSL3	583170000	13	0.0023845	10.255	NaN	-4.88538	NaN	NaN	NaN	NaN	NaN	NaN	NaN	-2.17709	NaN	NaN	NaN	NaN	NaN	NaN	NaN	NaN	NaN	NaN	NaN	NaN	NaN	NaN	NaN	NaN	NaN	NaN	NaN	NaN	NaN	NaN	NaN	NaN	NaN	NaN	NaN	-2.24917	NaN	NaN	NaN	NaN
METTL15	Probable methyltransferase-like protein 15	A6NJ78;A6NJ78-2;A6NJ78-4;B5MC64;F8WD83;A6NJ78-3	A6NJ78;A6NJ78-2;A6NJ78-4	898190000	6	0.00048512	17.669	0.560962	NaN	NaN	NaN	NaN	NaN	NaN	NaN	NaN	NaN	NaN	NaN	NaN	NaN	NaN	NaN	NaN	NaN	NaN	NaN	NaN	NaN	NaN	NaN	NaN	NaN	NaN	NaN	NaN	NaN	NaN	NaN	NaN	NaN	NaN	NaN	-3.125	NaN	NaN	NaN	NaN	NaN
CCDC85C	Coiled-coil domain-containing protein 85C	A6NKD9;H0YJE0;H0YJY5;G3V2D7;G3V4C8;G3V5D5	A6NKD9	461340000	9	0	189.07	-1.25532	NaN	NaN	NaN	NaN	NaN	NaN	NaN	NaN	NaN	-1.00094	-3.21488	NaN	NaN	NaN	NaN	NaN	NaN	-0.887681	NaN	NaN	NaN	NaN	NaN	NaN	NaN	NaN	NaN	NaN	NaN	NaN	NaN	NaN	NaN	NaN	NaN	-1.87236	NaN	NaN	NaN	NaN	NaN
CNIH4	Protein cornichon homolog 4	A6NLH6;Q9P003	A6NLH6;Q9P003	9337300000	1	0	91.947	-0.752492	-0.968128	-1.85635	-1.1714	-1.03379	-0.816313	-1.25816	-0.396159	-1.30795	-0.419323	-0.403922	-1.12611	-0.87074	-0.0270125	-0.0927488	-0.476537	-2.11954	NaN	-1.75694	-1.27447	-1.08862	-1.17664	-0.976217	-0.957395	-1.2956	-2.25768	-0.600175	-2.04647	-1.72399	-1.62016	-0.793438	-1.5361	-1.50823	-0.105008	-0.867896	-0.852558	-0.00891703	-1.32164	-2.2197	-0.495081	-1.61367	-0.688225
CRYZL1	Quinone oxidoreductase-like protein 1	A6NMA8;O95825;F8WF64;A6NND8;A6NHJ8;O95825-2;C9K0F7;C9JAL0;H7C3S0;C9JQD0;H7C3I5;A0A0C4DG14;H7C338	A6NMA8;O95825;F8WF64;A6NND8;A6NHJ8;O95825-2;C9K0F7;C9JAL0;H7C3S0;C9JQD0;H7C3I5	1705000000	8	0.0003358	21.772	NaN	NaN	NaN	2.48334	NaN	NaN	NaN	NaN	NaN	NaN	0.543614	0.0232551	NaN	NaN	NaN	NaN	NaN	NaN	0.0442111	NaN	NaN	NaN	NaN	NaN	NaN	NaN	NaN	NaN	NaN	NaN	NaN	NaN	NaN	NaN	NaN	NaN	NaN	NaN	NaN	8.3125	NaN	NaN
SIGLEC16	Sialic acid-binding Ig-like lectin 16	A6NMB1	A6NMB1	3723100000	1	0.0073314	4.3341	NaN	NaN	NaN	NaN	NaN	NaN	NaN	6.68837	NaN	NaN	NaN	NaN	NaN	NaN	NaN	NaN	NaN	NaN	NaN	NaN	NaN	NaN	-2.46665	NaN	NaN	NaN	NaN	NaN	NaN	NaN	NaN	NaN	-2.08788	NaN	NaN	NaN	NaN	NaN	NaN	NaN	NaN	NaN
DIAPH2	Protein diaphanous homolog 2	A6NML8;C9J6U3;O60879-2;K4DI95;O60879-3;O60879	A6NML8;C9J6U3;O60879-2;K4DI95;O60879-3;O60879	1196500000	17	0	138.29	NaN	-1.39649	-1.65755	-0.424707	NaN	0.176919	NaN	-0.177089	-2.17991	-0.16633	-0.600841	-0.534261	NaN	-0.0558898	0.470769	NaN	NaN	-0.0253123	NaN	NaN	-0.0323829	0.608254	NaN	NaN	NaN	NaN	NaN	NaN	NaN	NaN	NaN	-0.206643	-1.54039	NaN	NaN	-0.433173	NaN	-2.06478	-0.181802	0.871944	NaN	-2.81338
PHKA1	Phosphorylase b kinase regulatory subunit alpha, skeletal muscle isoform	A6NMN0;P46020-2;P46020;A6NIT2;P46020-3	A6NMN0;P46020-2;P46020;A6NIT2;P46020-3	980780000	17	0	38.555	NaN	NaN	NaN	NaN	NaN	NaN	NaN	NaN	NaN	NaN	0.821279	0.695536	NaN	0.209779	1.12535	NaN	NaN	NaN	NaN	NaN	1.0136	NaN	NaN	-0.190172	NaN	NaN	NaN	NaN	NaN	NaN	NaN	-0.995521	NaN	0.847388	NaN	NaN	NaN	NaN	NaN	NaN	NaN	NaN
POLA1	DNA polymerase;DNA polymerase alpha catalytic subunit	A6NMQ1;P09884;A0A087WU64	A6NMQ1;P09884;A0A087WU64	3284700000	12	0	40.22	NaN	-0.892197	NaN	-1.10528	-1.22287	NaN	NaN	NaN	NaN	NaN	-0.588709	NaN	NaN	NaN	NaN	NaN	NaN	NaN	NaN	-0.326652	NaN	NaN	NaN	NaN	NaN	NaN	NaN	NaN	NaN	NaN	NaN	NaN	NaN	NaN	NaN	NaN	NaN	-0.429	NaN	-0.932288	-1.2383	NaN
ENSA	Alpha-endosulfine	A6NMQ3;Q5T5H1;O43768-2;O43768;O43768-9;O43768-3;O43768-4;O43768-6;O43768-5;O43768-7;O43768-8	A6NMQ3;Q5T5H1;O43768-2;O43768;O43768-9;O43768-3;O43768-4;O43768-6;O43768-5;O43768-7;O43768-8	10753000000	16	0	323.31	1.44859	-0.0399806	0.699888	-0.822281	0.0853131	0.142544	-0.230326	-2.58416	-1.52165	-0.0434844	-0.349252	-0.605399	-0.553361	-0.314755	-1.34432	-0.345056	-2.79014	-2.3654	0.376789	-0.72657	-2.62291	-0.140648	-1.76541	0.360064	-0.505078	-1.65356	-0.0851526	NaN	-2.38654	-0.581496	-0.589092	1.17961	-0.863066	NaN	-0.981487	-0.087327	-1.01328	-0.606916	-2.669	-1.07361	0.267861	-1.50447
COL6A6	Collagen alpha-6(VI) chain	A6NMZ7;A6NMZ7-2;H0Y940;H0YA33	A6NMZ7;A6NMZ7-2	6428800000	39	0	323.31	NaN	NaN	NaN	NaN	NaN	NaN	NaN	NaN	NaN	0.502342	NaN	NaN	NaN	-1.56611	0.347858	NaN	-2.84018	NaN	NaN	NaN	NaN	NaN	NaN	-2.73021	NaN	NaN	NaN	NaN	NaN	NaN	NaN	NaN	NaN	NaN	NaN	NaN	NaN	NaN	NaN	NaN	NaN	NaN
CD9	Tetraspanin;CD9 antigen	A6NNI4;G8JLH6;P21926;A0A087WZG3;A0A087WU13;F5GXT1	A6NNI4;G8JLH6;P21926	13130000000	7	0	323.31	NaN	-3.69833	NaN	0.0475471	0.432474	0.729914	-0.901958	-1.27352	-0.361544	-0.522859	-1.78035	0.727857	-0.529971	-1.55655	-0.215989	0.271392	-0.964584	-2.52481	NaN	NaN	NaN	NaN	NaN	NaN	NaN	NaN	NaN	NaN	NaN	NaN	NaN	NaN	NaN	NaN	NaN	-1.70005	NaN	-1.15063	NaN	-3.52557	-0.0048968	-3.73498
PCM1	Pericentriolar material 1 protein	A6NNN6;E7ETA6;Q15154-2;Q15154;E7EV93;E9PGW9;Q15154-3;E5RGQ4;H0YBA1	A6NNN6;E7ETA6;Q15154-2;Q15154	1181300000	21	0	206.4	NaN	-0.341189	-0.828388	NaN	0.14143	0.755722	-0.102322	0.501729	-0.397146	NaN	0.437233	0.680151	-0.274769	-0.462471	0.782993	1.19251	NaN	NaN	0.766775	NaN	NaN	NaN	NaN	-3.75716	-0.169925	NaN	2.45174	NaN	NaN	NaN	NaN	NaN	NaN	NaN	NaN	NaN	NaN	1.75312	-3.31733	NaN	1.02265	-0.908967
PPP2R4;DKFZp781M17165	Serine/threonine-protein phosphatase 2A activator	A6PVN5;Q15257-2;Q15257-3;F6WIT2;Q15257-4;A6PVN9;Q68CR8;B7ZBQ0;A6PVN6;A6PVN7;A6PVN8;H0Y6E5;B7ZBP9;B7ZBP7;B4DDQ6	A6PVN5;Q15257-2;Q15257-3;F6WIT2;Q15257-4;A6PVN9;Q68CR8	25480000000	17	0	323.31	-1.60483	-1.41857	-0.109561	-1.29072	-1.16305	-1.26801	-0.619648	-1.1151	-1.85643	-0.138945	-0.605684	-0.640991	-1.1927	-0.268195	-1.24239	-1.10615	-0.000432815	-0.78157	-1.33811	-0.796183	-0.33182	-0.772392	-0.5065	-0.398898	-0.576087	-1.50345	-0.326077	-1.19535	-1.70434	-0.337768	-0.621993	-0.997401	-1.50686	-1.00159	0.018688	-0.956503	0.361843	-1.0256	-0.476019	-1.48924	-1.42675	0.00333645
PIP5K1A	Phosphatidylinositol 4-phosphate 5-kinase type-1 alpha	A6PW57;Q99755-4;Q99755-3;Q99755;Q99755-2	A6PW57;Q99755-4;Q99755-3;Q99755;Q99755-2	33933000	4	0.0029291	8.9638	NaN	NaN	NaN	NaN	NaN	NaN	NaN	NaN	NaN	NaN	NaN	NaN	NaN	NaN	NaN	NaN	NaN	NaN	NaN	NaN	NaN	NaN	NaN	NaN	NaN	NaN	NaN	NaN	NaN	NaN	NaN	NaN	NaN	NaN	NaN	NaN	NaN	NaN	NaN	NaN	NaN	NaN
ARHGAP32	Rho GTPase-activating protein 32	A7KAX9;G3V174;A7KAX9-2;A7KAX9-3;E9PRH3	A7KAX9;G3V174;A7KAX9-2	1386600000	7	0.0020999	10.788	NaN	-0.470094	NaN	NaN	1.28019	NaN	NaN	NaN	NaN	NaN	1.23508	0.505636	NaN	NaN	NaN	NaN	NaN	NaN	NaN	NaN	NaN	NaN	NaN	NaN	NaN	NaN	NaN	NaN	NaN	NaN	NaN	NaN	NaN	NaN	NaN	NaN	NaN	0.162202	NaN	NaN	1.49411	NaN
HSPA8		A8K7Q2;E9PS65;E9PM13	A8K7Q2;E9PS65	8633700	47	0.001106	14.95	NaN	NaN	NaN	NaN	NaN	NaN	NaN	NaN	NaN	NaN	NaN	NaN	NaN	NaN	NaN	NaN	NaN	NaN	NaN	NaN	NaN	NaN	NaN	NaN	NaN	NaN	NaN	NaN	NaN	NaN	NaN	NaN	NaN	NaN	NaN	NaN	NaN	NaN	NaN	NaN	NaN	NaN
MANF	Mesencephalic astrocyte-derived neurotrophic factor	A8K878;P55145;H7C2D6	A8K878;P55145	10013000000	18	0	279.27	1.68627	-0.231187	0.593746	-0.622274	-0.596267	-1.74653	-0.41792	-0.940204	-0.640343	-1.31788	-0.217107	-0.887681	-1.24853	-0.801821	-1.34147	-0.973575	-1.27703	-2.68016	-0.300182	-0.978196	-2.04513	-0.78375	0.35999	-1.43914	-1.52502	-2.26633	NaN	-1.32233	2.05373	NaN	-2.63332	-1.60293	-0.878137	-1.93319	-2.65865	-0.604641	-2.65759	-0.584	-3.71753	-5.33214	-2.03379	-3.85828
S100B	Protein S100-B	A8MRB1;P04271	A8MRB1;P04271	925630000	1	0	42.033	NaN	NaN	NaN	NaN	NaN	-2.54594	-1.937	-2.58717	NaN	NaN	NaN	NaN	NaN	NaN	NaN	NaN	NaN	NaN	NaN	NaN	NaN	NaN	NaN	NaN	NaN	NaN	NaN	NaN	NaN	NaN	NaN	-2.69824	2.08375	NaN	NaN	NaN	NaN	NaN	NaN	NaN	NaN	5.99659
SNRPB;SNRPN	Small nuclear ribonucleoprotein-associated proteins B and B	A8MT02;P14678-2;P14678;P14678-3;J3QLE5;J3KRY3;S4R3P3	A8MT02;P14678-2;P14678;P14678-3;J3QLE5;J3KRY3;S4R3P3	30977000000	12	0	236.39	0.422443	-0.365245	-0.518636	0.405031	0.339911	-0.323543	-0.0831111	-0.326192	0.482674	0.442556	-0.220949	-0.217479	-0.0840642	-0.416515	0.282509	0.433506	0.430451	0.788614	0.730871	0.0723159	-0.120219	-0.176451	-0.0199154	0.236996	-0.325041	0.0106866	-0.149389	-0.383165	0.596012	0.574068	0.567618	-0.0330882	0.483743	0.368458	-0.540226	-0.196229	-0.68428	0.660019	0.24226	0.750907	0.767364	0.172213
DSCR3	Down syndrome critical region protein 3	A8MTY9;O14972;O14972-2;A8MY26	A8MTY9;O14972;O14972-2;A8MY26	186430000	7	0	240.52	NaN	-0.107152	NaN	NaN	NaN	NaN	NaN	NaN	NaN	NaN	NaN	NaN	NaN	NaN	NaN	NaN	NaN	NaN	NaN	NaN	NaN	NaN	NaN	NaN	NaN	NaN	NaN	NaN	NaN	NaN	NaN	NaN	NaN	NaN	NaN	NaN	NaN	1.02632	NaN	NaN	NaN	NaN
SUMO3	Small ubiquitin-related modifier 3	A8MUA9;A8MU27;P55854;P55854-2;Q6EEV6	A8MUA9;A8MU27;P55854;P55854-2	878300000	3	0	97.38	NaN	NaN	NaN	NaN	NaN	NaN	NaN	NaN	NaN	NaN	NaN	NaN	NaN	NaN	NaN	NaN	NaN	NaN	NaN	NaN	NaN	NaN	NaN	NaN	NaN	NaN	NaN	NaN	NaN	NaN	NaN	NaN	NaN	NaN	NaN	NaN	NaN	NaN	NaN	NaN	NaN	NaN
TSSC1	Protein TSSC1	A8MUM1;Q53HC9;C9J0U9;C9JVR6;F8WDS8;F8WDX0;F8WB12	A8MUM1;Q53HC9;C9J0U9;C9JVR6	3535700000	12	0	210.7	-0.0518593	1.19529	1.8547	0.125762	0.85896	0.857025	0.471129	-0.0762854	1.17824	0.848505	0.390075	0.336719	-0.0413831	0.527346	0.990424	0.0680598	0.130918	-2.04002	0.601584	0.548902	1.12863	0.141191	0.856607	0.431462	0.219875	0.0314447	0.348905	0.904143	-0.329066	0.320198	1.31865	0.602022	0.29267	0.396935	0.622799	0.760089	-0.0137839	0.928512	-0.363788	-3.67836	0.483218	-0.132116
RARA;RARB;RARG	Retinoic acid receptor alpha;Retinoic acid receptor gamma;Retinoic acid receptor beta	A8MUP8;P10276-2;P10276;D6RBI3;P13631-3;P13631-4;P13631-2;P10826-2;P13631;P10826	A8MUP8;P10276-2;P10276;D6RBI3;P13631-3;P13631-4;P13631-2;P10826-2;P13631;P10826	21003000	2	0.0044451	5.9931	NaN	NaN	NaN	NaN	NaN	NaN	NaN	NaN	NaN	NaN	NaN	NaN	NaN	NaN	NaN	NaN	NaN	NaN	NaN	NaN	NaN	NaN	NaN	NaN	NaN	NaN	NaN	NaN	NaN	NaN	NaN	NaN	NaN	NaN	NaN	NaN	NaN	NaN	NaN	NaN	NaN	NaN
MATR3	Matrin-3	A8MXP9;P43243;D6REM6;D6R991;H0Y8T4;B3KM87;P43243-2;Q68E03;D6RCM3;D6REK4;D6RBK5;D6RB45;D6R9F3;D6RBS2;D6RBI2;D6RE02;D6RIA2;D6RAM9;D6RAY2	A8MXP9;P43243;D6REM6;D6R991	200540000000	52	0	323.31	0.190108	-1.44308	-0.785592	-0.104605	0.134113	-0.407081	-0.550802	-0.514905	0.105877	-0.0494913	-0.229342	-0.294194	-0.0538064	-0.413811	-0.184725	0.457157	-0.0714881	-0.106616	-0.248413	0.113005	-0.139731	-0.120883	-0.403595	0.144584	-1.22589	-0.592445	0.198411	-0.225769	0.251007	-0.0298416	-0.289126	-0.332278	0.0567013	-0.00245056	0.450321	-0.272501	-0.913569	0.225818	-0.682663	-0.376735	0.115894	-0.546265
PTTG1IP	Pituitary tumor-transforming gene 1 protein-interacting protein	A8MXQ1;P53801;A8MZH8	A8MXQ1;P53801;A8MZH8	1455900000	2	0	71.668	NaN	-0.275842	-1.37651	0.548797	NaN	NaN	NaN	1.35387	NaN	-0.161565	-0.0661237	NaN	NaN	NaN	0.633994	NaN	NaN	NaN	NaN	NaN	NaN	NaN	-0.249021	NaN	NaN	NaN	NaN	NaN	0.908469	NaN	NaN	NaN	0.411061	NaN	NaN	0.730249	NaN	-0.461109	-3.2523	-2.28191	NaN	NaN
NUDT19	Nucleoside diphosphate-linked moiety X motif 19, mitochondrial	A8MXV4	A8MXV4	12328000000	12	0	297.44	-0.429536	0.02056	-0.27023	-0.321466	-0.10541	-0.0478175	-0.57628	-0.321351	-1.45239	-0.728225	-0.184344	-0.406319	-0.486251	0.908632	0.498056	0.0477112	-0.622087	-0.753177	-1.12261	-0.624241	-1.61155	-0.72369	0.23265	-0.419755	0.432844	-1.40299	0.0216872	0.372393	-1.29672	0.432688	-0.24306	-0.436908	0.159541	-0.742696	-0.63812	-1.46963	0.159944	-0.253384	-0.319618	0.00935006	-0.280006	-0.768163
GPRC5C	G-protein coupled receptor family C group 5 member C	A8MXZ4;A0A0C4DFY5;Q9NQ84;Q9NQ84-2;J9JIE0	A8MXZ4;A0A0C4DFY5;Q9NQ84;Q9NQ84-2;J9JIE0	435860000	6	0	173.37	NaN	NaN	NaN	NaN	NaN	NaN	NaN	NaN	NaN	NaN	0.0981967	-2.8698	-2.40339	NaN	-1.96426	NaN	NaN	NaN	NaN	NaN	NaN	NaN	NaN	NaN	NaN	NaN	NaN	NaN	NaN	NaN	NaN	NaN	NaN	NaN	NaN	NaN	NaN	NaN	NaN	NaN	NaN	NaN
CXorf49	Uncharacterized protein CXorf49	A8MYA2	A8MYA2	635360000	5	0.0029104	8.4104	NaN	NaN	NaN	NaN	NaN	2.03233	NaN	NaN	NaN	3.37923	NaN	NaN	NaN	NaN	NaN	4.89166	NaN	NaN	NaN	NaN	NaN	NaN	NaN	NaN	NaN	NaN	NaN	NaN	NaN	NaN	NaN	NaN	NaN	NaN	NaN	NaN	NaN	NaN	NaN	NaN	NaN	-3.241
RAB34	Ras-related protein Rab-34	A8MYQ9;Q9BZG1-4;Q9BZG1-2;Q9BZG1;C9JBG0;V9GY61;K7EJW7;K7EIF2;H7C0Y7;Q96PJ7;E7ES60;C9JY26;J3QLC6	A8MYQ9;Q9BZG1-4;Q9BZG1-2;Q9BZG1;C9JBG0;V9GY61;K7EJW7;K7EIF2;H7C0Y7;Q96PJ7;E7ES60	386890000	6	0.00035461	28.803	NaN	NaN	NaN	NaN	NaN	NaN	NaN	NaN	NaN	NaN	-2.29672	0.0303393	0.501361	0.819445	1.16256	NaN	NaN	NaN	NaN	NaN	NaN	NaN	NaN	NaN	NaN	NaN	NaN	NaN	NaN	NaN	NaN	NaN	NaN	NaN	NaN	NaN	NaN	NaN	NaN	NaN	NaN	NaN
MIF4GD	MIF4G domain-containing protein	A9UHW6-2;A9UHW6-3;J3KSU6;J3QRZ6;A9UHW6;J3QLD1;J3QLJ5;J3QKW3;J3KSB8	A9UHW6-2;A9UHW6-3;J3KSU6;J3QRZ6;A9UHW6;J3QLD1;J3QLJ5	263280000	5	0.002924	8.8323	NaN	NaN	NaN	NaN	NaN	NaN	NaN	NaN	NaN	NaN	NaN	NaN	NaN	NaN	NaN	NaN	NaN	NaN	NaN	NaN	NaN	NaN	NaN	NaN	NaN	NaN	NaN	NaN	NaN	NaN	NaN	NaN	NaN	NaN	NaN	NaN	NaN	NaN	NaN	NaN	NaN	NaN
SRRM1	Serine/arginine repetitive matrix protein 1	A9Z1X7;Q8IYB3-2;Q8IYB3;E9PCT1;M0R088;M0R1E7;M0QXG5	A9Z1X7;Q8IYB3-2;Q8IYB3;E9PCT1;M0R088	5609600000	14	0	136.38	-1.23389	-1.87385	-1.50024	-0.201885	-0.369271	-0.542902	-2.07564	-1.51849	-0.1396	-0.906737	-0.644041	-0.881508	0.187987	-1.07697	0.216083	NaN	-3.20449	NaN	NaN	NaN	NaN	-0.34551	-1.8476	NaN	-1.90327	-1.98797	-0.651959	-1.29484	-0.219958	NaN	-0.0313951	-1.89569	0.11627	-0.342668	-1.05956	-0.387362	-0.709202	-0.495388	-0.365245	-2.38929	0.215278	-0.0905825
MYO1G	Unconventional myosin-Ig;Minor histocompatibility antigen HA-2	B0I1T2;B0I1T2-4;B0I1T2-3;F8WEW9;B0I1T2-2	B0I1T2;B0I1T2-4	914660000	16	0.000181	32.076	NaN	NaN	NaN	NaN	NaN	NaN	NaN	NaN	NaN	NaN	NaN	NaN	NaN	2.63792	3.56337	NaN	NaN	NaN	NaN	NaN	NaN	3.40798	NaN	NaN	NaN	NaN	NaN	NaN	NaN	NaN	NaN	4.95679	NaN	3.51647	NaN	NaN	NaN	NaN	NaN	NaN	NaN	NaN
CBX6	Chromobox protein homolog 6	B0QXZ6;O95503	B0QXZ6;O95503	62291000	5	0.00033881	22.907	NaN	NaN	NaN	NaN	NaN	NaN	NaN	NaN	NaN	NaN	NaN	NaN	NaN	NaN	NaN	0.348519	NaN	NaN	NaN	NaN	NaN	NaN	NaN	NaN	NaN	NaN	NaN	NaN	NaN	NaN	NaN	NaN	NaN	NaN	NaN	NaN	NaN	NaN	NaN	NaN	NaN	NaN
EIF3L	Eukaryotic translation initiation factor 3 subunit L	B0QY89;Q9Y262;Q9Y262-2;B0QY90;C9JHP4;C9K0Q7;H7C3A0;H0Y7E6	B0QY89;Q9Y262;Q9Y262-2;B0QY90	28287000000	34	0	323.31	-0.982948	-1.50985	-0.956651	-0.53655	-0.508226	-0.869792	-0.0241777	-0.0977456	-0.735002	-0.318577	-0.487795	-0.435949	-0.490467	-0.223423	-0.323774	-0.747173	-0.168385	-0.140909	0.312276	-0.470094	-0.53963	-0.0271541	-0.859333	-0.309293	-0.376179	-0.583808	-1.04096	-0.795767	0.0294408	-0.017922	0.092294	-0.293606	-0.228111	-0.509645	0.054662	-0.281194	-0.496002	-0.816395	0.536859	-0.516721	-1.21338	-0.370834
APOBEC3B	DNA dC->dU-editing enzyme APOBEC-3B	B0QYD3;Q9UH17;Q9UH17-3;Q9UH17-2;P31941-2;P31941	B0QYD3;Q9UH17;Q9UH17-3;Q9UH17-2	1321400000	6	0	67.157	-2.22866	-1.31383	0.48082	NaN	NaN	-1.94163	-0.519542	-2.34452	-2.53777	-2.26472	-3.71896	-1.97567	NaN	-4.08865	-2.03344	-0.897937	-2.47874	NaN	-0.502127	NaN	NaN	NaN	NaN	NaN	-0.820567	-2.01803	NaN	NaN	-2.01722	NaN	-2.86307	NaN	NaN	NaN	NaN	NaN	0.175697	-2.77978	1.34509	NaN	NaN	-0.0673633
MB	Myoglobin	B0QYF8;P02144;F2Z2F1;F2Z337;Q8WVH6;B0QYF7	B0QYF8;P02144;F2Z2F1;F2Z337;Q8WVH6	1208400000	8	0	190.21	NaN	NaN	-1.27459	0.318416	1.14181	1.45324	NaN	NaN	NaN	1.02729	NaN	-2.50181	NaN	NaN	0.177849	NaN	NaN	NaN	NaN	NaN	-2.39746	NaN	-0.833093	NaN	-0.222681	NaN	NaN	-0.222928	NaN	NaN	NaN	NaN	-2.10123	1.70214	NaN	NaN	NaN	NaN	-0.101247	-1.8048	1.62807	-2.46751
EWSR1	RNA-binding protein EWS	B0QYK0;Q01844-6;Q01844-3;Q01844;Q01844-5;A0A0D9SFL3;Q01844-2;F8WC90;Q01844-4	B0QYK0;Q01844-6;Q01844-3;Q01844;Q01844-5;A0A0D9SFL3;Q01844-2	19183000000	8	0	323.31	0.260066	-0.344601	-0.617016	-0.341303	0.205746	-0.19711	0.0561612	-1.45349	-0.671203	-0.230203	-0.256286	-0.170694	-0.0333701	0.01749	-0.208892	0.462575	-0.309526	-0.103531	0.650408	0.529156	-0.848878	-0.0710762	-0.612022	-0.504265	-1.28718	0.0609992	-0.738984	-0.522257	-0.49774	-0.260508	-0.120485	-0.537445	-0.185232	-0.744764	-0.172359	-0.151469	-1.40719	-0.487898	-1.05762	-0.455965	0.547616	-0.193835
ZMYND11	Zinc finger MYND domain-containing protein 11	B0QZE2;B7Z2J6;E7ENI9;Q15326-4;Q15326-5;Q15326-2;Q15326-6;Q15326-3;Q15326;A0A0A0MRY2;J3QKD2;E9PE09;E7EV75	B0QZE2;B7Z2J6;E7ENI9;Q15326-4;Q15326-5;Q15326-2;Q15326-6;Q15326-3;Q15326;A0A0A0MRY2;J3QKD2	99611000	3	0.00096432	16.73	NaN	-0.527871	NaN	NaN	NaN	NaN	NaN	NaN	NaN	NaN	NaN	NaN	NaN	NaN	NaN	NaN	NaN	NaN	NaN	NaN	NaN	NaN	NaN	NaN	NaN	NaN	NaN	NaN	NaN	NaN	NaN	NaN	NaN	NaN	NaN	NaN	NaN	-1.10688	NaN	NaN	NaN	NaN
APOC3	Apolipoprotein C-III	B0YIW2;P02656	B0YIW2;P02656	5821100000	5	0	323.31	NaN	-2.63734	NaN	NaN	NaN	NaN	-3.01064	-2.95596	-1.85655	7.74128	-2.33543	NaN	-2.31092	NaN	4.82235	NaN	-3.47815	NaN	NaN	NaN	NaN	NaN	NaN	NaN	5.29268	NaN	-2.76728	NaN	NaN	NaN	NaN	NaN	NaN	NaN	-2.57865	NaN	NaN	4.7844	NaN	NaN	NaN	NaN
TSPO	Translocator protein	B1AH87;P30536	B1AH87;P30536	12687000000	5	0.0012449	13.685	1.44379	3.51367	NaN	1.85857	1.60467	NaN	-2.04736	1.07473	NaN	1.50038	2.0924	1.31276	2.30586	-3.52726	1.27272	-3.53737	1.19502	-2.55071	0.94131	1.15779	NaN	0.707195	0.16083	NaN	NaN	NaN	NaN	NaN	NaN	NaN	NaN	NaN	NaN	NaN	NaN	NaN	0.856136	1.51932	NaN	2.7208	1.73649	NaN
PRR5-ARHGAP8;LOC553158;ARHGAP8	Rho GTPase-activating protein 8	B1AHC4;B7ZMA4;H0Y9T8;B1AHC3;P85298-4;P85298-3;P85298;P85298-2;P85298-5;B1AHC2;B1AHF8;F8WCV8;E9PH80;B1AHG3;B1AHG4;P85299-2;P85299-4;P85299-3;P85299;P85299-5	B1AHC4;B7ZMA4;H0Y9T8;B1AHC3;P85298-4;P85298-3;P85298;P85298-2;P85298-5	292820000	9	0.0029163	8.5684	NaN	-0.0578315	NaN	NaN	NaN	NaN	NaN	NaN	NaN	NaN	NaN	NaN	NaN	NaN	NaN	NaN	NaN	NaN	NaN	NaN	NaN	NaN	NaN	NaN	NaN	0.529864	NaN	NaN	NaN	NaN	NaN	NaN	NaN	NaN	NaN	NaN	NaN	-0.0848807	NaN	NaN	NaN	NaN
NHP2L1	NHP2-like protein 1;NHP2-like protein 1, N-terminally processed	B1AHD1;P55769	B1AHD1;P55769	41189000000	10	0	323.31	-0.51662	0.741734	0.102047	-0.0543624	-0.558072	-1.20545	0.121126	-0.41846	-0.127105	-0.339821	-0.241474	-0.726046	0.098243	-0.479955	-0.184471	-0.58323	-0.736129	-0.307428	-0.00733906	-0.192068	0.415249	-0.623586	0.0499198	-0.757194	-0.607674	-0.785592	-0.618145	-0.455123	-0.372061	1.10024	2.81899	-1.3297	-0.831796	-1.07861	-0.0374524	-0.796099	-0.624429	-0.00230651	1.73336	0.535039	-0.134747	-0.216982
SEPT3	Neuronal-specific septin-3	B1AHR1;Q9UH03-2;Q9UH03;B1AHR2	B1AHR1;Q9UH03-2;Q9UH03;B1AHR2	139530000	4	0.0072522	4.4964	NaN	NaN	NaN	NaN	NaN	NaN	NaN	NaN	NaN	NaN	NaN	NaN	NaN	NaN	NaN	NaN	NaN	NaN	NaN	NaN	NaN	NaN	NaN	NaN	NaN	NaN	NaN	NaN	NaN	NaN	NaN	NaN	NaN	NaN	NaN	NaN	NaN	NaN	NaN	NaN	NaN	NaN
PSMD10	26S proteasome non-ATPase regulatory subunit 10	B1AJY7;O75832;B1AJY5;O75832-2;B1AJY6	B1AJY7;O75832;B1AJY5	12316000000	13	0	323.31	-1.89099	-0.545079	0.0822857	-0.0729976	-0.168642	-0.0359054	0.571986	-1.1553	-0.0892269	-0.469573	-0.995955	-0.015212	-0.954122	-0.637193	-0.807355	-2.29875	-1.58304	-0.631151	-0.840443	0.0179867	-1.19257	-0.31313	-0.542308	-0.181802	-0.140779	-0.120485	-0.637286	-0.348686	-0.535854	-0.357383	0.473791	0.114566	-0.0781998	-0.238175	-0.419647	-0.873183	-0.684011	0.17054	0.170832	0.235705	-0.600936	-0.335255
NRD1	Nardilysin	B1AKJ5;O43847;O43847-2;A0A087WYK8;G3V1R5;F5H7V1;H0Y5G9	B1AKJ5;O43847;O43847-2;A0A087WYK8;G3V1R5;F5H7V1	11656000000	40	0	323.31	-0.731791	-1.76498	-0.467905	-1.71418	-0.904041	-1.81172	-1.77674	-0.640436	-1.29101	-2.59326	-1.26472	-1.28783	-1.19314	-1.58847	-1.4677	-1.2294	-1.67879	-0.766129	-0.606442	-0.411535	-1.88967	-0.823342	-0.969307	-0.975924	-2.30434	-0.799916	-1.43999	-1.92288	-0.657548	-0.998918	-0.625458	-1.12221	-1.48052	-0.689389	-0.951961	-0.573472	-0.133037	-1.75591	0.000577203	-1.05936	-1.83155	-0.932742
NFIA	Nuclear factor 1;Nuclear factor 1 A-type	B1AKN5;Q12857;B1AKN8;Q12857-2;Q12857-3;Q12857-4;B1AKN7;B1AKN6;S4R3K4;S4R308;S4R3W2;S4R3K5	B1AKN5;Q12857;B1AKN8;Q12857-2;Q12857-3;Q12857-4;B1AKN7;B1AKN6	1131500000	13	0	90.324	0.748869	NaN	NaN	NaN	0.204931	0.382645	-2.02738	-2.15926	0.146547	1.08694	NaN	NaN	NaN	NaN	NaN	1.4165	NaN	2.01293	NaN	NaN	-2.30783	0.296846	-0.696261	0.301142	-0.483468	1.0661	NaN	-0.473008	NaN	1.53655	-2.70525	-0.890486	0.555799	1.0843	2.23807	-2.67831	-0.75873	NaN	NaN	NaN	0.0455506	-2.95597
CDC37L1	Hsp90 co-chaperone Cdc37-like 1	B1AL69;Q7L3B6	B1AL69;Q7L3B6	566690000	5	0	51.257	NaN	NaN	NaN	NaN	NaN	NaN	NaN	NaN	NaN	NaN	NaN	NaN	NaN	NaN	NaN	NaN	NaN	NaN	-0.343124	NaN	NaN	NaN	NaN	NaN	NaN	NaN	NaN	NaN	NaN	NaN	NaN	NaN	NaN	NaN	NaN	NaN	NaN	NaN	NaN	NaN	NaN	NaN
AP4B1	AP complex subunit beta;AP-4 complex subunit beta-1	B1ALD0;Q9Y6B7;B1ALD3;B1ALD1;Q9Y6B7-2;B1ALD2	B1ALD0;Q9Y6B7;B1ALD3;B1ALD1;Q9Y6B7-2	175690000	10	0.0079103	4.0613	NaN	NaN	NaN	NaN	NaN	NaN	NaN	NaN	NaN	NaN	-2.38329	NaN	NaN	NaN	NaN	NaN	NaN	NaN	NaN	NaN	NaN	NaN	NaN	NaN	NaN	NaN	NaN	NaN	NaN	NaN	NaN	NaN	NaN	NaN	NaN	NaN	NaN	NaN	NaN	NaN	NaN	NaN
POSTN	Periostin	B1ALD9;Q15063-7	B1ALD9;Q15063-7	955580000	54	0.0030251	7.7674	NaN	NaN	NaN	NaN	NaN	NaN	NaN	NaN	NaN	NaN	NaN	NaN	2.48511	NaN	4.5123	NaN	NaN	NaN	NaN	NaN	NaN	NaN	NaN	NaN	NaN	NaN	NaN	NaN	NaN	NaN	NaN	NaN	NaN	NaN	NaN	NaN	NaN	NaN	NaN	NaN	NaN	NaN
PHYH	Phytanoyl-CoA dioxygenase, peroxisomal	B1ALH6;O14832;C9IYS5;C9JR86;O14832-2	B1ALH6;O14832;C9IYS5;C9JR86;O14832-2	233480000	6	0.0030242	7.7492	NaN	NaN	NaN	-0.898711	NaN	NaN	NaN	NaN	NaN	NaN	NaN	-0.246591	NaN	NaN	NaN	NaN	NaN	NaN	NaN	NaN	NaN	NaN	NaN	NaN	NaN	NaN	NaN	NaN	NaN	NaN	NaN	NaN	NaN	NaN	NaN	NaN	NaN	NaN	NaN	-1.91987	NaN	NaN
ARHGEF7	Rho guanine nucleotide exchange factor 7	B1ALK7;Q14155-1;Q14155-5;Q14155-6;Q14155-2;Q14155-3;Q14155;E7EUY6;E9PDQ5;F6SJA5;C9JDI6;B1ANY6;E7ENL8;E7EU80	B1ALK7;Q14155-1;Q14155-5;Q14155-6;Q14155-2;Q14155-3;Q14155;E7EUY6;E9PDQ5	1380000000	17	0	118.35	NaN	0.157254	0.581605	-0.229219	0.17288	-0.480575	NaN	-2.47409	1.13987	0.776355	-0.1503	0.676941	-2.03117	0.537194	-0.0951818	0.272681	NaN	-2.10041	0.485842	-0.80149	-2.8549	1.35956	NaN	1.18082	1.05715	NaN	NaN	NaN	0.837094	-2.0496	NaN	0.241032	0.337321	-2.35301	NaN	0.935973	NaN	0.959655	0.492951	-0.79585	0.426432	-1.74571
TMEM9	Transmembrane protein 9	B1ALM5;Q9P0T7;F2Z389;B1ALM7;B1ALM4	B1ALM5;Q9P0T7	720570000	4	0.00064547	17.299	NaN	1.76552	NaN	NaN	0.821559	NaN	NaN	NaN	0.477141	NaN	NaN	NaN	NaN	1.13384	NaN	NaN	NaN	NaN	-1.06736	NaN	NaN	NaN	NaN	NaN	0.729626	NaN	0.981508	NaN	NaN	NaN	NaN	NaN	NaN	0.362214	NaN	NaN	NaN	0.241663	NaN	NaN	1.10591	NaN
UNC13B	Protein unc-13 homolog B	B1AM27;O14795;O14795-2;I6L9J0;F8W8M9	B1AM27;O14795;O14795-2;I6L9J0;F8W8M9	198610000	8	0.0071457	4.657	NaN	NaN	NaN	NaN	NaN	NaN	NaN	NaN	NaN	NaN	NaN	NaN	NaN	NaN	NaN	NaN	NaN	NaN	NaN	NaN	NaN	NaN	NaN	NaN	NaN	NaN	NaN	NaN	NaN	NaN	NaN	NaN	NaN	NaN	NaN	NaN	NaN	NaN	NaN	NaN	NaN	NaN
SEPT6	Septin-6	B1AMS2;Q14141-2;Q14141-4;Q14141;Q14141-3	B1AMS2;Q14141-2;Q14141-4;Q14141	1930700000	20	0	306.92	-0.994073	-3.48025	-0.147697	0.100948	-0.198494	NaN	NaN	0.870888	0.850272	NaN	1.20051	0.660635	-2.69262	1.45577	1.60784	0.54654	0.416308	NaN	-1.11323	0.481183	-1.01185	0.780859	-0.914871	NaN	NaN	-0.0712136	NaN	NaN	0.576218	0.119463	NaN	0.580008	-0.187388	NaN	0.267357	0.386619	-2.79742	0.807301	-3.47418	-3.82731	-0.0723116	NaN
CD58	Lymphocyte function-associated antigen 3	B1AMW1;P19256-2;P19256-3;P19256;H0YDI1	B1AMW1;P19256-2;P19256-3;P19256	464710000	3	0.0012386	13.291	NaN	NaN	NaN	NaN	NaN	NaN	NaN	NaN	NaN	NaN	NaN	NaN	NaN	NaN	-1.47134	NaN	NaN	NaN	NaN	NaN	NaN	NaN	NaN	NaN	NaN	NaN	NaN	NaN	NaN	NaN	NaN	NaN	NaN	NaN	NaN	NaN	NaN	NaN	NaN	NaN	NaN	NaN
CD55	Complement decay-accelerating factor	B1AP13;P08174-2;H7BY55;P08174-4;P08174;P08174-3;P08174-5;P08174-6;P08174-7;H3BLV0;B1AP15	B1AP13;P08174-2;H7BY55;P08174-4;P08174;P08174-3;P08174-5;P08174-6;P08174-7;H3BLV0	6363900000	17	0	204.18	0.399825	-0.253142	1.37273	0.224081	0.492464	-0.723777	-0.725697	0.731805	-0.670568	0.273971	0.432532	-0.320889	1.24931	-0.300651	-0.991753	0.323769	NaN	1.57544	NaN	-0.0732718	0.309771	0.642324	NaN	0.85964	1.99654	1.37079	-1.35044	NaN	-2.27077	-0.0264459	NaN	2.90401	0.539121	-3.94664	-2.19356	3.89731	1.18413	-0.689478	-3.00383	0.86457	0.012359	2.36223
ROR2	Tyrosine-protein kinase transmembrane receptor ROR2	B1APY4;Q01974	B1APY4;Q01974	35872000	2	0	50.872	NaN	NaN	NaN	NaN	NaN	NaN	NaN	NaN	NaN	NaN	NaN	NaN	NaN	NaN	NaN	NaN	NaN	NaN	NaN	NaN	NaN	NaN	NaN	NaN	NaN	NaN	NaN	NaN	NaN	NaN	NaN	NaN	NaN	NaN	NaN	NaN	NaN	NaN	NaN	NaN	NaN	NaN
USF1;USF2	Upstream stimulatory factor 1	B1AQP1;P22415-2;P22415;M0R1C6;M0QYU7;H0YD59;E9PME6;B4DLJ1	B1AQP1;P22415-2;P22415;M0R1C6;M0QYU7;H0YD59;E9PME6;B4DLJ1	342050000	4	0.00048828	18.247	NaN	NaN	NaN	NaN	NaN	NaN	NaN	NaN	NaN	NaN	NaN	NaN	NaN	NaN	NaN	NaN	1.01357	NaN	-2.63092	NaN	NaN	NaN	NaN	NaN	NaN	NaN	NaN	NaN	NaN	NaN	NaN	NaN	NaN	NaN	NaN	NaN	NaN	NaN	NaN	NaN	NaN	NaN
SMPD4	Sphingomyelin phosphodiesterase 4	B1PBA3;Q9NXE4;Q9NXE4-4;H7BXF4;Q9NXE4-3;Q9NXE4-2;Q9NXE4-6;H7C1Q6;Q9NXE4-8;Q9NXE4-9;Q9NXE4-10;Q9NXE4-7;H7C0W5;Q9NXE4-5;H7C235;H7C2E2;C9J647;F8WF03;F2Z2I0;F2Z2W5	B1PBA3;Q9NXE4;Q9NXE4-4;H7BXF4;Q9NXE4-3;Q9NXE4-2;Q9NXE4-6;H7C1Q6;Q9NXE4-8;Q9NXE4-9;Q9NXE4-10;Q9NXE4-7;H7C0W5	3214000000	25	0	186.68	0.00805827	-2.17322	-0.750435	0.0625501	-0.266397	0.174133	-0.510456	-0.614474	0.197302	0.0197406	-0.438719	-0.155361	0.0521618	-0.300299	0.511238	0.208961	-0.618427	-2.10427	-0.00158601	-0.606348	-0.481505	-0.289126	NaN	-0.220825	-1.29754	-1.14457	-0.304044	-0.749491	-0.0588013	-0.6371	-0.651775	-1.03069	-0.192952	-0.295018	-0.948377	-0.848878	-1.69024	-0.83649	0.142258	-0.364012	-0.646255	-0.0923428
HEMK2;N6AMT1	HemK methyltransferase family member 2	B2RA97;Q9Y5N5;Q9Y5N5-2	B2RA97;Q9Y5N5;Q9Y5N5-2	601630000	6	0.00048717	18.037	NaN	0.279757	1.28532	NaN	-0.124593	NaN	NaN	NaN	NaN	NaN	1.31977	NaN	NaN	NaN	NaN	NaN	NaN	NaN	-0.430178	NaN	NaN	NaN	NaN	NaN	NaN	NaN	NaN	NaN	NaN	NaN	NaN	NaN	NaN	NaN	NaN	NaN	NaN	-0.124461	-2.89294	NaN	0.491186	NaN
JMJD6	Bifunctional arginine demethylase and lysyl-hydroxylase JMJD6	B2WTI3;B2WTI4;K7EJU9;Q6NYC1-2;Q6NYC1;Q6NYC1-3	B2WTI3;B2WTI4;K7EJU9;Q6NYC1-2;Q6NYC1;Q6NYC1-3	203770000	7	0.00033014	19.954	NaN	NaN	NaN	NaN	NaN	NaN	NaN	NaN	NaN	NaN	NaN	NaN	NaN	NaN	NaN	NaN	NaN	NaN	NaN	NaN	NaN	NaN	NaN	NaN	NaN	NaN	NaN	NaN	NaN	NaN	NaN	NaN	NaN	NaN	NaN	NaN	NaN	NaN	NaN	NaN	NaN	NaN
STAMBPL1	AMSH-like protease	B3KR00;Q96FJ0;Q96FJ0-2	B3KR00;Q96FJ0;Q96FJ0-2	25585000	1	0.0097087	3.5457	NaN	NaN	NaN	NaN	NaN	NaN	NaN	NaN	NaN	NaN	NaN	NaN	NaN	NaN	NaN	NaN	NaN	NaN	NaN	NaN	NaN	NaN	NaN	NaN	NaN	NaN	NaN	NaN	NaN	NaN	NaN	NaN	NaN	NaN	NaN	NaN	NaN	NaN	NaN	NaN	NaN	NaN
NDUFAF5	NADH dehydrogenase [ubiquinone] 1 alpha subcomplex assembly factor 5	B3KR61;Q5TEU4;Q5TEU4-2	B3KR61;Q5TEU4;Q5TEU4-2	48624000	4	0	64.549	NaN	NaN	NaN	NaN	NaN	NaN	NaN	NaN	NaN	NaN	NaN	NaN	NaN	NaN	NaN	NaN	NaN	NaN	NaN	NaN	NaN	NaN	NaN	NaN	NaN	NaN	NaN	NaN	NaN	NaN	NaN	NaN	NaN	NaN	NaN	NaN	NaN	NaN	NaN	NaN	NaN	NaN
EIF3H	Eukaryotic translation initiation factor 3 subunit H	B3KS98;O15372;A0A087WZK9;E5RFH0;E5RFW7;E5RHC7;E5RH59	B3KS98;O15372;A0A087WZK9	11723000000	20	0	323.31	-0.297133	-0.878608	-0.596458	-0.0608775	-0.243913	-0.309526	-2.03305	-0.132774	-0.114634	-0.0888201	-0.368154	-0.768756	-0.252779	-0.743472	-0.0858326	-1.31817	-0.547943	0.125872	0.351535	-0.704518	-1.00784	-0.364573	-0.528071	0.0464889	-0.829768	-0.0822938	-0.0772429	-0.424492	-0.108892	-0.0781998	1.24328	0.0445236	-0.292193	-0.938022	-0.712376	-0.370611	-1.82236	-0.158725	-3.98422	-4.51961	0.0288961	-0.321697
MORF4L1	Mortality factor 4-like protein 1	B3KTM8;Q9UBU8-2;Q9UBU8;H0YMJ0;H0YLJ3;Q9UBU8-3;H0YNE0;H0YM21;H0YMT8;H0YLV1;H0YNX3	B3KTM8;Q9UBU8-2;Q9UBU8;H0YMJ0;H0YLJ3;Q9UBU8-3;H0YNE0;H0YM21	1989800000	15	0	107.98	-0.705403	NaN	NaN	-2.13999	NaN	NaN	-2.09023	NaN	-1.27763	-0.93395	-1.33697	-1.22731	-0.263876	-1.09667	-1.01171	-2.12431	NaN	NaN	NaN	NaN	NaN	NaN	NaN	NaN	NaN	NaN	NaN	NaN	NaN	NaN	NaN	NaN	NaN	NaN	NaN	-1.84607	-0.253384	NaN	NaN	-0.532467	NaN	NaN
USP30	Ubiquitin carboxyl-terminal hydrolase;Ubiquitin carboxyl-terminal hydrolase 30	B3KUS5;Q70CQ3;F5H8D3;F5H3L3	B3KUS5;Q70CQ3	249000000	6	0.0030312	7.9123	NaN	NaN	NaN	NaN	NaN	NaN	NaN	NaN	NaN	NaN	NaN	NaN	NaN	NaN	NaN	NaN	NaN	NaN	NaN	NaN	NaN	NaN	NaN	NaN	NaN	NaN	NaN	NaN	NaN	NaN	NaN	NaN	NaN	NaN	NaN	NaN	NaN	NaN	NaN	NaN	NaN	NaN
ZCCHC10	Zinc finger CCHC domain-containing protein 10	B3KVL5;Q8TBK6-2;Q8TBK6	B3KVL5;Q8TBK6-2;Q8TBK6	5688100	2	0.0011018	14.679	NaN	NaN	NaN	NaN	NaN	NaN	NaN	NaN	NaN	NaN	NaN	NaN	NaN	NaN	NaN	NaN	NaN	NaN	NaN	NaN	NaN	NaN	NaN	NaN	NaN	NaN	NaN	NaN	NaN	NaN	NaN	NaN	NaN	NaN	NaN	NaN	NaN	NaN	NaN	NaN	NaN	NaN
CENPH	Centromere protein H	B3KVZ3;Q9H3R5;H0Y9E6;D6RBJ6	B3KVZ3;Q9H3R5;H0Y9E6	51378000	5	0	63.407	NaN	NaN	NaN	NaN	NaN	NaN	NaN	NaN	NaN	NaN	NaN	NaN	NaN	NaN	NaN	NaN	NaN	NaN	NaN	NaN	NaN	NaN	NaN	NaN	NaN	NaN	NaN	NaN	NaN	NaN	NaN	NaN	NaN	NaN	NaN	NaN	NaN	NaN	NaN	NaN	NaN	NaN
MFAP5	Microfibrillar-associated protein 5	B3KW70;F5GYX4;H0YG03;Q13361-2;Q13361;F5H7Z2;F5H2W4;F5H413	B3KW70;F5GYX4;H0YG03;Q13361-2;Q13361;F5H7Z2;F5H2W4	7607600000	8	0	175.03	3.23909	4.87417	-2.51421	5.53256	NaN	4.64368	NaN	7.89008	NaN	4.45571	3.44131	-2.48937	5.00694	1.35502	3.19892	3.28462	NaN	6.25771	NaN	3.38449	NaN	6.22259	NaN	5.70358	NaN	NaN	5.27917	NaN	6.86476	NaN	NaN	5.5155	NaN	NaN	-2.23214	3.98992	2.05128	4.78305	4.10472	-3.37393	NaN	-4.10933
CDIPT	CDP-diacylglycerol--inositol 3-phosphatidyltransferase	B3KY94;O14735-3;O14735;H3BUR9;O14735-2	B3KY94;O14735-3;O14735	1672800000	5	0.00048599	17.814	NaN	1.90893	NaN	NaN	0.789112	0.205513	0.164464	NaN	0.511979	0.597824	-2.25194	-2.4356	1.04758	1.35387	1.49875	NaN	NaN	NaN	NaN	NaN	-2.37298	0.997953	0.456326	NaN	-0.264957	NaN	-0.0919367	NaN	NaN	NaN	NaN	-2.99968	-2.17861	0.671968	NaN	NaN	NaN	1.79887	NaN	NaN	0.612814	-2.98811
CNN2	Calponin;Calponin-2	B4DDF4;B4DUT8;Q99439;Q99439-2;A0A087X271;A0A087X1X5;H3BVI6;K7ES69;H3BQH0;U3KPS3;A0A087WV51	B4DDF4;B4DUT8;Q99439;Q99439-2;A0A087X271;A0A087X1X5;H3BVI6	33271000000	22	0	323.31	-0.374733	-1.13389	1.22725	0.724826	-1.41565	-1.88624	0.0235337	-0.142087	0.387865	0.304416	0.474753	0.985302	0.415942	-0.135272	0.135491	-0.647361	-0.617957	0.264322	-0.477884	0.435027	-0.10809	-0.0557509	-0.158208	0.974829	0.583852	-0.257976	-0.459327	1.05472	-0.110898	0.774775	1.78911	0.346701	0.130697	-1.31481	0.904305	0.613895	0.198411	-0.744506	0.65238	-0.0593554	-1.78039	0.350798
MSR1	Macrophage scavenger receptor types I and II	B4DDJ5;P21757;P21757-2;P21757-3	B4DDJ5;P21757	556700000	7	0.0072551	4.5105	NaN	NaN	NaN	NaN	NaN	NaN	NaN	NaN	NaN	NaN	NaN	NaN	0.662346	NaN	NaN	NaN	NaN	NaN	NaN	NaN	NaN	NaN	NaN	NaN	NaN	NaN	NaN	NaN	NaN	NaN	NaN	NaN	NaN	NaN	NaN	NaN	NaN	NaN	NaN	NaN	NaN	NaN
PABPN1		B4DEH8;G3V4T2	B4DEH8;G3V4T2	27909000	8	0.00096108	16.413	NaN	NaN	NaN	NaN	NaN	NaN	NaN	NaN	NaN	NaN	NaN	NaN	NaN	NaN	NaN	NaN	NaN	NaN	NaN	NaN	NaN	NaN	NaN	NaN	NaN	NaN	NaN	NaN	NaN	NaN	NaN	NaN	NaN	NaN	NaN	NaN	NaN	NaN	NaN	NaN	NaN	NaN
INPP5J	Phosphatidylinositol 4,5-bisphosphate 5-phosphatase A	B4DF95;Q15735;B5MBZ3;A0A087WVS7;Q15735-3;Q15735-2;C9K0M5	B4DF95;Q15735;B5MBZ3;A0A087WVS7;Q15735-3;Q15735-2	134870000	5	0.0011164	16.053	NaN	NaN	NaN	NaN	1.88417	NaN	NaN	NaN	NaN	NaN	NaN	NaN	NaN	NaN	NaN	NaN	NaN	NaN	NaN	NaN	NaN	NaN	NaN	NaN	NaN	NaN	NaN	NaN	NaN	NaN	NaN	NaN	NaN	NaN	NaN	NaN	NaN	NaN	NaN	NaN	3.85238	NaN
SMARCE1	SWI/SNF-related matrix-associated actin-dependent regulator of chromatin subfamily E member 1	B4DGM3;Q969G3-2;Q969G3;J3QKS7;Q969G3-6;Q969G3-5;Q969G3-3;Q969G3-4;K7EMQ8;J3QR61;H7C048;J3KT85;J3QKX6;J3KS99	B4DGM3;Q969G3-2;Q969G3;J3QKS7;Q969G3-6;Q969G3-5;Q969G3-3;Q969G3-4;K7EMQ8	4689900000	14	0	323.31	-0.895458	-1.61372	-2.08417	-0.577828	0.0545121	-0.392977	NaN	0.343092	-0.764941	-2.25945	-0.427714	-1.10084	-0.0204844	-0.924936	-0.601887	-0.0807941	-2.35857	-0.556012	-0.0822938	-0.405557	NaN	NaN	-0.990229	-2.78807	NaN	NaN	0.272472	NaN	NaN	-0.775008	NaN	NaN	0.00319192	NaN	0.780116	0.409968	-2.56199	-0.873577	1.53203	-0.452385	-0.69439	-2.75895
NDFIP2	NEDD4 family-interacting protein 2	B4DGY6;A0A0C4DGW0;Q9NV92;H7C5F7	B4DGY6;A0A0C4DGW0;Q9NV92;H7C5F7	40220000	2	0.006273	5.0646	NaN	NaN	NaN	NaN	NaN	NaN	NaN	NaN	NaN	NaN	NaN	NaN	NaN	NaN	NaN	NaN	NaN	NaN	NaN	NaN	NaN	NaN	NaN	NaN	NaN	NaN	NaN	NaN	NaN	NaN	NaN	NaN	NaN	NaN	NaN	NaN	NaN	NaN	NaN	NaN	NaN	NaN
SEC11L3;SEC11C	Signal peptidase complex catalytic subunit SEC11;Signal peptidase complex catalytic subunit SEC11C	B4DI03;K7EJQ7;Q9BY50;A0A0A0MR04	B4DI03;K7EJQ7;Q9BY50	724530000	5	0.00035676	29.679	NaN	0.0956354	-0.249263	-1.39988	-1.929	NaN	2.51945	1.01996	NaN	2.11185	NaN	NaN	NaN	NaN	NaN	NaN	NaN	NaN	NaN	NaN	NaN	NaN	NaN	NaN	NaN	NaN	NaN	NaN	NaN	NaN	NaN	NaN	NaN	NaN	NaN	NaN	NaN	-0.581785	-2.27602	-3.28576	-1.98072	NaN
CHURC1-FNTB;FNTB	Protein farnesyltransferase subunit beta	B4DL54;P49356-2;P49356;H0YJ25;H0YHB4;H0YID9;H0YIM3;A0A0C4DFT6;H0YHA3;Q8WUH1-3	B4DL54;P49356-2;P49356	121230000	7	0.0089914	3.7144	NaN	NaN	NaN	NaN	NaN	NaN	NaN	NaN	NaN	NaN	-0.0659858	NaN	NaN	NaN	NaN	NaN	NaN	NaN	NaN	NaN	NaN	NaN	NaN	NaN	NaN	NaN	NaN	NaN	NaN	NaN	NaN	NaN	NaN	NaN	NaN	NaN	NaN	NaN	NaN	NaN	NaN	NaN
		B4DLN1;I3L1E8;F6QW41	B4DLN1	34446000000	24	0	323.31	-0.0568609	0.995908	-0.920293	0.297467	0.904251	-0.254715	-1.38029	1.60744	-0.210015	-0.633478	-0.0289935	-0.67084	0.224317	-0.487281	-0.560617	-0.856548	-0.61504	-0.726046	-1.74334	-0.777956	1.03327	-1.41072	-0.956503	-0.706818	0.583203	-0.0978804	-0.385597	1.08339	-1.08916	-0.198368	-0.775767	-2.23106	0.263213	-0.572502	-1.04257	-1.34187	-0.771463	0.917161	-0.195348	-0.522156	-0.0359054	-0.904426
FAP	Prolyl endopeptidase FAP;Antiplasmin-cleaving enzyme FAP, soluble form	B4DLR2;A0A0D9SEN1;Q12884;Q12884-2;C9J131	B4DLR2;A0A0D9SEN1;Q12884	421730000	15	0	102.95	NaN	NaN	NaN	NaN	NaN	NaN	NaN	NaN	3.55605	NaN	3.70521	3.66861	NaN	NaN	NaN	NaN	NaN	NaN	NaN	NaN	NaN	NaN	NaN	NaN	NaN	NaN	NaN	NaN	NaN	NaN	NaN	NaN	NaN	NaN	NaN	3.61204	NaN	NaN	NaN	NaN	NaN	NaN
C1R	Complement C1r subcomponent;Complement C1r subcomponent heavy chain;Complement C1r subcomponent light chain	B4DPQ0;P00736;F5H2D0;F5H1V0;F5H6Y3;F5H3N3	B4DPQ0;P00736;F5H2D0	844700000	13	0	122.07	3.66374	NaN	1.3039	NaN	NaN	NaN	NaN	NaN	NaN	3.15187	2.47546	-2.99959	NaN	2.84125	3.14242	NaN	NaN	NaN	NaN	NaN	NaN	NaN	NaN	NaN	NaN	NaN	NaN	NaN	NaN	NaN	NaN	NaN	NaN	NaN	NaN	4.39005	1.53283	NaN	-3.14128	NaN	NaN	NaN
MGRN1	E3 ubiquitin-protein ligase MGRN1	B4DR12;K7EIM7;K7EPJ5;O60291-4;O60291;O60291-3;O60291-2;K7ERA1;K7EJN3;Q96PX1-2;Q96PX1	B4DR12;K7EIM7;K7EPJ5;O60291-4;O60291;O60291-3;O60291-2;K7ERA1	75660000	4	0.0029142	8.5364	NaN	NaN	NaN	NaN	NaN	NaN	NaN	NaN	NaN	NaN	NaN	NaN	NaN	NaN	NaN	NaN	NaN	NaN	NaN	NaN	NaN	NaN	NaN	NaN	NaN	NaN	NaN	NaN	NaN	NaN	NaN	NaN	NaN	NaN	NaN	NaN	NaN	NaN	NaN	NaN	NaN	NaN
SEC61A1;SEC61A2	Protein transport protein Sec61 subunit alpha isoform 1	B4DR61;P61619;P61619-3;F8W776;H7C1Q9;C9JXC6;H7C069;A6NK38;F2Z2C7;A6NIF9;H7C1S8	B4DR61;P61619;P61619-3;F8W776	21926000000	14	0	323.31	-0.227495	-2.04506	-1.42073	0.287395	-0.350497	-0.906506	-0.0468402	1.1728	0.283229	0.308359	-0.19711	0.738746	-0.511468	0.876069	0.419739	-0.411535	-0.327572	0.431073	0.0199747	-0.127897	0.0564312	0.186492	0.395625	0.665157	-0.394624	1.68785	-0.215865	0.128787	0.489625	0.446246	0.450222	0.840087	0.785552	0.168544	0.200332	0.538492	-0.7433	-0.437973	0.0572265	2.40247	-0.623211	0.363586
STK24	Serine/threonine-protein kinase 24;Serine/threonine-protein kinase 24 36 kDa subunit;Serine/threonine-protein kinase 24 12 kDa subunit	B4DR80;Q9Y6E0-2;Q9Y6E0;H0Y630;Q5JV98;Q5JV99	B4DR80;Q9Y6E0-2;Q9Y6E0;H0Y630	13052000000	21	0	323.31	-0.38637	-1.00367	-0.389236	-0.742179	-0.686254	-0.789103	-0.246955	-0.809332	-0.801241	-0.807932	-0.297602	-0.155879	-0.591392	-0.319387	-1.27739	-0.999134	-0.930094	-1.51187	-0.344942	-0.57628	0.083875	-0.570171	-0.18574	-0.666029	-0.109294	-0.708938	-0.784923	-0.783582	-0.423739	0.333134	0.332153	0.163559	-0.742782	-1.07485	-1.46994	-0.354903	0.692129	-0.544485	0.0994635	-0.661476	-0.423202	-0.862828
PRKD2	Serine/threonine-protein kinase;Serine/threonine-protein kinase D2	B4DTS2;Q9BZL6;Q9BZL6-2;F8WBA3;Q15139;M0QZ82;M0R2Z8;M0QXC6;H0Y5M6;C9JDA4	B4DTS2;Q9BZL6;Q9BZL6-2	658630000	17	0	50.282	NaN	-1.44111	NaN	-0.0395595	1.58493	0.326878	NaN	NaN	NaN	-0.111031	0.0519674	-0.95442	-0.0927488	0.457494	NaN	NaN	NaN	NaN	NaN	NaN	-2.3986	-0.219958	NaN	NaN	NaN	NaN	NaN	NaN	0.448587	0.165952	NaN	NaN	0.274337	NaN	-0.765365	-0.278936	NaN	-0.0415233	NaN	-2.81014	1.37501	0.2624
IXL;MED29	Mediator of RNA polymerase II transcription subunit 29	B4DUA7;Q9NX70;M0R3F3;Q9NX70-2;M0R0A0;M0R0U2	B4DUA7;Q9NX70	142790000	6	0	62.555	NaN	NaN	NaN	NaN	NaN	NaN	NaN	NaN	NaN	NaN	NaN	NaN	NaN	NaN	NaN	NaN	NaN	NaN	NaN	NaN	NaN	NaN	NaN	NaN	NaN	NaN	NaN	NaN	NaN	NaN	NaN	NaN	NaN	NaN	NaN	NaN	NaN	NaN	NaN	NaN	NaN	NaN
MTAP	S-methyl-5-thioadenosine phosphorylase;Purine nucleoside phosphorylase	B4DUC8;Q13126;Q13126-4;Q13126-3;Q13126-2;J3QSB7;Q13126-7;Q13126-6;Q13126-5;F2Z2F3;F8WES2	B4DUC8;Q13126;Q13126-4;Q13126-3;Q13126-2;J3QSB7;Q13126-7;Q13126-6;Q13126-5	7976300000	17	0	176.76	-0.143263	0.169015	-0.760008	-0.102457	0.221388	0.989363	0.44601	-0.935837	-0.665029	-0.129877	0.307555	-0.650213	0.16125	-0.0278618	0.452136	-0.199123	-0.61438	-0.599127	1.06706	-0.502229	-0.374845	-0.13829	0.324943	-1.37779	-0.182438	0.240827	-0.171975	NaN	-0.415759	-0.646992	0.179482	-0.399554	0.759796	-0.883464	-0.304394	0.264409	0.935917	1.05778	1.89448	-0.107018	-0.311852	0.47319
NME7	Nucleoside diphosphate kinase 7	B4DXC8;Q9Y5B8-2;Q9Y5B8;E9PNU1	B4DXC8;Q9Y5B8-2;Q9Y5B8;E9PNU1	443830000	3	0.0025089	9.5174	NaN	NaN	NaN	NaN	NaN	-2.94711	NaN	NaN	NaN	NaN	-0.445091	-0.251083	NaN	NaN	NaN	0.170524	NaN	NaN	NaN	NaN	NaN	NaN	0.30187	NaN	0.0645101	NaN	NaN	NaN	NaN	NaN	NaN	NaN	NaN	-0.288536	NaN	NaN	NaN	NaN	NaN	NaN	NaN	-0.999639
HNRNPC	Heterogeneous nuclear ribonucleoproteins C1/C2	B4DY08;G3V4W0;B2R5W2;P07910-2;P07910-4;G3V2D6;G3V251;P07910-3;G3V5X6;G3V3K6;G3V5V7;B4DSU6;A0A0G2JNQ3;B2RXH8;G3V4M8;G3V2H6;E5RG71	B4DY08;G3V4W0;B2R5W2;P07910-2;P07910-4;G3V2D6;G3V251;P07910-3	332630000000	38	0	323.31	0.41862	-0.58938	-0.111298	0.150609	0.249565	0.533723	0.202821	-0.321005	0.297307	-0.0323829	-0.0367495	-0.214498	0.510621	-0.674189	0.0102361	0.651677	0.416154	0.250766	0.466377	0.298531	-0.246104	-0.178364	-0.79776	-0.452174	-1.41094	-0.757706	0.0122717	-0.477884	0.103813	0.484348	-0.129085	-0.390888	-0.136191	-0.382944	0.557837	-0.010923	-0.265317	0.706535	-0.0900404	-0.0543624	0.651768	0.260428
VARS2	Valine--tRNA ligase, mitochondrial	B4E0K6;A0A0G2JL52;Q5ST30;Q5ST30-4;B7ZL25;A0A0A0MTG1;A0A0G2JIA5;Q5ST30-3;B7ZCJ6;Q5ST30-2	B4E0K6;A0A0G2JL52;Q5ST30;Q5ST30-4;B7ZL25;A0A0A0MTG1;A0A0G2JIA5;Q5ST30-3	309380000	10	0.00048924	18.438	NaN	NaN	NaN	NaN	NaN	NaN	NaN	NaN	NaN	NaN	0.213705	-0.0794293	NaN	0.599987	NaN	NaN	NaN	NaN	NaN	NaN	NaN	NaN	NaN	NaN	NaN	NaN	NaN	NaN	NaN	NaN	NaN	NaN	NaN	NaN	NaN	NaN	NaN	NaN	NaN	NaN	NaN	NaN
PEX5	Peroxisomal targeting signal 1 receptor	B4E0T2;P50542;P50542-4;P50542-2;P50542-3;F5H3X7;F5H5C0;F5H432;F5GXX3;F5H205;F5H637;J3KPV0;H0YGT8	B4E0T2;P50542;P50542-4;P50542-2;P50542-3	600120000	13	0	82.451	NaN	NaN	NaN	NaN	NaN	NaN	NaN	NaN	NaN	NaN	0.497343	0.0411054	-1.10755	NaN	NaN	NaN	NaN	NaN	NaN	NaN	NaN	NaN	NaN	NaN	NaN	NaN	NaN	NaN	NaN	NaN	NaN	NaN	NaN	NaN	NaN	NaN	NaN	NaN	NaN	NaN	NaN	NaN
DERL1	Derlin-1	B4E1G1;Q9BUN8;Q9BUN8-2;E5RGY0	B4E1G1;Q9BUN8;Q9BUN8-2;E5RGY0	7711900000	6	0	83.331	0.659312	-1.2753	-1.90281	-0.146264	-1.21394	-1.74097	0.44662	0.203302	-0.619366	-0.878058	0.0730593	0.849414	NaN	0.416731	NaN	-0.288063	NaN	-0.35242	-0.118626	-0.357721	-0.841329	-0.00877379	-0.661932	-0.714839	-0.771294	-0.393416	-0.951662	0.923386	0.380277	-0.257735	-0.139731	0.376545	-0.222805	-0.59579	-0.52306	0.399121	-1.36368	-0.195852	-0.859413	-0.181802	-1.33148	0.178682
RIOK3	Serine/threonine-protein kinase RIO3	B4E1Q4;O14730;O14730-2;J3QLP4;J3QQL5	B4E1Q4;O14730;O14730-2	943350000	7	0.0074123	4.1857	NaN	NaN	NaN	NaN	NaN	NaN	NaN	NaN	NaN	NaN	NaN	NaN	NaN	NaN	NaN	NaN	NaN	NaN	NaN	NaN	NaN	NaN	NaN	NaN	NaN	NaN	NaN	NaN	NaN	NaN	NaN	NaN	NaN	NaN	NaN	NaN	NaN	NaN	NaN	NaN	NaN	NaN
CFB	Complement factor B;Complement factor B Ba fragment;Complement factor B Bb fragment	B4E1Z4;E7ETN3;P00751;H7C5H1;A0A0G2JH38;P00751-2;H7C526;A0A0G2JHM4;A0A0G2JJ82;C9JRT3;F2Z3N2;Q8N6L6;F8WCJ9;A0A0G2JJM0;A0A0G2JI59;C9JYQ5;Q5ST52;A2ABG0	B4E1Z4;E7ETN3;P00751	4680500000	36	0	323.31	NaN	1.74111	2.46323	NaN	3.04573	1.82128	-2.73699	5.14668	4.23642	4.54753	3.15136	4.57567	3.33109	2.623	3.10606	-2.33842	NaN	NaN	2.60077	3.32784	NaN	3.24523	2.19416	0.882411	3.48694	-2.28662	1.32902	NaN	-2.27469	NaN	NaN	-3.64277	3.93036	2.89293	-2.83052	3.92698	NaN	3.34565	-2.80622	NaN	2.38308	-3.47247
ATP2C1	Calcium-transporting ATPase;Calcium-transporting ATPase type 2C member 1	B4E2Q0;P98194-4;P98194;H0Y9V7;P98194-2;P98194-3;P98194-5;P98194-9;P98194-6;P98194-7;P98194-8;H0Y8X9;H0Y9S7;D6RGE9;D6REJ1;D6RHV9	B4E2Q0;P98194-4;P98194;H0Y9V7;P98194-2;P98194-3;P98194-5;P98194-9;P98194-6;P98194-7;P98194-8	1041500000	14	0	215.81	0.426218	-1.22614	NaN	0.891429	0.652402	-0.250355	NaN	NaN	1.61211	-0.0180643	0.756306	0.238289	0.439089	-0.630685	0.929308	0.908172	NaN	NaN	-3.16088	-0.097476	1.13793	-0.30147	0.749208	NaN	NaN	-3.44206	NaN	NaN	NaN	NaN	NaN	NaN	0.891991	NaN	NaN	NaN	-1.91257	0.0389695	NaN	0.274372	1.12265	-3.75839
USP28	Ubiquitin carboxyl-terminal hydrolase;Ubiquitin carboxyl-terminal hydrolase 28	B4E3L3;Q96RU2-2;Q96RU2;G3V1N5;Q96RU2-3;H0YG96;H0YFT9;H0YFA0;H0YFD7;H0YFX3	B4E3L3;Q96RU2-2;Q96RU2;G3V1N5;Q96RU2-3	98123000	7	0.0016629	11.529	NaN	NaN	NaN	NaN	NaN	NaN	NaN	NaN	NaN	NaN	NaN	NaN	NaN	NaN	NaN	NaN	NaN	NaN	NaN	NaN	NaN	NaN	NaN	NaN	NaN	NaN	NaN	NaN	NaN	NaN	NaN	NaN	NaN	NaN	NaN	NaN	NaN	NaN	NaN	NaN	NaN	NaN
CDCA5	Sororin	B5MBX0;Q96FF9;H0YCL8	B5MBX0;Q96FF9	127500000	5	0.00048948	18.46	NaN	NaN	NaN	NaN	NaN	NaN	NaN	NaN	NaN	NaN	NaN	NaN	NaN	NaN	NaN	NaN	NaN	NaN	NaN	NaN	NaN	NaN	NaN	NaN	NaN	NaN	NaN	NaN	NaN	NaN	NaN	NaN	NaN	NaN	NaN	NaN	NaN	NaN	NaN	NaN	NaN	NaN
MTFP1	Mitochondrial fission process protein 1	B5MC22;Q9UDX5;F8WEN7;Q9UDX5-2	B5MC22;Q9UDX5	48723000	4	0.0079051	4.0338	NaN	NaN	NaN	NaN	NaN	NaN	NaN	NaN	NaN	NaN	NaN	NaN	NaN	NaN	NaN	NaN	NaN	NaN	NaN	NaN	NaN	NaN	NaN	NaN	NaN	NaN	NaN	NaN	NaN	NaN	NaN	NaN	NaN	NaN	NaN	NaN	NaN	NaN	NaN	NaN	NaN	NaN
LIMK2	LIM domain kinase 2	B5MC51;P53671-3;P53671-2	B5MC51;P53671-3;P53671-2	13616000	3	0.0093506	3.6204	NaN	NaN	NaN	NaN	NaN	NaN	NaN	NaN	NaN	NaN	NaN	NaN	NaN	NaN	NaN	NaN	NaN	NaN	NaN	NaN	NaN	NaN	NaN	NaN	NaN	NaN	NaN	NaN	NaN	NaN	NaN	NaN	NaN	NaN	NaN	NaN	NaN	NaN	NaN	NaN	NaN	NaN
EPCAM	Epithelial cell adhesion molecule	B5MCA4;P16422;C9JKY3	B5MCA4;P16422	27103000000	15	0	323.31	-1.42873	0.0480244	-0.934252	-2.39086	-1.32279	-1.13711	-1.30229	-0.955982	-1.05012	-1.89445	-1.59345	-2.27989	-1.17172	-0.614663	-0.84326	-2.33016	-1.52747	-2.33033	-0.982145	-0.833093	-0.0339339	-1.99986	-2.09839	-1.21288	-1.1036	-0.147958	-1.86374	-1.4453	-2.47518	-0.590338	-0.546759	-2.67999	-0.0612924	-0.806448	-1.82342	-0.201634	-0.795684	-0.637657	-0.641176	-0.601887	-2.01414	-0.318924
PES1	Pescadillo homolog	B5MCF9;O00541;O00541-2;B3KXD6;H7C267;H7BYY8	B5MCF9;O00541;O00541-2;B3KXD6	9957900000	34	0	323.31	-0.79452	-3.0548	-2.8984	-2.72122	-3.19428	-3.4034	-2.40231	-2.29939	-2.41037	-2.87393	-2.22691	-2.0696	-1.56408	-2.67016	-2.05015	-2.05395	-2.37434	-2.2901	-1.1115	-1.09592	-2.2684	-1.66735	-2.72157	-2.13129	-3.28687	-1.80306	-2.98779	-2.34577	-0.634686	-2.00393	-1.72949	-2.65196	-1.5672	-2.18314	-1.88307	-2.53289	-1.86223	-3.39753	-2.17725	-1.94189	-1.5773	-0.959028
STXBP4	Syntaxin-binding protein 4	B5MCT9;E7EPP7;Q6ZWJ1-2;Q6ZWJ1	B5MCT9;E7EPP7;Q6ZWJ1-2;Q6ZWJ1	124640000	2	0.0070166	4.6693	NaN	NaN	NaN	NaN	NaN	NaN	NaN	NaN	NaN	NaN	NaN	NaN	NaN	NaN	NaN	NaN	NaN	NaN	NaN	NaN	NaN	NaN	NaN	NaN	NaN	NaN	NaN	NaN	NaN	NaN	NaN	NaN	NaN	NaN	NaN	NaN	NaN	NaN	NaN	NaN	NaN	NaN
D2HGDH	D-2-hydroxyglutarate dehydrogenase, mitochondrial	B5MCV2;Q8N465;H7C0N1;H7BZ32;H7C021;G5E9E8;Q8N465-2;Q8N465-3	B5MCV2;Q8N465;H7C0N1;H7BZ32	155590000	3	0.001102	14.68	NaN	1.57085	NaN	NaN	NaN	NaN	NaN	NaN	NaN	NaN	NaN	NaN	NaN	NaN	NaN	NaN	NaN	NaN	NaN	NaN	NaN	NaN	NaN	NaN	NaN	NaN	NaN	NaN	NaN	NaN	NaN	NaN	NaN	NaN	NaN	NaN	NaN	-0.093425	NaN	NaN	NaN	NaN
RAN	GTP-binding nuclear protein Ran	B5MDF5;P62826;J3KQE5;F5H018;H0YFC6;B4DV51;A0A087X0W0	B5MDF5;P62826;J3KQE5;F5H018;H0YFC6	176690000000	20	0	323.31	-0.9115	-0.724738	-0.253747	-0.797179	-0.388134	-0.682933	-0.27035	-0.660837	-1.06198	-1.09356	-0.925924	-0.952781	-0.711142	-0.682483	-0.787432	-0.790105	-0.675184	-1.514	-0.136454	-0.412185	-0.830661	-0.509848	-0.579952	-0.384381	-0.813443	-0.541118	-0.854315	-0.0740944	-1.34358	-0.513289	-0.304745	-0.702037	-0.7554	-0.767994	-0.673285	-0.743472	-0.447315	-0.967538	-0.317536	-0.217231	-1.03534	0.0397552
ABI1	Abl interactor 1	B6VEX4;A0A0A0MRT6;Q8IZP0-10;Q8IZP0-8;Q8IZP0-7;Q8IZP0-2;Q8IZP0-4;Q8IZP0-3;Q8IZP0-5;Q8IZP0-6;Q8IZP0-9;Q8IZP0;Q8IZP0-12;Q8IZP0-11	B6VEX4;A0A0A0MRT6;Q8IZP0-10;Q8IZP0-8;Q8IZP0-7;Q8IZP0-2;Q8IZP0-4;Q8IZP0-3;Q8IZP0-5;Q8IZP0-6;Q8IZP0-9;Q8IZP0;Q8IZP0-12;Q8IZP0-11	7004600000	17	0	323.31	-0.477884	-1.80029	0.141748	0.0373548	0.447761	0.880232	0.0161764	0.218128	0.219757	-0.216486	-0.139993	0.232261	0.493499	-0.187134	-0.126841	0.057797	0.412501	-0.396488	0.327493	0.069467	-0.863542	0.288769	-0.627327	-0.554049	0.287149	0.637132	0.18331	-0.431569	-0.0575542	-0.213627	-0.538637	1.2193	0.305325	0.596427	-1.00877	0.176789	-1.11683	-0.104337	-4.05127	-1.31979	-0.353662	-1.31881
EML3	Echinoderm microtubule-associated protein-like 3	B7WPE2;Q32P44;G3V195;H0Y3M3;Q32P44-2;G3V1D0;H7C355;C9J6V3;E9PJV5;E9PSB4;Q32P44-3	B7WPE2;Q32P44;G3V195;H0Y3M3;Q32P44-2;G3V1D0	3431100000	18	0	160	0.41275	1.15332	1.68237	1.10846	0.569008	0.724492	1.69092	0.717406	1.28469	1.40461	0.659085	0.364812	0.663008	1.48936	1.47806	0.738602	1.93049	2.31115	0.631355	1.2923	1.48229	1.99349	NaN	1.98085	NaN	-2.00811	1.05934	NaN	NaN	2.0517	1.18377	2.3734	0.720636	1.6961	0.446463	1.54469	0.794382	1.44823	-2.98182	3.00659	0.0173587	0.733627
ACBD5	Acyl-CoA-binding domain-containing protein 5	B7Z2R7;Q5T8D3-2;Q5T8D3-3;Q5T8D3;Q5T8D3-4;X6RDD7;Q5T8E0;A0A087X0B8;K7EM05;Q8NC06;Q8NC06-3	B7Z2R7;Q5T8D3-2;Q5T8D3-3;Q5T8D3;Q5T8D3-4	1535300000	16	0	284.38	NaN	1.02192	0.504346	-0.00949053	0.178551	NaN	NaN	NaN	NaN	NaN	-0.529671	NaN	-0.111298	NaN	0.471969	NaN	NaN	NaN	0.6348	NaN	NaN	NaN	NaN	NaN	NaN	NaN	NaN	NaN	NaN	NaN	NaN	NaN	NaN	NaN	NaN	NaN	NaN	0.8004	-2.95369	-0.358059	-0.266037	NaN
COG2	Conserved oligomeric Golgi complex subunit 2	B7Z2Y2;Q14746;Q14746-2;V9GY21	B7Z2Y2;Q14746;Q14746-2	2393500000	13	0	136.45	0.908578	-0.307662	-0.040682	0.748917	1.38315	-0.131721	0.0936327	-2.88191	NaN	0.266316	0.63675	-0.0347792	-0.955536	0.755137	1.13568	NaN	-1.52211	NaN	-3.04961	NaN	-2.35633	NaN	0.643158	-0.242938	NaN	-2.79852	NaN	NaN	NaN	NaN	1.64905	-0.412836	NaN	NaN	1.99551	-3.16914	-3.22644	0.66052	-2.79667	-0.716508	1.13689	-2.94562
GAB1	GRB2-associated-binding protein 1	B7Z3B9;Q13480;Q13480-2	B7Z3B9;Q13480;Q13480-2	174550000	3	0.00035199	27.764	NaN	-0.282855	NaN	NaN	NaN	NaN	NaN	NaN	NaN	NaN	NaN	NaN	NaN	NaN	NaN	NaN	NaN	NaN	NaN	NaN	NaN	NaN	NaN	NaN	NaN	NaN	NaN	NaN	NaN	NaN	NaN	NaN	NaN	NaN	NaN	NaN	NaN	1.0523	NaN	NaN	NaN	NaN
TPCN1	Two pore calcium channel protein 1	B7Z3R2;Q9ULQ1;Q9ULQ1-3;H0YIK4	B7Z3R2;Q9ULQ1;Q9ULQ1-3	71500000	3	0.00034596	25.277	NaN	NaN	NaN	NaN	NaN	NaN	NaN	NaN	NaN	NaN	NaN	NaN	NaN	0.0576018	NaN	NaN	NaN	NaN	NaN	0.620113	NaN	NaN	NaN	NaN	NaN	NaN	NaN	NaN	NaN	NaN	NaN	NaN	NaN	NaN	NaN	NaN	NaN	NaN	NaN	NaN	NaN	NaN
FGD4	FYVE, RhoGEF and PH domain-containing protein 4	B7Z493;E9PJX4;F8VWL3;Q96M96;F8W1R0;E9PQT1;E9PNX0;Q96M96-3;Q96M96-2	B7Z493;E9PJX4;F8VWL3;Q96M96;F8W1R0	230340000	7	0	55.038	NaN	NaN	NaN	NaN	NaN	NaN	NaN	NaN	NaN	NaN	NaN	NaN	NaN	NaN	NaN	NaN	NaN	NaN	NaN	NaN	NaN	NaN	NaN	NaN	NaN	NaN	NaN	NaN	NaN	NaN	NaN	NaN	NaN	NaN	NaN	NaN	NaN	NaN	NaN	NaN	NaN	NaN
LPXN	Leupaxin	B7Z5P7;O60711;O60711-2	B7Z5P7;O60711;O60711-2	231060000	3	0.0023813	10.1	NaN	NaN	NaN	NaN	NaN	NaN	NaN	NaN	NaN	NaN	NaN	0.498648	NaN	NaN	0.634688	NaN	NaN	NaN	NaN	NaN	NaN	NaN	NaN	NaN	NaN	NaN	NaN	NaN	NaN	NaN	NaN	NaN	NaN	NaN	NaN	NaN	NaN	NaN	NaN	NaN	NaN	NaN
DDX27	Probable ATP-dependent RNA helicase DDX27	B7Z6D5;Q96GQ7;A0A087X059;A0A087WYH5	B7Z6D5;Q96GQ7	6524200000	41	0	214.23	-1.36025	-2.08546	-1.36205	-2.13063	-2.39377	-2.33503	-2.31426	-1.4546	-2.09255	-2.54915	-2.3338	-2.41635	-1.1514	-2.20749	-1.47124	-1.18865	NaN	0.600052	-0.820322	-0.628354	-1.55645	-1.82778	-2.70794	-1.47358	-2.66993	-0.409798	-2.19702	-2.24926	-2.07015	-1.43733	-1.91246	-2.18815	-0.169797	-0.907967	-1.84262	-2.23358	-2.54987	-2.12327	-1.21456	0.0522366	-0.983897	-0.7589
RANBP3	Ran-binding protein 3	B7Z7F3;Q9H6Z4-3;Q9H6Z4-2;Q9H6Z4;K7EIJ4;K7ESQ0;K7EN31;K7EMH9;K7ENJ2;K7EID7;K7ENB9;K7EPW1	B7Z7F3;Q9H6Z4-3;Q9H6Z4-2;Q9H6Z4;K7EIJ4	6072900000	13	0	264.71	-0.214249	-0.385707	0.807402	0.440244	-0.179766	0.515315	-0.326652	-0.984917	0.249325	0.191047	-0.12618	-0.322851	-0.388024	-0.821139	-0.632919	0.646632	0.0851293	0.315702	0.588899	-0.00834347	-0.0821575	0.33712	0.105504	0.381949	0.194559	0.0261463	0.545003	0.126832	-0.168514	-0.319271	0.0380211	0.439011	0.273605	0.0533889	0.478708	0.151554	-0.70558	0.601759	-0.0461418	-1.82749	0.273849	-1.73027
GPR89A;GPR89B;GPR89C	Golgi pH regulator A;Golgi pH regulator B;Putative Golgi pH regulator C	B7ZAQ6-2;B7ZAQ6-3;P0CG08;B7ZAQ6;U3KPV2;E9PKY3;A0A087WW82;A6NKF9;A0A087WW78	B7ZAQ6-2;B7ZAQ6-3;P0CG08;B7ZAQ6;U3KPV2;E9PKY3;A0A087WW82;A6NKF9;A0A087WW78	1058300000	6	0	34.536	NaN	NaN	NaN	NaN	NaN	NaN	NaN	NaN	NaN	NaN	-2.54097	-0.752492	0.915255	NaN	1.0386	NaN	NaN	NaN	NaN	NaN	NaN	NaN	NaN	NaN	NaN	NaN	NaN	NaN	NaN	NaN	NaN	NaN	NaN	NaN	NaN	NaN	NaN	NaN	NaN	NaN	NaN	NaN
GTF3A	Transcription factor IIIA	B7ZBK4;H7BZH7;Q92664-2;Q92664	B7ZBK4;H7BZH7;Q92664-2;Q92664	310070000	2	0.0069153	4.8521	NaN	NaN	NaN	NaN	NaN	NaN	NaN	NaN	NaN	NaN	NaN	NaN	NaN	NaN	NaN	NaN	NaN	NaN	NaN	NaN	NaN	NaN	NaN	NaN	NaN	NaN	NaN	NaN	NaN	NaN	NaN	NaN	NaN	NaN	NaN	NaN	NaN	NaN	NaN	NaN	NaN	NaN
FOXP4	Forkhead box protein P4	B7ZBM3;Q8IVH2-3;Q8IVH2-2;Q8IVH2;A2A312	B7ZBM3;Q8IVH2-3;Q8IVH2-2;Q8IVH2	110880000	6	0.0034086	7.0297	NaN	NaN	NaN	NaN	NaN	NaN	NaN	NaN	NaN	NaN	NaN	NaN	NaN	NaN	NaN	NaN	NaN	NaN	NaN	NaN	NaN	NaN	NaN	NaN	NaN	NaN	NaN	NaN	NaN	NaN	NaN	NaN	NaN	NaN	NaN	NaN	NaN	NaN	NaN	NaN	NaN	NaN
SH3GLB2	Endophilin-B2	B7ZC38;Q9NR46;B7ZC39;Q9NR46-2;F8WFB9;G5E9J1;H7C1Z6	B7ZC38;Q9NR46;B7ZC39;Q9NR46-2	15013000000	22	0	323.31	-0.639417	-0.958583	0.855823	-0.531768	0.110604	0.26112	-0.787349	-0.102457	-0.393197	0.113926	0.182901	-1.06371	-0.686075	-1.06357	0.0241937	-0.311387	-0.317651	-2.64473	-1.40441	-0.673737	-0.117429	0.224739	-0.367371	-0.77762	0.479532	0.188825	0.0730897	-0.233765	-0.634036	-0.359296	-0.404685	-1.10749	0.000360693	-1.24099	0.243865	-0.536252	0.245352	-0.446997	0.133242	-0.267715	0.349033	-1.1175
SCARB1	Scavenger receptor class B member 1	B7ZKQ9;Q8WTV0-4;Q8WTV0-2;Q8WTV0-5;Q8WTV0;F5H4X0;Q8WTV0-3;F5H5E8	B7ZKQ9;Q8WTV0-4;Q8WTV0-2;Q8WTV0-5;Q8WTV0;F5H4X0;Q8WTV0-3	858290000	10	0	56.434	-1.1626	-0.923644	-1.15127	NaN	-1.07286	-1.47654	NaN	-1.16311	-0.646531	-1.98379	-0.0489337	NaN	NaN	0.708679	NaN	NaN	NaN	NaN	-0.754118	NaN	NaN	NaN	NaN	NaN	NaN	-2.12754	NaN	NaN	NaN	NaN	NaN	NaN	NaN	NaN	NaN	NaN	-0.643487	-2.03007	-2.56657	NaN	-2.07005	-1.30264
RCSD1	CapZ-interacting protein	B7ZKW8;Q6JBY9;F6T4W9;Q6JBY9-2	B7ZKW8;Q6JBY9;F6T4W9	193770000	7	0	65.471	NaN	NaN	NaN	NaN	NaN	NaN	NaN	NaN	NaN	NaN	NaN	NaN	NaN	NaN	NaN	NaN	NaN	NaN	NaN	NaN	NaN	NaN	NaN	NaN	NaN	NaN	NaN	NaN	NaN	NaN	NaN	NaN	NaN	NaN	NaN	NaN	NaN	NaN	NaN	NaN	NaN	NaN
CPEB4	Cytoplasmic polyadenylation element-binding protein 4	B7ZLQ8;Q17RY0-2;Q17RY0;E5RJM0;E5RFP2;Q17RY0-3;Q8NE35-2;Q8NE35;H0YBG1	B7ZLQ8;Q17RY0-2;Q17RY0;E5RJM0;E5RFP2;Q17RY0-3	682490000	7	0.0022408	10.417	NaN	1.2969	NaN	NaN	NaN	NaN	NaN	NaN	NaN	NaN	NaN	NaN	NaN	NaN	NaN	NaN	NaN	NaN	NaN	NaN	NaN	NaN	NaN	NaN	NaN	NaN	NaN	NaN	NaN	NaN	NaN	NaN	NaN	NaN	NaN	NaN	NaN	2.10799	NaN	NaN	NaN	NaN
SRGAP2	SLIT-ROBO Rho GTPase-activating protein 2	B7ZM87;A2RUF3;O75044;A0A075B7B5;Q5VZB4;P0DMP2;P0DJJ0;A0A075B7E9;E9PDX4;A0A075B7E6;A0A087X0L1;A0A087WW56;A0A075B743	B7ZM87;A2RUF3;O75044;A0A075B7B5;Q5VZB4	1688100000	20	0	229.38	0.836269	-1.77535	-0.240497	-0.617675	-0.709908	-0.699729	-0.58477	-1.68318	-0.518636	-0.424277	NaN	0.143532	0.473831	-0.616264	-2.39836	0.710425	-2.95075	NaN	-0.560911	NaN	NaN	NaN	NaN	NaN	0.297874	NaN	NaN	NaN	NaN	NaN	NaN	NaN	0.407536	NaN	0.106809	0.126376	-1.95133	0.0281162	-3.02846	-4.47881	-0.649753	-0.106482
CYSRT1	Cysteine-rich tail protein 1	B8A4K4;A8MQ03	B8A4K4;A8MQ03	454900000	2	0	103	NaN	NaN	NaN	NaN	NaN	NaN	NaN	1.45107	NaN	NaN	NaN	NaN	NaN	NaN	NaN	NaN	NaN	NaN	NaN	NaN	NaN	NaN	NaN	NaN	NaN	NaN	NaN	NaN	NaN	NaN	NaN	NaN	NaN	NaN	NaN	NaN	NaN	NaN	NaN	NaN	NaN	NaN
PVALB	Parvalbumin alpha	B8ZZ19;P20472;H0Y3U0;B1AH72	B8ZZ19;P20472;H0Y3U0	395420000	5	0.00048788	18.147	NaN	NaN	NaN	NaN	4.27523	NaN	NaN	NaN	NaN	NaN	NaN	2.39768	NaN	NaN	NaN	NaN	NaN	NaN	NaN	NaN	NaN	NaN	NaN	NaN	4.21349	NaN	NaN	NaN	NaN	NaN	NaN	NaN	NaN	NaN	NaN	NaN	NaN	NaN	NaN	NaN	3.64	NaN
MZT2B	Mitotic-spindle organizing protein 2B	B8ZZ87;Q6NZ67;H7C173;H7BZ50;H7C202;H7C293	B8ZZ87;Q6NZ67;H7C173;H7BZ50	751790000	8	0	111.93	NaN	1.2039	NaN	NaN	NaN	NaN	NaN	NaN	NaN	NaN	-0.722816	-1.99335	-2.5973	-1.26105	0.034973	NaN	NaN	NaN	NaN	NaN	NaN	NaN	NaN	NaN	NaN	NaN	NaN	NaN	NaN	NaN	NaN	NaN	NaN	NaN	NaN	-0.00920381	NaN	-0.535456	NaN	NaN	NaN	NaN
CNRIP1	CB1 cannabinoid receptor-interacting protein 1	B8ZZB8;Q96F85-2;Q96F85	B8ZZB8;Q96F85-2;Q96F85	236150000	3	0	44.614	NaN	NaN	NaN	NaN	NaN	NaN	NaN	NaN	NaN	NaN	NaN	NaN	NaN	NaN	NaN	NaN	NaN	NaN	NaN	NaN	NaN	NaN	NaN	NaN	NaN	NaN	NaN	NaN	NaN	NaN	NaN	NaN	NaN	NaN	NaN	NaN	NaN	NaN	NaN	NaN	NaN	NaN
TAX1BP1	Tax1-binding protein 1	B8ZZD4;Q86VP1-2;Q86VP1;Q86VP1-3;Q86VP1-4;H7C3L5;C9J7J4	B8ZZD4;Q86VP1-2;Q86VP1;Q86VP1-3;Q86VP1-4;H7C3L5	179410000	6	0.0012359	13.199	NaN	NaN	NaN	NaN	NaN	NaN	NaN	NaN	NaN	NaN	NaN	NaN	NaN	NaN	NaN	NaN	NaN	NaN	NaN	NaN	NaN	NaN	NaN	NaN	NaN	NaN	NaN	NaN	NaN	NaN	NaN	NaN	NaN	NaN	NaN	NaN	NaN	NaN	NaN	NaN	NaN	NaN
MPP6	MAGUK p55 subfamily member 6	B8ZZG1;Q9NZW5;C9J4Q3;C9JGI8	B8ZZG1;Q9NZW5;C9J4Q3	476210000	15	0	54.45	-2.16916	NaN	NaN	NaN	NaN	-1.12267	NaN	NaN	-0.755229	NaN	-2.19866	NaN	NaN	-0.06226	0.234601	NaN	NaN	NaN	NaN	NaN	NaN	-0.827656	NaN	NaN	-2.49331	NaN	NaN	NaN	NaN	NaN	NaN	NaN	NaN	NaN	NaN	NaN	-1.38565	NaN	NaN	NaN	NaN	-2.68545
SUMO1	Small ubiquitin-related modifier 1	B8ZZN6;P63165;B8ZZJ0;B8ZZ67;B9A032;P63165-2	B8ZZN6;P63165;B8ZZJ0;B8ZZ67;B9A032;P63165-2	15438000000	7	0	124.92	0.278216	-1.73322	-0.96266	-0.658097	0.197633	-0.269033	-0.643671	-0.394404	-1.07444	-0.697774	-0.199751	-2.23143	-1.41916	-0.265797	-1.2032	-0.444667	-0.139208	-0.673466	0.00513067	-0.681944	-2.63124	-0.330214	-0.0781998	-0.573762	-1.16582	-0.917852	-0.101247	-0.621149	1.30675	NaN	-0.206018	0.00727503	-0.322851	-0.434668	-0.0880058	0.0627008	-0.513996	-1.99012	-3.49164	0.0155054	-0.608998	-0.0227584
PTMA	Prothymosin alpha;Prothymosin alpha, N-terminally processed;Thymosin alpha-1	B8ZZQ6;P06454-2;P06454;B8ZZA1;H7C2N1	B8ZZQ6;P06454-2;P06454;B8ZZA1;H7C2N1	19584000000	10	0	323.31	NaN	NaN	NaN	NaN	NaN	NaN	NaN	NaN	NaN	NaN	NaN	-2.56445	-0.532666	NaN	-0.743127	NaN	NaN	NaN	NaN	NaN	NaN	NaN	NaN	NaN	NaN	NaN	NaN	NaN	NaN	NaN	NaN	NaN	NaN	NaN	NaN	NaN	NaN	NaN	NaN	NaN	NaN	NaN
NAB1	NGFI-A-binding protein 1	B8ZZS2;Q13506-2;Q13506;H0Y4C5	B8ZZS2;Q13506-2;Q13506;H0Y4C5	126090000	6	0.0058864	5.2772	NaN	NaN	NaN	NaN	NaN	NaN	NaN	NaN	NaN	NaN	NaN	NaN	NaN	NaN	NaN	NaN	NaN	NaN	NaN	NaN	NaN	NaN	NaN	NaN	NaN	NaN	NaN	NaN	NaN	NaN	NaN	NaN	NaN	NaN	NaN	NaN	NaN	NaN	NaN	NaN	NaN	NaN
CD8A	T-cell surface glycoprotein CD8 alpha chain	B8ZZZ4;P01732-2;P01732;P01732-3	B8ZZZ4;P01732-2;P01732;P01732-3	56399000	3	0.0041976	6.2841	NaN	NaN	NaN	NaN	NaN	NaN	NaN	NaN	NaN	NaN	NaN	NaN	NaN	NaN	NaN	NaN	NaN	NaN	NaN	NaN	NaN	NaN	NaN	NaN	NaN	NaN	NaN	NaN	NaN	NaN	NaN	NaN	NaN	NaN	NaN	NaN	NaN	NaN	NaN	NaN	NaN	NaN
RHBDD1	Rhomboid-related protein 4	B9A054;Q8TEB9;Q8TEB9-2	B9A054;Q8TEB9;Q8TEB9-2	130120000	2	0.0030342	7.9754	NaN	NaN	NaN	NaN	NaN	NaN	NaN	NaN	NaN	NaN	NaN	NaN	NaN	NaN	NaN	NaN	NaN	NaN	NaN	NaN	NaN	NaN	NaN	NaN	NaN	NaN	NaN	NaN	NaN	NaN	NaN	NaN	NaN	NaN	NaN	NaN	NaN	NaN	NaN	NaN	NaN	NaN
ZNF507	Zinc finger protein 507	B9EGE7;Q8TCN5-2;Q8TCN5	B9EGE7;Q8TCN5-2;Q8TCN5	76878000	5	0.004702	5.7518	NaN	NaN	NaN	NaN	NaN	NaN	NaN	NaN	NaN	NaN	NaN	NaN	NaN	NaN	NaN	NaN	NaN	NaN	NaN	NaN	NaN	NaN	NaN	NaN	NaN	NaN	NaN	NaN	NaN	NaN	NaN	NaN	NaN	NaN	NaN	NaN	NaN	NaN	NaN	NaN	NaN	NaN
DNPEP		B9ZVU2;E7EPX3;E3W974	B9ZVU2;E7EPX3	38139000	9	0.0042017	6.3554	NaN	NaN	NaN	NaN	NaN	NaN	NaN	NaN	NaN	NaN	NaN	NaN	NaN	NaN	NaN	NaN	NaN	NaN	NaN	NaN	NaN	NaN	NaN	NaN	NaN	NaN	NaN	NaN	NaN	NaN	NaN	NaN	NaN	NaN	NaN	NaN	NaN	NaN	NaN	NaN	NaN	NaN
HNRNPLL;HNRPLL	Heterogeneous nuclear ribonucleoprotein L-like	C9IYN3;D6W592;Q8WVV9-4;Q8WVV9;B7WPG3;Q8WVV9-5;H7C464;Q8WVV9-3;Q8WVV9-2;H7BXH8;C9JJZ7	C9IYN3;D6W592;Q8WVV9-4;Q8WVV9;B7WPG3;Q8WVV9-5	7209900000	27	0	242.97	-0.0156403	-2.3941	-1.17005	-0.356932	-0.167615	0.0738639	-0.648189	-0.657	-0.495183	-0.210389	-0.203765	-0.720716	0.0817054	-0.721766	0.214441	-0.804054	-0.298658	-0.523863	0.243882	0.175859	NaN	NaN	NaN	-0.195852	NaN	NaN	-0.174662	NaN	-0.617016	NaN	NaN	NaN	-0.250962	NaN	0.344648	-0.0330882	-0.50121	-0.200128	-0.456596	-0.0529723	-0.0643311	-0.484087
NT5C3B		C9IZA4	C9IZA4	344630000	1	0.0041783	6.1084	NaN	NaN	NaN	NaN	NaN	NaN	NaN	NaN	NaN	NaN	NaN	NaN	NaN	NaN	NaN	NaN	NaN	NaN	NaN	NaN	NaN	NaN	NaN	NaN	NaN	NaN	NaN	NaN	NaN	NaN	NaN	NaN	NaN	NaN	NaN	NaN	NaN	NaN	NaN	NaN	NaN	NaN
PNPLA4	Patatin-like phospholipase domain-containing protein 4	C9IZF6;P41247;P41247-2	C9IZF6;P41247;P41247-2	353140000	5	0.00035125	27.462	NaN	NaN	NaN	NaN	NaN	NaN	NaN	NaN	NaN	NaN	NaN	NaN	NaN	NaN	NaN	NaN	NaN	NaN	NaN	NaN	NaN	NaN	NaN	NaN	NaN	NaN	NaN	NaN	NaN	NaN	NaN	NaN	NaN	NaN	NaN	NaN	NaN	NaN	NaN	NaN	NaN	NaN
AP4M1	AP-4 complex subunit mu-1	C9IZL5;C9JC87;O00189;H7C0A0;C9JMG3;C9JWL4;H7BZV3;H0Y6K1;F8WCR6	C9IZL5;C9JC87;O00189;H7C0A0	334010000	5	0.0070346	4.7481	NaN	-1.2112	NaN	-0.1145	NaN	NaN	NaN	NaN	NaN	NaN	NaN	NaN	NaN	NaN	NaN	NaN	NaN	NaN	NaN	NaN	NaN	NaN	NaN	NaN	NaN	NaN	NaN	NaN	NaN	NaN	NaN	NaN	-1.01999	NaN	NaN	-2.59217	NaN	-0.819995	NaN	2.1822	NaN	NaN
ACOX2	Acyl-coenzyme A oxidase;Peroxisomal acyl-coenzyme A oxidase 2	C9J0G0;Q99424	C9J0G0;Q99424	30381000	2	0.0013772	12.455	NaN	NaN	NaN	NaN	NaN	NaN	NaN	NaN	NaN	NaN	NaN	NaN	NaN	NaN	NaN	NaN	NaN	NaN	NaN	NaN	NaN	NaN	NaN	NaN	NaN	NaN	NaN	NaN	NaN	NaN	NaN	NaN	NaN	NaN	NaN	NaN	NaN	NaN	NaN	NaN	NaN	NaN
ZC3HC1	Nuclear-interacting partner of ALK	C9J0I9;Q86WB0;Q86WB0-3;Q86WB0-2;F8WAU5;F8WBD7;F8WDK5;F8WF13	C9J0I9;Q86WB0;Q86WB0-3;Q86WB0-2	1347100000	13	0	120.76	0.0570164	-1.85076	-2.63052	-0.430178	0.0937558	-0.476952	NaN	NaN	-0.559736	-0.598556	-2.12756	-0.926531	0.750445	-0.341872	-0.684819	-0.0261627	NaN	-0.861241	0.403618	NaN	-0.988994	-0.188401	NaN	NaN	NaN	NaN	NaN	NaN	NaN	NaN	NaN	NaN	NaN	NaN	NaN	-0.904426	-0.679334	-0.76545	-0.740194	-0.686075	0.574992	-0.666484
SRI	Sorcin	C9J0K6;P30626-2;P30626;P30626-3;B4DHQ6	C9J0K6;P30626-2;P30626;P30626-3;B4DHQ6	72394000000	15	0	323.31	1.50349	1.29807	1.66241	2.24359	1.22614	1.78832	0.968153	1.08887	0.672681	2.50406	0.564073	1.4924	2.3317	1.31391	0.752947	1.78195	1.09425	1.3517	0.884674	1.53948	3.44698	2.11042	0.885446	0.874534	3.43665	0.249205	0.45506	0.540946	0.358214	1.53914	0.984046	1.79436	0.591201	0.757672	1.44069	1.07212	1.6354	1.21083	-0.242816	0.249822	1.24369	1.16094
PMS2	Mismatch repair endonuclease PMS2	C9J167;P54278;P54278-3;P54278-2;P54278-4;Q68D20	C9J167;P54278;P54278-3;P54278-2	126570000	10	0.0064041	5.0273	NaN	NaN	NaN	NaN	NaN	NaN	NaN	NaN	NaN	NaN	NaN	NaN	NaN	NaN	NaN	-0.718526	NaN	NaN	NaN	NaN	0.715225	NaN	NaN	NaN	NaN	NaN	NaN	NaN	NaN	NaN	NaN	NaN	NaN	1.62473	NaN	NaN	NaN	NaN	NaN	NaN	NaN	NaN
WDR91	WD repeat-containing protein 91	C9J1X0;A4D1P6;A4D1P6-2;A4D1P6-3	C9J1X0;A4D1P6;A4D1P6-2;A4D1P6-3	737580000	12	0	106.37	0.497649	NaN	NaN	NaN	1.97489	1.39821	0.671187	NaN	1.76371	1.20071	1.76597	1.8522	NaN	2.37527	1.32905	NaN	-2.88586	NaN	1.05316	1.90131	1.44874	1.23688	-2.58062	-2.51851	0.622199	NaN	0.202705	NaN	-2.69007	1.33785	NaN	1.5021	1.19499	1.50758	0.897436	NaN	-0.355467	NaN	NaN	NaN	0.774256	-2.48275
UBE2E1;UBE2E2	Ubiquitin-conjugating enzyme E2 E1	C9J2P0;P51965;P51965-3;H7C061;B7Z306;P51965-2;A0A087X283	C9J2P0;P51965;P51965-3;H7C061;B7Z306;P51965-2;A0A087X283	936980000	6	0	90.712	NaN	NaN	NaN	NaN	NaN	NaN	NaN	NaN	NaN	NaN	NaN	-2.71013	-1.79156	NaN	-2.09727	NaN	NaN	NaN	NaN	NaN	NaN	NaN	NaN	NaN	NaN	NaN	NaN	NaN	NaN	NaN	NaN	NaN	NaN	NaN	NaN	NaN	NaN	NaN	NaN	NaN	NaN	NaN
CBLL1	E3 ubiquitin-protein ligase Hakai	C9J2P9;Q75N03-2;Q75N03;C9K074	C9J2P9;Q75N03-2;Q75N03	154430000	4	0.0070251	4.6996	NaN	NaN	NaN	NaN	NaN	NaN	NaN	NaN	NaN	NaN	-1.21307	NaN	NaN	NaN	NaN	NaN	NaN	NaN	NaN	NaN	NaN	NaN	NaN	NaN	NaN	NaN	NaN	NaN	NaN	NaN	NaN	NaN	NaN	NaN	NaN	NaN	NaN	NaN	NaN	NaN	NaN	NaN
POLR2B	DNA-directed RNA polymerase;DNA-directed RNA polymerase II subunit RPB2	C9J2Y9;P30876;C9J4M6	C9J2Y9;P30876;C9J4M6	14799000000	49	0	323.31	0.220413	-1.83394	-1.23744	-0.136979	-0.206268	0.192711	-0.31371	-1.19522	-0.209641	-0.326077	-0.244522	-0.192321	-0.225028	-0.208018	0.372094	-0.0292761	-0.145482	0.262365	-0.4959	0.190816	-0.343806	-0.152638	-0.810155	-0.485942	-0.860208	-0.453122	-0.0772429	-0.328951	-0.122341	0.0719519	-0.485633	-0.185486	0.0434972	0.370844	-0.227248	-0.493237	-0.889863	-0.225398	-0.748118	-0.340961	0.119119	-0.397146
CROT	Peroxisomal carnitine O-octanoyltransferase	C9J3D7;Q9UKG9;Q9UKG9-3	C9J3D7;Q9UKG9;Q9UKG9-3	2500700000	8	0.00035348	28.312	NaN	NaN	NaN	NaN	NaN	2.24134	NaN	NaN	NaN	NaN	1.39282	0.68564	NaN	NaN	0.153479	NaN	NaN	NaN	NaN	NaN	NaN	NaN	1.77754	NaN	NaN	NaN	NaN	NaN	NaN	NaN	NaN	NaN	NaN	1.81883	NaN	NaN	NaN	NaN	NaN	NaN	NaN	-2.87616
SSR1	Translocon-associated protein subunit alpha	C9J3L8;C9J5W0;E9PAL7;C9IZQ1;P43307;P43307-2	C9J3L8;C9J5W0;E9PAL7;C9IZQ1;P43307;P43307-2	16166000000	3	0.00018129	32.297	0.12279	1.14557	0.210897	0.648191	-0.0688771	0.101103	0.686104	1.46765	0.627449	0.592702	0.728359	1.73039	0.373608	1.88977	0.140126	NaN	NaN	0.895368	0.654127	NaN	1.44418	1.07394	1.85126	1.55686	0.0326395	1.63004	0.46039	0.397771	1.41212	1.1196	1.43897	2.32178	0.693271	-0.156397	0.832231	1.19499	1.71118	-0.320889	0.801556	0.799345	-0.440633	0.348813
MID1	E3 ubiquitin-protein ligase Midline-1	C9J453;O15344-2;O15344;A0A087X255;C9JZJ7;A0A087X0X0	C9J453;O15344-2;O15344;A0A087X255	37222000	4	0.0025204	9.7758	NaN	NaN	NaN	NaN	NaN	NaN	NaN	NaN	NaN	NaN	NaN	NaN	NaN	NaN	NaN	NaN	NaN	NaN	NaN	NaN	NaN	NaN	NaN	NaN	NaN	NaN	NaN	NaN	NaN	NaN	NaN	NaN	NaN	NaN	NaN	NaN	NaN	NaN	NaN	NaN	NaN	NaN
MKRN2	Probable E3 ubiquitin-protein ligase makorin-2	C9J494;Q9H000;Q9H000-2	C9J494;Q9H000;Q9H000-2	472560000	11	0.00033904	22.955	NaN	NaN	NaN	0.465421	NaN	0.136712	NaN	NaN	-1.75356	NaN	-0.117695	-2.85867	NaN	0.258615	-0.00288247	NaN	NaN	NaN	-0.138945	NaN	NaN	NaN	NaN	NaN	NaN	NaN	NaN	NaN	NaN	NaN	NaN	NaN	NaN	NaN	NaN	0.408014	NaN	NaN	NaN	-3.4143	NaN	-1.93712
IGF1R	Tyrosine-protein kinase receptor;Insulin-like growth factor 1 receptor;Insulin-like growth factor 1 receptor alpha chain;Insulin-like growth factor 1 receptor beta chain	C9J5X1;P08069;H0YMJ5;P14616	C9J5X1;P08069	3722700000	24	0	268.2	1.02844	0.0994172	-0.393526	-0.246226	-0.339365	-1.2042	NaN	-3.04883	6.33818	0.357492	0.76567	-1.22138	0.100902	0.312778	-0.389016	1.07579	-2.68423	-3.25651	NaN	0.40788	0.0841197	NaN	0.15266	NaN	2.15676	NaN	NaN	NaN	NaN	NaN	-0.0761487	-0.340277	NaN	NaN	-0.716333	1.82164	0.2684	0.466317	-0.0805212	-1.24513	0.163882	-0.931456
FAM107B	Protein FAM107B	C9J6N5;C9JQ40;C9JW51;Q9H098;C9J3Q3;Q9H098-2;X6RET8;C9JP05;C9JYP1;C9J6Y8;F8WCJ2	C9J6N5;C9JQ40;C9JW51;Q9H098;C9J3Q3;Q9H098-2;X6RET8;C9JP05	531990000	5	0	176.93	NaN	0.200515	NaN	NaN	NaN	NaN	NaN	NaN	NaN	NaN	NaN	NaN	NaN	NaN	0.784309	NaN	NaN	NaN	NaN	NaN	NaN	NaN	NaN	NaN	NaN	NaN	NaN	NaN	NaN	NaN	NaN	NaN	NaN	NaN	NaN	NaN	NaN	1.51862	NaN	NaN	NaN	NaN
ZC3HAV1	Zinc finger CCCH-type antiviral protein 1	C9J6P4;Q7Z2W4-3;Q7Z2W4-4;H7C5K1;Q7Z2W4-5	C9J6P4;Q7Z2W4-3	13196000000	47	0	323.31	0.359916	-1.67794	-0.243547	0.268869	0.292599	0.187132	0.358361	-0.135798	0.202954	-0.0446039	0.361824	0.255219	-0.0176369	0.46905	0.236844	0.016191	-0.833497	0.293907	0.320468	-0.485118	-0.348119	0.183998	-0.243181	-0.0243196	-0.198494	0.659199	-0.289834	0.0947415	0.39741	-0.125916	-0.553066	-0.233275	0.179008	-0.158079	-1.33537	0.263785	-0.647637	-0.391108	-0.0874628	-0.61438	-0.110363	-1.36166
TM4SF18	Transmembrane 4 L6 family member 18	C9J6Q4;Q96CE8	C9J6Q4;Q96CE8	533000	1	0.0042046	6.42	NaN	NaN	NaN	NaN	NaN	NaN	NaN	NaN	NaN	NaN	NaN	NaN	NaN	NaN	NaN	NaN	NaN	NaN	NaN	NaN	NaN	NaN	NaN	NaN	NaN	NaN	NaN	NaN	NaN	NaN	NaN	NaN	NaN	NaN	NaN	NaN	NaN	NaN	NaN	NaN	NaN	NaN
TNPO3	Transportin-3	C9J7E5;Q9Y5L0;Q9Y5L0-1;E9PFH4;Q9Y5L0-3;Q9Y5L0-5	C9J7E5;Q9Y5L0;Q9Y5L0-1;E9PFH4;Q9Y5L0-3;Q9Y5L0-5	8599900000	20	0	257.34	-0.22132	-1.5725	-0.969896	-0.912726	-0.0451634	0.0516682	-0.482435	-0.866947	-0.201508	-0.802152	-1.011	-0.509645	-0.553754	-0.289362	-0.338453	-0.645794	-1.04558	-0.892585	0.189269	-0.304044	-0.791606	0.0712999	-1.03012	-0.256528	-1.2787	0.0331709	0.214525	0.123984	0.149281	-0.285935	-0.91288	-0.545178	-0.16543	0.450321	-1.18954	-0.00590291	0.311202	0.0534637	-1.78655	-1.89161	-0.287827	0.83439
PLSCR1	Phospholipid scramblase 1	C9J7K9;O15162-2;O15162;C9J0H3;C9J9P4;C9JE06;H7C5I5	C9J7K9;O15162-2;O15162;C9J0H3;C9J9P4;C9JE06;H7C5I5	1850100000	6	0	119.69	NaN	0.278391	NaN	NaN	NaN	NaN	NaN	NaN	NaN	-0.549817	-0.29678	-3.043	-0.322851	1.827	-0.269991	-0.366028	NaN	NaN	-2.23109	-0.491802	-0.324926	-1.01528	NaN	-1.16414	NaN	-0.260989	NaN	NaN	NaN	NaN	-2.20315	-3.42374	-1.80091	0.127825	-1.36194	1.85142	NaN	-0.330788	NaN	NaN	NaN	NaN
JADE2	Protein Jade-2	C9J929;B5MBX1;A0A0C4DFT8;G3XAA4;Q9NQC1-3;Q9NQC1-2;Q9NQC1;D6R9B8	C9J929;B5MBX1;A0A0C4DFT8;G3XAA4;Q9NQC1-3;Q9NQC1-2;Q9NQC1;D6R9B8	99170000	3	0.0070327	4.7444	NaN	NaN	NaN	NaN	NaN	NaN	NaN	NaN	NaN	NaN	NaN	NaN	NaN	NaN	NaN	NaN	NaN	NaN	NaN	NaN	NaN	NaN	NaN	NaN	NaN	NaN	NaN	NaN	NaN	NaN	NaN	NaN	NaN	NaN	NaN	NaN	NaN	NaN	NaN	NaN	NaN	NaN
RPSA;RPSAP58	40S ribosomal protein SA	C9J9K3;P08865;A0A0C4DG17;A6NE09;C9JQR9	C9J9K3;P08865;A0A0C4DG17;A6NE09	297950000000	22	0	323.31	-0.0870554	1.35019	1.26368	0.851782	0.16822	-0.257252	0.279722	0.737759	0.0112535	-0.141302	0.349015	0.405891	-0.125651	0.418003	-0.15082	-0.0399806	0.38828	0.494942	0.898592	-0.0709388	0.791083	0.564862	1.04937	0.614624	-0.0237521	0.512287	0.264842	0.0537633	0.248519	0.746955	1.53041	0.821789	0.179547	-0.148869	0.434111	0.183605	0.190108	-0.125916	0.368179	0.448863	-0.149259	-0.0366088
COA1	Cytochrome c oxidase assembly factor 1 homolog	C9JA07;Q9GZY4;C9J6J1	C9JA07;Q9GZY4;C9J6J1	98889000	4	0.0041864	6.1989	NaN	NaN	NaN	NaN	NaN	NaN	NaN	NaN	NaN	NaN	NaN	NaN	NaN	NaN	NaN	NaN	NaN	NaN	NaN	NaN	NaN	NaN	NaN	NaN	NaN	NaN	NaN	NaN	NaN	NaN	NaN	NaN	NaN	NaN	NaN	NaN	NaN	NaN	NaN	NaN	NaN	NaN
NMD3	60S ribosomal export protein NMD3	C9JA08;Q96D46;C9J0B9;C9IZW9;C9K0C2;C9IY70	C9JA08;Q96D46	3778700000	27	0	323.31	-0.711319	-1.81975	-0.940054	-0.984261	NaN	-2.06067	-0.687688	-0.415326	-0.920293	-1.64994	-1.4061	-0.930094	-1.14104	-0.603122	-0.902189	-1.60265	-2.22731	-1.60715	-1.18187	-1.41354	NaN	-1.27375	-1.10481	-1.68957	-0.152248	-2.70994	-1.40746	NaN	-2.21588	NaN	-0.532167	-2.11916	-1.71892	-1.28523	-1.26718	-0.789688	-0.0554733	-0.414569	-2.85675	-1.47633	NaN	-0.66512
SSR3	Translocon-associated protein subunit gamma	C9JA28;Q9UNL2;Q9UNL2-2	C9JA28;Q9UNL2;Q9UNL2-2	367690000	1	0	160.53	NaN	NaN	NaN	NaN	NaN	NaN	NaN	NaN	NaN	NaN	NaN	NaN	NaN	NaN	0.616193	NaN	NaN	NaN	NaN	NaN	NaN	NaN	NaN	NaN	NaN	NaN	NaN	NaN	NaN	NaN	NaN	NaN	NaN	NaN	NaN	NaN	NaN	NaN	NaN	NaN	NaN	NaN
TMBIM1	Protein lifeguard 3	C9JAP5;C9JEN3;C9IYT2;F8WDY4;C9IZ27;C9JW19;C9JWV9;B4DUD2;Q969X1	C9JAP5;C9JEN3;C9IYT2;F8WDY4;C9IZ27;C9JW19;C9JWV9;B4DUD2;Q969X1	111770000	1	0.0011125	15.651	NaN	NaN	NaN	NaN	NaN	NaN	NaN	NaN	NaN	NaN	NaN	NaN	NaN	NaN	NaN	NaN	NaN	NaN	NaN	NaN	NaN	NaN	NaN	NaN	NaN	NaN	NaN	NaN	NaN	NaN	NaN	NaN	NaN	NaN	NaN	NaN	NaN	NaN	NaN	NaN	NaN	NaN
FXN	Frataxin, mitochondrial;Frataxin intermediate form;Frataxin(56-210);Frataxin(78-210);Frataxin mature form	C9JAX1;Q16595;H7C585;Q16595-2;Q16595-3	C9JAX1;Q16595;H7C585	2464900000	10	0	323.31	-0.609188	0.244685	NaN	NaN	NaN	NaN	-2.30173	NaN	NaN	-1.00633	-0.421802	-1.83467	-0.845269	-1.13435	-1.22256	-1.41619	NaN	NaN	-0.567156	NaN	NaN	NaN	NaN	NaN	NaN	NaN	NaN	NaN	NaN	NaN	NaN	NaN	NaN	NaN	NaN	NaN	-0.595026	-1.08161	NaN	NaN	NaN	NaN
PSPH	Phosphoserine phosphatase	C9JBI3;P78330;C9JEJ7;F8WD74	C9JBI3;P78330	8520700000	9	0	91.07	-0.0230425	-0.757535	-0.64441	-1.61607	-0.972619	0.867252	-0.726744	-1.25568	-1.22577	-0.0196308	-1.08767	0.176658	-1.04495	-0.88143	-0.295253	-0.224411	-0.645056	-1.08665	-0.23217	-0.7589	-1.07772	-1.08236	-1.09451	0.0794933	0.114519	0.44662	-1.21132	-0.0112093	-1.54661	0.40255	1.35362	-0.885496	-0.452806	0.0918942	-0.710614	0.504837	-0.0378742	-1.5367	0.420221	-0.344942	-1.16131	-0.32112
DRAP1	Dr1-associated corepressor	C9JCC6;E9PNC7;Q14919;Q14919-2;E9PQX9	C9JCC6;E9PNC7;Q14919;Q14919-2;E9PQX9	2971300000	4	0.00034489	24.793	NaN	-0.00762616	0.0760066	-0.0192037	-0.80892	-0.960586	-0.23585	-0.973281	-0.759497	-0.807602	-0.0343565	-0.731878	-0.991318	-0.59053	-0.669027	NaN	NaN	-2.95031	0.258425	NaN	-0.992551	-0.169412	-0.195977	-0.459746	-1.63617	-0.597126	-0.516419	NaN	-0.567545	NaN	-1.77463	-0.214498	-0.170822	-0.709732	0.478447	-0.720103	NaN	-0.0813396	-0.202637	-0.349705	-0.716771	-1.09882
TMUB1	Transmembrane and ubiquitin-like domain-containing protein 1	C9JE12;C9JCW7;Q9BVT8	C9JE12;C9JCW7;Q9BVT8	277990000	5	0	101.01	NaN	NaN	NaN	NaN	NaN	NaN	NaN	NaN	NaN	NaN	NaN	NaN	NaN	NaN	0.655058	NaN	NaN	NaN	NaN	NaN	NaN	NaN	NaN	NaN	NaN	NaN	NaN	NaN	NaN	NaN	NaN	NaN	NaN	NaN	NaN	NaN	NaN	NaN	NaN	NaN	NaN	NaN
CACNA2D2	Voltage-dependent calcium channel subunit alpha-2/delta-2;Voltage-dependent calcium channel subunit alpha-2-2;Voltage-dependent calcium channel subunit delta-2	C9JE82;C9JVC9;Q9NY47-4;Q9NY47-2;Q9NY47-3;Q9NY47;Q9NY47-5	C9JE82;C9JVC9;Q9NY47-4;Q9NY47-2;Q9NY47-3;Q9NY47;Q9NY47-5	23105000	3	0.00033306	20.912	NaN	NaN	NaN	NaN	NaN	NaN	NaN	NaN	NaN	NaN	NaN	NaN	NaN	NaN	NaN	NaN	NaN	NaN	NaN	NaN	NaN	NaN	NaN	NaN	NaN	NaN	NaN	NaN	NaN	NaN	NaN	NaN	NaN	NaN	NaN	NaN	NaN	NaN	NaN	NaN	NaN	NaN
NCOR2	Nuclear receptor corepressor 2	C9JE98;C9J0Q5;C9JFD3;Q9Y618-5;Q9Y618-4;Q9Y618-3;Q9Y618;C9J7T7;C9JQE8;Q9Y618-2;C9J330;H7C184;H7C0P3;H7C1Y3;H0YGK8;C9JNV9	C9JE98;C9J0Q5;C9JFD3;Q9Y618-5;Q9Y618-4;Q9Y618-3;Q9Y618;C9J7T7	10775000000	44	0	186.32	-0.0727232	-0.480162	-0.92873	0.259271	1.05005	-0.537942	-0.478506	-1.49585	0.898054	-0.0588013	0.656217	-0.508124	0.55493	-0.00475299	-0.140386	0.381874	1.37389	-0.323774	-0.862432	0.226544	-3.56801	-0.579759	-1.40381	NaN	-0.256769	-0.10044	-0.0357646	0.184474	-0.250113	-0.40806	NaN	-0.229465	0.00395845	-0.423955	-1.09058	0.511464	-1.6612	0.422598	-2.64039	0.824495	1.30248	1.36238
PLCD4	Phosphoinositide phospholipase C;1-phosphatidylinositol 4,5-bisphosphate phosphodiesterase delta-4	C9JEA7;Q9BRC7;C9JAE4;H7C281;Q9BRC7-2	C9JEA7;Q9BRC7	34414000	5	0.0024996	9.2281	NaN	NaN	NaN	NaN	3.35871	NaN	NaN	NaN	NaN	NaN	NaN	NaN	NaN	NaN	NaN	NaN	NaN	NaN	NaN	NaN	NaN	NaN	NaN	NaN	NaN	NaN	NaN	NaN	NaN	NaN	NaN	NaN	NaN	NaN	NaN	NaN	NaN	NaN	NaN	NaN	4.34279	NaN
PCYT1A	Choline-phosphate cytidylyltransferase A	C9JEJ2;P49585;C9J050;H7C1T3;C9J2E1;C9JPY0;C9JVS0;F8WAZ5;F2Z2B1	C9JEJ2;P49585;C9J050;H7C1T3	8807300000	23	0	226.64	-0.776525	-0.912037	-0.0720372	-0.422986	-0.687956	-1.2228	-0.945458	-1.07224	-0.115965	-0.15782	-0.343578	-0.067088	-0.466131	0.943999	-1.05381	-1.27334	-2.01516	-1.13113	-0.990084	0.129134	-0.81032	0.76393	-0.665211	-0.813935	-1.03605	-0.663026	-0.344147	-1.10956	-0.834468	-0.58602	-0.579566	0.169323	-0.748891	0.329033	-0.198117	0.372244	-0.718614	-0.146525	0.00652125	-0.533065	-0.198494	-0.00662125
MTMR2	Myotubularin-related protein 2	C9JEX3;Q13614-2;Q13614	C9JEX3;Q13614-2;Q13614	449020000	15	0	41.936	NaN	NaN	-1.09437	-0.178109	NaN	-2.11395	NaN	NaN	NaN	NaN	-0.0835197	NaN	-1.15166	NaN	-1.57741	NaN	NaN	NaN	NaN	NaN	NaN	NaN	NaN	NaN	NaN	-0.327457	NaN	NaN	NaN	NaN	NaN	NaN	NaN	NaN	NaN	-1.55604	NaN	NaN	-2.59882	-3.62434	NaN	-2.10306
CYCS	Cytochrome c	C9JFR7;P99999;CON__P62894	C9JFR7;P99999	33112000000	10	0	260.58	-0.388575	1.13762	-0.171975	0.470969	0.853579	-1.57652	-0.284396	0.0333924	-1.10205	-1.77892	0.186557	0.312348	0.12562	-0.752406	0.408282	-0.75745	-0.377846	-1.4547	-0.407951	0.868832	0.295287	0.56687	0.620645	-0.670659	0.0862163	-0.914411	0.256821	1.02738	-0.309293	0.103193	-0.691177	-1.16131	0.828639	-1.43504	-0.922045	-0.951439	-0.847115	0.395929	-0.841651	-0.5431	-0.0404014	-0.775177
AAMP	Angio-associated migratory cell protein	C9JG97;C9JEH3;Q13685;C9JTS3;H7C0R2	C9JG97;C9JEH3;Q13685;C9JTS3	1912600000	8	0	213.51	-1.35118	-0.804714	0.127053	NaN	-1.54414	-0.557778	-1.98145	-1.04341	-1.16594	-0.596076	0.453419	-1.9138	NaN	-1.24531	0.0315774	-2.43451	NaN	NaN	0.00794223	-0.938775	NaN	NaN	-0.330673	NaN	NaN	NaN	NaN	NaN	NaN	NaN	NaN	NaN	NaN	NaN	-2.04478	-0.535058	-0.746829	-0.710173	-1.69292	NaN	-0.888461	-0.857026
GALNT15	Polypeptide N-acetylgalactosaminyltransferase;Polypeptide N-acetylgalactosaminyltransferase 15	C9JGI4;Q8N3T1;H7BZD6	C9JGI4;Q8N3T1	1113700000	5	0.0089961	3.7324	NaN	NaN	NaN	NaN	NaN	NaN	NaN	NaN	NaN	NaN	NaN	NaN	NaN	NaN	NaN	NaN	NaN	NaN	NaN	NaN	NaN	NaN	NaN	NaN	NaN	NaN	NaN	NaN	NaN	NaN	NaN	NaN	NaN	NaN	NaN	NaN	NaN	NaN	NaN	NaN	NaN	NaN
TMEM238	Transmembrane protein 238	C9JI98	C9JI98	928850000	5	0	232.26	NaN	NaN	NaN	NaN	NaN	NaN	NaN	NaN	2.09234	NaN	NaN	NaN	NaN	NaN	NaN	NaN	NaN	NaN	NaN	NaN	NaN	NaN	NaN	NaN	NaN	NaN	NaN	NaN	NaN	NaN	NaN	NaN	-2.00469	NaN	NaN	NaN	NaN	NaN	NaN	NaN	NaN	NaN
APEH	Acylamino-acid-releasing enzyme	C9JIF9;P13798;H7C393;C9JLK2;F8WEH5;H0YFE5	C9JIF9;P13798;H7C393	25250000000	29	0	323.31	-0.0169242	-1.27352	0.283948	-0.155102	-0.298893	0.0172127	-0.91219	-0.706022	-0.509949	0.301604	-0.330444	-1.05346	-1.06605	-0.15056	-0.713432	-0.478402	-0.037312	-0.487486	-0.788853	-0.412727	-0.244522	-0.465818	0.719424	-0.206768	0.252157	-1.22947	-1.12856	-0.764771	-1.01321	0.43298	-0.183455	-0.662479	-0.36614	-0.021764	-0.462471	-0.369159	1.07364	-1.4537	-0.00877379	-0.289008	0.155695	0.166147
MRPS34	28S ribosomal protein S34, mitochondrial	C9JJ19;P82930;A0A087WUZ8	C9JJ19;P82930;A0A087WUZ8	8329400000	14	0	198.56	0.435554	0.982591	0.153334	0.241919	0.0337763	-0.264116	-1.08502	0.387166	0.54082	-0.648005	0.0897278	-0.224287	-0.200128	-0.221073	-0.215741	-0.534958	-0.850639	-0.0855606	0.158268	-0.618051	0.554549	-0.468635	0.978321	-0.181802	0.279021	-0.778377	0.391323	0.669809	-0.847035	-0.310922	-0.613155	-0.486148	-0.0856966	0.0818733	0.257769	-0.368377	-0.280362	0.340989	-0.0461418	-0.729357	-0.196355	-2.22135
VPS8	Vacuolar protein sorting-associated protein 8 homolog	C9JJN9;Q8N3P4-2;Q8N3P4-3;Q8N3P4;H7C058;H7C1G7;H7C322;C9JP71;C9JG07	C9JJN9;Q8N3P4-2;Q8N3P4-3;Q8N3P4	5980900000	13	0.0011039	14.803	-0.300768	0.145669	-0.864731	NaN	0.952462	0.948002	-1.86192	NaN	0.757623	0.333443	1.27785	0.2122	-3.67819	0.730464	NaN	NaN	NaN	NaN	-2.18842	NaN	-0.230695	0.379113	-3.00073	1.08862	-1.63492	NaN	NaN	NaN	NaN	NaN	NaN	NaN	0.305717	NaN	-0.429857	-0.355467	1.17491	0.700685	0.644194	NaN	0.339035	-1.24251
TSSC4	Protein TSSC4	C9JJV1;Q9Y5U2-2;Q9Y5U2;A6NCC9;E9PME3;C9JHT9;E9PL88;C9JDU0	C9JJV1;Q9Y5U2-2;Q9Y5U2;A6NCC9;E9PME3;C9JHT9	2062200000	5	0.0025144	9.6451	-0.0533895	0.361175	1.20354	0.744826	0.33199	NaN	NaN	NaN	0.806796	-0.612022	-0.29772	-0.886277	-0.367147	-0.181929	-0.666393	-2.06315	NaN	0.880153	0.349346	NaN	0.622998	-0.418028	-1.49645	NaN	-0.362891	NaN	0.278619	NaN	NaN	NaN	-0.555325	0.266941	-2.84937	0.335171	0.0360968	NaN	-1.27328	0.659153	-3.7518	-0.229342	0.625467	NaN
ARVCF	Armadillo repeat protein deleted in velo-cardio-facial syndrome	C9JJX6;E9PDC3;O00192-2;O00192	C9JJX6;E9PDC3;O00192-2;O00192	78097000	6	0.0049683	5.6676	NaN	NaN	NaN	NaN	NaN	NaN	NaN	NaN	NaN	NaN	NaN	NaN	NaN	NaN	NaN	NaN	NaN	NaN	NaN	NaN	NaN	NaN	NaN	NaN	NaN	NaN	NaN	NaN	NaN	NaN	NaN	NaN	NaN	NaN	NaN	NaN	NaN	NaN	NaN	NaN	NaN	NaN
CAV1	Caveolin;Caveolin-1	C9JKI3;Q03135-2	C9JKI3;Q03135-2	50308000	8	0.0012349	13.141	NaN	NaN	NaN	NaN	NaN	NaN	NaN	NaN	NaN	NaN	NaN	NaN	NaN	NaN	NaN	NaN	NaN	NaN	NaN	NaN	NaN	NaN	NaN	NaN	NaN	NaN	NaN	NaN	NaN	NaN	NaN	NaN	NaN	NaN	NaN	NaN	NaN	NaN	NaN	NaN	NaN	NaN
ATP6V1B1	V-type proton ATPase subunit B, kidney isoform	C9JL73;P15313;C9J5E3;C9JNS9;C9JZ02	C9JL73;P15313;C9J5E3	479710000	18	0	123.4	NaN	NaN	NaN	NaN	NaN	NaN	NaN	NaN	NaN	NaN	3.32315	NaN	-1.62056	NaN	NaN	NaN	NaN	NaN	NaN	NaN	NaN	NaN	NaN	NaN	NaN	NaN	NaN	NaN	NaN	NaN	NaN	NaN	NaN	NaN	NaN	NaN	NaN	NaN	NaN	NaN	NaN	NaN
OXNAD1	Oxidoreductase NAD-binding domain-containing protein 1	C9JLB7;Q96HP4;U3KQU8	C9JLB7;Q96HP4;U3KQU8	56259000	5	0.0073002	4.2287	NaN	NaN	NaN	NaN	NaN	NaN	NaN	NaN	NaN	NaN	NaN	NaN	NaN	NaN	NaN	NaN	NaN	NaN	NaN	NaN	NaN	NaN	NaN	NaN	NaN	NaN	NaN	NaN	NaN	NaN	NaN	NaN	NaN	NaN	NaN	NaN	NaN	NaN	NaN	NaN	NaN	NaN
ELP6	Elongator complex protein 6	C9JLH5;C9JA82;C9J2D6;C9J9N8;C9JEX8;C9IYN7;Q0PNE2-2;Q0PNE2;F8WE64	C9JLH5;C9JA82;C9J2D6;C9J9N8;C9JEX8;C9IYN7;Q0PNE2-2;Q0PNE2;F8WE64	63288000	4	0.0018094	11.31	NaN	NaN	NaN	NaN	NaN	NaN	NaN	NaN	NaN	NaN	NaN	NaN	NaN	NaN	NaN	NaN	NaN	NaN	NaN	NaN	NaN	NaN	NaN	NaN	NaN	NaN	NaN	NaN	NaN	NaN	NaN	NaN	NaN	NaN	NaN	NaN	NaN	NaN	NaN	NaN	NaN	NaN
POLR2H	DNA-directed RNA polymerases I, II, and III subunit RPABC3	C9JLU1;P52434;P52434-3;P52434-2;P52434-5	C9JLU1;P52434;P52434-3	5116300000	8	0	231.54	NaN	1.38217	0.846428	0.305771	0.352842	0.714278	-2.45514	0.996081	-0.340847	-0.369159	-0.644041	-0.264236	-0.54666	-3.16185	-0.838427	NaN	NaN	NaN	-2.5853	-0.437973	0.7556	0.510046	0.523525	NaN	-0.101112	0.0298679	0.09562	-2.10465	-0.315102	0.0661555	-0.0909888	-0.0586628	-0.409255	-0.340733	0.810156	-0.0210533	NaN	0.477924	0.437233	0.478386	0.295535	5.47528
SEPT5	Septin-5	C9JM82;B4DJ62;G3XAH0;Q99719;E7EPG2;E7EX32;Q99719-2;F8W9E5;E7EQM7;A0A087WWZ5	C9JM82;B4DJ62;G3XAH0;Q99719;E7EPG2;E7EX32;Q99719-2;F8W9E5;E7EQM7	2558900000	7	0.00033841	22.697	-2.31279	0.92191	1.09145	1.16634	1.09406	-0.0608775	-0.553852	-2.55201	-0.386921	0.385997	1.43066	1.24845	0.627694	-2.60658	NaN	1.33745	NaN	NaN	NaN	NaN	-1.71846	0.00168891	-2.05475	0.0449105	1.60538	1.28089	1.49443	1.20304	-2.74529	NaN	-0.261711	-0.327112	0.772481	0.371497	-1.92294	0.402798	-0.866868	1.51169	0.564649	-0.501516	0.857521	-0.835439
ALDH3A1	Aldehyde dehydrogenase, dimeric NADP-preferring	C9JMC5;E9PNN6;P30838;I3L3I9;A8MYB8;C9JKT2;I3L3W9;I3L4E5;I3L1H6	C9JMC5;E9PNN6;P30838;I3L3I9;A8MYB8;C9JKT2	409300000	6	0.00034837	26.246	NaN	NaN	NaN	NaN	NaN	NaN	NaN	NaN	NaN	NaN	NaN	-2.98029	NaN	NaN	NaN	NaN	NaN	NaN	NaN	NaN	NaN	NaN	NaN	NaN	NaN	NaN	NaN	NaN	NaN	NaN	NaN	NaN	NaN	NaN	NaN	NaN	NaN	NaN	NaN	NaN	NaN	NaN
FARP1	FERM, RhoGEF and pleckstrin domain-containing protein 1	C9JME2;Q9Y4F1;Q9Y4F1-2;M0QYB0;M0QXT1;H0Y783;Q9Y4F1-3;M0R262	C9JME2;Q9Y4F1;Q9Y4F1-2	3116500000	21	0	115.21	-0.00432164	0.01105	0.747245	2.46037	1.8136	0.894215	1.12233	0.115801	1.59392	3.02081	1.90617	2.27551	0.959206	0.795484	1.30155	1.94009	-2.65115	-2.29581	1.81766	-0.0402613	0.430645	1.41223	2.20403	0.941947	1.32164	-0.326307	0.515377	-0.178364	0.959823	0.473971	0.721492	0.590463	1.31211	1.59562	0.98262	0.183736	-0.123136	1.15952	0.0604273	2.56201	1.42674	-3.97975
TADA3	Transcriptional adapter 3	C9JMS0;O75528-2;O75528	C9JMS0;O75528-2;O75528	59583000	2	0.0073284	4.3275	NaN	NaN	NaN	NaN	NaN	NaN	NaN	NaN	NaN	NaN	NaN	NaN	NaN	NaN	NaN	NaN	NaN	NaN	NaN	NaN	NaN	NaN	NaN	NaN	NaN	NaN	NaN	NaN	NaN	NaN	NaN	NaN	NaN	NaN	NaN	NaN	NaN	NaN	NaN	NaN	NaN	NaN
OARD1	O-acetyl-ADP-ribose deacetylase 1	C9JNE2;Q9Y530;C9JXC3;C9J5P1;H7C5Q1;C9JA90	C9JNE2;Q9Y530;C9JXC3;C9J5P1;H7C5Q1	462310000	8	0.00048804	18.197	NaN	-0.523863	-0.433921	NaN	0.216803	NaN	NaN	NaN	-0.446891	-0.18612	NaN	-0.306612	NaN	NaN	NaN	NaN	-2.78293	NaN	0.121706	NaN	NaN	NaN	NaN	NaN	NaN	NaN	NaN	NaN	NaN	NaN	NaN	NaN	NaN	NaN	NaN	NaN	NaN	-0.243425	-2.91812	NaN	-0.340619	NaN
MBNL1	Muscleblind-like protein 1	C9JP00;A0A0A0MQX8;Q9NR56;Q9NR56-7;Q86VM6;C9J4T8;C9JCX1;H7C4Y1	C9JP00;A0A0A0MQX8;Q9NR56;Q9NR56-7;Q86VM6	8049100000	15	0	323.31	-0.487075	-1.08773	-1.07197	-0.461529	-0.835439	-0.485427	0.0754136	-0.342668	-0.141825	-0.265077	0.320576	-0.145351	-0.325617	-0.692784	-0.133564	-0.0729976	0.315774	0.197815	-0.74932	-0.310573	-0.29125	-0.542605	NaN	-0.594835	NaN	-2.00592	NaN	NaN	-0.411643	0.261172	-0.209266	NaN	-1.05839	-0.822689	0.701506	-0.647729	0.744221	-0.496718	-2.61793	-0.45249	-1.34352	-0.732573
CRTAP	Cartilage-associated protein	C9JP16;O75718	C9JP16;O75718	3458000000	12	0.00035486	28.904	0.504018	NaN	1.85293	1.36216	NaN	-1.7077	-1.78312	0.874428	1.12576	1.08847	1.40817	2.05469	0.38007	1.31398	0.845546	NaN	0.79947	1.5924	0.17345	-0.00863036	1.10107	0.0107883	-0.681944	2.10216	-0.462471	1.9005	0.332953	1.37165	0.634196	0.109577	2.22364	0.943222	0.916262	0.207528	1.28272	1.97273	0.842646	NaN	1.62096	1.89819	NaN	-3.18447
CCDC58	Coiled-coil domain-containing protein 58	C9JQ41;H7C525;Q4VC31	C9JQ41;H7C525;Q4VC31	9356900000	10	0	308.44	-0.0543624	0.747706	-0.151599	0.34727	-0.40882	0.230381	0.156611	0.425036	1.67447	0.26074	-0.761455	-0.753433	0.057752	0.00187669	-1.1818	-0.0426443	-3.06836	-1.41343	0.910393	0.680336	0.772456	0.840293	1.21826	1.18397	0.686777	0.0792341	0.0137857	0.139856	NaN	-3.03003	0.616149	1.07042	-0.832283	-0.485942	0.68177	-0.398022	0.753239	0.354704	-2.63931	0.48078	0.187756	-3.23346
STK11IP	Serine/threonine-protein kinase 11-interacting protein	C9JQV3;Q8N1F8;Q8N1F8-2	C9JQV3;Q8N1F8;Q8N1F8-2	466330000	11	0.00034323	24.271	NaN	0.0639219	0.193404	NaN	NaN	0.225076	0.24156	NaN	0.399331	NaN	0.424823	0.367695	NaN	0.0562512	NaN	NaN	NaN	NaN	NaN	NaN	NaN	NaN	NaN	NaN	0.592919	NaN	NaN	NaN	NaN	NaN	NaN	NaN	NaN	NaN	NaN	NaN	NaN	0.547868	-2.80562	NaN	NaN	-2.62183
LIMD1	LIM domain-containing protein 1	C9JRJ5;Q9UGP4;G3V5F5;G3V481;K7EKM1;Q96IF1-2	C9JRJ5;Q9UGP4	1706200000	14	0	283.94	0.337758	-1.18688	-0.852718	-0.40021	0.53667	0.576067	-0.260508	0.130365	-0.702214	-0.313014	0.288364	-0.616358	-0.530271	-0.686792	-0.272262	0.323426	-0.54962	-0.459956	-2.0801	0.0407491	NaN	NaN	-2.44013	NaN	NaN	NaN	NaN	NaN	NaN	NaN	NaN	0.283808	NaN	0.671853	NaN	-0.340505	0.448233	-1.38587	-3.42924	0.0909412	-0.708143	0.0349435
SEC22A	Vesicle-trafficking protein SEC22a	C9JRY4;C9JNZ0;Q96IW7;C9JDJ8;F8WAU7;C9JR77;C9J463;C9JZ27	C9JRY4;C9JNZ0;Q96IW7;C9JDJ8;F8WAU7;C9JR77;C9J463;C9JZ27	189510000	4	0.0030294	7.8525	NaN	NaN	NaN	NaN	-0.128689	NaN	NaN	NaN	NaN	NaN	NaN	NaN	NaN	NaN	NaN	NaN	NaN	NaN	NaN	NaN	NaN	NaN	NaN	NaN	NaN	NaN	NaN	NaN	NaN	NaN	NaN	NaN	NaN	NaN	NaN	NaN	NaN	NaN	NaN	NaN	-0.427177	NaN
CHCHD3	MICOS complex subunit MIC19	C9JRZ6;Q9NX63;F8WAR4;F8WD73	C9JRZ6;Q9NX63;F8WAR4	14321000000	20	0	323.31	-0.492007	-0.665302	-1.19981	-1.03118	-0.0646069	-1.75309	-1.1335	-1.8486	-1.41916	1.9943	-0.861082	-1.47985	0.86791	-1.78856	0.502444	0.298371	-1.42347	-1.18008	-1.85016	-0.206393	-1.05561	-0.830012	-1.6044	-1.71119	-0.111699	-1.95639	-0.559443	-1.11443	-1.57971	-2.65251	-2.19488	-1.6384	-1.09464	-1.4298	-0.881586	-1.06798	-0.679964	-0.486663	-2.42245	-1.35502	0.0288372	-4.48285
L2HGDH	L-2-hydroxyglutarate dehydrogenase, mitochondrial	C9JVN9;Q9H9P8-2;Q9H9P8;G3V272	C9JVN9;Q9H9P8-2;Q9H9P8	2312000000	14	0	323.31	-0.349479	0.218263	-0.686613	-0.249991	0.766357	-0.396488	-1.22132	-2.57763	NaN	-1.08386	0.0173294	-1.96897	0.00744911	0.509142	0.0126354	-0.686254	-2.08362	NaN	-1.08093	0.723515	NaN	0.456524	0.834879	NaN	1.37797	NaN	-0.97966	NaN	-1.88396	NaN	NaN	NaN	-2.81462	NaN	-2.3916	0.270974	-1.13731	-0.400866	-3.08167	0.98533	0.46915	-2.98312
FOXJ3	Forkhead box protein J3	C9JVP0;Q9UPW0-2;Q9UPW0	C9JVP0;Q9UPW0-2;Q9UPW0	28502000	1	0.007027	4.7086	NaN	NaN	NaN	NaN	NaN	NaN	NaN	NaN	NaN	NaN	NaN	NaN	NaN	NaN	NaN	NaN	NaN	NaN	NaN	NaN	NaN	NaN	NaN	NaN	NaN	NaN	NaN	NaN	NaN	NaN	NaN	NaN	NaN	NaN	NaN	NaN	NaN	NaN	NaN	NaN	NaN	NaN
RPL24	60S ribosomal protein L24	C9JXB8;C9JNW5;P83731	C9JXB8;C9JNW5;P83731	114340000000	11	0	323.31	0.40421	-1.28528	-0.478299	-0.223423	-0.00877379	0.289616	-0.288772	0.0131304	0.0197406	-0.0437644	-0.366812	-0.227125	-0.257373	-0.0492126	0.185228	-1.08916	0.102558	0.0295586	0.0874881	-0.188274	-0.203514	-0.0775164	-0.477574	-0.417812	-0.803971	0.580893	-0.23842	-0.372061	0.312509	-0.318114	0.290903	-0.398788	-0.123799	-0.126312	-0.263635	-0.138945	0.00659373	-0.532666	-0.205768	-0.0294175	0.0333924	-0.091666
TMEM198	Transmembrane protein 198	C9JXI5;Q66K66	C9JXI5;Q66K66	1307900000	1	0.0052241	5.5038	NaN	2.73264	NaN	NaN	NaN	NaN	NaN	NaN	NaN	NaN	-1.46366	NaN	NaN	NaN	NaN	NaN	NaN	NaN	NaN	NaN	NaN	NaN	NaN	NaN	NaN	NaN	NaN	NaN	NaN	NaN	NaN	NaN	NaN	NaN	NaN	NaN	NaN	0.266837	NaN	NaN	NaN	NaN
POP7	Ribonuclease P protein subunit p20	C9JYM0;O75817	C9JYM0;O75817	791560000	4	0	76.444	NaN	1.41955	1.39418	0.0539579	-0.49252	NaN	NaN	0.0873501	-0.819586	-0.399007	NaN	-1.24324	-0.83131	NaN	NaN	NaN	NaN	NaN	NaN	1.64345	NaN	NaN	NaN	NaN	NaN	-2.59364	NaN	NaN	NaN	-0.733788	-1.95617	NaN	-0.160791	NaN	0.0905725	-0.391658	NaN	0.0830495	-3.07862	-0.0326651	-0.584097	NaN
RPL22L1	60S ribosomal protein L22-like 1	C9JYQ9;H0Y8C2;Q6P5R6	C9JYQ9;H0Y8C2;Q6P5R6	1127500000	2	0.00033113	20.2	1.79731	NaN	NaN	NaN	NaN	-2.26382	-0.256165	NaN	NaN	NaN	NaN	-2.60459	NaN	NaN	NaN	NaN	NaN	NaN	NaN	NaN	NaN	NaN	NaN	NaN	NaN	NaN	NaN	NaN	NaN	NaN	NaN	NaN	NaN	NaN	NaN	0.86528	2.48989	NaN	NaN	NaN	NaN	-0.817623
NRCAM	Neuronal cell adhesion molecule	C9JYY6;F8W775;Q92823-3;Q92823-4;Q92823-6;Q92823-2;Q92823;Q92823-5;A0A087X2B3;C9JH43;C9J8B6;C9JF43	C9JYY6;F8W775;Q92823-3;Q92823-4;Q92823-6;Q92823-2;Q92823;Q92823-5;A0A087X2B3	311690000	10	0.000491	18.791	NaN	NaN	NaN	-1.55248	NaN	1.07312	NaN	-0.532965	NaN	NaN	NaN	NaN	NaN	NaN	NaN	NaN	NaN	NaN	NaN	NaN	NaN	NaN	NaN	NaN	NaN	NaN	NaN	NaN	NaN	NaN	NaN	NaN	NaN	NaN	NaN	NaN	NaN	NaN	NaN	-1.94561	NaN	0.0990463
STK17B	Serine/threonine-protein kinase 17B	C9JZJ1;O94768	C9JZJ1;O94768	25013000	1	0.008271	3.9379	NaN	NaN	NaN	NaN	NaN	NaN	NaN	NaN	NaN	NaN	NaN	NaN	NaN	NaN	NaN	NaN	NaN	NaN	NaN	NaN	NaN	NaN	NaN	NaN	NaN	NaN	NaN	NaN	NaN	NaN	NaN	NaN	NaN	NaN	NaN	NaN	NaN	NaN	NaN	NaN	NaN	NaN
UBE2H	Ubiquitin-conjugating enzyme E2 H	C9JZY6;P62256;H7C4M9;P62256-2;C9JZG9;C9J8Q9	C9JZY6;P62256;H7C4M9;P62256-2;C9JZG9	2433200000	7	0	269.49	-0.990882	-0.612305	0.474472	-0.774755	-0.151469	0.0326691	-1.07984	-0.762476	-2.01514	-0.531868	-0.709555	-1.16169	-0.678793	-1.06164	-1.0197	0.565844	NaN	-3.29819	-2.09987	-0.791689	0.17145	NaN	-0.136323	-0.0425042	-1.28434	-1.06046	0.226004	-0.299245	-2.72327	-1.70204	-0.817296	-1.39923	-0.772984	-0.0281448	-0.360533	-0.701239	-2.22172	-2.10501	-0.763667	-0.129877	-0.0119249	-0.835358
GMNN	Geminin	C9K0U5;H7C608;E2QRF9;O75496	C9K0U5;H7C608;E2QRF9;O75496	60039000	2	0.0047131	5.8718	NaN	NaN	NaN	NaN	NaN	NaN	NaN	NaN	NaN	NaN	NaN	NaN	NaN	NaN	NaN	NaN	NaN	NaN	NaN	NaN	NaN	NaN	NaN	NaN	NaN	NaN	NaN	NaN	NaN	NaN	NaN	NaN	NaN	NaN	NaN	NaN	NaN	NaN	NaN	NaN	NaN	NaN
TTC39A	Tetratricopeptide repeat protein 39A	D3DQ30;Q5SRH9-5;Q5SRH9-6;Q5SRH9-4;Q5SRH9;A0A0A0MRQ0;Q5SRH9-2;A0A0A0MSH8;E9PAZ4;A0A0A0MSW9;Q5SRH9-3;E9PHX9	D3DQ30;Q5SRH9-5;Q5SRH9-6;Q5SRH9-4;Q5SRH9;A0A0A0MRQ0;Q5SRH9-2	282450000	6	0.0030329	7.927	-0.390888	NaN	NaN	NaN	NaN	NaN	NaN	NaN	NaN	NaN	NaN	NaN	NaN	NaN	NaN	-0.453017	NaN	NaN	NaN	NaN	NaN	NaN	NaN	NaN	NaN	NaN	NaN	NaN	NaN	NaN	NaN	NaN	NaN	NaN	NaN	NaN	-0.509138	NaN	NaN	NaN	NaN	NaN
ITGB2	Integrin beta	D3DSM0;A0A087WX36;E5RIG7;E5RK25;E5RHT0;E5RFI0;E5RIE4;A8MVG7	D3DSM0;A0A087WX36	485220000	21	0	74.452	NaN	NaN	NaN	NaN	NaN	NaN	NaN	NaN	NaN	NaN	2.0511	NaN	NaN	NaN	NaN	NaN	NaN	NaN	NaN	NaN	NaN	NaN	NaN	NaN	NaN	NaN	NaN	NaN	NaN	NaN	NaN	NaN	NaN	NaN	NaN	NaN	NaN	NaN	NaN	NaN	NaN	NaN
PPP1R9B	Neurabin-2	D3DTX6;Q96SB3	D3DTX6;Q96SB3	2453600000	17	0	262.62	0.0740461	0.230685	NaN	0.520252	0.62658	0.630372	NaN	NaN	NaN	0.475535	1.58879	1.01412	0.094187	0.0571515	-0.471968	-0.333653	-3.07603	NaN	4.16287	NaN	NaN	NaN	NaN	NaN	-2.18361	NaN	NaN	NaN	NaN	NaN	NaN	NaN	NaN	NaN	NaN	NaN	0.388129	0.545234	NaN	-3.14088	0.0325953	-2.69441
ATXN3	Ataxin-3	D3VVH9;A0A087X1A8;G3V3R7;F5H211;P54252-4;P54252-2;P54252;G3V328;A0A087WXY4;C9JQV6;P54252-3;G3V3T6;G3V4U9;A0A0A0MS38;G3V4F5;G3V4F4;G3V5H3;S4R399;E9PJN5;G3V2G1;G3V3T0;G3V2G2;G3V526;P54252-5;G3V3A6;D3VVP3;D6R9I5;G3V4B1;G3V390;G3V3S5;Q9H3M9	D3VVH9;A0A087X1A8;G3V3R7;F5H211;P54252-4;P54252-2;P54252;G3V328;A0A087WXY4;C9JQV6;P54252-3;G3V3T6;G3V4U9;A0A0A0MS38;G3V4F5;G3V4F4;G3V5H3;S4R399;E9PJN5;G3V2G1	1366800000	9	0	104.43	-0.957543	-0.132906	0.348482	-0.191436	-0.197488	-2.46061	-0.0677764	-3.06862	-1.55096	NaN	-0.024887	0.216971	NaN	0.785627	-1.16665	NaN	0.0377398	NaN	0.604455	NaN	NaN	NaN	0.958533	NaN	NaN	NaN	NaN	NaN	NaN	NaN	NaN	NaN	NaN	NaN	NaN	NaN	-1.49298	0.00727503	-2.30201	1.09758	0.0714819	-0.493135
RPL32	60S ribosomal protein L32	D3YTB1;F8W727;P62910;D3YTI8	D3YTB1;F8W727;P62910	93514000000	13	0	323.31	0.721468	0.735596	0.280177	0.476378	0.170459	-0.0866479	0.466457	0.258356	-0.117296	0.0960516	0.374561	0.681006	0.0993244	0.33288	0.241816	-0.156655	0.363345	0.514985	1.65808	-0.0807941	-0.366924	-0.15043	-0.578021	-0.122606	-0.707613	0.440518	-0.358059	-0.86924	-0.0692898	0.0749425	0.864596	-0.516116	-0.136716	-0.187134	-0.169284	-0.479851	0.639018	0.049651	0.0136983	0.438835	0.0167601	1.10973
IRAK1	Interleukin-1 receptor-associated kinase 1	D3YTB5;P51617-4;P51617-2;P51617-3;P51617;H7C224;H7C2I6;F8WAB6;H7C1F0;P51955-3	D3YTB5;P51617-4;P51617-2;P51617-3;P51617;H7C224	681040000	11	0	155.58	-0.247077	-1.4351	NaN	0.539603	-0.505586	0.477884	-0.377624	NaN	NaN	-0.167872	0.411771	-0.319618	-0.253868	0.765793	NaN	-0.280006	NaN	NaN	-2.12699	-0.440102	NaN	NaN	NaN	NaN	NaN	NaN	NaN	NaN	NaN	NaN	NaN	0.728646	NaN	NaN	NaN	0.685849	0.621577	-0.374066	NaN	-0.151209	-1.8967	-2.75083
ANKRD54	Ankyrin repeat domain-containing protein 54	D3YTC9;Q6NXT1;C9JU48;F8WB76;H7BZV9;B5MCX7;H7C3L3;Q6NXT1-2;C9JX82;V9GYU2	D3YTC9;Q6NXT1;C9JU48;F8WB76;H7BZV9;B5MCX7	184180000	6	0.0034154	7.1158	NaN	NaN	NaN	NaN	NaN	NaN	NaN	NaN	NaN	NaN	NaN	NaN	NaN	NaN	NaN	NaN	NaN	NaN	NaN	NaN	NaN	NaN	NaN	NaN	NaN	NaN	NaN	NaN	NaN	NaN	NaN	NaN	NaN	NaN	NaN	NaN	NaN	NaN	NaN	NaN	NaN	NaN
TXNRD2	Thioredoxin reductase 2, mitochondrial	D3YTF8;E7ENA2;D3YTF9;Q9NNW7-2;Q9NNW7;A0A096LNN4;A0A096LPK7;Q9NNW7-3;A0A096LPD9;E7EWK1;Q9NNW7-4;A0A096LP96;A0A096LPB7;A0A096LNY7	D3YTF8;E7ENA2;D3YTF9;Q9NNW7-2;Q9NNW7;A0A096LNN4;A0A096LPK7;Q9NNW7-3;A0A096LPD9;E7EWK1	2625600000	16	0	235.25	1.44957	1.05619	NaN	1.12287	2.03204	NaN	NaN	NaN	NaN	NaN	0.459913	0.792357	1.58493	0.190684	1.19258	0.00760859	-0.183201	1.11735	-0.593497	0.616569	-2.25563	-0.294194	-0.0206267	NaN	2.81188	-0.348119	-0.116098	0.922593	-2.14395	NaN	NaN	-2.33848	0.258511	0.881481	0.462257	NaN	0.0741676	2.30287	NaN	2.63738	2.23657	NaN
pk;ZAK	Mitogen-activated protein kinase kinase kinase MLT	D4Q8H0;Q9NYL2-2	D4Q8H0;Q9NYL2-2	66469000	9	0	43.07	NaN	NaN	NaN	NaN	NaN	NaN	NaN	NaN	NaN	NaN	NaN	NaN	NaN	NaN	NaN	NaN	NaN	NaN	NaN	NaN	NaN	NaN	NaN	NaN	NaN	NaN	NaN	NaN	NaN	NaN	NaN	NaN	NaN	NaN	NaN	NaN	NaN	NaN	NaN	NaN	NaN	NaN
MUSTN1	Musculoskeletal embryonic nuclear protein 1	D6R8Y8;Q8IVN3	D6R8Y8;Q8IVN3	11280000	1	0.00049293	19.533	NaN	NaN	NaN	NaN	NaN	NaN	NaN	NaN	NaN	NaN	NaN	NaN	NaN	NaN	NaN	NaN	NaN	NaN	NaN	NaN	NaN	NaN	NaN	NaN	NaN	NaN	NaN	NaN	NaN	NaN	NaN	NaN	NaN	NaN	NaN	NaN	NaN	NaN	NaN	NaN	NaN	NaN
CAMK2D	Calcium/calmodulin-dependent protein kinase type II subunit delta	D6R938;E9PBG7;E9PF82;Q13557-8;Q13557-9;Q13557-10;Q13557-5;Q13557;Q13557-3;Q13557-6;Q13557-4;Q13557-11;Q13557-12;H0Y9C2;H0Y9J2;Q9UQM7;Q9UQM7-2	D6R938;E9PBG7;E9PF82;Q13557-8;Q13557-9;Q13557-10;Q13557-5;Q13557;Q13557-3;Q13557-6;Q13557-4;Q13557-11;Q13557-12	4481400000	18	0	166.95	0.948196	0.366801	0.618783	0.188348	0.118179	1.46458	0.51804	0.502035	0.587598	-0.171847	1.4773	2.0159	0.292599	0.345381	1.63169	2.26264	-0.0391384	1.21907	0.417059	1.05838	0.798642	0.353137	0.317966	0.344337	1.85048	1.33792	-0.643579	0.37692	1.25794	0.656353	-0.104739	0.588444	1.01753	2.74574	-0.350045	1.03626	0.856554	0.909038	-0.138028	-0.660837	0.670727	-0.36614
RELB	Transcription factor RelB	D6R992;Q01201;D6RIV7	D6R992;Q01201;D6RIV7	88514000	4	0.0036832	6.9375	NaN	NaN	NaN	NaN	NaN	NaN	NaN	NaN	NaN	NaN	NaN	NaN	NaN	NaN	NaN	1.40736	NaN	NaN	NaN	NaN	NaN	NaN	NaN	NaN	NaN	NaN	NaN	NaN	NaN	NaN	NaN	NaN	NaN	NaN	NaN	NaN	NaN	NaN	NaN	NaN	NaN	NaN
ATP5G1;ATP5G2;ATP5G3	ATP synthase F(0) complex subunit C1, mitochondrial;ATP synthase F(0) complex subunit C2, mitochondrial;ATP synthase F(0) complex subunit C3, mitochondrial	D6R9H7;E7EQ97;E7EPU7;P05496;Q06055;P48201;Q06055-3;Q06055-2	D6R9H7;E7EQ97;E7EPU7;P05496;Q06055;P48201;Q06055-3;Q06055-2	307790000	1	0	50.274	NaN	NaN	NaN	NaN	NaN	NaN	NaN	NaN	NaN	NaN	NaN	NaN	NaN	NaN	NaN	NaN	NaN	NaN	NaN	NaN	NaN	NaN	NaN	NaN	NaN	NaN	NaN	NaN	NaN	NaN	NaN	NaN	NaN	NaN	NaN	NaN	NaN	NaN	NaN	NaN	NaN	NaN
ANAPC10	Anaphase-promoting complex subunit 10	D6R9Q5;D6RD74;D6RA92;Q9UM13	D6R9Q5;D6RD74;D6RA92;Q9UM13	92228000	1	0.0072454	4.4725	NaN	NaN	NaN	0.240605	NaN	NaN	NaN	NaN	NaN	NaN	NaN	NaN	NaN	NaN	NaN	NaN	NaN	NaN	NaN	NaN	NaN	NaN	NaN	NaN	NaN	NaN	NaN	NaN	NaN	NaN	NaN	NaN	NaN	NaN	NaN	NaN	NaN	NaN	NaN	-1.40953	NaN	NaN
COX7C	Cytochrome c oxidase subunit 7C, mitochondrial	D6R9Z7;P15954	D6R9Z7;P15954	532260000	3	0.001117	16.107	NaN	NaN	NaN	NaN	NaN	NaN	NaN	NaN	NaN	NaN	NaN	NaN	NaN	NaN	NaN	NaN	NaN	NaN	NaN	NaN	NaN	NaN	NaN	NaN	NaN	NaN	NaN	NaN	NaN	NaN	NaN	NaN	NaN	NaN	NaN	NaN	NaN	NaN	NaN	NaN	NaN	NaN
PEX10	Peroxisome biogenesis factor 10	D6RA89;D6RBB0;O60683;O60683-2;J3QRM4;D6RIF5	D6RA89;D6RBB0;O60683;O60683-2	81658000	4	0.0018108	11.369	NaN	NaN	NaN	NaN	NaN	NaN	NaN	NaN	NaN	NaN	NaN	NaN	NaN	NaN	NaN	NaN	NaN	NaN	NaN	NaN	NaN	NaN	NaN	NaN	NaN	NaN	NaN	NaN	NaN	NaN	NaN	NaN	NaN	NaN	NaN	NaN	NaN	NaN	NaN	NaN	NaN	NaN
CDK7	Cyclin-dependent kinase 7	D6RAD4;P50613;D6R9G1;D6REC6;Q9C098	D6RAD4;P50613;D6R9G1;D6REC6	441630000	8	0	37.188	NaN	NaN	0.167199	NaN	NaN	NaN	NaN	NaN	NaN	NaN	NaN	NaN	NaN	NaN	NaN	NaN	NaN	NaN	-0.57192	NaN	NaN	NaN	NaN	NaN	NaN	-0.395502	NaN	NaN	NaN	NaN	NaN	NaN	NaN	NaN	NaN	NaN	NaN	NaN	-2.37798	NaN	NaN	NaN
FBXO4	F-box only protein 4	D6RAJ6;Q9UKT5-2;Q9UKT5	D6RAJ6;Q9UKT5-2;Q9UKT5	25308000	2	0.0030264	7.8008	NaN	NaN	NaN	NaN	NaN	NaN	NaN	NaN	NaN	NaN	NaN	NaN	NaN	NaN	NaN	NaN	NaN	NaN	NaN	NaN	NaN	NaN	NaN	NaN	NaN	NaN	NaN	NaN	NaN	NaN	NaN	NaN	NaN	NaN	NaN	NaN	NaN	NaN	NaN	NaN	NaN	NaN
MRPL27	39S ribosomal protein L27, mitochondrial	D6RAN8;Q9P0M9;H7C5U8;D6RE11;B3KN43	D6RAN8;Q9P0M9;H7C5U8	1477900000	5	0.0011139	15.81	0.944471	0.649322	NaN	1.04865	NaN	0.942168	NaN	-0.725436	0.480659	-0.33674	0.775811	-0.481609	NaN	-0.508834	NaN	NaN	NaN	NaN	-0.386259	-1.33583	-2.45361	-0.0462816	0.491206	NaN	NaN	-0.671112	0.0656118	0.660612	NaN	NaN	-1.9209	-1.98783	-0.189034	0.329051	-1.22089	-0.110631	-2.97944	0.361287	NaN	-3.64717	NaN	-1.57652
FAM169A	Soluble lamin-associated protein of 75 kDa	D6RB01;Q9Y6X4;D6RC41;D6R953	D6RB01;Q9Y6X4	87914000	4	0.0022391	10.361	NaN	NaN	NaN	NaN	NaN	NaN	NaN	NaN	NaN	NaN	NaN	NaN	NaN	NaN	NaN	NaN	NaN	NaN	NaN	NaN	NaN	NaN	NaN	NaN	NaN	NaN	NaN	NaN	NaN	NaN	NaN	NaN	NaN	NaN	NaN	NaN	NaN	NaN	NaN	NaN	NaN	NaN
SLC25A36	Solute carrier family 25 member 36	D6RB26;D6RCF5;F6SDC8;Q96CQ1-2;Q96CQ1-3;Q96CQ1;D6R8Y3;J3KQA4	D6RB26;D6RCF5;F6SDC8;Q96CQ1-2;Q96CQ1-3;Q96CQ1;D6R8Y3;J3KQA4	305530000	3	0.0030286	7.8331	NaN	0.621555	NaN	-2.51167	NaN	NaN	NaN	NaN	NaN	NaN	NaN	NaN	NaN	NaN	NaN	NaN	NaN	NaN	NaN	NaN	NaN	NaN	NaN	NaN	0.393672	NaN	NaN	NaN	NaN	NaN	NaN	NaN	NaN	NaN	NaN	NaN	NaN	1.00645	NaN	-0.327342	NaN	NaN
AMACR	Alpha-methylacyl-CoA racemase	D6RB81;Q9UHK6;Q9UHK6-5;V9GZ45;V9GYP4;V9GYU9;Q9UHK6-4;Q9UHK6-2	D6RB81;Q9UHK6;Q9UHK6-5;V9GZ45;V9GYP4	593640000	7	0	78.098	NaN	0.231769	NaN	NaN	0.175045	NaN	NaN	NaN	NaN	NaN	NaN	1.42206	NaN	NaN	NaN	NaN	NaN	NaN	NaN	2.25209	NaN	NaN	NaN	NaN	NaN	1.84601	NaN	0.119808	NaN	NaN	-0.289244	NaN	NaN	NaN	NaN	NaN	NaN	-0.522759	NaN	NaN	0.0958358	NaN
ELMOD2	ELMO domain-containing protein 2	D6RBS5;Q8IZ81;D6RHX2;V9GY58	D6RBS5;Q8IZ81;D6RHX2	791020000	10	0	43.541	NaN	NaN	NaN	NaN	1.57884	NaN	NaN	NaN	1.33032	NaN	NaN	NaN	NaN	NaN	1.1015	NaN	NaN	NaN	NaN	NaN	NaN	NaN	NaN	NaN	NaN	NaN	NaN	NaN	NaN	NaN	NaN	NaN	NaN	NaN	NaN	NaN	NaN	NaN	NaN	NaN	-0.364012	NaN
CCL28	C-C motif chemokine 28	D6RC73;Q9NRJ3	D6RC73;Q9NRJ3	501850000	2	0	60.591	NaN	NaN	NaN	-3.21618	NaN	NaN	NaN	NaN	NaN	NaN	-2.97937	-2.22072	1.01935	NaN	1.93087	NaN	NaN	NaN	NaN	NaN	NaN	NaN	NaN	NaN	NaN	NaN	NaN	NaN	NaN	NaN	NaN	NaN	NaN	NaN	NaN	NaN	NaN	NaN	NaN	0.5698	NaN	NaN
HSD17B11	Estradiol 17-beta-dehydrogenase 11	D6RCD0;Q8NBQ5	D6RCD0;Q8NBQ5	249580000	7	0.00034347	24.329	NaN	NaN	NaN	NaN	NaN	NaN	NaN	NaN	NaN	NaN	1.50422	NaN	NaN	1.28553	NaN	NaN	NaN	NaN	NaN	NaN	NaN	NaN	NaN	NaN	NaN	NaN	NaN	NaN	NaN	NaN	NaN	NaN	NaN	NaN	NaN	NaN	NaN	NaN	NaN	NaN	NaN	NaN
LIAS	Lipoyl synthase, mitochondrial	D6RCP8;O43766-3;O43766;O43766-2	D6RCP8;O43766-3;O43766;O43766-2	41308000	2	0.0011081	15.109	NaN	NaN	NaN	NaN	NaN	NaN	NaN	NaN	NaN	NaN	NaN	NaN	NaN	NaN	NaN	NaN	NaN	NaN	NaN	NaN	NaN	NaN	NaN	NaN	NaN	NaN	NaN	NaN	NaN	NaN	NaN	NaN	NaN	NaN	NaN	NaN	NaN	NaN	NaN	NaN	NaN	NaN
LIMCH1	LIM and calponin homology domains-containing protein 1	D6RD46;Q9UPQ0-10;Q9UPQ0-2;Q9UPQ0-4;Q9UPQ0;E7EPK0;E9PDJ9;H0Y8P3;G5EA03;Q9UPQ0-9;Q9UPQ0-8;Q9UPQ0-6;Q9UPQ0-5;Q9UPQ0-3;D6R8Y0;D6RJ93;Q6NVB9;Q9UPQ0-7	D6RD46;Q9UPQ0-10;Q9UPQ0-2;Q9UPQ0-4;Q9UPQ0;E7EPK0;E9PDJ9;H0Y8P3;G5EA03;Q9UPQ0-9;Q9UPQ0-8;Q9UPQ0-6;Q9UPQ0-5;Q9UPQ0-3	2256500000	18	0	101.12	0.100221	-0.646531	4.33582	0.870994	NaN	NaN	0.425366	NaN	NaN	0.928018	-1.447	-0.242084	0.668914	NaN	-0.333882	1.23844	-1.56035	-2.04872	-2.03366	0.566934	NaN	NaN	NaN	NaN	NaN	NaN	NaN	NaN	NaN	NaN	NaN	NaN	NaN	NaN	NaN	1.19314	0.027028	-3.0769	-3.03239	6.11799	NaN	NaN
PET112;GATB	Glutamyl-tRNA(Gln) amidotransferase subunit B, mitochondrial	D6REA0;O75879;D6RDU9;H0Y9W6;D6RGY4;H0Y8G7;H0Y9F2;B4E0P2	D6REA0;O75879;D6RDU9	879470000	9	0	46.966	-1.94131	NaN	NaN	NaN	NaN	NaN	NaN	NaN	NaN	-1.08644	-0.294194	0.438425	-0.777704	-0.407516	-0.0378742	NaN	-2.37446	NaN	-0.446256	0.989421	NaN	NaN	0.671485	NaN	NaN	NaN	NaN	NaN	NaN	NaN	NaN	NaN	NaN	NaN	-1.77349	NaN	0.46941	NaN	NaN	NaN	NaN	NaN
SIL1	Nucleotide exchange factor SIL1	D6REA1;Q9H173;D6RIU8;A0RZB6;D6RG16;D6RBP7;D6RAI3	D6REA1;Q9H173	576140000	11	0.00033608	21.921	NaN	-0.751892	NaN	NaN	NaN	NaN	NaN	NaN	NaN	NaN	NaN	NaN	NaN	-1.0432	-2.14742	NaN	NaN	NaN	NaN	NaN	NaN	NaN	NaN	NaN	NaN	NaN	NaN	NaN	NaN	NaN	NaN	NaN	NaN	NaN	NaN	NaN	NaN	-1.27507	NaN	NaN	NaN	NaN
IDUA	Alpha-L-iduronidase	D6REB5;P35475;P35475-2;D6R9D5;D6RBD5	D6REB5;P35475;P35475-2	596800000	10	0	48.137	NaN	NaN	NaN	NaN	-1.19541	NaN	NaN	NaN	NaN	NaN	NaN	2.55716	NaN	NaN	NaN	NaN	NaN	NaN	NaN	NaN	NaN	NaN	2.13943	NaN	NaN	NaN	NaN	NaN	NaN	NaN	NaN	NaN	NaN	NaN	NaN	NaN	NaN	NaN	NaN	NaN	2.37602	NaN
FAM153A		D6REE0	D6REE0	1257700000	1	0.0034217	7.2323	NaN	NaN	NaN	NaN	NaN	NaN	NaN	NaN	NaN	NaN	NaN	NaN	NaN	NaN	NaN	NaN	NaN	NaN	NaN	NaN	NaN	NaN	NaN	NaN	NaN	NaN	NaN	NaN	NaN	NaN	NaN	NaN	NaN	NaN	NaN	NaN	NaN	NaN	NaN	NaN	NaN	NaN
SEC31A	Protein transport protein Sec31A	D6REX3;O94979;O94979-3;O94979-9;O94979-2;O94979-8;O94979-4;O94979-6;O94979-10;H7BXG7;O94979-7;D6RHZ5;O94979-5;H0YAB3;H0Y8V7;H0Y9K1;H0Y8W8;H0Y9T9;H0YAF5;D6RE64;D6RCQ9;H0Y9V3;D6RBT0;D6RHE8	D6REX3;O94979;O94979-3;O94979-9;O94979-2;O94979-8;O94979-4;O94979-6;O94979-10;H7BXG7;O94979-7;D6RHZ5;O94979-5	53229000000	52	0	323.31	1.15014	0.274023	0.736605	0.924153	0.926948	0.366429	0.853084	0.374711	1.36699	1.03245	1.21471	0.881295	0.527887	1.08427	0.606869	0.543909	0.808917	1.25898	0.181853	0.853006	0.986359	0.663054	0.919724	1.09724	0.983133	1.35723	0.596143	0.827461	0.953467	1.06368	0.91414	0.757648	0.380333	0.792182	0.966686	0.757599	-0.0798389	0.789661	-0.448584	0.663922	0.516202	0.112022
MCC	Colorectal mutant cancer protein	D6REY2;P23508;P23508-2;A0A096LNU0;A0A096LPB3	D6REY2;P23508;P23508-2;A0A096LNU0	541950000	6	0.0011166	16.055	NaN	NaN	NaN	NaN	NaN	NaN	NaN	NaN	NaN	NaN	NaN	NaN	NaN	NaN	NaN	-0.568227	NaN	NaN	NaN	NaN	NaN	NaN	NaN	NaN	NaN	NaN	NaN	NaN	NaN	NaN	NaN	NaN	NaN	NaN	NaN	NaN	NaN	NaN	NaN	NaN	NaN	NaN
CSN1S1	Alpha-S1-casein;Casoxin-D	D6RF34;E9PDQ1;P47710-4;P47710-3;P47710-2;P47710	D6RF34;E9PDQ1;P47710-4;P47710-3;P47710-2;P47710	74317000	2	0	46.947	NaN	NaN	NaN	NaN	NaN	NaN	NaN	NaN	NaN	NaN	NaN	NaN	NaN	NaN	NaN	NaN	NaN	NaN	NaN	NaN	NaN	NaN	NaN	NaN	NaN	NaN	NaN	NaN	NaN	NaN	NaN	NaN	NaN	NaN	NaN	NaN	NaN	NaN	NaN	NaN	NaN	NaN
GC	Vitamin D-binding protein	D6RF35;P02774;P02774-3;D6RBJ7;P02774-2;D6RF20	D6RF35;P02774;P02774-3;D6RBJ7;P02774-2	6263000000	29	0	323.31	-1.76453	-4.03245	-2.86277	1.22942	1.2115	-2.59081	-3.09908	NaN	-1.92236	0.898296	0.487237	-2.42992	2.67355	-1.96354	3.97703	-2.8609	-1.96962	NaN	NaN	NaN	-2.07905	-2.65147	NaN	-2.47781	NaN	-2.67493	-2.7905	NaN	NaN	NaN	NaN	-2.65591	4.05237	3.57189	-3.8156	2.94875	3.51385	3.54842	1.78468	-3.02542	4.04014	3.03139
STX18	Syntaxin-18	D6RF48;Q9P2W9;D6RC71	D6RF48;Q9P2W9	33384000	4	0.0012409	13.43	NaN	NaN	NaN	NaN	NaN	NaN	NaN	NaN	NaN	NaN	NaN	NaN	NaN	NaN	NaN	NaN	NaN	NaN	NaN	NaN	NaN	NaN	NaN	NaN	NaN	NaN	NaN	NaN	NaN	NaN	NaN	NaN	NaN	NaN	NaN	NaN	NaN	NaN	NaN	NaN	NaN	NaN
DCK	Deoxycytidine kinase	D6RFG8;P27707;D6RCP9;D6RG38	D6RFG8;P27707;D6RCP9	1787300000	9	0.00181	11.334	NaN	-0.92235	0.135744	0.123906	0.279214	2.10327	0.665226	-0.611928	-0.891964	-0.879235	0.246806	1.82905	-0.532267	0.174947	0.230601	NaN	-0.72299	NaN	-0.329985	NaN	NaN	NaN	NaN	NaN	NaN	NaN	NaN	NaN	-1.91474	-0.592732	-1.18123	NaN	-1.71654	0.119526	NaN	NaN	NaN	0.260394	-3.65308	-0.0453032	0.0999737	-3.50733
COL12A1	Collagen alpha-1(XII) chain	D6RGG3;Q99715;Q99715-4;A0A087X0A8;Q99715-2;H0Y4P7;H0Y5N9;H0Y991	D6RGG3;Q99715;Q99715-4;A0A087X0A8;Q99715-2	23285000000	105	0	323.31	3.45864	3.15496	2.78837	4.45907	1.62224	1.36349	2.70331	3.79855	4.66691	2.46698	5.26329	5.8422	6.15011	4.04661	0.575701	3.55332	3.91879	4.50839	3.85753	4.52155	6.6761	6.22162	4.27001	4.43054	3.38666	5.66259	4.66332	4.628	4.19047	4.61982	3.71782	7.48405	5.94005	1.51499	4.27495	4.49818	2.35402	1.36379	3.07121	-2.32889	2.59214	-2.96472
SEPT11	Septin-11	D6RGI3;D6RER5;Q9NVA2;Q9NVA2-2;D6RDU5;H0Y961;H0Y9G8;D6RDP1;D6R9Y6	D6RGI3;D6RER5;Q9NVA2;Q9NVA2-2;D6RDU5	32532000000	27	0	323.31	-1.12155	-0.534759	-0.610795	0.441732	-0.62293	-0.837378	0.210095	-0.073546	0.0670167	1.09403	-0.0237521	0.649933	0.373626	0.157882	0.415826	0.199587	-0.15082	0.358454	-0.604641	0.475314	-0.15082	-0.0186342	-0.0710762	0.397657	-0.057277	-0.567545	-0.563841	0.496041	0.567083	0.736533	0.00714454	0.325069	0.593224	0.291256	-0.167358	0.110044	0.164723	-0.118493	0.0406453	0.311345	-0.926607	0.161218
RNASET2	Ribonuclease T2	D6RHI9;A0A087WZM2;O00584;D6REQ6;H0YAE9;J3QQ64;A0A087WWI1;O00584-2	D6RHI9;A0A087WZM2;O00584;D6REQ6;H0YAE9	4098000000	10	0	284.47	0.773467	2.29435	0.976617	0.132657	1.12149	-0.522458	1.51684	-0.323658	0.571193	0.952071	0.239072	0.712315	0.0557712	-1.4204	-0.220578	-1.00231	-1.3274	-2.22741	-2.22193	0.693831	0.48078	0.855014	1.59951	0.390113	-0.731183	-1.01378	0.538451	0.284054	0.21687	NaN	NaN	1.95137	0.513049	1.15088	-1.08522	1.06994	2.24004	0.647716	-3.68863	-1.37629	0.775219	-0.935988
JCHAIN		D6RHJ6	D6RHJ6	0	13	0.0018121	11.44	NaN	NaN	NaN	NaN	NaN	NaN	NaN	NaN	NaN	NaN	NaN	NaN	NaN	NaN	NaN	NaN	NaN	NaN	NaN	NaN	NaN	NaN	NaN	NaN	NaN	NaN	NaN	NaN	NaN	NaN	NaN	NaN	NaN	NaN	NaN	NaN	NaN	NaN	NaN	NaN	NaN	NaN
ZNF346	Zinc finger protein 346	D6RJ07;Q9UL40;Q9UL40-3;Q9UL40-2;B7Z6B6;B7Z6Q2;B7Z4J8;B7Z4N4	D6RJ07;Q9UL40;Q9UL40-3;Q9UL40-2;B7Z6B6;B7Z6Q2	1402300000	7	0	72.97	-0.723777	-0.746227	0.126454	-1.31788	-0.963252	-2.36212	NaN	-2.66715	-0.72779	-0.644502	-0.941707	-1.31985	NaN	-1.54171	-0.407516	-1.76969	NaN	NaN	NaN	-1.47964	NaN	NaN	NaN	NaN	NaN	-0.165815	NaN	NaN	NaN	NaN	NaN	2.49899	-1.89703	NaN	NaN	NaN	-4.55661	0.282018	-3.37107	2.36647	-1.36866	0.644555
MMS22L	Protein MMS22-like	E2QRD4;Q6ZRQ5	E2QRD4;Q6ZRQ5	149620000	3	0.0027892	9.1183	NaN	NaN	NaN	NaN	NaN	NaN	NaN	NaN	NaN	NaN	NaN	NaN	NaN	NaN	NaN	NaN	NaN	NaN	NaN	NaN	NaN	NaN	NaN	NaN	NaN	NaN	NaN	NaN	NaN	NaN	NaN	NaN	NaN	NaN	NaN	NaN	NaN	NaN	NaN	NaN	NaN	NaN
TK2	Thymidine kinase 2, mitochondrial	E5KNQ5;O00142-3;O00142;H3BP77;A0A0A0MSY7;O00142-2;O00142-4;O00142-5;J3KS73;J3QRP0;J3KRW8;J3QL12;H3BV57	E5KNQ5;O00142-3;O00142;H3BP77;A0A0A0MSY7;O00142-2;O00142-4;O00142-5	639410000	9	0.0003349	21.461	NaN	2.293	NaN	1.34703	NaN	NaN	NaN	NaN	NaN	2.64449	1.94647	-2.2956	NaN	2.40637	1.3639	NaN	NaN	NaN	NaN	NaN	NaN	1.32146	1.85251	NaN	NaN	NaN	1.12202	1.62189	-2.00934	NaN	NaN	-2.13204	NaN	1.95316	0.669327	1.50652	NaN	2.42074	NaN	-3.07893	NaN	NaN
NSMCE2	E3 SUMO-protein ligase NSE2	E5RFJ1;Q96MF7;E5RIM1;A0A087WTZ8;E5RHW9	E5RFJ1;Q96MF7;E5RIM1;A0A087WTZ8;E5RHW9	388880000	8	0	255.7	NaN	NaN	NaN	NaN	NaN	-1.7093	0.710331	NaN	NaN	NaN	NaN	NaN	NaN	NaN	NaN	NaN	NaN	NaN	NaN	NaN	NaN	NaN	NaN	NaN	NaN	NaN	NaN	NaN	NaN	NaN	NaN	NaN	NaN	NaN	NaN	NaN	NaN	NaN	NaN	NaN	NaN	0.393349
TATDN1	Putative deoxyribonuclease TATDN1	E5RG17;Q6P1N9;G5EA19;U3KQS5;Q6P1N9-2;E5RGF2;A0A0D9SGD3;H0YBX2;E5RK70;E5RG62;E5RID7;E5RI69;E5RJY6	E5RG17;Q6P1N9;G5EA19;U3KQS5;Q6P1N9-2;E5RGF2;A0A0D9SGD3;H0YBX2	4816500000	23	0	239.32	-1.29543	-1.59865	-1.45386	-1.20627	-1.1514	-1.52326	-1.32947	-0.323082	-2.3392	-1.29807	-1.28137	-1.46038	-1.17466	-1.04893	-1.47706	0.241867	-0.505383	-1.4508	-0.690641	-2.19601	NaN	0.210162	NaN	NaN	-0.854315	-2.62247	NaN	NaN	-0.657366	NaN	NaN	-0.753005	-2.244	NaN	-2.34914	-1.89647	-2.19934	-1.46383	2.191	0.372767	-1.7047	-1.50843
RWDD1	RWD domain-containing protein 1	E5RGQ3;Q9H446-2;Q9H446;E5RGS5;E5RJE3	E5RGQ3;Q9H446-2;Q9H446	377730000	5	0	49.194	NaN	NaN	NaN	NaN	NaN	NaN	NaN	NaN	NaN	NaN	NaN	NaN	-1.48207	NaN	-1.31719	NaN	NaN	NaN	NaN	NaN	NaN	NaN	NaN	NaN	NaN	NaN	NaN	NaN	NaN	NaN	NaN	NaN	NaN	NaN	NaN	NaN	NaN	NaN	NaN	NaN	NaN	NaN
REEP4	Receptor expression-enhancing protein;Receptor expression-enhancing protein 4	E5RGS2;Q9H6H4;Q9H6H4-2	E5RGS2;Q9H6H4;Q9H6H4-2	740010000	6	0	42.773	NaN	NaN	NaN	NaN	NaN	NaN	NaN	NaN	NaN	NaN	NaN	1.19704	NaN	NaN	NaN	-1.3425	NaN	-0.896155	NaN	NaN	NaN	NaN	NaN	NaN	NaN	NaN	NaN	NaN	NaN	NaN	NaN	NaN	NaN	NaN	NaN	NaN	NaN	NaN	NaN	NaN	NaN	NaN
FCHSD1	F-BAR and double SH3 domains protein 1	E5RGT6;Q86WN1;E5RK49;E5RGB1;Q86WN1-2;Q86WN1-3	E5RGT6;Q86WN1;E5RK49;E5RGB1;Q86WN1-2;Q86WN1-3	13739000	2	0.0074261	4.2151	NaN	NaN	NaN	NaN	NaN	NaN	NaN	NaN	NaN	NaN	NaN	NaN	NaN	NaN	NaN	NaN	NaN	NaN	NaN	NaN	NaN	NaN	NaN	NaN	NaN	NaN	NaN	NaN	NaN	NaN	NaN	NaN	NaN	NaN	NaN	NaN	NaN	NaN	NaN	NaN	NaN	NaN
STMN2	Stathmin;Stathmin-2	E5RGX5;Q93045;Q93045-2	E5RGX5;Q93045;Q93045-2	10720000000	6	0.00034305	24.206	NaN	NaN	NaN	NaN	NaN	NaN	NaN	NaN	NaN	NaN	NaN	-2.60619	-2.65646	NaN	-1.96399	NaN	NaN	NaN	NaN	NaN	NaN	NaN	NaN	NaN	NaN	NaN	NaN	NaN	NaN	NaN	NaN	NaN	NaN	NaN	NaN	NaN	NaN	NaN	NaN	NaN	NaN	NaN
ERLIN2	Erlin-2	E5RHW4;O94905;E5RJ09;O94905-2;O94905-3	E5RHW4;O94905	14452000000	20	0	323.31	-0.237564	-1.95847	-2.92539	1.27785	3.75312	-0.760945	-0.0650208	-0.128029	1.24626	2.24025	-0.954569	0.381498	1.249	0.177865	0.386883	0.742048	-1.83256	2.30993	-0.648649	-0.142609	2.061	2.21297	NaN	-2.19954	3.22122	4.53076	1.49513	0.970837	2.40629	NaN	NaN	1.34564	2.03848	2.38964	0.765548	1.88433	-0.8431	0.490213	-0.638954	-0.339251	2.29371	-0.0540844
TTI2	TELO2-interacting protein 2	E5RIH5;Q6NXR4;E5RHM7	E5RIH5;Q6NXR4	312410000	7	0	73.058	NaN	-1.28167	-2.83386	-0.816641	NaN	NaN	NaN	NaN	NaN	NaN	0.266437	NaN	NaN	NaN	NaN	NaN	NaN	NaN	NaN	NaN	NaN	NaN	NaN	NaN	NaN	NaN	NaN	NaN	NaN	NaN	NaN	NaN	NaN	NaN	NaN	NaN	NaN	-1.34125	-2.57221	-1.33216	NaN	NaN
CNOT8	CCR4-NOT transcription complex subunit 8	E5RIL2;Q9UFF9-3;Q9UFF9;B7Z9U0;Q9UFF9-2;E5RFJ4;E5RHL9;A0A0E3D6L6;E5RJC5;E5RHP3;E5RGE4	E5RIL2;Q9UFF9-3;Q9UFF9;B7Z9U0;Q9UFF9-2	2843700000	4	0	50.046	-2.75347	NaN	NaN	NaN	1.17017	NaN	NaN	-0.673466	NaN	NaN	-0.132116	NaN	NaN	NaN	NaN	NaN	NaN	NaN	NaN	NaN	NaN	NaN	NaN	NaN	NaN	NaN	NaN	NaN	NaN	NaN	NaN	NaN	NaN	NaN	NaN	NaN	1.36997	NaN	NaN	NaN	-0.0677764	NaN
TM2D2	TM2 domain-containing protein 2	E5RIQ5;Q9BX73-2;Q9BX73	E5RIQ5;Q9BX73-2;Q9BX73	9067800	1	0.0025196	9.7718	NaN	NaN	NaN	NaN	NaN	NaN	NaN	NaN	NaN	NaN	NaN	NaN	NaN	NaN	NaN	NaN	NaN	NaN	NaN	NaN	NaN	NaN	NaN	NaN	NaN	NaN	NaN	NaN	NaN	NaN	NaN	NaN	NaN	NaN	NaN	NaN	NaN	NaN	NaN	NaN	NaN	NaN
TBCA	Tubulin-specific chaperone A	E5RIW3;E5RJD8;O75347;E5RHG6;O75347-2;E5RIX8	E5RIW3;E5RJD8;O75347;E5RHG6;O75347-2	35152000000	15	0	323.31	-0.320773	0.200863	0.158751	-0.483364	0.198361	0.627003	-0.824401	-1.18644	0.299933	-0.465609	-0.834307	-0.950618	-0.850559	-1.18929	-1.52742	-0.545178	-0.171719	-2.68971	-0.0285691	-0.752406	-0.145221	-0.190678	0.592223	0.279004	-0.51652	-2.63194	0.530531	-0.66421	-0.0180643	-0.827656	-0.831958	-0.800993	-0.220825	-0.451646	-1.67419	-0.69635	-0.276913	-0.887213	-3.11981	-3.31098	-0.0430645	-1.01821
WDYHV1	Protein N-terminal glutamine amidohydrolase	E5RIY9;Q96HA8-2;Q96HA8	E5RIY9;Q96HA8-2;Q96HA8	264000000	1	0.00034002	23.333	NaN	NaN	NaN	NaN	NaN	NaN	NaN	NaN	NaN	NaN	NaN	NaN	NaN	NaN	NaN	NaN	NaN	NaN	NaN	NaN	NaN	NaN	NaN	NaN	NaN	NaN	NaN	NaN	NaN	NaN	NaN	NaN	NaN	NaN	NaN	NaN	NaN	NaN	NaN	NaN	NaN	NaN
AP3M2	AP-3 complex subunit mu-2	E5RJ52;P53677;H0YBM0;H0YAY4;H0YBA0;E7ER80;P53677-2	E5RJ52;P53677	221570000	8	0.0022435	10.52	NaN	NaN	NaN	NaN	NaN	NaN	NaN	NaN	NaN	NaN	NaN	NaN	NaN	NaN	-2.2226	NaN	NaN	NaN	NaN	NaN	NaN	NaN	NaN	NaN	NaN	NaN	NaN	NaN	NaN	NaN	NaN	NaN	NaN	NaN	NaN	NaN	NaN	NaN	NaN	NaN	NaN	NaN
SKP1	S-phase kinase-associated protein 1	E5RJR5;P63208;E7ERH2;F8W8N3;P63208-2;E5RGM3	E5RJR5;P63208;E7ERH2;F8W8N3;P63208-2	6611300000	13	0	323.31	-0.646531	1.06764	0.74282	-0.0501883	-0.206018	-0.0603242	NaN	-0.839153	NaN	0.591223	0.0443153	-0.761881	-0.588804	-0.0783365	-0.654435	NaN	-2.88218	-2.17005	-0.0405417	-0.168385	-0.184978	NaN	-2.50724	0.214307	NaN	-0.845189	NaN	NaN	NaN	NaN	NaN	-0.600936	NaN	NaN	NaN	-0.268195	-0.853197	0.361509	-2.98541	-3.60824	-0.259544	0.712575
ANXA6	Annexin	E5RK69	E5RK69	535670000	41	0	99.063	NaN	NaN	NaN	NaN	NaN	NaN	NaN	NaN	NaN	NaN	NaN	NaN	NaN	NaN	NaN	NaN	NaN	NaN	NaN	NaN	NaN	NaN	NaN	NaN	NaN	NaN	NaN	NaN	NaN	NaN	NaN	NaN	NaN	NaN	NaN	NaN	NaN	NaN	NaN	NaN	NaN	NaN
COPS6	COP9 signalosome complex subunit 6	E7EM64;Q7L5N1;H7C3T0	E7EM64;Q7L5N1	8647600000	16	0	323.31	0.12213	-0.610889	0.480861	0.303828	-0.1137	0.954753	-0.371057	-0.52677	-0.0425042	0.954278	0.313943	-0.0207689	0.0900196	-0.097476	-0.191184	-0.324696	0.24313	-1.80769	-0.180148	0.330465	-0.237931	-0.213254	0.0380803	0.345821	0.624933	-2.36771	0.41598	NaN	0.722848	-0.285461	-0.826843	-2.63626	-0.11929	0.383003	-0.162597	0.0136255	0.257735	-0.526169	1.05433	-3.11951	0.279914	-0.0234682
PTPN18	Tyrosine-protein phosphatase non-receptor type 18	E7EMB8;Q99952-2;Q99952	E7EMB8;Q99952-2;Q99952	141260000	4	0	175.31	NaN	NaN	NaN	NaN	NaN	NaN	NaN	NaN	NaN	NaN	NaN	NaN	NaN	NaN	NaN	NaN	NaN	NaN	NaN	NaN	NaN	NaN	NaN	NaN	NaN	NaN	NaN	NaN	NaN	NaN	0.928677	NaN	NaN	NaN	NaN	NaN	NaN	NaN	NaN	NaN	NaN	NaN
ASAH1	Acid ceramidase;Acid ceramidase subunit alpha;Acid ceramidase subunit beta	E7EMM4;Q13510;Q13510-2;Q13510-3	E7EMM4;Q13510;Q13510-2;Q13510-3	18022000000	21	0	323.31	2.22803	5.07923	3.99167	2.43401	3.37867	3.09185	1.79506	3.69825	2.44835	3.8067	3.44015	3.43082	3.71439	1.43897	2.41835	3.87643	3.39065	-2.54867	0.0936481	3.40695	0.732476	3.11216	3.0152	2.42531	2.66064	2.92752	3.57467	4.16517	0.8962	1.87319	1.90698	2.84084	1.85742	3.4834	3.82535	1.88854	5.59172	3.96009	2.03979	-0.809003	3.37303	0.548924
ADGRL3;LPHN3	Latrophilin-3	E7EMR3;E7ES20;E7ENK1;E7ESV6;E7EUP0;E7EX52;A0A0A0MTH7;E7EN28;E9PBG4;E7EW95;E7EVD6;E7ETE3;E7EUW2;Q9HAR2-3;Q9HAR2-2;Q9HAR2;Q9HAR2-4;H0Y9K5	E7EMR3;E7ES20;E7ENK1;E7ESV6;E7EUP0;E7EX52;A0A0A0MTH7;E7EN28;E9PBG4;E7EW95;E7EVD6;E7ETE3;E7EUW2;Q9HAR2-3;Q9HAR2-2;Q9HAR2;Q9HAR2-4;H0Y9K5	12581000	2	0.0027839	8.9942	NaN	NaN	NaN	NaN	NaN	NaN	NaN	NaN	NaN	NaN	NaN	NaN	NaN	NaN	NaN	NaN	NaN	NaN	NaN	NaN	NaN	NaN	NaN	NaN	NaN	NaN	NaN	NaN	NaN	NaN	NaN	NaN	NaN	NaN	NaN	NaN	NaN	NaN	NaN	NaN	NaN	NaN
TNIP1	TNFAIP3-interacting protein 1	E7EMV7;A0A0A0MRZ4;Q15025-7;Q15025-8;Q15025-5;Q15025-6;Q15025-4;Q15025-3;Q15025-2;Q15025;E7EW15;H0YC17	E7EMV7;A0A0A0MRZ4;Q15025-7;Q15025-8;Q15025-5;Q15025-6;Q15025-4;Q15025-3;Q15025-2;Q15025	777220000	11	0	43.209	NaN	NaN	NaN	NaN	NaN	0.162961	NaN	NaN	NaN	NaN	-0.095587	NaN	0.908388	NaN	-0.130535	NaN	NaN	NaN	NaN	NaN	NaN	NaN	NaN	NaN	NaN	NaN	NaN	NaN	NaN	NaN	NaN	NaN	NaN	NaN	NaN	NaN	NaN	NaN	NaN	NaN	NaN	-3.62214
TACC2	Transforming acidic coiled-coil-containing protein 2	E7EMZ9;E9PBC6;O95359-3;O95359;Q4VXL4;D6RAA5;Q4VXL8;O95359-2;O95359-6;O95359-1;O95359-5;H0Y911;H0Y9C3;E9PGB3;H0YA73	E7EMZ9;E9PBC6;O95359-3;O95359;Q4VXL4;D6RAA5;Q4VXL8;O95359-2;O95359-6;O95359-1;O95359-5	781960000	12	0	39.173	-1.63222	NaN	NaN	NaN	NaN	NaN	NaN	NaN	NaN	NaN	-1.56876	0.0205745	-0.51005	-0.539829	-0.756425	NaN	NaN	NaN	NaN	NaN	NaN	NaN	NaN	NaN	NaN	NaN	NaN	NaN	NaN	NaN	NaN	NaN	NaN	NaN	NaN	NaN	-2.65965	NaN	NaN	NaN	NaN	NaN
MAP4K4		E7EN19;E7ESS2	E7EN19;E7ESS2	10445000	26	0	53.993	NaN	NaN	NaN	NaN	NaN	NaN	NaN	NaN	NaN	NaN	NaN	NaN	NaN	NaN	NaN	NaN	NaN	NaN	NaN	NaN	NaN	NaN	NaN	NaN	NaN	NaN	NaN	NaN	NaN	NaN	NaN	NaN	NaN	NaN	NaN	NaN	NaN	NaN	NaN	NaN	NaN	NaN
ELN	Elastin	E7EN65;P15502-2;P15502-1;P15502-4;E7ENM0;F8WAH6;P15502-13;P15502-10;P15502;P15502-9;G3V0G6;P15502-7;P15502-6;P15502-5;E7ETP7;P15502-12;B3KRT8;E7ENW7;E7EWS8;H7C3K0;E7EN51	E7EN65;P15502-2;P15502-1;P15502-4;E7ENM0;F8WAH6;P15502-13;P15502-10;P15502;P15502-9;G3V0G6;P15502-7;P15502-6;P15502-5;E7ETP7;P15502-12;B3KRT8	1031400000	10	0	323.31	NaN	NaN	NaN	2.04638	NaN	NaN	NaN	NaN	NaN	3.98183	NaN	NaN	2.12526	NaN	NaN	NaN	NaN	NaN	NaN	NaN	NaN	-1.95904	NaN	NaN	NaN	NaN	-3.0725	NaN	NaN	NaN	NaN	NaN	NaN	NaN	NaN	NaN	NaN	NaN	NaN	3.87724	NaN	NaN
KIAA0319L	Dyslexia-associated protein KIAA0319-like protein	E7EN73;Q8IZA0-2;Q8IZA0;C9J519;Q8IZA0-3;B1AN15;H0Y4S8;C9JVB2;B4DYG9	E7EN73;Q8IZA0-2;Q8IZA0;C9J519;Q8IZA0-3	610460000	7	0	40.745	NaN	NaN	NaN	NaN	NaN	NaN	NaN	NaN	NaN	NaN	-0.493955	-2.00691	NaN	NaN	NaN	NaN	NaN	NaN	NaN	NaN	NaN	NaN	NaN	NaN	NaN	NaN	NaN	NaN	NaN	NaN	NaN	NaN	NaN	NaN	NaN	NaN	NaN	NaN	NaN	NaN	NaN	NaN
ZNF143	Zinc finger protein 143	E7EN86;P52747-2;P52747-3;P52747;C9J2G7;C9JCG1;E9PLS7;E9PPB0;C9JRS3;E9PLN4;E9PS81;E9PMY8;E9PJF2;C9JTC5	E7EN86;P52747-2;P52747-3;P52747	119380000	6	0.0066603	4.9469	NaN	NaN	NaN	NaN	NaN	NaN	NaN	NaN	NaN	NaN	NaN	NaN	NaN	NaN	NaN	NaN	NaN	NaN	NaN	NaN	NaN	NaN	NaN	NaN	NaN	NaN	NaN	NaN	NaN	NaN	NaN	NaN	NaN	NaN	NaN	NaN	NaN	NaN	NaN	NaN	NaN	NaN
COL6A3	Collagen alpha-3(VI) chain	E7ENL6;P12111-4	E7ENL6;P12111-4	3835300000	188	0	78.428	NaN	NaN	NaN	NaN	NaN	NaN	NaN	NaN	NaN	NaN	-3.2684	NaN	6.386	NaN	4.92065	NaN	NaN	NaN	NaN	NaN	NaN	NaN	NaN	NaN	NaN	NaN	NaN	NaN	NaN	NaN	NaN	NaN	NaN	NaN	NaN	NaN	NaN	NaN	NaN	NaN	NaN	NaN
C19orf25	UPF0449 protein C19orf25	E7EP72;Q9UFG5;K7EK56;Q9UFG5-2;K7ER12;K7EQW1;A0A087WUU5;K7ELZ1	E7EP72;Q9UFG5	1410100000	5	0	58.129	NaN	3.19615	3.07412	1.98988	2.46156	1.18873	1.47221	1.39108	2.04388	1.60705	NaN	1.33152	NaN	1.38802	NaN	0.788664	NaN	-2.41404	1.20018	NaN	2.13987	1.51655	3.02856	2.33432	0.935807	1.86286	NaN	NaN	-1.81143	1.87615	1.67904	2.52583	1.06885	NaN	1.93192	1.28852	NaN	1.59066	-0.145743	1.46252	1.81731	0.392402
CTNND2	Catenin delta-2	E7EPC8;Q9UQB3;B4DRK2;Q9UQB3-2;E9PHB5;D6RF55;D6RC65;D6R9A8	E7EPC8;Q9UQB3;B4DRK2;Q9UQB3-2;E9PHB5	135300000	5	0.0018042	11.042	NaN	NaN	NaN	NaN	NaN	NaN	NaN	NaN	NaN	NaN	NaN	NaN	NaN	NaN	NaN	NaN	NaN	NaN	NaN	0.192085	NaN	NaN	NaN	NaN	NaN	NaN	NaN	NaN	NaN	NaN	NaN	NaN	NaN	NaN	NaN	NaN	NaN	NaN	NaN	NaN	NaN	NaN
PRRC2C	Protein PRRC2C	E7EPN9;Q9Y520-4;Q9Y520-5;Q9Y520;Q9Y520-7;Q9Y520-6;Q9Y520-3;Q9Y520-2;H7C5N8;A0A0A0MS30	E7EPN9;Q9Y520-4;Q9Y520-5;Q9Y520;Q9Y520-7;Q9Y520-6;Q9Y520-3;Q9Y520-2	16870000000	79	0	323.31	-0.207393	-1.50589	-0.925088	-0.243425	-0.415975	-0.0408223	-0.45133	-0.644687	0.219572	-0.511468	-0.543001	0.150369	-0.275603	-0.340847	-0.554442	-0.415542	-0.146264	0.445283	0.42401	-1.08229	-0.820567	0.119448	-0.196103	-0.0833836	-0.580917	0.165337	0.0463995	-0.451013	0.37977	0.0464144	-0.413052	-0.291604	0.338214	-0.410558	-0.178109	-0.107018	-0.198368	-0.173	-0.116631	0.328381	-0.62714	0.0279692
NDUFV2	NADH dehydrogenase [ubiquinone] flavoprotein 2, mitochondrial	E7EPT4;P19404	E7EPT4;P19404	9798900000	13	0	323.31	0.384546	1.02239	0.739444	0.763611	-0.0489337	-0.00187425	-0.0272955	-0.226015	-0.510253	0.258132	-0.462681	-0.682124	0.805459	0.123073	0.749184	0.0988609	-0.487384	-2.3317	-0.765535	0.2659	NaN	0.132499	1.01034	-1.7554	0.244736	-0.70611	NaN	-0.338339	-0.116098	-0.49375	-2.02326	-0.0978804	-0.113034	0.067455	0.13733	-0.703809	-0.805623	0.725613	-0.0680517	0.0566563	-0.981853	0.370266
SNCA	Alpha-synuclein	E7EPV7;P37840-2;P37840;H6UYS7;P37840-3;D6RA31	E7EPV7;P37840-2;P37840;H6UYS7;P37840-3	114570000	4	0	55.736	NaN	NaN	NaN	NaN	NaN	NaN	NaN	NaN	NaN	NaN	NaN	NaN	NaN	NaN	NaN	NaN	NaN	NaN	NaN	NaN	NaN	NaN	NaN	NaN	NaN	NaN	NaN	NaN	NaN	NaN	NaN	NaN	NaN	NaN	NaN	NaN	NaN	NaN	NaN	NaN	NaN	NaN
TNXB	Tenascin-X	E7EPZ9;P22105;P22105-3;P22105-4;A0A087X0I0;P22105-2;C9J7W4;Q16473	E7EPZ9;P22105;P22105-3;P22105-4	3730100000	57	0	323.31	NaN	-3.46236	NaN	0.334644	0.391721	-2.31011	NaN	NaN	0.276031	1.19281	NaN	-2.02187	3.12645	-2.53919	2.26334	NaN	NaN	NaN	NaN	NaN	NaN	NaN	NaN	NaN	NaN	NaN	NaN	NaN	NaN	NaN	NaN	NaN	0.638681	NaN	NaN	NaN	NaN	-0.343465	NaN	-3.4384	2.41982	-2.87555
GOSR2	Golgi SNAP receptor complex member 2	E7EQ34;O14653;O14653-2;I3L4Z6;I3L0K1;I3L1K7;I3L3V4;I3NI02	E7EQ34;O14653;O14653-2;I3L4Z6;I3L0K1;I3L1K7;I3L3V4	1552600000	6	0	57.828	-0.00575919	NaN	NaN	NaN	NaN	-1.15556	NaN	NaN	NaN	0.0403782	-0.331017	-2.51396	0.123497	0.440538	-2.56345	NaN	-0.0861043	NaN	1.61861	NaN	NaN	NaN	NaN	NaN	NaN	NaN	NaN	NaN	NaN	NaN	NaN	NaN	NaN	NaN	-0.682393	-2.67557	0.41323	NaN	NaN	NaN	NaN	-2.84243
NAA50	N-alpha-acetyltransferase 50	E7EQ69;Q9GZZ1;C9J5D1;A0A087WWJ2;Q9GZZ1-2;C9J5J3;A0A0D9SF32;C9JZU6;F8WCK0	E7EQ69;Q9GZZ1;C9J5D1;A0A087WWJ2;Q9GZZ1-2	8027100000	19	0	323.31	-1.3301	-0.977023	-0.601316	-0.961401	-1.44377	-1.15173	-1.48687	-1.69278	-0.943734	-0.867659	-1.21822	-0.889707	-1.67383	-1.31377	-1.2756	-1.27483	-1.24105	-2.12962	-1.40179	-0.595504	-1.3894	-1.27668	-1.56257	-1.67441	-1.65714	-0.924328	-1.18428	NaN	-2.47832	-0.0878702	-0.2529	-2.0027	-0.27739	-1.15542	-1.51753	-0.53655	0.265327	-1.09977	-0.24062	-1.12678	-1.89689	-0.49293
ELN		E7EQH8	E7EQH8	0	3	0.0020958	10.617	NaN	NaN	NaN	NaN	NaN	NaN	NaN	NaN	NaN	NaN	NaN	NaN	NaN	NaN	NaN	NaN	NaN	NaN	NaN	NaN	NaN	NaN	NaN	NaN	NaN	NaN	NaN	NaN	NaN	NaN	NaN	NaN	NaN	NaN	NaN	NaN	NaN	NaN	NaN	NaN	NaN	NaN
ARHGAP4	Rho GTPase-activating protein 4	E7EQN5;P98171;P98171-2;E9PCM6;S4R352;S4R314;A0A0B4J1X7;H7C3G3;H7C2Z8;C9JLA8;C9J5M2;F8WAR0	E7EQN5;P98171;P98171-2;E9PCM6;S4R352;S4R314;A0A0B4J1X7	101740000	6	0.00034025	23.482	NaN	NaN	NaN	NaN	NaN	NaN	NaN	NaN	NaN	NaN	NaN	NaN	NaN	2.68826	NaN	NaN	NaN	NaN	NaN	NaN	NaN	NaN	NaN	NaN	NaN	NaN	NaN	NaN	NaN	NaN	NaN	NaN	NaN	NaN	NaN	NaN	NaN	NaN	NaN	NaN	NaN	NaN
EZR	Ezrin	E7EQR4;P15311;E9PNP4	E7EQR4;P15311	117830000000	66	0	323.31	-0.55562	-1.82412	-1.81365	-0.349139	-0.968349	-0.393746	-0.422018	0.111274	0.198196	0.346133	-0.463622	-0.617581	-0.480058	-0.845189	0.240827	-0.183328	-1.1236	-0.815411	-0.958286	-0.572793	-0.693677	0.0372807	0.341099	-0.112233	-0.805788	-0.494774	-0.374177	-0.296663	-0.16877	0.434871	-0.466966	-0.524164	-0.826437	-0.606916	-0.0739573	-0.10165	0.090972	-0.855432	-1.13007	-1.00072	-1.31272	-1.55051
YIPF3	Protein YIPF3;Protein YIPF3, 36 kDa form III	E7EQR8;Q9GZM5;D6RFI3;D6RGY8	E7EQR8;Q9GZM5;D6RFI3;D6RGY8	711770000	8	0	70.252	NaN	NaN	NaN	NaN	NaN	NaN	NaN	0.0799049	NaN	NaN	0.511855	-0.577441	-2.79143	NaN	1.75399	NaN	NaN	NaN	NaN	NaN	NaN	NaN	NaN	NaN	NaN	NaN	NaN	NaN	NaN	NaN	NaN	NaN	NaN	NaN	NaN	0.0386878	NaN	NaN	NaN	NaN	NaN	NaN
MTA3	Metastasis-associated protein MTA3	E7EQY4;E7EV10;Q9BTC8-2;Q9BTC8;D6W5A2;E9PCS8;E9PF88	E7EQY4;E7EV10;Q9BTC8-2;Q9BTC8;D6W5A2;E9PCS8	890820000	24	0	73.936	NaN	-3.86822	NaN	0.248451	0.144329	0.639579	-1.07663	-3.16511	NaN	-1.12942	-0.1396	-0.779302	NaN	NaN	0.684526	0.684573	NaN	-2.24914	-0.478402	NaN	NaN	NaN	NaN	NaN	NaN	NaN	NaN	NaN	NaN	NaN	NaN	NaN	NaN	NaN	NaN	NaN	NaN	-0.732399	NaN	-3.66086	1.49163	-3.11131
SMN1;SMN2	Survival motor neuron protein	E7EQZ4;Q16637-3;Q16637;Q16637-4;Q16637-2;B4DP61;A0A0G2JRX5;A0A0G2JRY6;H0YBZ9;A0A0G2JQN8	E7EQZ4;Q16637-3;Q16637;Q16637-4;Q16637-2;B4DP61	1646700000	9	0	296.43	-0.278342	-0.761285	NaN	NaN	NaN	-0.739243	NaN	NaN	-0.494364	-0.736648	-0.0261627	-2.0007	NaN	-1.10306	NaN	NaN	NaN	-0.461319	-0.15549	4.80394	NaN	NaN	NaN	NaN	NaN	NaN	NaN	NaN	NaN	NaN	NaN	NaN	NaN	NaN	-1.48862	-0.663481	-3.34487	-1.31672	NaN	NaN	NaN	-1.42465
MKL1;mkl1	MKL/myocardin-like protein 1	E7ER32;A0A087X287;B0QY83;A0A087WU73;W0Z7M9;Q969V6	E7ER32;A0A087X287;B0QY83;A0A087WU73;W0Z7M9;Q969V6	77307000	6	0.00035945	31.011	NaN	NaN	NaN	NaN	NaN	NaN	NaN	NaN	NaN	NaN	NaN	NaN	NaN	NaN	NaN	-3.06535	NaN	NaN	NaN	NaN	NaN	NaN	NaN	NaN	NaN	NaN	NaN	NaN	NaN	NaN	NaN	NaN	NaN	NaN	NaN	NaN	NaN	NaN	NaN	NaN	NaN	NaN
TNS1	Tensin-1	E7ERH1;E7EMG1;Q9HBL0-2;C9J8K5	E7ERH1;E7EMG1;Q9HBL0-2	191380000	11	0.0041894	6.2156	NaN	NaN	NaN	NaN	NaN	NaN	NaN	NaN	NaN	NaN	NaN	NaN	NaN	NaN	NaN	NaN	NaN	NaN	NaN	NaN	NaN	NaN	NaN	NaN	NaN	NaN	NaN	NaN	NaN	NaN	NaN	NaN	NaN	NaN	NaN	NaN	NaN	NaN	NaN	NaN	NaN	NaN
CLASP2	CLIP-associating protein 2	E7ERI8;E7EW49;O75122-3	E7ERI8;E7EW49;O75122-3	4565700000	40	0	323.31	0.189154	-1.21586	-0.835116	0.165159	0.468691	1.25106	-0.223052	-0.474358	0.430042	0.1148	0.743327	-0.28238	0.794207	0.237983	0.313172	0.854962	-0.288299	-0.0628125	0.0313415	0.0854967	-2.96874	0.449651	0.717216	0.164771	0.7194	1.31858	0.373495	-0.143916	-2.16532	0.234245	0.295411	0.163914	0.194906	0.240145	-0.125254	-0.0953169	-0.83374	-0.326537	-0.395172	-0.650948	0.231871	-0.303342
ZC3H18	Zinc finger CCCH domain-containing protein 18	E7ERS3;Q86VM9;Q86VM9-2;H3BRN6;H3BRH3;H3BP01;H3BPD0	E7ERS3;Q86VM9;Q86VM9-2	2721300000	15	0	182.55	0.000634928	-2.12638	-2.383	-0.546265	NaN	NaN	-1.46566	NaN	-0.649937	-2.42983	-0.946656	-0.631337	-0.479748	-1.3916	-1.8334	-0.797013	-3.2896	-1.25508	-0.603027	-0.446574	0.509327	NaN	NaN	NaN	NaN	0.319406	0.457296	NaN	NaN	NaN	NaN	NaN	0.288734	NaN	-2.30267	-0.336626	-2.00569	-0.728312	-3.40395	-2.05405	NaN	NaN
HMGB3	High mobility group protein B3	E7ES08;E7EQU1;O15347;E9PES6	E7ES08;E7EQU1;O15347;E9PES6	21647000000	20	0	323.31	0.0916175	-1.93289	-2.43472	-2.30132	-2.28936	-3.33657	-1.70266	-2.03587	-2.58352	-2.01014	-0.420833	-1.75847	-2.0876	-2.96016	-1.50101	-2.33342	-1.78224	-2.32976	-1.08141	-1.74114	-2.91019	-2.06153	-3.21866	-0.69724	-2.52258	-2.88012	-2.58508	-1.83637	-0.525768	-2.25984	-1.20545	-1.55508	-1.69439	-2.22639	-2.09636	-1.63575	-3.17723	-2.90989	-2.07056	-2.10303	-2.34886	-2.70064
THBS4	Thrombospondin-4	E7ES19;P35443	E7ES19;P35443	312580000	11	0	210.92	NaN	NaN	NaN	NaN	NaN	NaN	NaN	NaN	NaN	NaN	NaN	NaN	NaN	NaN	2.39312	NaN	NaN	NaN	NaN	NaN	NaN	NaN	NaN	NaN	NaN	NaN	NaN	NaN	NaN	NaN	NaN	NaN	NaN	NaN	NaN	NaN	NaN	NaN	NaN	NaN	NaN	NaN
CDKN1B	Cyclin-dependent kinase inhibitor 1B	E7ES52;P46527;H7C2T1	E7ES52;P46527;H7C2T1	94070000	2	0	89.445	NaN	NaN	NaN	NaN	NaN	NaN	NaN	NaN	NaN	NaN	NaN	NaN	NaN	NaN	NaN	NaN	NaN	NaN	NaN	NaN	NaN	NaN	NaN	NaN	NaN	NaN	NaN	NaN	NaN	NaN	NaN	NaN	NaN	NaN	NaN	NaN	NaN	NaN	NaN	NaN	NaN	NaN
ANKRD26	Ankyrin repeat domain-containing protein 26	E7ESJ3;Q9UPS8;Q9UPS8-3;Q9UPS8-2	E7ESJ3;Q9UPS8;Q9UPS8-3;Q9UPS8-2	686030000	7	0.0074212	4.2071	NaN	NaN	NaN	NaN	NaN	NaN	NaN	NaN	NaN	NaN	NaN	NaN	NaN	NaN	NaN	NaN	NaN	NaN	NaN	NaN	NaN	NaN	NaN	NaN	NaN	NaN	NaN	NaN	NaN	NaN	NaN	NaN	NaN	NaN	NaN	NaN	NaN	NaN	NaN	NaN	NaN	NaN
MRPL22	39S ribosomal protein L22, mitochondrial	E7ESL0;A0A0C4DGX2;J3KQY1;Q9NWU5;Q9NWU5-2;Q9NWU5-3	E7ESL0;A0A0C4DGX2;J3KQY1;Q9NWU5;Q9NWU5-2;Q9NWU5-3	534540000	7	0.0025077	9.4749	NaN	NaN	NaN	NaN	NaN	NaN	NaN	NaN	NaN	NaN	NaN	NaN	NaN	-2.57108	1.4551	NaN	NaN	NaN	NaN	NaN	NaN	NaN	NaN	NaN	NaN	NaN	NaN	NaN	NaN	NaN	NaN	NaN	NaN	NaN	NaN	NaN	NaN	NaN	NaN	NaN	NaN	NaN
ITGA2		E7ESP4;E7EMF1;E9PB77;D6RG08	E7ESP4;E7EMF1;E9PB77	2126300000	30	0	132.95	NaN	NaN	NaN	NaN	NaN	NaN	NaN	NaN	NaN	NaN	-1.13146	NaN	-1.18682	NaN	-0.416732	NaN	NaN	NaN	NaN	NaN	NaN	NaN	NaN	NaN	NaN	NaN	NaN	NaN	NaN	NaN	NaN	NaN	NaN	NaN	NaN	NaN	NaN	NaN	NaN	NaN	NaN	NaN
MTA1	Metastasis-associated protein MTA1	E7ESY4;Q13330;Q13330-3;H0Y4T7;Q13330-2;F8VSM3;F8W9Y9;F8VPC5;H7C3F3;H0YIT0;C9JJM0;H0YIV8	E7ESY4;Q13330;Q13330-3;H0Y4T7;Q13330-2	2205800000	28	0	228.62	-0.707878	-0.77349	-2.51096	-1.24884	-1.02906	-0.85822	-1.84647	-0.561302	-0.354565	-1.08855	-0.599318	-0.910042	-0.932515	-0.600175	-0.346531	-0.310922	-2.9496	-1.82226	-0.199248	-0.309409	NaN	NaN	NaN	NaN	NaN	NaN	-2.66655	NaN	NaN	NaN	NaN	NaN	-0.651683	NaN	-0.74192	-0.729792	0.146723	-0.86584	-0.283566	-0.741057	-0.439251	-3.5175
DAGLB	Sn1-specific diacylglycerol lipase beta	E7ET49;Q8NCG7;Q8NCG7-2;C9JA85;Q8NCG7-3	E7ET49;Q8NCG7;Q8NCG7-2	444520000	10	0	54.401	NaN	1.05661	NaN	NaN	-0.36793	NaN	NaN	NaN	NaN	0.250354	1.09848	-2.47937	0.101939	-0.0892269	1.29036	NaN	NaN	NaN	NaN	NaN	NaN	NaN	NaN	NaN	NaN	NaN	NaN	NaN	NaN	NaN	NaN	NaN	-1.82155	NaN	NaN	0.641941	NaN	0.960384	NaN	NaN	0.113036	NaN
DNPEP	Aspartyl aminopeptidase	E7ETB3;Q9ULA0;E7EMB6;C9JBE1;F8WAN0;E5RJ35;C9JRG3;C9J1E2	E7ETB3;Q9ULA0;E7EMB6	32473000000	19	0	323.31	0.658401	0.539645	1.06743	0.621999	1.05307	0.847466	0.445421	-0.277985	-0.0494913	0.536461	-0.148999	-0.492212	0.352418	-0.112233	1.31858	0.205746	0.272873	-0.321582	-1.13953	0.293642	1.16317	0.638906	0.614271	-0.12499	1.40962	-0.499782	1.35771	0.91232	-0.0749164	0.30668	0.513914	0.0604875	0.773812	0.484994	0.313119	-0.465295	1.65649	1.50693	0.831178	0.0919865	1.77828	0.847258
RPS24	40S ribosomal protein S24	E7ETK0;A0A087WUS0;P62847-2;P62847-3;P62847;P62847-4	E7ETK0;A0A087WUS0;P62847-2;P62847-3;P62847;P62847-4	23309000000	8	0	172.68	0.953523	1.13138	0.619359	0.289457	0.540988	0.676872	0.882305	-0.377846	1.23253	0.338688	0.938099	0.678488	0.306966	0.519611	0.73056	-0.234379	0.228723	0.653378	1.13251	0.0580223	-0.756682	0.550127	-0.118094	-0.760263	-0.139469	0.301444	0.110122	-0.349931	-0.0526941	1.79661	-0.731009	-0.458172	0.566229	0.588422	0.500667	0.534349	0.290145	0.337576	-3.17631	-3.25941	-0.127237	-3.42787
RBMS1	RNA-binding motif, single-stranded-interacting protein 1	E7ETU5;F6Y5H0;P29558-2;P29558;E7EPF2;C9J9B2;C9JIJ9;Q6XE24-3;Q6XE24-4;Q6XE24-5;Q6XE24-2;Q6XE24	E7ETU5;F6Y5H0;P29558-2;P29558;E7EPF2	234030000	5	0	56.275	NaN	NaN	NaN	NaN	NaN	NaN	NaN	NaN	NaN	NaN	NaN	-3.174	NaN	NaN	NaN	NaN	NaN	NaN	NaN	NaN	NaN	NaN	NaN	NaN	NaN	NaN	NaN	NaN	NaN	NaN	NaN	NaN	NaN	NaN	NaN	NaN	NaN	NaN	NaN	NaN	NaN	NaN
MRPL3	39S ribosomal protein L3, mitochondrial	E7ETU7;H0Y9G6;P09001;D6RC14;E9PF06;D6RBQ5	E7ETU7;H0Y9G6;P09001	3999000000	15	0	126.68	0.871839	0.340843	-0.140779	0.495105	-0.133958	-0.261471	1.3039	-0.65306	-0.0647449	-0.770702	0.627538	-0.599794	-0.104471	-1.77745	0.214441	3.17293	NaN	-0.128161	2.98108	NaN	-0.733528	1.04767	0.346591	-1.16504	0.311864	-1.2444	-1.49518	0.339893	-1.76829	1.98553	-1.29119	-3.22025	-0.448478	-0.546561	1.05092	-0.232661	-1.25774	0.777492	-1.72102	-0.879862	-0.451857	-1.03111
TCOF1	Treacle protein	E7ETY2;Q13428-7;Q13428-5;H0YA99;H0YAB7	E7ETY2;Q13428-7;Q13428-5	25121000	51	0.0013823	12.839	NaN	NaN	NaN	NaN	NaN	NaN	NaN	NaN	NaN	NaN	NaN	NaN	NaN	NaN	NaN	NaN	NaN	NaN	NaN	NaN	NaN	NaN	NaN	NaN	NaN	NaN	NaN	NaN	NaN	NaN	NaN	NaN	NaN	NaN	NaN	NaN	NaN	NaN	NaN	NaN	NaN	NaN
BZW2	Basic leucine zipper and W2 domain-containing protein 2	E7ETZ4;Q9Y6E2;B5MCH7;Q75MG1;B5MCE7;E9PFD4;E7EMS9;C9JF98;Q9Y6E2-2;E9PFE3;F8WDX8	E7ETZ4;Q9Y6E2;B5MCH7;Q75MG1;B5MCE7;E9PFD4	13889000000	29	0	323.31	-0.518233	-0.457437	-1.43819	-0.559345	-0.840121	-0.294547	-0.71914	-0.0893625	0.399064	-1.53481	-0.991753	-0.665302	-1.13034	-1.60739	-0.297133	-1.00655	-0.960215	-1.01464	0.122758	-1.26849	-3.1769	0.415634	-0.849039	-2.51614	-0.0464211	-0.0139266	-0.300651	-0.514602	-0.663026	0.219236	0.803922	-2.74152	0.00829038	-0.602837	-0.295018	-0.494467	-1.39775	0.852563	-0.885652	-0.308128	-1.26123	-0.546857
CSNK2A1;CSNK2A3	Casein kinase II subunit alpha;Casein kinase II subunit alpha 3	E7EU96;Q5U5J2;P68400;Q8NEV1;P68400-2;A0A087WY74;V9GYA2;V9GY80;V9GYW6;REV__E7EP72	E7EU96;Q5U5J2;P68400;Q8NEV1;P68400-2	25932000000	21	0	323.31	-0.436695	-0.821629	0.27026	0.141287	0.00950975	-0.249263	-0.546166	-0.533962	-0.535356	-1.17089	-0.337426	-1.17613	-0.558953	-1.99906	-0.880255	-0.614474	-0.796349	-0.469678	-0.634872	-0.728661	-0.573568	-0.564915	-0.63385	0.0626255	-0.352081	-1.01228	-0.514905	-0.586981	-1.00296	-0.309176	-0.535953	-0.810813	-0.883386	-0.431676	-0.101784	-0.529271	-1.26412	-0.0965318	-2.16527	-2.27504	-0.0941009	-0.962882
G6PD	Glucose-6-phosphate 1-dehydrogenase	E7EUI8;E7EM57	E7EUI8;E7EM57	1315400000	37	0.00033563	21.753	NaN	NaN	NaN	NaN	NaN	-2.27486	NaN	NaN	NaN	-3.20589	-2.49817	NaN	NaN	NaN	-2.49544	NaN	NaN	NaN	-2.2638	NaN	NaN	NaN	NaN	NaN	NaN	NaN	NaN	NaN	NaN	NaN	NaN	NaN	NaN	NaN	NaN	NaN	NaN	NaN	NaN	NaN	NaN	-1.90662
DUS2	tRNA-dihydrouridine(20) synthase [NAD(P)+]-like	E7EUN9;Q9NX74;J3QLD5;I3L4Y9	E7EUN9;Q9NX74	680540000	15	0	45.619	-0.947404	NaN	NaN	NaN	NaN	-2.76473	-0.265557	-1.33159	NaN	NaN	-0.521754	-0.708761	NaN	-1.15517	-2.35485	-0.867896	NaN	NaN	-1.2097	-1.57463	NaN	NaN	NaN	NaN	NaN	NaN	NaN	NaN	NaN	NaN	NaN	NaN	NaN	NaN	NaN	NaN	-1.99056	NaN	NaN	NaN	NaN	0.216451
ZFAND2B	AN1-type zinc finger protein 2B	E7EV05;E9PFU9;B4DEN4;Q8WV99-2;Q8WV99;A0A087X0D9;F8WEE4;B8ZZ56;C9J1R6	E7EV05;E9PFU9;B4DEN4;Q8WV99-2;Q8WV99;A0A087X0D9;F8WEE4;B8ZZ56	1603500000	4	0.0078979	3.9952	NaN	NaN	NaN	NaN	NaN	NaN	NaN	NaN	NaN	NaN	NaN	NaN	NaN	NaN	NaN	NaN	NaN	NaN	NaN	NaN	NaN	NaN	NaN	NaN	NaN	NaN	NaN	NaN	NaN	NaN	NaN	NaN	NaN	NaN	NaN	NaN	NaN	NaN	NaN	NaN	NaN	NaN
ADD1	Alpha-adducin	E7EV99;E7ENY0;P35611-2;P35611-6;P35611;P35611-3;P35611-4;A0A0A0MSR2;P35611-5;H0Y9H2;D6RF25;D6RJE2;D6RAH3;H0YFD8;H0YG19	E7EV99;E7ENY0;P35611-2;P35611-6;P35611;P35611-3;P35611-4;A0A0A0MSR2;P35611-5;H0Y9H2	8287700000	24	0	323.31	0.0965452	0.630483	1.38938	1.07094	0.573639	-0.574053	1.85857	0.5391	-2.91956	2.34051	0.736124	1.29141	0.471129	0.968633	1.7427	0.496549	-2.66208	-2.282	0.39155	0.598217	1.55127	0.483985	0.396251	1.205	NaN	0.233295	0.214692	-2.72177	1.47899	2.08828	NaN	0.64896	1.01683	0.0871662	0.449316	0.0784723	0.306288	2.02662	-3.29642	0.483823	0.294632	1.30547
MAP4	Microtubule-associated protein;Microtubule-associated protein 4	E7EVA0;P27816;P27816-6;P27816-2;P27816-5;P27816-4;H7C4C5;B5MEG9;H0Y2V1;H7C456;P27816-7	E7EVA0;P27816;P27816-6;P27816-2;P27816-5	95252000000	78	0	323.31	0.234075	-1.92862	-0.594931	0.623221	-0.445833	-0.312781	-0.185359	-0.0172092	0.389073	-0.15782	0.388865	-0.332966	0.0350174	-0.35727	-0.244156	0.045089	0.110869	0.0797525	0.651382	0.0245018	0.535311	-0.353436	-0.242328	-0.430928	-0.217727	0.000923584	-0.753348	-0.0568609	-0.0328061	0.512246	-0.149519	-0.670931	-0.27274	-0.254473	-0.285698	-0.101247	-0.108759	-0.474358	-2.71317	-0.39846	-0.712904	-0.308943
ATG16L1	Autophagy-related protein 16-1	E7EVC7;Q676U5-2;Q676U5;Q676U5-5;Q676U5-4;Q676U5-3;C9JAY7;C9JK97;C9J1B2	E7EVC7;Q676U5-2;Q676U5;Q676U5-5;Q676U5-4;Q676U5-3	1006000000	10	0	142.43	0.433194	NaN	NaN	NaN	NaN	NaN	NaN	NaN	NaN	NaN	NaN	-1.72317	NaN	NaN	-2.13307	NaN	NaN	-1.96497	NaN	NaN	NaN	NaN	NaN	NaN	NaN	NaN	NaN	NaN	NaN	NaN	NaN	NaN	NaN	NaN	NaN	NaN	3.46193	NaN	NaN	NaN	NaN	NaN
HDHD1	Pseudouridine-5-phosphatase	E7EVH9;Q08623-3;Q08623;Q08623-4;Q08623-2	E7EVH9;Q08623-3;Q08623;Q08623-4;Q08623-2	989540000	9	0	47.945	NaN	NaN	NaN	NaN	NaN	2.19959	NaN	0.66157	NaN	0.914439	NaN	NaN	-2.6976	-0.724301	-0.510557	NaN	NaN	NaN	-2.08016	NaN	NaN	NaN	NaN	NaN	NaN	NaN	NaN	NaN	NaN	NaN	NaN	NaN	NaN	NaN	NaN	NaN	NaN	NaN	NaN	NaN	NaN	-3.72148
MTG1	Mitochondrial GTPase 1;Mitochondrial ribosome-associated GTPase 1	E7EVK2;U3KQ69;E9PI62;Q9BT17	E7EVK2;U3KQ69;E9PI62;Q9BT17	468450000	5	0	52.313	NaN	-1.10842	NaN	NaN	NaN	NaN	NaN	NaN	NaN	NaN	-0.189666	NaN	NaN	NaN	NaN	NaN	NaN	NaN	NaN	NaN	NaN	NaN	NaN	NaN	NaN	NaN	NaN	NaN	NaN	NaN	NaN	NaN	NaN	NaN	NaN	NaN	NaN	-1.47353	NaN	NaN	NaN	NaN
POLB	DNA polymerase beta	E7EW18;P06746;E5RIJ0;H0YBX1;H0YBJ0;H0YAV8;E9PIC6;E5RG65;E5RJ55	E7EW18;P06746;E5RIJ0;H0YBX1	2681100000	11	0	280.6	0.148033	-1.93538	-0.789604	-0.116498	1.16971	0.468232	-0.46801	-0.900181	-0.917775	-0.555914	-0.729183	0.223458	0.492444	-1.41846	0.595511	1.14935	0.051459	-2.16603	-0.896853	-0.527471	NaN	-0.607863	-0.987539	-0.627513	0.248982	-2.14494	0.11973	NaN	-0.169668	-1.02843	-1.19333	-0.661476	0.165515	0.532032	0.0614959	-0.374622	-0.0564447	0.218666	-2.26779	-2.19093	1.18148	-1.84418
SEPT10	Septin-10	E7EW69;B5ME97;Q9P0V9;Q9P0V9-2;E7EX04;Q9P0V9-3;C9JEW2;C9JNR7;F5GYV2;F5H1W3;F8WC85;C9JEQ7;F5H1F2	E7EW69;B5ME97;Q9P0V9;Q9P0V9-2;E7EX04;Q9P0V9-3	7157400000	17	0	323.31	-0.494467	-0.933119	-2.20176	0.604586	0.519425	0.198593	0.398094	-1.40479	0.961985	0.577229	-0.748633	-0.303109	-0.283329	0.251281	0.514717	0.603862	-0.594549	0.381047	-0.298658	0.636369	-0.531069	-0.128161	-1.22262	0.0348253	0.133416	-0.331361	0.0169936	-0.62938	0.382946	-0.422018	0.418099	-0.197865	0.844588	0.236028	0.401978	0.0679085	0.0100762	1.12636	0.213621	-0.159242	0.583117	0.496753
ABI2	Abl interactor 2	E7EW77;E7EP65;A0A0C4DG21;F8WAL6;Q9NYB9-2;Q9NYB9-4;Q9NYB9;E9PEZ7;B7Z836;Q9NYB9-3;H0Y6B5;H7C3Q7;F8WBL5;F8WEB9;E7EUA1;F8WAU3;F8WCD7;F8WAZ8	E7EW77;E7EP65;A0A0C4DG21;F8WAL6;Q9NYB9-2;Q9NYB9-4;Q9NYB9;E9PEZ7;B7Z836;Q9NYB9-3	523800000	14	0.00034716	25.774	-2.57364	NaN	NaN	-0.257373	NaN	NaN	NaN	-1.89305	NaN	0.029809	NaN	0.057737	-1.35383	-1.89805	NaN	-0.647729	NaN	-0.501006	NaN	NaN	-0.0567222	0.113036	NaN	NaN	NaN	NaN	NaN	NaN	-2.36675	NaN	NaN	NaN	NaN	NaN	NaN	NaN	-1.48785	NaN	NaN	-1.96506	NaN	NaN
EXOC6	Exocyst complex component 6	E7EW84;Q8TAG9;Q8TAG9-2;F2Z3K0;B1AP46	E7EW84;Q8TAG9;Q8TAG9-2;F2Z3K0	290640000	10	0	126.78	NaN	NaN	NaN	NaN	NaN	NaN	NaN	NaN	NaN	NaN	NaN	1.2701	NaN	NaN	-2.21259	NaN	NaN	NaN	NaN	NaN	NaN	NaN	NaN	NaN	NaN	NaN	NaN	NaN	NaN	NaN	NaN	NaN	NaN	NaN	NaN	NaN	NaN	NaN	NaN	NaN	NaN	NaN
NCOA2		E7EWM1	E7EWM1	300880000	7	0.00034746	25.81	NaN	NaN	NaN	NaN	NaN	NaN	NaN	NaN	NaN	NaN	-2.30954	-1.89027	NaN	NaN	NaN	NaN	NaN	NaN	NaN	NaN	NaN	NaN	NaN	NaN	NaN	NaN	NaN	NaN	NaN	NaN	NaN	NaN	NaN	NaN	NaN	NaN	NaN	NaN	NaN	NaN	NaN	NaN
ZMIZ2	Zinc finger MIZ domain-containing protein 2	E7EWM3;A0A087X127;Q8NF64-3;Q8NF64-2;Q8NF64	E7EWM3;A0A087X127;Q8NF64-3;Q8NF64-2;Q8NF64	1364500000	8	0.00048876	18.334	0.508916	-3.2216	NaN	NaN	NaN	0.144265	1.5462	NaN	-0.452701	1.80148	NaN	NaN	1.99177	0.649344	NaN	NaN	-0.505383	-2.48831	0.444282	NaN	NaN	0.0876108	NaN	-0.16633	NaN	NaN	0.285583	NaN	NaN	NaN	NaN	NaN	NaN	NaN	NaN	NaN	-2.54	0.295766	NaN	NaN	NaN	-2.27597
NDUFB5	NADH dehydrogenase [ubiquinone] 1 beta subcomplex subunit 5, mitochondrial	E7EWP0;O43674-2;O43674;H0Y886;F8WDZ2;F8WDD2;A0A087WYD0	E7EWP0;O43674-2;O43674;H0Y886	969390000	4	0	57.879	NaN	NaN	NaN	NaN	NaN	NaN	NaN	NaN	NaN	NaN	0.516801	-2.68316	1.44642	NaN	1.13321	NaN	NaN	NaN	NaN	NaN	NaN	NaN	NaN	NaN	NaN	NaN	NaN	NaN	NaN	NaN	NaN	NaN	NaN	NaN	NaN	NaN	NaN	NaN	NaN	NaN	NaN	NaN
EIF4B	Eukaryotic translation initiation factor 4B	E7EX17;P23588;P23588-2;F8VX11;F8VP89;F8W0K0;F8VSC7;F8VRU1;F8VYE9;REV__P23588-2	E7EX17;P23588;P23588-2;F8VX11	77213000000	40	0	323.31	-0.19131	-0.834226	-0.095722	0.540883	0.695045	0.572051	0.336573	0.121267	0.163494	-0.211012	-0.253263	-0.248413	-0.274053	-0.319155	-0.861161	-0.226262	0.0171396	-0.428786	-0.0110662	-0.400647	-0.123931	0.394923	-0.0833836	0.0640425	-0.411426	0.141303	0.102279	-0.355918	-0.560813	0.113832	-0.727964	-0.459851	-0.262433	0.20136	0.0889605	0.044836	0.0317248	-0.0538064	-0.804714	0.169177	0.266784	0.118586
NRP1	Neuropilin-1	E7EX60;Q5T7F0;E9PEP6;O14786-3;O14786-2;O14786;Q5JWQ4;Q5JWQ6;V9GYL7;H0Y4A0	E7EX60;Q5T7F0;E9PEP6;O14786-3;O14786-2;O14786;Q5JWQ4;Q5JWQ6	758180000	7	0	34.79	NaN	NaN	NaN	0.874851	NaN	NaN	NaN	NaN	NaN	2.23236	1.07294	1.40878	NaN	0.724278	0.933849	0.182459	NaN	NaN	-1.8364	NaN	-1.7472	0.959458	NaN	-2.9136	0.522924	NaN	0.188973	0.832796	0.873133	NaN	1.61675	0.835857	1.35373	0.126423	0.793407	1.33785	NaN	NaN	NaN	0.23304	NaN	NaN
DCTN1;DKFZp686E0752	Dynactin subunit 1	E7EX90;Q14203-3;Q14203-4;Q14203-6;Q14203;Q14203-5;Q14203-2;Q6AWB1;E7EWF7;C9JJD0;C9JZA4;C9JTE5;C9JJN7;C9JKG6;E9PCY0;C9J1B7;C9JUI8	E7EX90;Q14203-3;Q14203-4;Q14203-6;Q14203;Q14203-5;Q14203-2;Q6AWB1	32780000000	57	0	323.31	-0.646992	-1.07327	-1.88936	0.0195652	0.0687254	-0.0802483	-0.0311129	-0.569394	0.802436	0.588335	0.0756873	0.0665935	-0.207768	0.0455207	0.382363	-0.97181	0.454961	-0.170694	-0.146525	0.0419072	0.44664	-0.153676	-0.801407	-0.210513	-0.174534	0.189368	-0.949871	-0.169155	0.390661	-0.0374524	0.455713	0.745382	-0.246226	-0.494979	-0.257252	0.013276	0.35875	-0.1133	0.430548	0.873054	0.532992	0.198312
CHTF18	Chromosome transmission fidelity protein 18 homolog	E7EXA6;Q8WVB6;Q8WVB6-2;A0A0D9SF58;Q8WVB6-3;F8WCC1;H0Y7D3	E7EXA6;Q8WVB6;Q8WVB6-2;A0A0D9SF58;Q8WVB6-3	623290000	15	0	34.809	0.220194	0.292334	NaN	1.01578	-0.286172	-1.89619	NaN	NaN	NaN	NaN	NaN	NaN	NaN	NaN	NaN	-0.236585	NaN	NaN	0.106871	NaN	NaN	NaN	NaN	NaN	NaN	NaN	NaN	NaN	NaN	NaN	NaN	NaN	NaN	NaN	NaN	NaN	-1.50437	-0.26111	NaN	-0.516822	0.100995	-2.57973
NACA	Nascent polypeptide-associated complex subunit alpha, muscle-specific form;Nascent polypeptide-associated complex subunit alpha	E9PAV3;F8VZJ2;Q13765;E9PAV3-2;F8W0W4;F8W1N5;F8VNW4;F8VZ58;Q9BZK3	E9PAV3;F8VZJ2;Q13765;E9PAV3-2;F8W0W4;F8W1N5;F8VNW4	41218000000	11	0	323.31	1.43136	1.29541	1.34923	0.576346	0.194988	0.0555613	-0.372952	-0.337768	0.153045	-0.827169	-0.00561564	-0.0475383	0.113364	0.00643435	-0.0563061	-0.274888	0.548733	-0.391218	0.948085	0.107617	-0.0280033	0.224638	-1.12644	-0.300182	-0.160404	-0.705226	-0.380286	-1.34005	0.0215847	-1.03598	-0.624429	-1.1662	-0.0272955	-0.348006	-0.462785	-0.0930192	-1.69122	0.284247	-3.81085	-3.65455	0.445323	-1.65919
LIMK1	LIM domain kinase 1	E9PC47;P53667-4;P53667-2;P53667	E9PC47;P53667-4;P53667-2;P53667	31490000	3	0.0025044	9.3768	NaN	NaN	NaN	NaN	NaN	NaN	NaN	NaN	NaN	NaN	NaN	NaN	NaN	NaN	NaN	NaN	NaN	NaN	NaN	NaN	NaN	NaN	NaN	NaN	NaN	NaN	NaN	NaN	NaN	NaN	NaN	NaN	NaN	NaN	NaN	NaN	NaN	NaN	NaN	NaN	NaN	NaN
CELF2	CUGBP Elav-like family member 2	E9PC62;Q5VZZ6;O95319-5;O95319-2;O95319;O95319-4;O95319-3;V9GYD9;V9GY47	E9PC62;Q5VZZ6;O95319-5;O95319-2;O95319;O95319-4;O95319-3;V9GYD9	739750000	11	0	46.216	NaN	NaN	NaN	NaN	NaN	NaN	NaN	NaN	NaN	NaN	NaN	NaN	NaN	NaN	NaN	NaN	NaN	NaN	NaN	NaN	NaN	NaN	NaN	NaN	NaN	NaN	NaN	NaN	NaN	NaN	NaN	NaN	-2.37256	NaN	NaN	NaN	NaN	NaN	NaN	NaN	NaN	NaN
PMS1	PMS1 protein homolog 1	E9PC65;B7ZAA0;P54277-3;P54277;Q3BDU3;Q5FBZ9;P54277-4;P54277-2;E9PH88	E9PC65;B7ZAA0;P54277-3;P54277;Q3BDU3;Q5FBZ9;P54277-4;P54277-2	105680000	4	0.0072669	4.5753	NaN	NaN	NaN	NaN	NaN	NaN	NaN	NaN	NaN	NaN	NaN	NaN	NaN	NaN	NaN	NaN	NaN	NaN	NaN	NaN	NaN	NaN	NaN	NaN	NaN	NaN	NaN	NaN	NaN	NaN	NaN	NaN	NaN	NaN	NaN	NaN	NaN	NaN	NaN	NaN	NaN	NaN
ZKSCAN1	Zinc finger protein with KRAB and SCAN domains 1	E9PC66;P17029;B3KRF7;C9JRM9	E9PC66;P17029;B3KRF7	277490000	9	0.00034019	23.444	0.293306	NaN	NaN	NaN	NaN	NaN	NaN	NaN	NaN	NaN	-0.472384	NaN	NaN	NaN	NaN	NaN	NaN	NaN	NaN	NaN	NaN	NaN	NaN	NaN	NaN	NaN	NaN	NaN	NaN	NaN	NaN	NaN	0.146068	NaN	NaN	NaN	1.36257	NaN	NaN	NaN	NaN	NaN
MARK2	Serine/threonine-protein kinase MARK2	E9PC69;Q7KZI7-14;Q7KZI7-11;Q7KZI7-8;Q7KZI7;Q7KZI7-15;Q7KZI7-16;Q7KZI7-12;Q7KZI7-3;Q7KZI7-6;Q7KZI7-13;Q7KZI7-5;Q7KZI7-4;Q7KZI7-9;E7ETY4;Q7KZI7-10;Q7KZI7-7;Q7KZI7-2;F5H4F6;F5H6N2;K7EK17;K7EKG8;F5H4J8;Q96L34-2	E9PC69;Q7KZI7-14;Q7KZI7-11;Q7KZI7-8;Q7KZI7;Q7KZI7-15;Q7KZI7-16;Q7KZI7-12;Q7KZI7-3;Q7KZI7-6;Q7KZI7-13;Q7KZI7-5;Q7KZI7-4;Q7KZI7-9;E7ETY4;Q7KZI7-10;Q7KZI7-7;Q7KZI7-2	6615800000	36	0	323.31	-0.115832	-1.74889	-1.02623	0.0351948	0.235892	0.0445831	-0.211012	-0.499782	0.181199	-0.553459	-0.580049	-0.240375	-0.162339	-0.272382	-0.088413	0.116645	0.571107	-1.21785	-0.0443242	-0.376957	-1.49621	-0.00705191	0.0478752	-0.389567	-1.10279	-2.20091	-0.432425	-1.68827	-2.27211	-0.475811	-1.96718	-1.78325	-0.855033	-0.91265	-1.54997	-0.712112	-0.383386	0.23438	-2.93802	-1.97045	0.241322	-0.629566
EIF2B5	Translation initiation factor eIF-2B subunit epsilon	E9PC74;Q13144;C9JRD9;H7C2X0	E9PC74;Q13144	3329000000	20	0	275.42	-0.663299	0.657809	0.0751552	-0.577828	-0.356031	-0.438932	NaN	-0.214995	-0.158079	-0.47633	-0.267476	-0.202261	-0.0323829	0.0243992	0.209228	-1.55429	0.169242	-0.144699	0.223879	-0.485942	NaN	NaN	NaN	NaN	NaN	-2.62824	-0.212756	NaN	-0.498353	0.0264696	NaN	-2.66025	-0.4246	-1.32193	0.350155	-0.360645	-0.89344	-0.152118	-0.429321	4.58706	-0.84149	-3.75809
RAPGEF6	Rap guanine nucleotide exchange factor 6	E9PCH4;Q8TEU7;Q8TEU7-4;A0A0A6YYB7;A0A0A0MR23;Q8TEU7-5;Q8TEU7-3;B7Z7Y1;A0A0A6YYJ1;Q8TEU7-6	E9PCH4;Q8TEU7;Q8TEU7-4;A0A0A6YYB7;A0A0A0MR23;Q8TEU7-5;Q8TEU7-3	385780000	9	0.0012424	13.534	NaN	NaN	NaN	NaN	NaN	NaN	NaN	NaN	NaN	NaN	NaN	NaN	NaN	NaN	NaN	-1.06571	NaN	NaN	NaN	NaN	NaN	NaN	NaN	NaN	NaN	NaN	NaN	NaN	NaN	NaN	NaN	NaN	NaN	NaN	NaN	NaN	NaN	NaN	NaN	NaN	NaN	NaN
GYPA;GPErik	Glycophorin-A	E9PD10;A0A087WU29;A0A0C4DFT7;P02724-2;P02724;Q13030;E9PH25;E7EQF3;P02724-3	E9PD10;A0A087WU29;A0A0C4DFT7;P02724-2;P02724;Q13030;E9PH25;E7EQF3;P02724-3	990730000	2	0	291.63	NaN	NaN	NaN	NaN	NaN	NaN	NaN	NaN	NaN	NaN	NaN	NaN	NaN	NaN	NaN	NaN	NaN	NaN	NaN	NaN	NaN	NaN	NaN	NaN	NaN	NaN	NaN	NaN	NaN	NaN	NaN	NaN	NaN	NaN	NaN	NaN	NaN	NaN	NaN	NaN	NaN	NaN
SMG7	Protein SMG7	E9PD50;Q92540-2;Q92540;Q92540-4;Q92540-5;B1ALB4;E9PEK3;D6RAD0;E9PBK2	E9PD50;Q92540-2;Q92540;Q92540-4;Q92540-5;B1ALB4	336250000	9	0.0029197	8.6336	NaN	NaN	NaN	NaN	NaN	NaN	NaN	NaN	NaN	NaN	NaN	NaN	NaN	NaN	NaN	NaN	NaN	NaN	-0.616358	NaN	NaN	NaN	NaN	NaN	NaN	NaN	NaN	NaN	NaN	NaN	NaN	NaN	NaN	NaN	NaN	NaN	NaN	NaN	NaN	NaN	NaN	NaN
OGDH	2-oxoglutarate dehydrogenase, mitochondrial	E9PDF2;E9PCR7;Q02218-2;Q02218;A0A0D9SFS3;E9PFG7;Q02218-3;Q9ULD0;Q9ULD0-3;Q9ULD0-2;C9J4G7	E9PDF2;E9PCR7;Q02218-2;Q02218;A0A0D9SFS3;E9PFG7;Q02218-3	30813000000	54	0	323.31	0.191821	1.50385	-0.330099	0.493357	0.827231	-0.290307	0.442379	0.348574	0.575486	0.416481	0.368793	0.0724979	0.253051	0.8657	0.880232	0.365109	0.557752	0.736509	-0.4654	0.544203	1.21193	-0.100843	0.52079	-0.0199154	-0.380508	0.0974556	0.797739	0.856476	-0.0255958	0.234109	0.325594	-0.0060466	0.323678	0.804048	-1.20339	0.0701787	-0.0329472	1.76773	0.522779	-1.25749	0.512884	0.176414
ICA1	Islet cell autoantigen 1	E9PDL4;Q05084-3;Q05084;B9ZVM7;E7ENI6;Q05084-2;Q6LCR0;C9J3Y4;C9J8Y3;F8WET5;Q6LCT9	E9PDL4;Q05084-3;Q05084;B9ZVM7;E7ENI6;Q05084-2;Q6LCR0;C9J3Y4	180990000	7	0.0045782	5.9378	NaN	0.0310025	NaN	NaN	1.67043	NaN	NaN	NaN	NaN	NaN	NaN	NaN	NaN	NaN	NaN	NaN	NaN	NaN	NaN	NaN	NaN	NaN	NaN	NaN	NaN	NaN	NaN	NaN	NaN	NaN	NaN	NaN	NaN	0.592484	NaN	NaN	NaN	0.355904	NaN	NaN	1.89813	NaN
DMD	Dystrophin	E9PDN5;A0A075B6G3;P11532-4;P11532;A0A087WV90;A0A087WTU7;P11532-3;P11532-2;Q4G0X0;E7EQR9;E7EQS5;F8VX32;E7ESB2;H0Y304;P11532-8;P11532-7;P11532-5;P11532-6;F5GZY3;P11532-10;P11532-9;H0Y3E8	E9PDN5;A0A075B6G3;P11532-4;P11532;A0A087WV90;A0A087WTU7;P11532-3;P11532-2	843840000	20	0	100.21	NaN	NaN	NaN	NaN	NaN	NaN	NaN	NaN	NaN	NaN	NaN	-2.75033	NaN	NaN	NaN	NaN	NaN	NaN	NaN	NaN	NaN	NaN	NaN	NaN	NaN	NaN	NaN	NaN	NaN	NaN	NaN	NaN	NaN	NaN	NaN	NaN	NaN	NaN	NaN	NaN	NaN	NaN
PCCB	Propionyl-CoA carboxylase beta chain, mitochondrial	E9PDR0;P05166;E7ETT4;E7EUY3;E7ETT1;C9JQS9;E7EX59;P05166-2;E9PEC3;F8WBI9;E7ENC1;C9JVY9;C9JAW3;C9JVW9;H7C5C9	E9PDR0;P05166;E7ETT4;E7EUY3;E7ETT1;C9JQS9;E7EX59;P05166-2;E9PEC3;F8WBI9	2316500000	19	0	323.31	1.25144	2.04216	-3.12513	1.95389	1.29166	NaN	NaN	0.945832	1.02116	0.890332	2.2969	0.936276	0.483279	1.57772	0.774256	NaN	NaN	NaN	NaN	0.855118	1.79586	0.925796	2.02879	-0.0254541	1.90861	1.09074	0.402111	-2.13845	0.645458	1.24253	0.140714	0.211648	2.32902	0.468172	-3.00632	0.735884	-1.14405	1.36937	0.491997	0.225059	-1.61127	NaN
WDR6	WD repeat-containing protein 6	E9PDU5;A0A087X295;Q9NNW5;E9PBK6;Q6PKC6;C9K020;C9JFP6;V9GYU1;V9GZ65	E9PDU5;A0A087X295;Q9NNW5;E9PBK6	636660000	17	0	62.147	NaN	-3.97706	NaN	-0.563256	-1.23113	-2.13378	NaN	NaN	0.83421	-0.365804	-0.504163	-0.625458	NaN	-0.898711	NaN	-2.30687	NaN	NaN	-0.769856	-0.638027	NaN	NaN	NaN	NaN	NaN	NaN	NaN	NaN	NaN	NaN	NaN	NaN	NaN	NaN	NaN	NaN	NaN	-0.813771	NaN	0.474773	-1.04796	0.059916
CDCA2	Cell division cycle-associated protein 2	E9PEI0;Q69YH5	E9PEI0;Q69YH5	24663000	2	0.0012453	13.713	NaN	NaN	NaN	NaN	NaN	NaN	NaN	NaN	NaN	NaN	NaN	NaN	NaN	NaN	NaN	NaN	NaN	NaN	NaN	NaN	NaN	NaN	NaN	NaN	NaN	NaN	NaN	NaN	NaN	NaN	NaN	NaN	NaN	NaN	NaN	NaN	NaN	NaN	NaN	NaN	NaN	NaN
PDPK1;PDPK2P	3-phosphoinositide-dependent protein kinase 1;Putative 3-phosphoinositide-dependent protein kinase 2	E9PER6;O15530-3;O15530;O15530-2;O15530-4;Q6A1A2;O15530-5;H3BQ10;H3BPW1	E9PER6;O15530-3;O15530;O15530-2;O15530-4;Q6A1A2;O15530-5	1897500000	18	0	161	0.0613303	-0.590818	-0.218347	1.11394	0.0814917	-0.694568	-0.121413	-1.46038	0.0476963	-0.390228	0.207761	-0.217479	-0.282618	-0.333538	-2.02514	0.273465	-3.0383	NaN	-1.6026	1.55652	-2.76692	0.799772	0.249119	0.190981	NaN	NaN	NaN	NaN	NaN	NaN	NaN	NaN	-2.25558	NaN	1.13467	NaN	0.0633187	0.67137	0.992833	-0.0831111	0.0800727	1.45182
TBL2	Transducin beta-like protein 2	E9PF19;Q9Y4P3;Q96E41;A0A087WXC6;F8WDI9;F8WCR3	E9PF19;Q9Y4P3;Q96E41	8709900000	25	0	323.31	-0.426318	-0.445515	-1.08638	0.726591	0.757818	0.629077	0.405604	0.580785	0.966433	0.512246	0.325883	-0.211511	0.439715	0.621222	0.701834	-1.74429	0.488127	-3.04051	0.273762	-0.241352	-0.206768	0.679203	0.565588	-0.200002	-0.136848	0.579577	0.164513	0.404114	-3.05499	NaN	-0.908275	0.191327	0.161556	0.00556507	-2.35515	1.04668	-1.11763	0.111274	0.100747	-0.447738	0.826054	-0.289244
RABGEF1	Rab5 GDP/GTP exchange factor	E9PFK9;Q9UJ41-2;Q9UJ41-4;Q9UJ41-3;Q9UJ41;Q3HKR1;A0A0A0MSJ3;V9GYI8;C9JDA2;E9PHB8	E9PFK9;Q9UJ41-2;Q9UJ41-4;Q9UJ41-3;Q9UJ41;Q3HKR1;A0A0A0MSJ3	1199800000	12	0	108.72	NaN	-0.777788	NaN	0.405967	NaN	1.08033	NaN	NaN	NaN	NaN	NaN	0.690801	NaN	0.0137274	0.291521	NaN	0.407612	0.656535	NaN	NaN	-1.98321	-0.0377336	1.73812	NaN	0.847181	NaN	NaN	0.53366	NaN	NaN	NaN	0.522178	-0.785592	0.785328	NaN	NaN	NaN	0.897355	NaN	-0.449746	NaN	-3.55753
PPP2R5D	Serine/threonine-protein phosphatase 2A 56 kDa regulatory subunit delta isoform	E9PFR3;Q14738;Q14738-2;H0Y8C4;Q14738-3;H7C5Q9;H0YJ35;H0YJ49	E9PFR3;Q14738;Q14738-2;H0Y8C4;Q14738-3	8115500000	29	0	319.27	-0.847436	-1.53993	-1.09106	-0.147176	0.214893	0.248125	-0.749749	-1.83706	-0.242206	-0.991681	-0.755058	-0.683921	-1.16369	-0.383497	-0.192699	-0.475396	-0.489337	-1.65377	-0.719315	-0.698752	-2.85536	-0.851119	0.156193	-0.838105	-0.0457225	-0.361319	-0.525167	-0.99834	-0.70248	-0.669752	-1.06833	-0.351855	-0.287827	-0.423202	-0.439357	-1.01407	-1.17492	-0.660837	-0.315682	-0.638027	0.149297	-0.713344
APP	Amyloid beta A4 protein;N-APP;Soluble APP-alpha;Soluble APP-beta;C99;Beta-amyloid protein 42;Beta-amyloid protein 40;C83;P3(42);P3(40);C80;Gamma-secretase C-terminal fragment 59;Gamma-secretase C-terminal fragment 57;Gamma-secretase C-terminal fragment 50;C31	E9PG40;P05067-11;P05067-8;P05067;P05067-7;P05067-9;H7C0V9;A0A0A0MRG2;P05067-10;P05067-4;P05067-6;P05067-3;P05067-5;P05067-2;H7C2L2	E9PG40;P05067-11;P05067-8;P05067;P05067-7;P05067-9;H7C0V9;A0A0A0MRG2;P05067-10;P05067-4;P05067-6;P05067-3;P05067-5	4930300000	20	0	323.31	0.679989	-1.02397	-1.26123	-0.0448837	-1.94332	-2.02244	-2.55395	0.246413	-0.937344	-0.139993	0.458108	0.657832	0.141351	0.0425608	-0.177089	-0.665211	-0.414027	-2.69773	0.0437797	-0.695192	-0.0149266	NaN	-0.555227	-0.0377336	-0.433921	0.8925	-1.39133	-1.06695	0.972818	-0.175429	-0.115033	-0.816641	1.10535	-0.335712	-0.102457	0.12444	1.10799	-1.48857	-2.65245	-0.633385	-2.8748	-0.714487
MAP1A	Microtubule-associated protein 1A;MAP1A heavy chain;MAP1 light chain LC2	E9PGC8;P78559;P78559-2	E9PGC8;P78559;P78559-2	165650000	7	0.002907	8.3579	NaN	NaN	NaN	NaN	NaN	NaN	NaN	NaN	NaN	NaN	2.97994	NaN	NaN	NaN	NaN	NaN	NaN	NaN	NaN	NaN	NaN	NaN	NaN	NaN	NaN	NaN	NaN	NaN	NaN	NaN	NaN	NaN	NaN	NaN	NaN	NaN	NaN	NaN	NaN	NaN	NaN	NaN
TNS1	Tensin-1	E9PGF5;Q9HBL0;E9PF55;A0A087WWW7;H0Y4U1;C9JI43;C9JFT7	E9PGF5;Q9HBL0;E9PF55;A0A087WWW7;H0Y4U1	4374300000	37	0	323.31	2.486	NaN	NaN	2.91626	1.82531	2.02216	NaN	2.05379	3.72966	4.26387	4.02529	1.29878	3.24332	3.50755	2.31101	2.95814	-2.03816	4.70252	1.27799	2.78707	NaN	NaN	NaN	2.06299	NaN	NaN	NaN	NaN	-2.7856	NaN	2.6337	4.03141	3.53778	NaN	2.69311	NaN	0.908199	NaN	NaN	-4.11395	-1.80686	1.14519
RBM6	RNA-binding protein 6	E9PGM9;P78332;P78332-2;F8WCA5;C9J250;P78332-3	E9PGM9;P78332;P78332-2	177590000	10	0	45.554	NaN	NaN	NaN	NaN	NaN	NaN	NaN	NaN	NaN	NaN	NaN	NaN	NaN	NaN	NaN	NaN	NaN	NaN	NaN	NaN	NaN	NaN	NaN	NaN	NaN	NaN	NaN	NaN	NaN	NaN	NaN	NaN	NaN	NaN	NaN	NaN	NaN	NaN	NaN	NaN	NaN	NaN
SLC25A44	Solute carrier family 25 member 44	E9PGQ0;Q96H78	E9PGQ0;Q96H78	75593000	3	0.0022432	10.5	NaN	NaN	NaN	NaN	NaN	NaN	NaN	NaN	NaN	NaN	NaN	NaN	NaN	NaN	NaN	NaN	NaN	NaN	NaN	NaN	NaN	NaN	NaN	NaN	NaN	NaN	NaN	NaN	NaN	NaN	NaN	NaN	NaN	NaN	NaN	NaN	NaN	NaN	NaN	NaN	NaN	NaN
TSN	Translin	E9PGT1;Q15631;H7C1D4;Q15631-2	E9PGT1;Q15631;H7C1D4	20786000000	19	0	323.31	-0.397474	1.40698	0.183163	0.32858	-0.29443	0.443595	-0.312317	-0.373621	-0.102053	0.71532	-0.0339339	-0.481505	-0.519844	-0.397803	0.574455	-0.091666	0.306609	0.735716	0.377426	-0.443395	-0.656817	-0.0900404	0.225042	-0.479231	-0.221939	-0.792689	-0.131063	-0.757706	-0.545968	0.145302	-0.0204844	-0.718964	-0.0794293	-0.393746	0.829254	-0.196859	0.908524	1.41554	0.931453	0.602175	0.144122	0.287413
RPS6KA1	Ribosomal protein S6 kinase;Ribosomal protein S6 kinase alpha-1	E9PGT3;Q15418-4;Q15418;Q15418-2;Q15418-3;Q5SVM6;E9PAN7;Q5SVM7;E9PMM7	E9PGT3;Q15418-4;Q15418;Q15418-2;Q15418-3	10199000000	35	0	323.31	-0.97651	-1.38278	-2.06919	-0.481505	-0.36233	-1.42498	-0.668936	-0.637007	-0.491186	-0.600841	-0.639695	-0.0258793	-0.40969	-0.350497	-0.00144204	-0.539928	-0.404794	-0.208143	-0.202888	-0.550605	NaN	-0.459537	-0.678613	0.0268957	-0.115965	-0.240375	-1.03492	-1.47638	0.217944	-0.0100636	-0.0990932	-0.230941	-0.208018	-0.0203421	-0.0743684	0.119181	-0.746829	-0.466653	2.08522	-0.416624	-0.427499	-1.01171
COPS8	COP9 signalosome complex subunit 8	E9PGT6;Q99627;Q99627-2;H7C3S9;F8WEF2	E9PGT6;Q99627;Q99627-2;H7C3S9	6303000000	6	0	323.31	-0.462471	1.81157	1.43456	0.496102	0.606847	0.924508	0.584955	-0.463309	0.118586	0.438268	0.565545	0.387563	-0.202512	0.15234	0.086967	0.0470701	0.273518	-1.16107	-0.0574155	0.788041	1.19499	0.367304	0.182852	0.737783	0.796861	0.823422	1.15255	0.668983	0.890706	0.208311	-0.0813396	0.759209	1.01639	1.24729	0.560834	0.563604	0.779323	0.609662	-2.55532	-3.38598	1.12491	-0.153286
MED22	Mediator of RNA polymerase II transcription subunit 22	E9PGW7;Q5T8T7;E7EN96;Q5T8T8;Q15528-2;Q15528	E9PGW7;Q5T8T7;E7EN96;Q5T8T8;Q15528-2;Q15528	526180000	3	0.0010972	14.33	NaN	NaN	NaN	NaN	NaN	NaN	NaN	NaN	NaN	NaN	NaN	NaN	NaN	NaN	NaN	NaN	NaN	NaN	NaN	NaN	NaN	NaN	NaN	NaN	NaN	NaN	NaN	NaN	NaN	NaN	NaN	NaN	NaN	NaN	2.34	NaN	NaN	NaN	NaN	NaN	NaN	NaN
ZNF451	Zinc finger protein 451	E9PH99;Q9Y4E5-2;Q9Y4E5;D6RIA1	E9PH99;Q9Y4E5-2;Q9Y4E5	205220000	11	0.0020993	10.781	NaN	NaN	NaN	NaN	NaN	NaN	NaN	NaN	NaN	NaN	-2.46585	NaN	NaN	NaN	NaN	NaN	NaN	NaN	NaN	NaN	NaN	NaN	NaN	NaN	NaN	NaN	NaN	NaN	NaN	NaN	NaN	NaN	NaN	NaN	NaN	NaN	NaN	NaN	NaN	NaN	NaN	NaN
MCCC1	Methylcrotonoyl-CoA carboxylase subunit alpha, mitochondrial	E9PHF7;Q96RQ3;E9PG35;F5GYT8;G5E9X5	E9PHF7;Q96RQ3;E9PG35;F5GYT8;G5E9X5	5318400000	23	0	323.31	1.75395	-0.861479	-0.507008	-0.232784	0.538492	0.0409718	0.394278	-0.170822	1.29637	-0.0959919	0.133369	-0.847275	-0.305445	1.43425	0.440009	0.00142894	-1.45117	NaN	0.207761	0.54103	NaN	0.451149	0.417907	-0.129877	0.129024	-2.45077	-1.00684	-0.589763	-0.225152	NaN	NaN	-1.07135	0.912429	NaN	0.197352	-0.146004	-1.37323	0.77596	-2.29728	-0.390448	0.766136	0.869385
PIAS3	E3 SUMO-protein ligase PIAS3	E9PHH8;Q9Y6X2;B4DGW0;A0A087WUY7;O75928-3;O75928-2;O75928	E9PHH8;Q9Y6X2	160830000	4	0.0040668	6.4503	NaN	NaN	NaN	NaN	-0.0447438	NaN	NaN	NaN	NaN	NaN	NaN	NaN	NaN	NaN	NaN	NaN	NaN	NaN	NaN	NaN	NaN	NaN	NaN	NaN	NaN	NaN	NaN	NaN	NaN	NaN	NaN	NaN	NaN	NaN	NaN	NaN	NaN	NaN	NaN	NaN	1.15965	NaN
CLEC3B	Tetranectin	E9PHK0;P05452	E9PHK0;P05452	172460000	6	0.0029244	8.8357	NaN	NaN	NaN	NaN	NaN	NaN	NaN	NaN	NaN	NaN	NaN	NaN	NaN	NaN	NaN	NaN	NaN	NaN	NaN	NaN	NaN	NaN	NaN	NaN	NaN	NaN	NaN	NaN	NaN	NaN	NaN	NaN	NaN	NaN	NaN	NaN	NaN	NaN	NaN	NaN	NaN	NaN
GSTM2	Glutathione S-transferase Mu 2	E9PHN7;P28161;E9PHN6;F6XZQ7;P28161-2;E9PLF1;E9PGV1	E9PHN7;P28161;E9PHN6;F6XZQ7;P28161-2;E9PLF1	348530000	12	0.00096277	16.574	NaN	NaN	NaN	NaN	NaN	NaN	NaN	NaN	NaN	NaN	NaN	NaN	NaN	NaN	NaN	NaN	NaN	NaN	NaN	NaN	NaN	NaN	NaN	NaN	NaN	NaN	NaN	NaN	NaN	NaN	NaN	NaN	NaN	NaN	NaN	NaN	NaN	NaN	NaN	NaN	NaN	NaN
EPB41L2	Band 4.1-like protein 2	E9PHY5;O43491-4;E9PK52;O43491-3;E9PII3;O43491-2;I6L9B1;E9PQD2;E9PQN0;E9PRG1;E9PIG0;E9PJP4;E9PPC9	E9PHY5;O43491-4;E9PK52;O43491-3;E9PII3;O43491-2;I6L9B1	99398000	31	0.0090968	3.6578	NaN	NaN	NaN	NaN	NaN	NaN	NaN	NaN	NaN	NaN	NaN	NaN	NaN	NaN	NaN	NaN	NaN	NaN	NaN	NaN	NaN	NaN	NaN	NaN	NaN	NaN	NaN	NaN	NaN	NaN	NaN	NaN	NaN	NaN	NaN	NaN	NaN	NaN	NaN	NaN	NaN	NaN
MROH1	Maestro heat-like repeat-containing protein family member 1	E9PHY8;Q8NDA8;Q8NDA8-2;Q8NDA8-7;Q8NDA8-3;Q8NDA8-6;Q8NDA8-4	E9PHY8;Q8NDA8;Q8NDA8-2	1437900000	31	0	103.28	-0.782912	-0.327572	0.550993	1.1703	1.21213	0.494455	0.349934	0.679388	0.946583	0.243335	1.91452	0.483037	-0.091666	NaN	0.873106	NaN	NaN	0.96663	1.6041	-0.0607391	NaN	-0.462157	NaN	NaN	NaN	-0.235727	NaN	0.102295	0.108394	0.31147	NaN	0.0247807	0.154185	0.15756	NaN	NaN	-2.76543	0.362102	0.681909	0.00559408	0.765204	0.60406
MTCH2		E9PIE4	E9PIE4	214140000	12	0.00035404	28.536	NaN	NaN	NaN	NaN	NaN	NaN	NaN	NaN	NaN	NaN	NaN	NaN	NaN	NaN	NaN	NaN	NaN	NaN	NaN	NaN	NaN	NaN	NaN	NaN	NaN	NaN	NaN	NaN	NaN	NaN	NaN	NaN	NaN	NaN	NaN	NaN	NaN	NaN	NaN	NaN	NaN	NaN
THY1	Thy-1 membrane glycoprotein	E9PIM6;E9PNQ8;P04216;J3QRJ3	E9PIM6;E9PNQ8;P04216;J3QRJ3	6311700000	4	0	323.31	-2.04804	4.54574	NaN	NaN	3.23991	4.11289	NaN	-3.0135	4.04007	6.10423	5.49362	5.73236	3.52103	4.91568	3.20144	NaN	NaN	NaN	NaN	NaN	NaN	6.41587	5.69832	7.77406	NaN	5.40868	3.47444	6.00453	NaN	NaN	6.49942	NaN	5.3435	2.53066	NaN	5.75867	8.23391	5.07524	NaN	NaN	4.68642	4.76431
ARHGAP27	Rho GTPase-activating protein 27	E9PIR1;Q6ZUM4;A0A0G2JRG8;A0A0G2JNY3;Q6ZUM4-3;E9PNT2;Q6ZUM4-2;A0A0C4DGE6;Q6ZUM4-4;A0A0G2JP16;E9PNX6	E9PIR1;Q6ZUM4;A0A0G2JRG8;A0A0G2JNY3;Q6ZUM4-3;E9PNT2;Q6ZUM4-2;A0A0C4DGE6	384290000	11	0.0012332	13.07	NaN	-0.863463	NaN	NaN	NaN	-0.666848	NaN	NaN	NaN	NaN	NaN	NaN	NaN	1.03348	2.13575	NaN	NaN	-0.36793	0.227962	NaN	NaN	NaN	NaN	NaN	NaN	NaN	NaN	NaN	NaN	NaN	NaN	NaN	NaN	NaN	NaN	NaN	NaN	0.724302	NaN	NaN	NaN	-2.95613
PHRF1	PHD and RING finger domain-containing protein 1	E9PJ24;F8WEF5;Q9P1Y6-3;Q9P1Y6;Q9P1Y6-2	E9PJ24;F8WEF5;Q9P1Y6-3;Q9P1Y6;Q9P1Y6-2	188340000	8	0.0040725	6.5166	NaN	NaN	NaN	NaN	NaN	NaN	NaN	NaN	NaN	NaN	NaN	NaN	NaN	NaN	NaN	NaN	NaN	NaN	NaN	NaN	NaN	NaN	NaN	NaN	NaN	NaN	NaN	NaN	NaN	NaN	NaN	NaN	NaN	NaN	NaN	NaN	NaN	NaN	NaN	NaN	NaN	NaN
EBAG9	Receptor-binding cancer antigen expressed on SiSo cells	E9PJ40;E9PND3;E9PN10;O00559;O00559-2	E9PJ40;E9PND3;E9PN10;O00559;O00559-2	457150000	2	0.0011022	14.692	NaN	-0.65526	NaN	0.514759	NaN	NaN	NaN	-0.0900404	NaN	NaN	NaN	NaN	NaN	NaN	NaN	NaN	NaN	NaN	NaN	NaN	NaN	NaN	NaN	NaN	NaN	NaN	NaN	NaN	-2.48698	NaN	NaN	-0.231924	-0.471864	-0.599413	NaN	NaN	NaN	-0.482332	NaN	-1.90504	NaN	NaN
TCP11L1	T-complex protein 11-like protein 1	E9PJ55;Q9NUJ3	E9PJ55;Q9NUJ3	6707000000	3	0.0029125	8.4683	0.818834	0.851678	0.995793	1.52978	0.834854	1.46263	NaN	1.71762	-0.0539454	0.432941	1.1316	1.29991	1.41338	0.438581	NaN	0.973979	1.28381	1.1633	-0.314986	0.992919	0.158059	-0.181166	-1.32619	-0.122341	-1.22891	-1.23536	-0.850079	-0.346985	-0.440314	-0.452068	0.35428	-0.466131	-0.268434	-1.19881	0.78344	-0.811471	-2.78039	1.96213	-2.31169	-3.58349	0.879144	-2.94725
UBXN1	UBX domain-containing protein 1	E9PJ81;Q04323;Q04323-2;E9PRQ7;A0A087WTZ5;E9PS08	E9PJ81;Q04323;Q04323-2;E9PRQ7;A0A087WTZ5	13284000000	16	0	323.31	0.00134235	0.5944	0.732213	-0.10608	-0.20389	-0.264116	0.230347	-0.440102	-1.29431	0.137902	0.175126	-0.921741	-0.648833	-0.332851	-0.461005	-0.549916	-0.402722	-0.341758	0.253584	-0.489851	0.24696	0.0463697	0.160508	-0.128425	-0.122209	0.0229766	0.30652	-0.209641	0.158429	-0.131194	0.358953	-0.040682	-0.479955	0.20553	-0.137897	-0.223052	0.0440475	0.315666	-2.92374	-1.43589	-0.0496307	-0.03492
VIMP	Selenoprotein S	E9PJB8;E9PN30;Q9BQE4	E9PJB8;E9PN30;Q9BQE4	82568000	4	0.0073216	4.3005	NaN	NaN	NaN	NaN	NaN	NaN	NaN	NaN	NaN	NaN	NaN	NaN	NaN	NaN	NaN	NaN	NaN	NaN	NaN	NaN	NaN	NaN	NaN	NaN	NaN	NaN	NaN	NaN	NaN	NaN	NaN	NaN	NaN	NaN	NaN	NaN	NaN	NaN	NaN	NaN	NaN	NaN
CYHR1	Cysteine and histidine-rich protein 1	E9PJD7;Q6ZMK1-2;Q6ZMK1;E9PQ42;Q6ZMK1-4	E9PJD7;Q6ZMK1-2;Q6ZMK1	143460000	5	0.0021005	10.796	NaN	NaN	NaN	NaN	NaN	NaN	NaN	NaN	NaN	NaN	NaN	NaN	NaN	NaN	NaN	NaN	NaN	NaN	NaN	NaN	NaN	NaN	NaN	NaN	NaN	NaN	NaN	NaN	NaN	NaN	NaN	NaN	NaN	NaN	NaN	NaN	NaN	NaN	NaN	NaN	NaN	NaN
CD81	Tetraspanin;CD81 antigen	E9PJK1;E9PRJ8;H0YDL9;H0YDJ9;E9PIF1;A6NMH8;P60033;E9PM31;H0YEE2	E9PJK1;E9PRJ8;H0YDL9;H0YDJ9;E9PIF1;A6NMH8;P60033	2777700000	4	0	323.31	-1.43808	-2.12101	-2.22129	-0.387362	-0.994725	-0.634593	-0.021764	0.69584	-0.377068	1.15911	NaN	NaN	0.0600213	NaN	0.81558	NaN	NaN	NaN	NaN	NaN	NaN	NaN	NaN	NaN	NaN	NaN	NaN	NaN	NaN	NaN	NaN	NaN	NaN	NaN	-0.700262	-0.335826	-3.32937	-1.07697	-0.0772429	-0.391438	-0.957246	1.19773
FBXO3	F-box only protein 3	E9PJM3;Q9UK99-3;Q9UK99-2;Q9UK99;G3V1E0;B4E3U2;E9PL46;Q49AF1	E9PJM3;Q9UK99-3;Q9UK99-2;Q9UK99;G3V1E0	3654900000	9	0	72.915	-0.10165	-0.166073	-0.0231843	-0.185105	-0.00891703	NaN	NaN	NaN	-0.52687	-0.985282	-0.0458623	-0.132906	NaN	-0.259664	-2.57986	NaN	NaN	NaN	NaN	NaN	-2.48964	0.697359	-0.646624	NaN	-0.561888	-1.46263	-0.327342	0.141064	-1.65024	NaN	NaN	-3.0784	-0.0163537	0.23282	NaN	-0.625458	-2.63941	-0.274292	-0.203013	-0.445409	-0.0204844	NaN
RPS6KA4	Ribosomal protein S6 kinase;Ribosomal protein S6 kinase alpha-4	E9PJN1;O75676-2;O75676;A0A0A6YYC0	E9PJN1;O75676-2;O75676;A0A0A6YYC0	5040900000	15	0	87.631	NaN	-1.50055	-0.554638	-0.805953	0.151763	0.167831	-0.151599	-1.0861	NaN	0.270399	-0.304044	-0.779974	-1.49564	-0.0219061	-0.596267	-2.1462	-2.56633	7.18065	NaN	NaN	NaN	NaN	0.527699	NaN	NaN	NaN	-1.2966	NaN	-1.15426	-0.319387	-1.29249	-0.475811	-0.236829	-0.485633	0.912673	-1.12174	NaN	0.0684834	-2.76004	-1.99993	-0.979367	-3.12556
C2CD2L	C2 domain-containing protein 2-like	E9PK05;O14523;O14523-2	E9PK05;O14523;O14523-2	53637000	5	0.0012467	13.822	NaN	NaN	NaN	NaN	NaN	NaN	NaN	NaN	NaN	NaN	NaN	NaN	NaN	NaN	NaN	NaN	NaN	NaN	NaN	NaN	NaN	NaN	NaN	NaN	NaN	NaN	NaN	NaN	NaN	NaN	NaN	NaN	NaN	NaN	NaN	NaN	NaN	NaN	NaN	NaN	NaN	NaN
PARP10	Poly [ADP-ribose] polymerase 10	E9PK67;E9PNI7;Q53GL7;E9PPE7;E9PJI2;E9PPV8;E9PSE7;E9PIA6;E9PIK9;F8W8G7;E9PM86;E9PQQ6;E9PSG8;E9PLE8;E9PPU2	E9PK67;E9PNI7;Q53GL7;E9PPE7	2616700000	20	0	216.55	2.59964	1.09173	NaN	1.21207	-0.341758	NaN	NaN	NaN	-1.57071	1.0916	1.96359	1.10215	-2.31325	NaN	1.39958	1.7619	NaN	NaN	NaN	NaN	NaN	NaN	NaN	NaN	NaN	NaN	NaN	2.32525	NaN	NaN	NaN	NaN	NaN	1.23396	NaN	1.51602	-0.305095	2.16049	NaN	-4.14795	0.198278	NaN
SIRT3	NAD-dependent protein deacetylase sirtuin-3, mitochondrial	E9PK80;Q9NTG7;E9PN58;Q9NTG7-2;E9PNA0;B7WNN4	E9PK80;Q9NTG7;E9PN58;Q9NTG7-2	1039800000	7	0	248.25	1.30793	2.97949	1.01147	1.87107	2.43596	2.05655	0.224638	-2.74399	NaN	2.14637	NaN	0.835703	2.19621	1.10522	1.93308	NaN	NaN	NaN	NaN	0.729675	3.17775	1.04296	2.55495	-0.387914	1.75941	NaN	1.40224	1.94592	-2.89219	NaN	-1.33348	1.07151	0.259824	NaN	-0.0462816	0.323859	1.64589	2.11741	0.136997	-0.729705	2.48989	-3.75026
BCLAF1	Bcl-2-associated transcription factor 1	E9PK91;Q9NYF8-3;E9PQN2;E9PKI6;E9PK09;E9PJA7;H0YF00;H0YF63	E9PK91;Q9NYF8-3;E9PQN2;E9PKI6;E9PK09	128820000	32	0.0085056	3.8556	NaN	NaN	NaN	NaN	NaN	NaN	NaN	NaN	NaN	NaN	NaN	NaN	NaN	NaN	NaN	NaN	NaN	NaN	NaN	NaN	NaN	NaN	NaN	NaN	NaN	NaN	NaN	NaN	NaN	NaN	NaN	NaN	NaN	NaN	NaN	NaN	NaN	NaN	NaN	NaN	NaN	NaN
PLEKHA7	Pleckstrin homology domain-containing family A member 7	E9PKC0;Q6IQ23;Q6IQ23-2;H0YDE2;Q6IQ23-3;E9PL74	E9PKC0;Q6IQ23;Q6IQ23-2;H0YDE2;Q6IQ23-3	113480000	5	0.0016636	11.611	NaN	NaN	NaN	NaN	NaN	NaN	NaN	NaN	NaN	NaN	NaN	NaN	NaN	NaN	NaN	1.13603	NaN	NaN	NaN	NaN	NaN	NaN	NaN	NaN	NaN	NaN	NaN	NaN	NaN	NaN	NaN	NaN	NaN	NaN	NaN	NaN	NaN	NaN	NaN	NaN	NaN	NaN
CCDC90B		E9PKQ5	E9PKQ5	794580000	3	0.0018132	11.491	NaN	NaN	NaN	NaN	NaN	NaN	NaN	NaN	NaN	NaN	NaN	NaN	NaN	NaN	NaN	NaN	NaN	NaN	NaN	NaN	NaN	NaN	NaN	NaN	NaN	NaN	NaN	NaN	NaN	NaN	NaN	NaN	NaN	NaN	NaN	NaN	NaN	NaN	NaN	NaN	NaN	NaN
TGFBR3	Transforming growth factor beta receptor type 3	E9PKY4;Q03167-2;Q03167	E9PKY4;Q03167-2;Q03167	84145000	2	0.0030268	7.8272	NaN	NaN	NaN	NaN	NaN	NaN	NaN	NaN	NaN	NaN	NaN	NaN	NaN	NaN	NaN	NaN	NaN	NaN	NaN	NaN	NaN	NaN	NaN	NaN	NaN	NaN	NaN	NaN	NaN	NaN	NaN	NaN	NaN	NaN	NaN	NaN	NaN	NaN	NaN	NaN	NaN	NaN
PDE4DIP	Myomegalin	E9PL24;A0A0C4DFQ0;Q5VU43-2;E9PQG4	E9PL24;A0A0C4DFQ0;Q5VU43-2;E9PQG4	735670000	17	0.0004902	18.626	NaN	NaN	NaN	NaN	NaN	NaN	NaN	NaN	NaN	NaN	NaN	NaN	NaN	0.000302979	1.55941	NaN	NaN	NaN	NaN	NaN	NaN	NaN	NaN	NaN	NaN	NaN	NaN	NaN	NaN	NaN	NaN	NaN	NaN	NaN	NaN	NaN	NaN	NaN	NaN	NaN	NaN	NaN
NEDD8-MDP1;NEDD8		E9PL57;F8VSA6;E9PS38;Q86V88-3;Q86V88-2	E9PL57;F8VSA6;E9PS38	8676700000	7	0	323.31	0.16942	2.82644	1.70303	0.429207	1.76606	1.14105	0.378382	1.142	1.0253	1.56294	0.660954	-2.76195	-0.617581	-2.93144	-0.667847	0.237881	0.343183	-2.3549	-0.413486	-0.140386	1.7374	0.954697	2.56781	1.10343	1.63428	-0.318808	1.35236	-2.70464	0.191755	-0.345056	0.564158	2.13232	-0.0231843	1.33039	-0.542902	-0.506399	1.79791	2.2753	-3.65592	0.991198	1.91713	-1.76541
VNN2	Vascular non-inflammatory molecule 2	E9PL76;B4DQB2;J3KQQ7;J3KQ55;J3QT03;O95498-3;O95498-4;O95498-2;O95498;E9PRD9;E9PQ75;O95498-6;E9PK31;E9PLK5;O95498-5	E9PL76;B4DQB2;J3KQQ7;J3KQ55;J3QT03;O95498-3;O95498-4;O95498-2;O95498;E9PRD9;E9PQ75;O95498-6	31135000	3	0.006398	4.9981	NaN	NaN	NaN	NaN	NaN	NaN	NaN	NaN	NaN	NaN	NaN	NaN	NaN	NaN	NaN	NaN	NaN	NaN	NaN	NaN	NaN	NaN	NaN	NaN	NaN	NaN	NaN	NaN	NaN	NaN	NaN	NaN	NaN	NaN	NaN	NaN	NaN	NaN	NaN	NaN	NaN	NaN
NPEPPS	Puromycin-sensitive aminopeptidase	E9PLK3;P55786;P55786-2;A6NEC2;H0YDG0;E9PP11;A6NEC2-2;E9PJ74;E9PJY4;E9PPD4;E9PRQ5;H0YCQ5;A6NEC2-3;E9PJF9;E9PPZ2;E9PI82	E9PLK3;P55786;P55786-2	86808000000	59	0	323.31	-0.776273	-0.0329472	-0.307428	-0.0294175	0.404668	1.14044	-0.998629	-0.669299	-0.915559	0.00929198	-0.543892	-0.607958	-0.56511	-0.132774	-0.305562	-0.151079	-0.0344974	-0.775767	-0.954196	0.259202	-1.14418	-0.113167	0.214391	-0.673466	0.350909	-1.24135	-0.100978	1.32005	-0.901263	-1.35191	-0.781821	-0.557582	-0.782828	0.712055	0.0330823	-0.486972	0.138807	-0.290778	-0.0764222	-0.10017	0.0470254	-0.0164963
CD36	Platelet glycoprotein 4	E9PLT1;E7EU05;P16671;P16671-3;P16671-2;P16671-4;E7EX47	E9PLT1;E7EU05;P16671;P16671-3;P16671-2;P16671-4	1244300000	6	0	323.31	NaN	NaN	NaN	NaN	NaN	NaN	NaN	0.505861	NaN	3.59557	NaN	-2.5625	NaN	-2.90328	2.22425	0.157174	NaN	NaN	NaN	NaN	NaN	NaN	NaN	NaN	NaN	NaN	NaN	NaN	NaN	NaN	NaN	NaN	NaN	NaN	NaN	-1.87662	NaN	NaN	NaN	NaN	NaN	NaN
MACF1		E9PLY5;E9PLY0;E9PS75	E9PLY5;E9PLY0	82000000	49	0.0039582	6.7904	NaN	NaN	NaN	NaN	NaN	NaN	NaN	NaN	NaN	NaN	NaN	NaN	NaN	NaN	NaN	NaN	NaN	NaN	NaN	NaN	NaN	NaN	NaN	NaN	NaN	NaN	NaN	NaN	NaN	NaN	NaN	NaN	NaN	NaN	NaN	NaN	NaN	NaN	NaN	NaN	NaN	NaN
C11orf58;SMAP	Small acidic protein	E9PM92;O00193;E9PRZ9	E9PM92;O00193;E9PRZ9	5108700000	6	0	323.31	0.455891	NaN	NaN	NaN	NaN	1.45676	NaN	-2.14993	NaN	NaN	-2.75245	-3.34036	-0.0632269	-2.75493	-0.856866	1.41196	-2.47073	-2.15308	1.08216	NaN	NaN	NaN	NaN	NaN	NaN	NaN	NaN	NaN	NaN	NaN	NaN	NaN	NaN	NaN	NaN	NaN	1.41196	NaN	NaN	NaN	NaN	0.665546
ME3	Malic enzyme;NADP-dependent malic enzyme, mitochondrial	E9PMB9;Q16798;Q6TCH8;Q16798-2	E9PMB9;Q16798;Q6TCH8;Q16798-2	67877000	5	0.0070261	4.7025	NaN	NaN	NaN	NaN	NaN	NaN	NaN	NaN	NaN	NaN	NaN	NaN	NaN	NaN	NaN	NaN	NaN	NaN	NaN	NaN	NaN	NaN	NaN	NaN	NaN	NaN	NaN	NaN	NaN	NaN	NaN	NaN	NaN	NaN	NaN	NaN	NaN	NaN	NaN	NaN	NaN	NaN
WRAP53	Telomerase Cajal body protein 1	E9PMG4;Q9BUR4	E9PMG4;Q9BUR4	45351000	5	0.00018205	33.228	NaN	NaN	NaN	NaN	NaN	NaN	NaN	NaN	NaN	NaN	NaN	NaN	NaN	NaN	NaN	NaN	NaN	NaN	NaN	NaN	NaN	NaN	NaN	NaN	NaN	NaN	NaN	NaN	NaN	NaN	NaN	NaN	NaN	NaN	NaN	NaN	NaN	NaN	NaN	NaN	NaN	NaN
PEX16	Peroxisomal membrane protein PEX16	E9PMM3;Q9Y5Y5;Q9Y5Y5-2;E9PQW0;E9PMS3;E9PLS4;E9PP98	E9PMM3;Q9Y5Y5;Q9Y5Y5-2;E9PQW0	1143300000	5	0.0032834	7.2978	0.726448	-0.793521	-2.89283	0.318938	0.531406	-0.218719	NaN	-1.83463	-0.280125	NaN	0.834493	-0.590243	NaN	-0.473735	-2.58482	NaN	NaN	NaN	-0.620399	NaN	0.180643	0.920052	-0.0912598	0.5544	0.665295	0.608408	0.199471	-0.336512	-2.6176	-0.453649	0.157303	-0.558953	-0.477056	0.210713	-0.90327	-0.500598	0.387506	0.232684	-0.657914	0.529739	0.835832	-0.449746
HSF1	Heat shock factor protein 1	E9PMQ6;Q00613-2;Q00613;E9PI02;A0A087X1F9;Q03933-2;Q03933	E9PMQ6;Q00613-2;Q00613;E9PI02;A0A087X1F9	1741800000	11	0	153.97	0.310146	-2.53334	NaN	0.0241791	NaN	NaN	NaN	NaN	-1.0263	-1.67179	-0.323774	-0.459327	-0.807272	-2.05012	-0.835439	-2.36524	-2.09822	-0.571628	-0.914105	NaN	0.185163	-1.2291	NaN	NaN	NaN	NaN	NaN	-0.772392	NaN	NaN	NaN	NaN	-0.64321	NaN	NaN	NaN	-2.17942	0.514635	NaN	-3.05589	NaN	NaN
ARHGEF12	Rho guanine nucleotide exchange factor 12	E9PMR6;Q9NZN5-2;Q9NZN5	E9PMR6;Q9NZN5-2;Q9NZN5	446920000	17	0.00034095	23.713	-0.325962	-3.73794	NaN	0.73286	NaN	NaN	NaN	NaN	0.311273	-0.0453032	0.175599	1.0661	NaN	-1.11303	0.447525	NaN	NaN	NaN	NaN	NaN	NaN	NaN	NaN	NaN	NaN	NaN	NaN	NaN	NaN	NaN	NaN	NaN	NaN	NaN	NaN	NaN	-1.92174	-0.289834	NaN	-0.930018	NaN	NaN
LMO7	LIM domain only protein 7	E9PMS6;Q8WWI1-3;F8WD26;J3KP06;Q8WWI1;E9PMT2;Q8WWI1-4;Q8WWI1-2;A0A0A0MTE2;Q8WWI1-5;E9PMP7;H0Y424;H0YDQ3;H0YDG6;H0YE95;E9PK58;E9PJ10;E9PLU6;U3KQE6;E9PRE3;E9PRJ0	E9PMS6;Q8WWI1-3;F8WD26;J3KP06;Q8WWI1;E9PMT2;Q8WWI1-4;Q8WWI1-2;A0A0A0MTE2;Q8WWI1-5;E9PMP7;H0Y424	3564700000	37	0	323.31	-1.36149	-0.497944	-1.33971	-0.390668	-0.311038	-0.753947	-1.03196	-1.22287	0.197964	-0.864255	-0.540722	0.0874881	-1.4443	-0.961179	-1.50675	-1.3784	-1.29608	0.286199	-1.36676	-1.20245	NaN	-1.43093	NaN	-0.504061	-0.488001	-0.0347792	NaN	-1.42019	0.257873	NaN	NaN	0.0639671	-1.06674	NaN	1.79406	1.36502	-0.607011	-1.7485	-0.581496	0.15133	-1.78115	-0.333309
HLA-DQA1		E9PMV2	E9PMV2	907800000	5	0	71.774	NaN	NaN	NaN	NaN	NaN	NaN	NaN	NaN	NaN	6.16163	NaN	-2.60024	5.81149	NaN	4.53815	NaN	NaN	NaN	NaN	NaN	NaN	NaN	NaN	NaN	NaN	NaN	NaN	NaN	NaN	NaN	NaN	NaN	NaN	4.74344	NaN	NaN	NaN	NaN	NaN	NaN	NaN	NaN
TSPAN4	Tetraspanin;Tetraspanin-4	E9PN41;A8MVV6;J3KQ42;O14817;E9PSH3;E9PPX8;J3KNL1	E9PN41;A8MVV6;J3KQ42;O14817;E9PSH3;E9PPX8	21721000	3	0.0052284	5.5229	NaN	NaN	NaN	NaN	NaN	NaN	NaN	NaN	NaN	NaN	NaN	NaN	NaN	NaN	NaN	NaN	NaN	NaN	NaN	NaN	NaN	NaN	NaN	NaN	NaN	NaN	NaN	NaN	NaN	NaN	NaN	NaN	NaN	NaN	NaN	NaN	NaN	NaN	NaN	NaN	NaN	NaN
ARFGAP2		E9PN48	E9PN48	72383000	7	0.0018113	11.381	NaN	NaN	NaN	NaN	NaN	NaN	NaN	NaN	NaN	NaN	NaN	NaN	NaN	NaN	NaN	NaN	NaN	NaN	NaN	NaN	NaN	NaN	NaN	NaN	NaN	NaN	NaN	NaN	NaN	NaN	NaN	NaN	NaN	NaN	NaN	NaN	NaN	NaN	NaN	NaN	NaN	NaN
TP53I11	Tumor protein p53-inducible protein 11	E9PN66;E9PKN9;E9PS55;E9PMW4;E9PQ46;E9PIN5;E9PIK4;U3KQ32;E9PKZ4;E9PPM1;O14683;E9PNB3;E9PMY0	E9PN66;E9PKN9;E9PS55;E9PMW4;E9PQ46;E9PIN5;E9PIK4;U3KQ32;E9PKZ4;E9PPM1;O14683;E9PNB3;E9PMY0	674980000	6	0.00034843	26.269	NaN	NaN	NaN	NaN	NaN	NaN	NaN	NaN	NaN	NaN	0.444773	NaN	1.35712	NaN	0.507316	NaN	NaN	NaN	NaN	NaN	NaN	NaN	NaN	NaN	NaN	NaN	NaN	NaN	NaN	NaN	NaN	NaN	NaN	NaN	NaN	NaN	NaN	NaN	NaN	NaN	NaN	NaN
RNASEH2C	Ribonuclease H2 subunit C	E9PN81;Q8TDP1-2;Q8TDP1;H0YEF3;E9PKP0;H0YE52;H0YCP5	E9PN81;Q8TDP1-2;Q8TDP1;H0YEF3	987360000	7	0.00034382	24.435	NaN	NaN	2.30436	0.333662	1.87938	0.843137	NaN	NaN	1.59109	NaN	0.980142	1.31552	0.43082	1.47742	NaN	NaN	NaN	NaN	NaN	NaN	NaN	1.21927	2.03056	NaN	NaN	NaN	NaN	NaN	1.81975	1.62723	NaN	NaN	NaN	NaN	NaN	NaN	NaN	NaN	2.13486	0.208844	1.53374	1.67752
FDFT1	Squalene synthase	E9PNM1;P37268;P37268-2;P37268-5;P37268-3;P37268-4;E9PJG4;E9PS69;E9PQ90;E9PNJ2;E9PSH1	E9PNM1;P37268;P37268-2;P37268-5;P37268-3;P37268-4	1655300000	17	0	149.89	-1.10279	-2.47345	-0.792439	-1.09768	-2.1572	-1.29513	-1.31046	-2.78333	-0.2529	-1.32054	-0.615793	1.18636	-1.34409	-1.07087	-2.58064	-1.07656	NaN	-2.24526	NaN	NaN	NaN	NaN	NaN	NaN	NaN	0.0153158	NaN	NaN	NaN	NaN	NaN	NaN	NaN	NaN	NaN	NaN	-2.38576	-2.53928	0.508342	-0.404249	-1.33988	1.52492
CD59	CD59 glycoprotein	E9PNW4;E9PR17;P13987;H0YET2	E9PNW4;E9PR17;P13987;H0YET2	72820000000	8	0	209	-0.788268	-0.534858	0.309181	0.468611	0.263335	-0.754973	1.44587	0.785403	-1.05061	0.5481	-0.0582473	-0.081476	0.186919	0.332426	0.908226	-0.490262	0.75794	-1.61278	-0.521453	0.257925	0.612395	0.431793	-0.206893	0.586146	0.520438	-0.229711	-0.0843364	-2.3907	0.919697	0.844095	-1.08188	0.656604	1.07452	-1.18498	0.656808	0.515171	2.07078	-0.0272955	1.33654	-0.690641	-0.0122111	1.0272
SMIM7	Small integral membrane protein 7	E9PP42;E9PNA8;E9PLH2;M0QYU9;M0R0R3;M0R2G5;B7WNH4;Q9BQ49	E9PP42;E9PNA8;E9PLH2;M0QYU9;M0R0R3;M0R2G5;B7WNH4;Q9BQ49	91907000	1	0.0073022	4.2423	NaN	NaN	NaN	NaN	NaN	NaN	NaN	NaN	NaN	NaN	NaN	NaN	NaN	NaN	NaN	NaN	NaN	NaN	NaN	NaN	NaN	NaN	NaN	NaN	NaN	NaN	NaN	NaN	NaN	NaN	NaN	NaN	NaN	NaN	NaN	NaN	NaN	NaN	NaN	NaN	NaN	NaN
MTFR1L	Mitochondrial fission regulator 1-like	E9PPF9;E9PLD2;Q9H019-3;Q9H019;E9PPQ0;C9JF50;E9PLU1;E9PRK5;Q9H019-2	E9PPF9;E9PLD2;Q9H019-3;Q9H019;E9PPQ0;C9JF50;E9PLU1;E9PRK5;Q9H019-2	14841000	2	0.0003499	27.012	NaN	NaN	NaN	NaN	NaN	NaN	NaN	NaN	NaN	NaN	NaN	NaN	NaN	NaN	NaN	NaN	NaN	NaN	NaN	NaN	NaN	NaN	NaN	NaN	NaN	NaN	NaN	NaN	NaN	NaN	NaN	NaN	NaN	NaN	NaN	NaN	NaN	NaN	NaN	NaN	NaN	NaN
MDK	Midkine	E9PPJ5;E9PLM6;P21741;P21741-2	E9PPJ5;E9PLM6;P21741;P21741-2	687240000	5	0	95.899	NaN	NaN	NaN	NaN	NaN	NaN	NaN	NaN	NaN	NaN	NaN	3.0235	4.16963	-0.666757	2.09394	-0.461214	NaN	NaN	NaN	NaN	NaN	NaN	NaN	NaN	NaN	NaN	NaN	NaN	NaN	NaN	NaN	NaN	NaN	NaN	NaN	NaN	NaN	NaN	NaN	NaN	NaN	NaN
NDUFS8	NADH dehydrogenase [ubiquinone] iron-sulfur protein 8, mitochondrial	E9PPW7;O00217;E9PKH6;E9PN51;F8W9K7;H0YDT4	E9PPW7;O00217;E9PKH6;E9PN51;F8W9K7	2691700000	10	0	252.2	NaN	0.579642	0.433701	NaN	NaN	NaN	NaN	NaN	NaN	NaN	NaN	-1.8114	0.37917	NaN	0.218397	NaN	NaN	NaN	0.129529	NaN	NaN	-2.50637	2.23413	NaN	NaN	0.423081	0.583376	NaN	0.685524	-1.75211	0.0241645	1.37677	1.32825	-1.77791	0.782	-0.16337	NaN	1.00205	0.798868	NaN	NaN	NaN
TRAPPC4	Trafficking protein particle complex subunit 4	E9PQE8;Q9Y296-2;Q9Y296;E9PN70;E9PKS9;J3KP27;G3V1A0;G5EA23	E9PQE8;Q9Y296-2;Q9Y296;E9PN70;E9PKS9;J3KP27	1846700000	10	0.00034536	24.998	0.191063	1.16696	0.870888	1.23304	0.44721	-0.815739	-1.50014	0.540442	NaN	-0.985282	0.540128	-0.291368	-0.959102	-1.26021	-0.332278	NaN	NaN	0.702539	0.0726496	0.564734	1.38203	0.121079	1.36792	1.28944	-0.667483	-2.16199	0.248211	NaN	0.507973	0.571086	1.18833	1.1298	NaN	-2.8712	0.295907	-0.221196	1.41481	-1.01571	-3.13595	1.12447	-2.42308	4.67058
PHF1	PHD finger protein 1	E9PQT8;O43189-2;E9PQZ5;A0A087WVG4;A2AB22;A2AB23	E9PQT8;O43189-2;E9PQZ5	223200000	4	0.00035862	30.675	NaN	NaN	NaN	NaN	NaN	NaN	NaN	NaN	NaN	NaN	NaN	NaN	NaN	NaN	NaN	NaN	NaN	NaN	NaN	NaN	NaN	NaN	NaN	NaN	NaN	NaN	NaN	NaN	NaN	NaN	NaN	NaN	NaN	NaN	NaN	NaN	NaN	NaN	NaN	NaN	NaN	NaN
FAU	40S ribosomal protein S30	E9PR30;P62861	E9PR30;P62861	47763000000	3	0.00035817	30.478	1.01243	1.64869	0.778803	0.767388	0.243079	1.03623	0.838125	0.143198	0.285565	-0.0713507	0.521867	0.578413	0.414095	1.10622	0.850194	0.159492	1.4651	0.807175	1.95344	1.05574	-0.0551957	0.417059	0.464305	-0.0542234	-0.795767	0.356236	-0.122474	-0.922122	-0.21014	0.864229	1.32016	-0.336855	0.682881	0.564051	-0.1503	0.029647	0.636235	0.0916329	0.521453	1.54233	0.727953	0.47907
CRYAB	Alpha-crystallin B chain	E9PR44;P02511;E9PJL7;A0A024R3B9;E9PRA8;E9PNH7;E9PS12;E9PRS4;H0YCW8	E9PR44;P02511;E9PJL7;A0A024R3B9;E9PRA8;E9PNH7	46434000000	17	0	323.31	-0.633199	-2.44806	-0.406101	-0.512884	-2.22423	-2.30156	-1.74519	1.02974	-0.797594	1.10215	-1.14137	-0.593497	0.445342	0.285829	-0.935007	-1.08127	-0.409472	-0.808838	-0.885028	-0.351967	-0.821465	-3.00207	-0.876409	-0.0104934	-2.47046	0.515955	-0.216486	-1.51465	-0.57918	-0.721941	-1.42336	-0.620117	0.325431	-2.35411	1.35133	-0.931305	1.02403	0.458802	1.11454	0.921827	-1.51763	0.647106
SLC22A18	Solute carrier family 22 member 18	E9PRM7;A0A024RCG2;Q96BI1	E9PRM7;A0A024RCG2;Q96BI1	440480000	3	0.0090008	3.7519	NaN	-0.23131	-2.83148	-0.856627	-0.41792	NaN	0.647784	0.677518	NaN	-0.139339	NaN	NaN	1.47117	NaN	0.90301	NaN	NaN	NaN	NaN	NaN	-2.22342	NaN	NaN	NaN	NaN	NaN	NaN	NaN	NaN	NaN	0.373383	NaN	-2.5427	NaN	NaN	NaN	NaN	0.0628665	1.24366	0.210479	-1.69277	NaN
FADS3	Fatty acid desaturase 3	E9PS00;Q9Y5Q0	E9PS00;Q9Y5Q0	111510000	2	0	99.88	NaN	NaN	NaN	NaN	NaN	NaN	NaN	NaN	NaN	NaN	NaN	NaN	NaN	NaN	NaN	NaN	NaN	NaN	NaN	NaN	NaN	NaN	NaN	NaN	NaN	NaN	NaN	NaN	NaN	NaN	NaN	NaN	NaN	NaN	NaN	NaN	NaN	NaN	NaN	NaN	NaN	NaN
SCYL1	N-terminal kinase-like protein	E9PS17;Q96KG9-3;Q96KG9-2;Q96KG9;E9PK59;Q96KG9-4;Q96KG9-5;Q96KG9-6;E9PPN3;H0YDH0	E9PS17;Q96KG9-3;Q96KG9-2;Q96KG9;E9PK59;Q96KG9-4;Q96KG9-5;Q96KG9-6;E9PPN3	7465300000	28	0	323.31	0.100051	-0.271665	-0.212507	-0.0241777	0.166033	-1.34039	0.492424	0.370079	0.567105	0.404172	-0.341644	0.0460122	-0.436908	0.753677	0.00688366	-0.131326	0.448883	-0.77273	-1.03605	-0.643487	-0.00388999	0.363104	-0.131326	-0.214995	0.0687103	1.20413	-0.0316775	0.10417	0.290762	0.0604273	0.268921	-0.380619	0.493215	-0.1396	-0.0250288	0.17158	-0.760434	-0.136716	-0.347666	0.0467422	-0.246347	-0.162984
EIF1AD	Probable RNA-binding protein EIF1AD	E9PS30;E9PLI6;E9PS76;Q8N9N8;E9PQD0	E9PS30;E9PLI6;E9PS76;Q8N9N8;E9PQD0	535530000	4	0	45.409	NaN	NaN	NaN	NaN	NaN	NaN	NaN	NaN	NaN	NaN	-0.169925	NaN	NaN	NaN	NaN	NaN	NaN	NaN	NaN	NaN	NaN	NaN	NaN	NaN	NaN	NaN	NaN	NaN	NaN	NaN	NaN	NaN	NaN	NaN	NaN	NaN	NaN	NaN	NaN	NaN	NaN	NaN
IFITM3;IFITM2	Interferon-induced transmembrane protein 3	E9PS44;Q01628;H7BYV1;E9PQN9	E9PS44;Q01628;H7BYV1;E9PQN9	4059800000	3	0	247.95	NaN	1.74729	1.80017	NaN	NaN	NaN	NaN	3.00428	NaN	3.68763	NaN	NaN	5.96461	NaN	1.52467	NaN	NaN	NaN	NaN	NaN	NaN	NaN	NaN	NaN	NaN	NaN	NaN	NaN	NaN	NaN	NaN	NaN	NaN	2.36654	NaN	NaN	NaN	1.26275	-2.46873	NaN	NaN	NaN
TM9SF1	Transmembrane 9 superfamily member 1	E9PSI1;E9PMQ9;O15321;G3V1B9;E9PQI5;E9PQ80;H0YI89	E9PSI1;E9PMQ9;O15321	9635400000	22	0	323.31	0.0437649	0.117615	0.432552	-0.757535	-0.0255958	-0.301588	0.0555013	0.266246	-0.513895	0.472269	0.440753	-0.392317	0.831486	-0.192573	0.503711	0.0629269	0.70275	-2.58215	-0.922731	0.178486	0.208178	-0.624054	-0.385155	-1.00928	0.776676	0.322974	0.870282	-0.563841	-0.184471	NaN	-0.1141	-0.327228	-0.177599	NaN	1.80526	0.0429918	-0.70611	-0.213005	-3.2405	-0.0582473	-0.0396999	-2.01949
RPS6KA2	Ribosomal protein S6 kinase;Ribosomal protein S6 kinase alpha-2	F2Z2J1;Q15349-3;Q15349-2;Q15349;B7Z3B5;D6RE03	F2Z2J1;Q15349-3;Q15349-2;Q15349;B7Z3B5	136550000	11	0.0082569	3.8847	NaN	NaN	NaN	NaN	NaN	NaN	NaN	NaN	NaN	NaN	NaN	NaN	NaN	NaN	NaN	NaN	NaN	NaN	NaN	NaN	NaN	NaN	NaN	NaN	NaN	NaN	NaN	NaN	NaN	NaN	NaN	NaN	NaN	NaN	NaN	NaN	NaN	NaN	NaN	NaN	NaN	NaN
XPA	DNA repair protein complementing XP-A cells	F2Z2T2;P23025	F2Z2T2;P23025	189030000	1	0.0028952	8.0721	NaN	NaN	NaN	NaN	NaN	NaN	NaN	NaN	NaN	NaN	NaN	NaN	NaN	NaN	NaN	-0.565695	NaN	NaN	NaN	NaN	NaN	NaN	NaN	NaN	NaN	NaN	NaN	NaN	NaN	NaN	NaN	NaN	NaN	NaN	NaN	NaN	NaN	NaN	NaN	NaN	NaN	NaN
TRRAP	Transformation/transcription domain-associated protein	F2Z2U4;H0Y4W2;Q9Y4A5-2;Q9Y4A5	F2Z2U4;H0Y4W2;Q9Y4A5-2;Q9Y4A5	4876200000	67	0	288.3	-0.14978	-2.49505	-3.01016	-0.821873	-0.410341	-0.816641	-1.31788	-1.078	-0.97966	-1.20758	-1.67261	0.218447	-0.955759	-0.339594	-0.183709	0.014587	-0.522257	-0.217851	-0.205017	-0.677621	-2.47064	-0.995304	-1.7461	-1.82142	-2.97513	-3.41061	-1.19994	-1.4609	-1.22435	-1.02219	-0.974823	-1.56628	-0.322736	-0.30871	-1.15594	-1.33885	-1.65608	-0.753861	0.0160305	-0.85583	-0.222186	-1.32861
FGGY	FGGY carbohydrate kinase domain-containing protein	F2Z2V1;Q96C11-2;Q96C11-4;Q96C11-5;Q96C11;Q96C11-3	F2Z2V1;Q96C11-2;Q96C11-4;Q96C11-5;Q96C11;Q96C11-3	175220000	2	0.0073158	4.2833	NaN	NaN	NaN	NaN	NaN	NaN	NaN	NaN	NaN	NaN	NaN	NaN	NaN	NaN	NaN	NaN	NaN	NaN	NaN	NaN	NaN	NaN	NaN	NaN	NaN	NaN	NaN	NaN	NaN	NaN	NaN	NaN	NaN	NaN	NaN	NaN	NaN	NaN	NaN	NaN	NaN	NaN
TRMT2A	tRNA (uracil-5-)-methyltransferase homolog A	F2Z2W7;Q8IZ69;Q8IZ69-2;C9K041;H7BZZ4;H7C100	F2Z2W7;Q8IZ69;Q8IZ69-2	282440000	11	0.0025092	9.5191	NaN	NaN	NaN	NaN	NaN	NaN	NaN	NaN	NaN	NaN	NaN	NaN	NaN	NaN	NaN	NaN	NaN	NaN	NaN	NaN	NaN	NaN	NaN	NaN	NaN	NaN	NaN	NaN	NaN	NaN	NaN	NaN	0.220463	NaN	NaN	NaN	NaN	NaN	NaN	NaN	NaN	NaN
XPO4	Exportin-4	F2Z2X4;Q9C0E2	F2Z2X4;Q9C0E2	2133400000	21	0	93.628	-0.531269	-0.732747	-1.62845	-1.21568	-0.175684	-2.41775	-0.342441	-3.59446	-1.00382	-1.4401	-1.19106	-1.36468	-0.974456	-0.453439	-2.3252	-0.204516	-2.8991	NaN	-0.216238	-0.860605	NaN	0.132467	-0.391658	-2.3768	NaN	-0.742265	-0.181293	NaN	-1.09045	1.38169	NaN	NaN	-0.575893	-0.565305	0.999452	-0.846313	-0.621055	-0.998412	-0.695192	-0.837782	0.515336	-0.479127
GTF2H3	General transcription factor IIH subunit 3	F5GWD3;Q13889-2;Q13889;F5H6X0;F5GXG6;F5GX35;F5H4K7;H0YFF7;A0A087WYD5	F5GWD3;Q13889-2;Q13889;F5H6X0;F5GXG6;F5GX35;F5H4K7;H0YFF7	180210000	6	0.0012432	13.594	NaN	NaN	NaN	NaN	NaN	NaN	NaN	NaN	NaN	NaN	NaN	NaN	NaN	NaN	NaN	NaN	NaN	NaN	NaN	NaN	NaN	NaN	NaN	NaN	NaN	NaN	NaN	NaN	NaN	NaN	NaN	NaN	NaN	NaN	NaN	NaN	NaN	NaN	NaN	NaN	NaN	NaN
CCDC53	WASH complex subunit CCDC53	F5GWI9;F5GXZ7;F5GZ97;Q9Y3C0;F5H0A7;F5GXZ4;F5H2P1;H0YGN0	F5GWI9;F5GXZ7;F5GZ97;Q9Y3C0	622070000	5	0.0003319	20.418	NaN	2.04424	NaN	0.144744	0.886059	NaN	0.00520307	NaN	-1.90109	-0.0594937	NaN	0.705053	NaN	0.114301	NaN	NaN	NaN	NaN	NaN	NaN	1.37191	1.1387	NaN	NaN	NaN	-2.30867	NaN	NaN	NaN	NaN	NaN	NaN	-2.3889	NaN	NaN	1.23657	NaN	1.09028	NaN	-0.614851	-0.144308	NaN
WNK1	Serine/threonine-protein kinase WNK1	F5GWT4;Q9H4A3-2;Q9H4A3;Q9H4A3-5;Q9H4A3-6;Q9H4A3-7;Q9H4A3-4;F6UYG0;H0YH68;H0YFF1	F5GWT4;Q9H4A3-2;Q9H4A3;Q9H4A3-5;Q9H4A3-6;Q9H4A3-7;Q9H4A3-4	4727200000	27	0	247.79	0.13714	-0.0346383	0.802688	1.05029	1.2325	0.601562	0.762485	-0.695727	0.400625	0.829972	-0.0978804	-0.0196308	-0.0618453	0.579318	0.19347	0.595838	0.260463	0.596754	-0.0433446	0.103658	0.200332	0.212049	0.341555	0.126203	-0.347439	0.687079	0.625934	-2.55618	-1.92136	0.188611	-1.47913	-0.339936	-0.0931545	1.13233	-0.645609	-0.0227584	0.483299	0.33061	0.156225	0.769576	0.949505	-0.302875
CHD4	Chromodomain-helicase-DNA-binding protein 4	F5GWX5;A0A0C4DGG9;Q14839;Q14839-2;F5H6N4;F6T542;K7EPV1;F5H596;K7ESA5	F5GWX5;A0A0C4DGG9;Q14839;Q14839-2	35225000000	77	0	323.31	-0.703367	-1.89526	-1.64533	-0.794603	-0.567545	-0.809332	-0.326537	-1.66639	-0.621055	-1.00806	-1.04509	-0.781654	-0.475915	-0.793105	-0.914335	-0.152118	-0.446256	-0.262674	-0.198997	-0.336626	-0.909658	-0.550507	-0.658189	-0.540027	-1.77294	-1.30089	-0.546956	-0.669027	-0.433921	-0.568129	0.249857	-0.773743	-0.650397	-0.547154	-0.0295589	-0.646992	-0.566572	-0.622462	-0.541118	-0.214373	-0.450169	-0.38637
FAM76B	Protein FAM76B	F5GX09;Q5HYJ3;Q5HYJ3-3;Q5HYJ3-2	F5GX09;Q5HYJ3;Q5HYJ3-3;Q5HYJ3-2	89732000	4	0.0025211	9.8103	NaN	NaN	NaN	NaN	NaN	NaN	NaN	NaN	NaN	NaN	NaN	NaN	NaN	NaN	NaN	NaN	NaN	NaN	NaN	NaN	NaN	NaN	NaN	NaN	NaN	NaN	NaN	NaN	NaN	NaN	NaN	NaN	NaN	NaN	NaN	NaN	NaN	NaN	NaN	NaN	NaN	NaN
ATE1	Arginyl-tRNA--protein transferase 1	F5GXE4;O95260-2;B4E107;H0Y5C2;O95260;B4DK25;Q5SQQ1	F5GXE4;O95260-2;B4E107;H0Y5C2;O95260;B4DK25	615390000	12	0	41.614	-0.34153	NaN	NaN	NaN	0.098104	NaN	NaN	NaN	NaN	NaN	NaN	NaN	NaN	NaN	NaN	-0.737168	NaN	NaN	NaN	NaN	NaN	NaN	NaN	NaN	NaN	NaN	NaN	NaN	NaN	NaN	NaN	NaN	NaN	NaN	NaN	NaN	-3.20545	NaN	NaN	NaN	-0.637286	NaN
CEP57	Centrosomal protein of 57 kDa	F5GXS6;F5H6R3;Q86XR8-3;Q86XR8-2;Q86XR8	F5GXS6;F5H6R3;Q86XR8-3;Q86XR8-2;Q86XR8	2010300	1	0.0036817	6.9243	NaN	NaN	NaN	NaN	NaN	NaN	NaN	NaN	NaN	NaN	NaN	NaN	NaN	NaN	NaN	NaN	NaN	NaN	NaN	NaN	NaN	NaN	NaN	NaN	NaN	NaN	NaN	NaN	NaN	NaN	NaN	NaN	NaN	NaN	NaN	NaN	NaN	NaN	NaN	NaN	NaN	NaN
BRI3	Brain protein I3	F5GXW6;O95415	F5GXW6;O95415	59565000	1	0	70.543	NaN	NaN	NaN	NaN	NaN	NaN	NaN	NaN	NaN	NaN	NaN	NaN	NaN	NaN	NaN	NaN	NaN	NaN	NaN	NaN	NaN	NaN	NaN	NaN	NaN	NaN	NaN	NaN	NaN	NaN	NaN	NaN	NaN	NaN	NaN	NaN	NaN	NaN	NaN	NaN	NaN	NaN
DAD1	Dolichyl-diphosphooligosaccharide--protein glycosyltransferase subunit DAD1	F5GXX5;P61803;F5H895;A0A0B4J239	F5GXX5;P61803	7329000000	5	0	177.6	0.614116	1.95031	0.827641	0.387129	0.0233724	-1.00526	1.89996	0.973101	1.56811	-0.219463	2.04507	3.08951	1.18272	2.74671	2.02151	0.548311	0.645954	-1.73037	0.471769	NaN	0.583506	0.882278	1.64774	2.35971	-3.25856	-0.383055	1.14025	1.02245	-2.4007	NaN	NaN	2.52999	1.48032	0.395435	NaN	NaN	0.816825	0.86899	-1.70351	-2.9087	0.473571	0.0680145
C8B	Complement component C8 beta chain	F5GY80;F5H7G1;P07358	F5GY80;F5H7G1;P07358	666210000	11	0.00035907	30.902	NaN	NaN	NaN	NaN	NaN	NaN	-2.11036	NaN	NaN	3.29506	-2.3285	NaN	2.23487	NaN	NaN	NaN	NaN	NaN	NaN	NaN	NaN	NaN	NaN	NaN	NaN	NaN	NaN	NaN	NaN	NaN	NaN	NaN	1.31624	NaN	NaN	-2.72844	NaN	NaN	NaN	NaN	NaN	NaN
SDHAF2	Succinate dehydrogenase assembly factor 2, mitochondrial	F5GYJ5;Q9NX18;F8W679;M0QYN2;F5GXW4;M0R060;F5H5T6;F5H8E2	F5GYJ5;Q9NX18;F8W679;M0QYN2;F5GXW4;M0R060;F5H5T6	161590000	4	0	47.873	NaN	NaN	NaN	NaN	NaN	NaN	NaN	NaN	NaN	NaN	NaN	-1.70236	NaN	NaN	NaN	NaN	NaN	NaN	NaN	NaN	NaN	NaN	NaN	NaN	NaN	NaN	NaN	NaN	NaN	NaN	NaN	NaN	NaN	NaN	NaN	NaN	NaN	NaN	NaN	NaN	NaN	NaN
LIG1	DNA ligase;DNA ligase 1	F5GZ28;P18858;P18858-3;M0R0Q7;P18858-2;B4E135;M0R1S4;M0QY71;M0R1G7	F5GZ28;P18858;P18858-3;M0R0Q7;P18858-2	1772900000	20	0	116.05	-0.183201	-3.19908	-2.66747	-1.50559	-1.61857	-1.4847	-3.04654	NaN	NaN	-2.60132	-2.6703	-0.346645	0.0156513	-2.82106	-0.339137	-1.47451	-2.43677	NaN	NaN	NaN	NaN	NaN	-1.86338	-1.02432	NaN	NaN	-1.12088	NaN	NaN	-1.95159	-2.17409	NaN	-2.31403	NaN	-1.13251	NaN	-0.765535	-1.71497	-0.985501	-1.53292	-1.12254	-3.27178
PXN	Paxillin	F5GZ78;P49023;P49023-2;P49023-3;P49023-4;H0YIE4;F5H836;REV__D6RBA6	F5GZ78;P49023;P49023-2;P49023-3;P49023-4	15332000000	24	0	323.31	-0.162468	-1.55939	-1.57614	-1.05061	-0.403268	-0.59321	-1.05866	-1.16002	-0.71721	-1.25302	-0.802648	-0.109962	-0.473527	-1.30059	-1.08577	-1.80579	-0.704872	-0.497536	-1.49114	-0.309875	-0.153676	-0.487795	-0.703278	0.642167	-0.930624	-0.195726	-0.762391	-0.649018	-0.566572	1.02726	0.673095	0.194757	-0.524465	-0.392867	-0.594931	-1.05381	-0.598175	-0.951737	-2.39695	-0.561497	-0.977976	-0.453439
MFGE8	Lactadherin;Lactadherin short form;Medin	F5GZN3;Q08431-2;Q08431;X6R3G6;Q08431-3;H0YKS8;A0A087WUV5	F5GZN3;Q08431-2;Q08431;X6R3G6;Q08431-3;H0YKS8	4080200000	12	0	160.79	-0.928048	-0.62499	1.48548	0.258304	-0.211137	-0.839073	-3.13016	0.169939	0.610565	1.45827	-0.204642	-0.323889	1.17873	-0.371615	1.01447	1.55368	-0.884168	-2.68023	3.04382	-0.292075	0.61094	-0.311154	0.385111	2.05032	1.92134	1.65622	1.60213	0.93126	1.47489	0.00524649	-0.608052	2.22384	4.4062	-0.0132121	0.582426	0.773368	1.92528	1.89443	-0.267476	0.432221	-0.849118	1.68469
SLC3A2	4F2 cell-surface antigen heavy chain	F5GZS6;J3KPF3;P08195-2;P08195-3;P08195;P08195-4;H0YFS2;F5H0E2;F5GZI0;F5H867;H0YFX4;F5GZR9	F5GZS6;J3KPF3;P08195-2;P08195-3;P08195;P08195-4	203410000000	37	0	323.31	-0.544288	-1.89956	-2.68675	-2.44872	-2.35211	-2.85691	-1.84314	-1.0825	-2.32196	-2.13517	-2.80424	-0.491186	-1.82228	-0.345169	-2.57325	-2.97135	-1.10963	-2.68093	-2.29263	-2.00105	-2.47012	-2.30153	-1.55184	-1.80851	-2.43117	-1.09606	-2.51349	-1.39753	-1.48666	-1.87978	-1.07868	-0.981268	-1.47612	-2.45773	-1.35078	0.968972	-1.26981	-2.28288	-0.941707	-0.510658	-3.12663	-0.712112
CD163	Scavenger receptor cysteine-rich type 1 protein M130;Soluble CD163	F5GZZ9;C9JHR8;Q86VB7-3;Q86VB7-4;Q86VB7;Q86VB7-2;H0YGZ7	F5GZZ9;C9JHR8;Q86VB7-3;Q86VB7-4;Q86VB7;Q86VB7-2	2297800000	27	0	323.31	NaN	NaN	NaN	NaN	NaN	NaN	NaN	-2.5915	2.44089	4.17077	1.93611	NaN	3.45019	4.02835	2.53174	NaN	NaN	NaN	NaN	5.12522	NaN	NaN	NaN	NaN	NaN	NaN	NaN	NaN	NaN	NaN	NaN	NaN	NaN	NaN	NaN	3.66575	NaN	NaN	NaN	NaN	NaN	NaN
GPHN	Gephyrin;Molybdopterin adenylyltransferase;Molybdopterin molybdenumtransferase	F5H039;Q9NQX3;Q9NQX3-2;G3V582;H0YJ30;H0YJR5;G3V4R0;G3V355;G3V4D2	F5H039;Q9NQX3;Q9NQX3-2;G3V582	9714500000	22	0	94.381	0.323028	0.0775129	0.266889	0.374673	1.77571	0.850116	NaN	NaN	-0.506907	NaN	-0.0626743	-0.621993	-0.772392	-2.4889	NaN	-0.469052	-2.61095	NaN	NaN	-0.256648	-3.31231	NaN	0.806064	-2.80251	NaN	NaN	NaN	0.88726	NaN	NaN	NaN	NaN	NaN	NaN	NaN	-0.796847	-0.913186	0.232549	-1.98862	-1.87267	0.18513	-0.103934
KDM3A	Lysine-specific demethylase 3A	F5H070;Q9Y4C1;F8WE62;C9J7Q7;C9JC73	F5H070;Q9Y4C1;F8WE62	264930000	9	0.00064423	17.045	NaN	NaN	NaN	NaN	NaN	NaN	NaN	NaN	NaN	NaN	NaN	NaN	NaN	NaN	NaN	NaN	NaN	NaN	NaN	NaN	NaN	NaN	NaN	NaN	NaN	NaN	NaN	NaN	NaN	NaN	NaN	NaN	NaN	NaN	NaN	NaN	NaN	NaN	NaN	NaN	NaN	NaN
		F5H0B0;H0YC42;H0YC44;P55327-8;U3KQQ8	F5H0B0;H0YC42	1657500000	18	0	75.557	0.157496	1.24722	NaN	0.0666842	0.106281	-0.626392	NaN	NaN	NaN	-0.768417	-0.478506	-0.835277	-0.277271	-0.818278	-1.18922	-0.708938	NaN	NaN	-0.270947	-0.753519	0.239106	-0.592445	0.596841	NaN	NaN	NaN	-0.0211954	0.896737	NaN	NaN	NaN	NaN	-0.182692	NaN	NaN	-0.0593554	-1.20088	0.8072	NaN	-1.83475	-0.581207	-0.510456
ANAPC5	Anaphase-promoting complex subunit 5	F5H0F9;Q9UJX4;Q9UJX4-3;H0YFB5;F5GY68;F5H0N1;Q9UJX4-2;F5H3S5;F5GZ05	F5H0F9;Q9UJX4;Q9UJX4-3;H0YFB5	3006200000	21	0	120.19	NaN	-1.65255	-1.15445	NaN	-0.287	-0.174406	-0.193204	-0.285225	-2.56631	-0.551787	-1.39912	-0.852318	-0.646808	-0.601792	NaN	NaN	NaN	NaN	NaN	NaN	NaN	-0.823342	-0.40523	NaN	NaN	-1.05943	-0.560715	NaN	NaN	NaN	NaN	NaN	-0.58602	NaN	-0.0812032	-0.46999	NaN	-0.319502	-2.11152	NaN	-0.571628	-0.937344
CLASRP	CLK4-associating serine/arginine rich protein	F5H0Q6;A0A0A0MQS2;Q8N2M8;Q8N2M8-3;Q8N2M8-4;K7EKC9;K7EP11;K7EM61	F5H0Q6;A0A0A0MQS2;Q8N2M8;Q8N2M8-3;Q8N2M8-4	152180000	3	0.0041736	6.0857	NaN	NaN	NaN	NaN	NaN	NaN	NaN	NaN	NaN	NaN	NaN	NaN	NaN	NaN	NaN	NaN	NaN	NaN	NaN	NaN	NaN	NaN	NaN	NaN	NaN	NaN	NaN	NaN	NaN	NaN	NaN	NaN	NaN	NaN	NaN	NaN	NaN	NaN	NaN	NaN	NaN	NaN
POLE	DNA polymerase;DNA polymerase epsilon catalytic subunit A	F5H1D6;Q07864	F5H1D6;Q07864	162370000	8	0.0011104	15.427	NaN	NaN	NaN	NaN	NaN	NaN	NaN	NaN	NaN	NaN	NaN	NaN	NaN	NaN	NaN	NaN	NaN	NaN	NaN	NaN	NaN	NaN	NaN	NaN	NaN	NaN	NaN	NaN	NaN	NaN	NaN	NaN	NaN	NaN	NaN	NaN	NaN	NaN	NaN	NaN	NaN	NaN
PCMTD1	Protein-L-isoaspartate O-methyltransferase domain-containing protein 1	F5H1M8;Q96MG8-2;Q96MG8;H0YBU4	F5H1M8;Q96MG8-2;Q96MG8;H0YBU4	95790000	4	0.0034076	7.0133	NaN	3.3273	NaN	NaN	NaN	NaN	NaN	NaN	NaN	NaN	NaN	NaN	NaN	NaN	NaN	NaN	NaN	NaN	NaN	NaN	NaN	NaN	NaN	NaN	NaN	NaN	NaN	NaN	NaN	NaN	NaN	NaN	NaN	NaN	NaN	NaN	NaN	0.603183	NaN	NaN	NaN	NaN
DMXL1	DmX-like protein 1	F5H269;Q9Y485;E7EMZ0	F5H269;Q9Y485	243510000	9	0	38.524	NaN	NaN	NaN	NaN	NaN	NaN	NaN	NaN	NaN	NaN	NaN	NaN	NaN	NaN	NaN	NaN	NaN	NaN	NaN	NaN	NaN	NaN	NaN	NaN	NaN	NaN	NaN	NaN	NaN	NaN	NaN	NaN	NaN	NaN	NaN	NaN	NaN	NaN	NaN	NaN	NaN	NaN
HMGA2	High mobility group protein HMGI-C	F5H2U8;F5H2A4;P52926	F5H2U8;F5H2A4;P52926	318840000	3	0	57.862	NaN	NaN	NaN	NaN	NaN	NaN	NaN	NaN	-1.34551	NaN	-2.97291	NaN	NaN	NaN	NaN	NaN	NaN	NaN	NaN	NaN	NaN	NaN	NaN	NaN	NaN	NaN	NaN	NaN	NaN	NaN	NaN	NaN	NaN	NaN	NaN	NaN	NaN	NaN	NaN	NaN	NaN	NaN
SEC23A	Protein transport protein Sec23A	F5H365;Q15436;Q15436-2;G3V4V1;G3V1W4;G3V3G5;G3V2R6;G3V5X8;G3V4Q2	F5H365;Q15436;Q15436-2	16509000000	30	0	323.31	0.462575	0.161443	1.34476	0.754675	-0.495183	0.332607	-0.0377336	0.0772389	1.07306	1.18446	0.900584	0.800475	0.238698	0.817028	0.0242818	0.481183	0.751004	1.78911	0.411963	0.377632	0.442967	0.867779	-0.185105	1.54789	0.154072	1.9526	0.203901	0.295305	0.527762	0.460449	0.789038	0.788564	0.346867	0.551374	-0.0651587	0.997031	-0.349479	0.0067532	0.466516	0.76992	-0.486972	1.5609
SLC39A3	Zinc transporter ZIP3	F5H385;Q9BRY0	F5H385;Q9BRY0	16749000	1	0.0003462	25.4	NaN	NaN	NaN	NaN	NaN	NaN	NaN	NaN	NaN	NaN	NaN	NaN	NaN	NaN	NaN	NaN	NaN	NaN	NaN	NaN	NaN	NaN	NaN	NaN	NaN	NaN	NaN	NaN	NaN	NaN	NaN	NaN	NaN	NaN	NaN	NaN	NaN	NaN	NaN	NaN	NaN	NaN
COL4A6	Collagen alpha-6(IV) chain	F5H3Q5;A0A087WZY5;F5H851;A8MXH5;Q14031-2;Q14031	F5H3Q5;A0A087WZY5;F5H851;A8MXH5;Q14031-2;Q14031	54808000	7	0.00033778	22.54	NaN	NaN	NaN	NaN	NaN	NaN	NaN	NaN	NaN	NaN	NaN	NaN	NaN	NaN	NaN	NaN	NaN	NaN	NaN	NaN	NaN	NaN	NaN	NaN	NaN	NaN	NaN	NaN	NaN	NaN	NaN	NaN	NaN	NaN	NaN	NaN	NaN	NaN	NaN	NaN	NaN	NaN
TSG101	Tumor susceptibility gene 101 protein	F5H442;Q99816;Q99816-2;J3QRU6;J3QKS4	F5H442;Q99816;Q99816-2	5011000000	13	0	278.93	-0.869556	-0.177471	-0.00273846	-0.0511633	0.50865	-0.577538	-2.54411	0.081858	-0.475085	-0.110363	0.259927	-0.312433	0.17687	-1.31991	-0.0278618	0.301604	-2.94001	-2.70442	-1.14261	-0.503552	-2.35562	-0.288418	-0.978269	-0.182819	0.692945	-1.21282	0.354501	0.0297501	-0.477677	NaN	0.202655	-2.85537	0.0146744	NaN	-1.88272	-0.588804	-1.35101	0.0394586	-1.67116	-1.89488	-0.244278	-1.17434
VPS37C	Vacuolar protein sorting-associated protein 37C	F5H4Q5;A5D8V6	F5H4Q5;A5D8V6	598690000	3	0.0030246	7.7494	NaN	NaN	NaN	NaN	NaN	NaN	NaN	NaN	NaN	NaN	NaN	-2.31074	NaN	NaN	-1.86407	NaN	NaN	NaN	-0.610984	NaN	NaN	NaN	NaN	NaN	NaN	NaN	NaN	NaN	NaN	NaN	NaN	NaN	NaN	NaN	NaN	NaN	NaN	NaN	NaN	NaN	NaN	NaN
MAP3K4	Mitogen-activated protein kinase kinase kinase 4	F5H4R1;J3KNB8;F5H538;Q9Y6R4-2;Q9Y6R4;F5H1X6	F5H4R1;J3KNB8;F5H538;Q9Y6R4-2;Q9Y6R4	730980000	7	0.007901	4.0234	NaN	NaN	NaN	NaN	NaN	NaN	NaN	NaN	NaN	NaN	NaN	NaN	NaN	NaN	NaN	NaN	NaN	NaN	NaN	NaN	NaN	NaN	NaN	NaN	NaN	NaN	NaN	NaN	NaN	NaN	NaN	NaN	NaN	NaN	NaN	NaN	NaN	NaN	NaN	NaN	NaN	NaN
THBS3	Thrombospondin-3	F5H4Z8;P49746;P49746-2;Q2HIZ1;B4DQH6	F5H4Z8;P49746;P49746-2;Q2HIZ1	314170000	9	0	54.393	NaN	NaN	NaN	NaN	NaN	NaN	NaN	NaN	NaN	NaN	NaN	NaN	NaN	2.90002	NaN	NaN	NaN	NaN	NaN	NaN	NaN	NaN	NaN	NaN	NaN	NaN	NaN	NaN	NaN	NaN	NaN	NaN	NaN	NaN	NaN	NaN	NaN	NaN	NaN	NaN	NaN	NaN
ATP7B	Copper-transporting ATPase 2;WND/140 kDa	F5H562;E7ET55;F5H748;P35670-2;P35670-3;P35670-4;P35670	F5H562;E7ET55;F5H748;P35670-2;P35670-3;P35670-4;P35670	9754100	2	0.0085112	3.8643	NaN	NaN	NaN	NaN	NaN	NaN	NaN	NaN	NaN	NaN	NaN	NaN	NaN	NaN	NaN	NaN	NaN	NaN	NaN	NaN	NaN	NaN	NaN	NaN	NaN	NaN	NaN	NaN	NaN	NaN	NaN	NaN	NaN	NaN	NaN	NaN	NaN	NaN	NaN	NaN	NaN	NaN
TUBA1C	Tubulin alpha-1C chain	F5H5D3;Q9BQE3;F8VVB9;F8VS66;F8VRZ4;F8VWV9;F8VX09;F8VRK0;F8VXZ7	F5H5D3;Q9BQE3	43239000000	48	0	323.31	-0.899872	-1.00418	-0.985501	-1.85997	-1.89728	-1.95118	-1.34659	-1.44233	-1.6823	-1.72914	-1.6365	-1.59225	-1.37011	-1.76897	-1.9146	-1.30696	-2.16662	0.00324974	-0.225275	-0.875151	-1.92478	-1.61607	-1.01707	-0.92964	-0.635708	-0.930018	-1.7626	-1.09538	-1.74274	-0.278936	-0.841007	-1.66485	-1.9797	-1.20314	-1.00022	-0.671927	-0.487178	-1.65086	-0.838347	-0.910349	-2.4025	-0.651408
GRSF1	G-rich sequence factor 1	F5H5I6;H0Y8R1;H0YAK1;Q12849-5;H0YAM1	F5H5I6;H0Y8R1;H0YAK1;Q12849-5	3646500000	16	0	153.8	0.247834	0.480378	-0.207768	-0.425674	-0.78785	-0.261832	-1.0941	0.394487	-0.229219	0.141573	0.357252	0.0482183	-0.644964	-1.15659	-1.73127	-0.0113525	NaN	-2.765	-1.08577	-0.23952	0.325829	-0.0471196	0.171011	NaN	-0.316493	-0.206893	0.0435716	NaN	NaN	NaN	NaN	NaN	0.0887456	NaN	-0.815083	0.106731	-1.74162	-0.440527	-2.18085	-1.3062	-0.885652	-0.842214
NDUFS7	NADH dehydrogenase [ubiquinone] iron-sulfur protein 7, mitochondrial	F5H5N1;F5GXJ1;O75251-2;O75251;A0A087WXF6;A0A087WTI3	F5H5N1;F5GXJ1;O75251-2;O75251;A0A087WXF6;A0A087WTI3	1088700000	5	0	104.16	NaN	NaN	NaN	NaN	NaN	NaN	NaN	NaN	NaN	NaN	-0.632454	NaN	-0.156138	NaN	-0.293724	NaN	NaN	NaN	NaN	NaN	NaN	NaN	NaN	NaN	NaN	NaN	NaN	NaN	NaN	NaN	NaN	NaN	NaN	NaN	NaN	NaN	NaN	NaN	NaN	NaN	NaN	NaN
BCKDHA	2-oxoisovalerate dehydrogenase subunit alpha, mitochondrial	F5H5P2;P12694;P12694-2;F5GXU9;M0R0C8;H0YH31	F5H5P2;P12694;P12694-2;F5GXU9;M0R0C8	5786900000	18	0	323.31	-0.503043	1.57837	0.336227	1.57592	1.22199	-0.0870554	0.189812	2.01654	0.824367	0.302867	0.934235	0.953914	0.263802	-0.667756	0.343183	0.501177	0.410946	-0.394734	0.356015	0.248948	1.41016	1.48402	2.0706	0.09968	1.52371	0.689357	1.09345	0.931536	0.937215	0.829947	-0.151079	0.939648	2.31861	1.03168	1.19922	-0.0153548	0.719566	1.11216	0.564905	0.20405	1.13413	-0.0478175
NAT1	Arylamine N-acetyltransferase 1	F5H5R8;P18440	F5H5R8;P18440	6610200000	19	0	323.31	2.34176	2.10129	4.0381	NaN	4.34857	NaN	4.22443	NaN	NaN	NaN	4.24534	NaN	NaN	NaN	3.7362	4.28616	3.16864	NaN	NaN	NaN	-3.22544	2.66502	5.30774	NaN	1.41627	-1.92649	4.90358	4.67087	0.392857	0.654785	1.45755	-2.98468	-2.2448	4.7149	3.03209	-4.44241	3.52027	4.99442	5.72784	NaN	5.7429	NaN
DDX55	ATP-dependent RNA helicase DDX55	F5H5U2;Q8NHQ9;E7EX41;Q8NHQ9-2;F5H2I2;F5H735	F5H5U2;Q8NHQ9;E7EX41	291610000	11	0.00035721	29.941	NaN	-2.53005	-1.57667	-2.00151	-1.92304	NaN	NaN	-2.03267	-1.94722	NaN	-1.41322	NaN	NaN	-1.58087	NaN	NaN	NaN	NaN	NaN	NaN	NaN	NaN	NaN	NaN	NaN	NaN	NaN	NaN	NaN	NaN	NaN	NaN	NaN	NaN	NaN	NaN	NaN	-2.37454	-0.0149266	-1.69189	-1.94617	NaN
HEATR5A	HEAT repeat-containing protein 5A	F5H619;Q86XA9;Q86XA9-2;H7C5W6;H0YIW3	F5H619;Q86XA9;Q86XA9-2;H7C5W6	439570000	15	0	51.671	NaN	NaN	NaN	NaN	NaN	NaN	NaN	NaN	NaN	NaN	NaN	NaN	NaN	NaN	NaN	NaN	NaN	NaN	NaN	NaN	NaN	NaN	NaN	NaN	NaN	NaN	NaN	NaN	NaN	NaN	NaN	NaN	NaN	NaN	NaN	NaN	NaN	NaN	NaN	NaN	NaN	NaN
ATL3		F5H6I7	F5H6I7	28503000	29	0.0012369	13.219	NaN	NaN	NaN	NaN	NaN	NaN	NaN	NaN	NaN	NaN	NaN	NaN	NaN	NaN	NaN	NaN	NaN	NaN	NaN	NaN	NaN	NaN	NaN	NaN	NaN	NaN	NaN	NaN	NaN	NaN	NaN	NaN	NaN	NaN	NaN	NaN	NaN	NaN	NaN	NaN	NaN	NaN
MRPL48	39S ribosomal protein L48, mitochondrial	F5H702;Q96GC5-3;Q96GC5;F5H8D0	F5H702;Q96GC5-3;Q96GC5	2054300000	7	0	192.84	0.375665	NaN	NaN	1.07303	NaN	NaN	-0.907506	NaN	NaN	-0.259664	0.709717	-3.09546	0.286234	-0.489543	-0.306146	NaN	NaN	NaN	-0.182565	NaN	NaN	NaN	NaN	NaN	NaN	NaN	NaN	NaN	NaN	NaN	NaN	NaN	NaN	NaN	0.0443004	-0.0886844	-0.283329	NaN	NaN	-3.06603	NaN	NaN
PPWD1	Peptidylprolyl isomerase domain and WD repeat-containing protein 1	F5H7P7;Q96BP3;Q96BP3-2;D6R9Q1;D6RB19;D6RHV0	F5H7P7;Q96BP3;Q96BP3-2	501720000	14	0	150.8	NaN	NaN	NaN	NaN	NaN	-0.142217	NaN	NaN	NaN	-0.705845	NaN	NaN	-0.570657	NaN	NaN	NaN	NaN	NaN	NaN	NaN	NaN	NaN	NaN	NaN	NaN	NaN	NaN	NaN	NaN	NaN	NaN	NaN	NaN	NaN	NaN	NaN	NaN	NaN	NaN	NaN	NaN	-3.07493
C12orf43	Uncharacterized protein C12orf43	F5H7W8;Q96C57;F5H3K2;E7ENF1;G5EA44;F5H8B7	F5H7W8;Q96C57;F5H3K2;E7ENF1;G5EA44;F5H8B7	393410000	7	0	167.28	-1.90053	NaN	NaN	NaN	NaN	NaN	NaN	NaN	NaN	NaN	NaN	NaN	NaN	NaN	NaN	NaN	NaN	NaN	NaN	NaN	NaN	NaN	NaN	NaN	NaN	NaN	NaN	NaN	NaN	NaN	NaN	NaN	NaN	NaN	NaN	NaN	-1.53336	NaN	NaN	NaN	NaN	NaN
MED21	Mediator of RNA polymerase II transcription subunit 21	F5H872;Q13503	F5H872;Q13503	39730000	1	0.0061501	5.157	NaN	NaN	NaN	NaN	NaN	NaN	NaN	NaN	NaN	NaN	NaN	NaN	NaN	NaN	NaN	NaN	NaN	NaN	NaN	NaN	NaN	NaN	NaN	NaN	NaN	NaN	NaN	NaN	NaN	NaN	NaN	NaN	NaN	NaN	NaN	NaN	NaN	NaN	NaN	NaN	NaN	NaN
ASH2L	Set1/Ash2 histone methyltransferase complex subunit ASH2	F5H8F7;Q9UBL3-3;Q9UBL3;Q9UBL3-2;H0YBF6;H0YAQ0	F5H8F7;Q9UBL3-3;Q9UBL3;Q9UBL3-2;H0YBF6	1777000000	12	0	95.529	-1.14163	-1.14724	NaN	-0.460481	0.283439	-1.1333	-1.38896	NaN	-1.56076	-1.62742	-2.06229	-2.97542	0.136728	-2.21661	-1.05248	-1.62681	0.243438	NaN	0.390283	NaN	NaN	NaN	NaN	NaN	NaN	NaN	NaN	NaN	NaN	NaN	NaN	NaN	NaN	NaN	NaN	NaN	-2.16008	-0.0889556	NaN	0.533618	0.613035	-0.00158601
MVK	Mevalonate kinase	F5H8H2;Q03426;F5H092;F5GXC0;F5H163;F5H368;A0A0B4J236	F5H8H2;Q03426;F5H092	3617200000	15	0	323.31	-0.519643	-0.682304	0.105209	-0.133958	1.37673	0.355129	0.122554	-0.450697	0.674521	-0.260146	-0.603976	-0.318808	-0.798009	-1.35772	-0.60046	-1.16909	-2.91003	NaN	-1.44154	-1.38957	-0.863701	-1.54097	-1.07875	0.0596603	0.223155	-2.91435	NaN	-0.873656	-2.54955	NaN	-2.20607	-1.93153	-0.497536	NaN	-0.205518	-0.483158	-0.146525	0.178584	1.40687	0.689893	1.11098	-0.714927
EPN2	Epsin-2	F6PQP6;O95208-2;E9PBC1;I3L2B2;O95208-3;O95208;O95208-5;I3L356;I3L2H1;J3KSF8;J3KTF6;J3KSA6;J3KSC7;J3QLN2	F6PQP6;O95208-2;E9PBC1;I3L2B2;O95208-3;O95208	625530000	9	0	323.31	NaN	NaN	NaN	NaN	NaN	NaN	NaN	NaN	-1.14581	NaN	-2.44982	-0.66102	NaN	NaN	-2.51687	-0.52296	-3.20393	NaN	NaN	NaN	NaN	NaN	NaN	NaN	-0.793854	NaN	NaN	-0.427714	NaN	NaN	NaN	NaN	NaN	NaN	NaN	NaN	NaN	NaN	NaN	NaN	NaN	NaN
DDX19A;DDX19B	ATP-dependent RNA helicase DDX19B;ATP-dependent RNA helicase DDX19A	F6QDS0;H3BQK0;Q9UMR2-2;Q9UMR2-4;Q9UMR2;I3L352;Q9NUU7-2;Q9UMR2-3;H3BN59;H3BMQ5;H0YD26;E9PR46;J3QL17;Q9UHL0-2;Q9UHL0	F6QDS0;H3BQK0;Q9UMR2-2;Q9UMR2-4;Q9UMR2;I3L352;Q9NUU7-2;Q9UMR2-3	131960000	30	0.00018295	34.057	NaN	NaN	NaN	NaN	NaN	NaN	NaN	NaN	NaN	NaN	NaN	NaN	NaN	NaN	NaN	NaN	NaN	NaN	NaN	NaN	NaN	NaN	NaN	NaN	NaN	NaN	NaN	NaN	NaN	NaN	NaN	NaN	NaN	NaN	NaN	NaN	NaN	NaN	NaN	NaN	NaN	NaN
SLC25A10		F6RGN5;I3L3N9	F6RGN5	54156000	14	0.0013738	12.256	NaN	NaN	NaN	NaN	NaN	NaN	NaN	NaN	NaN	NaN	NaN	NaN	NaN	NaN	NaN	NaN	NaN	NaN	NaN	NaN	NaN	NaN	NaN	NaN	NaN	NaN	NaN	NaN	NaN	NaN	NaN	NaN	NaN	NaN	NaN	NaN	NaN	NaN	NaN	NaN	NaN	NaN
SLC25A17	Peroxisomal membrane protein PMP34	F6RTR7;O43808;B0QYW5;F8WE74;F2Z2I9;F8WCH6;F8WA85;F8WEC6	F6RTR7;O43808;B0QYW5;F8WE74	288230000	4	0	83.304	NaN	NaN	NaN	NaN	NaN	NaN	NaN	NaN	NaN	NaN	NaN	NaN	NaN	NaN	NaN	NaN	NaN	NaN	NaN	NaN	NaN	NaN	NaN	NaN	-0.231678	-0.964288	NaN	NaN	NaN	NaN	NaN	NaN	-0.384603	NaN	NaN	NaN	NaN	NaN	NaN	NaN	NaN	NaN
P2RX4	P2X purinoceptor;P2X purinoceptor 4	F6SFZ6;Q99571;Q99571-2;Q99571-3;F5H1M6	F6SFZ6;Q99571;Q99571-2;Q99571-3;F5H1M6	72350000	4	0.0073206	4.2904	NaN	NaN	NaN	NaN	NaN	NaN	NaN	NaN	NaN	NaN	NaN	NaN	NaN	NaN	NaN	NaN	NaN	NaN	NaN	NaN	NaN	NaN	NaN	NaN	NaN	NaN	NaN	NaN	NaN	NaN	NaN	NaN	NaN	NaN	NaN	NaN	NaN	NaN	NaN	NaN	NaN	NaN
HS1BP3	HCLS1-binding protein 3	F6TR53;Q53T59;B5MC96;F8WDN8	F6TR53;Q53T59;B5MC96	2828000000	9	0	77.932	0.937464	0.79001	1.63688	0.684086	0.767339	1.49765	0.309896	0.45597	0.967871	0.91757	1.37161	0.0740158	0.603095	1.14573	0.597911	0.503486	1.13739	0.631846	-0.357833	1.10731	0.364348	0.990882	0.731206	1.0726	1.78428	0.680266	1.18843	1.32092	-1.90771	0.812562	0.283316	1.9273	0.26169	1.35251	0.0230938	0.53667	1.08614	2.02815	-4.13113	0.821279	-0.195852	-3.18521
PPP3R1	Calcineurin subunit B type 1	F6U1T9;D3YTA9;P63098	F6U1T9;D3YTA9;P63098	156130000	2	0.0013819	12.801	NaN	NaN	NaN	NaN	NaN	NaN	NaN	NaN	NaN	NaN	NaN	NaN	NaN	NaN	NaN	NaN	NaN	NaN	NaN	NaN	NaN	0.253154	NaN	NaN	NaN	NaN	NaN	NaN	NaN	NaN	-1.39539	-0.854554	NaN	NaN	NaN	NaN	NaN	NaN	NaN	NaN	NaN	NaN
PACSIN1	Protein kinase C and casein kinase substrate in neurons protein 1	F6U236;Q9BY11	F6U236;Q9BY11	192180000	7	0	86.866	NaN	NaN	NaN	NaN	NaN	NaN	NaN	NaN	NaN	NaN	NaN	NaN	NaN	NaN	NaN	NaN	NaN	NaN	NaN	NaN	NaN	NaN	NaN	NaN	NaN	NaN	NaN	NaN	NaN	NaN	NaN	NaN	NaN	NaN	NaN	NaN	NaN	NaN	NaN	NaN	NaN	NaN
UQCC1	Ubiquinol-cytochrome-c reductase complex assembly factor 1	F6UTR7;Q9NVA1-4;Q9NVA1;B1AKV3;Q9NVA1-3;Q9NVA1-5;Q9NVA1-2;B1AKV4;B1AKV6	F6UTR7;Q9NVA1-4;Q9NVA1;B1AKV3;Q9NVA1-3;Q9NVA1-5;Q9NVA1-2;B1AKV4;B1AKV6	1717800000	8	0	120.2	NaN	1.39342	0.634263	0.327059	NaN	0.0913408	-0.142609	1.1495	NaN	-0.126444	0.209578	NaN	0.74282	1.86602	-0.292193	0.163623	NaN	NaN	NaN	NaN	NaN	NaN	NaN	NaN	NaN	NaN	NaN	NaN	NaN	NaN	NaN	NaN	NaN	NaN	NaN	NaN	NaN	2.18443	-3.01276	7.37552	NaN	-2.97825
RBM38		F6VZ39;A6NG75	F6VZ39;A6NG75	653270000	9	0	59.372	-0.710085	0.807856	1.13112	1.02069	NaN	NaN	NaN	1.71881	NaN	NaN	NaN	0.432357	NaN	-1.22774	NaN	NaN	NaN	-0.522759	0.498627	NaN	NaN	NaN	NaN	NaN	NaN	-0.534858	-0.528671	NaN	NaN	NaN	NaN	NaN	NaN	NaN	NaN	0.529843	1.69853	-0.710614	-2.64931	-0.920827	NaN	NaN
MICU1	Calcium uptake protein 1, mitochondrial	F6XEV2;Q9BPX6;Q9BPX6-3;Q9BPX6-2;Q9BPX6-5;Q9BPX6-4;S4R3W3;E9PQV6;S4R3D7;S4R3V1	F6XEV2;Q9BPX6;Q9BPX6-3;Q9BPX6-2;Q9BPX6-5;Q9BPX6-4;S4R3W3;E9PQV6	436990000	11	0.00034329	24.281	-1.14561	0.304202	NaN	NaN	NaN	NaN	NaN	NaN	NaN	NaN	-0.486354	0.39333	-0.748375	-0.778377	-2.66106	-2.2569	NaN	-1.82041	-0.677531	NaN	NaN	NaN	NaN	NaN	NaN	NaN	NaN	NaN	NaN	NaN	NaN	NaN	NaN	NaN	NaN	NaN	-2.55832	0.34749	NaN	NaN	NaN	NaN
CAD	CAD protein;Glutamine-dependent carbamoyl-phosphate synthase;Aspartate carbamoyltransferase;Dihydroorotase	F8VPD4;P27708;H7C2E4;H7BZB3;H7C3Z5	F8VPD4;P27708	64326000000	94	0	323.31	-0.443288	-2.20076	-2.05638	-1.08018	-0.788352	-1.28617	-0.403704	-0.767485	-0.480989	-0.248292	-0.804962	-0.89964	-0.550802	-0.154583	-0.505383	-0.840604	-0.605494	0.268348	0.583268	-1.21226	-0.35095	-0.139469	-0.964362	-0.395063	-0.538836	-0.399663	-0.913569	-0.866947	-0.508124	-0.402831	-0.668482	-0.762476	-0.0922074	-0.527971	-0.530171	-0.711407	-1.17843	-0.642008	-0.604071	-0.426748	-0.71519	-0.736735
C12orf75;OCC1	Overexpressed in colon carcinoma 1 protein	F8VQD4;Q8TAD7	F8VQD4;Q8TAD7	331160000	2	0.00033162	20.334	NaN	NaN	NaN	NaN	NaN	NaN	NaN	NaN	NaN	NaN	NaN	NaN	NaN	NaN	NaN	NaN	NaN	NaN	NaN	NaN	NaN	NaN	NaN	NaN	NaN	NaN	NaN	NaN	NaN	NaN	NaN	NaN	NaN	NaN	NaN	NaN	NaN	NaN	NaN	NaN	NaN	NaN
ATG101	Autophagy-related protein 101	F8VQD9;Q9BSB4;F8VVA0;H3BMZ4	F8VQD9;Q9BSB4;F8VVA0	267940000	3	0.0016646	11.658	NaN	NaN	NaN	NaN	NaN	NaN	NaN	NaN	NaN	NaN	NaN	NaN	NaN	0.343751	NaN	NaN	NaN	NaN	NaN	NaN	NaN	NaN	NaN	NaN	NaN	NaN	NaN	NaN	NaN	NaN	NaN	NaN	NaN	NaN	NaN	NaN	NaN	NaN	NaN	NaN	NaN	NaN
TMBIM6	Bax inhibitor 1	F8VQW0;F8VX73;F8VPI1;F8W201;F8W086;F8VR05;F8VQQ5;F8VSI7;F8VVJ4;P55061;F8W1G3;P55061-2;A0A0G2JKZ4;F8VY06	F8VQW0;F8VX73;F8VPI1;F8W201;F8W086;F8VR05;F8VQQ5;F8VSI7;F8VVJ4;P55061;F8W1G3;P55061-2	1571000000	4	0	54.139	NaN	-1.53824	-2.024	1.18695	1.35613	0.141462	NaN	-0.371391	1.43082	0.240282	0.616945	1.15095	0.905683	-0.414027	1.35207	0.821279	-0.333767	NaN	NaN	0.671278	NaN	NaN	-2.54979	NaN	0.277359	-0.53037	0.608254	NaN	NaN	-0.8222	NaN	-0.749663	0.539666	0.558856	-0.8431	0.431326	NaN	0.159235	-2.88889	-3.56401	0.962491	-0.938625
TSPAN31	Tetraspanin-31	F8VS78;F8VWE0;Q12999;F8VW54	F8VS78;F8VWE0;Q12999	121230000	4	0.0048349	5.694	NaN	NaN	NaN	NaN	NaN	NaN	NaN	NaN	NaN	NaN	NaN	NaN	NaN	NaN	NaN	NaN	NaN	NaN	NaN	NaN	NaN	NaN	NaN	NaN	NaN	NaN	NaN	NaN	NaN	NaN	NaN	NaN	NaN	NaN	NaN	NaN	NaN	NaN	NaN	NaN	NaN	NaN
NFYB	Nuclear transcription factor Y subunit beta	F8VSL3;P25208	F8VSL3;P25208	125380000	2	0.0072698	4.5917	NaN	NaN	NaN	NaN	NaN	NaN	NaN	NaN	NaN	NaN	NaN	NaN	NaN	NaN	NaN	NaN	NaN	NaN	NaN	NaN	NaN	NaN	NaN	NaN	NaN	NaN	NaN	NaN	NaN	NaN	NaN	NaN	NaN	NaN	NaN	NaN	NaN	NaN	NaN	NaN	NaN	NaN
FKBP11	Peptidyl-prolyl cis-trans isomerase;Peptidyl-prolyl cis-trans isomerase FKBP11	F8VU90;Q9NYL4-2;Q9NYL4;E9PAR0;H0YHM7	F8VU90;Q9NYL4-2;Q9NYL4;E9PAR0	1394800000	4	0	111.65	NaN	3.03103	-2.76397	1.32822	NaN	NaN	NaN	NaN	1.21585	1.37127	2.36825	3.53794	0.897355	3.81198	2.307	NaN	NaN	NaN	NaN	NaN	NaN	NaN	3.21585	NaN	NaN	1.767	NaN	NaN	NaN	1.14765	0.823218	3.96906	2.97053	NaN	NaN	-2.42538	NaN	0.431151	1.81517	-0.232906	NaN	NaN
POC1B-GALNT4;GALNT4	Polypeptide N-acetylgalactosaminyltransferase;Polypeptide N-acetylgalactosaminyltransferase 4	F8VUJ3;Q8N4A0;Q8N4A0-2	F8VUJ3;Q8N4A0;Q8N4A0-2	64918000	4	0.0070423	4.7824	NaN	NaN	NaN	NaN	NaN	NaN	NaN	NaN	NaN	NaN	NaN	NaN	NaN	NaN	NaN	NaN	NaN	NaN	NaN	NaN	NaN	NaN	NaN	NaN	NaN	NaN	NaN	NaN	NaN	NaN	NaN	NaN	NaN	NaN	NaN	NaN	NaN	NaN	NaN	NaN	NaN	NaN
DAZAP2	DAZ-associated protein 2	F8VUW5;Q15038-3;Q15038-6;Q15038;Q15038-4	F8VUW5;Q15038-3;Q15038-6;Q15038;Q15038-4	293050000	2	0	82.994	NaN	NaN	NaN	NaN	0.826156	2.12061	NaN	NaN	0.35986	NaN	NaN	NaN	NaN	NaN	NaN	NaN	NaN	NaN	NaN	NaN	NaN	NaN	NaN	NaN	NaN	NaN	NaN	NaN	NaN	NaN	NaN	NaN	NaN	NaN	NaN	NaN	NaN	NaN	NaN	NaN	0.343183	-2.6034
CD63	Tetraspanin;CD63 antigen	F8VV56;F8W022;F8VWK8;P08962-3;P08962-2;P08962;F8VNT9	F8VV56;F8W022;F8VWK8;P08962-3;P08962-2;P08962;F8VNT9	7550000000	4	0	170.67	1.45882	-2.73587	NaN	NaN	0.219068	-2.66462	-1.03548	0.635405	-0.323543	1.30611	-0.960289	-1.60952	0.613763	-1.56905	0.555163	-1.24208	-1.06674	-2.37255	-2.0696	-0.366476	-2.50157	-1.50589	-1.57386	-1.92983	NaN	NaN	-1.30644	NaN	-2.39848	NaN	NaN	NaN	-1.26087	-0.0180643	-0.778965	-0.623961	0.303365	-0.407625	NaN	NaN	0.00335093	-0.313246
COPZ1	Coatomer subunit zeta-1	F8VVA7;P61923;F8W651;P61923-4;F8VYZ4;P61923-5;F8VYK5;F8VXB1;F8VUC5;F8W156;P61923-2;P61923-3;F8VXR1;F8VYE0	F8VVA7;P61923;F8W651;P61923-4;F8VYZ4;P61923-5;F8VYK5;F8VXB1;F8VUC5;F8W156;P61923-2;P61923-3	9280500000	8	0	323.31	-2.15726	0.841534	0.59955	0.036659	0.664242	0.0499198	0.225953	-0.468427	NaN	-0.264717	0.484873	0.0208088	-0.114767	1.03333	-0.0129261	0.399578	NaN	NaN	0.601102	0.327113	-0.403813	-0.438293	-0.0411028	-0.819668	NaN	-2.27973	-0.468948	NaN	NaN	NaN	-0.705757	NaN	1.1024	NaN	-0.269632	0.23399	-0.331591	0.16246	-2.81136	-1.55513	0.0906646	-2.35629
CSRP2	Cysteine and glycine-rich protein 2	F8VW96;Q16527;F8VQR7	F8VW96;Q16527;F8VQR7	438030000	8	0	142.13	NaN	NaN	NaN	NaN	NaN	NaN	NaN	NaN	NaN	NaN	NaN	NaN	1.02447	NaN	1.60091	0.525206	NaN	NaN	NaN	NaN	NaN	NaN	NaN	NaN	NaN	NaN	NaN	NaN	NaN	NaN	NaN	NaN	NaN	NaN	NaN	NaN	NaN	NaN	NaN	NaN	NaN	NaN
SLC38A1	Sodium-coupled neutral amino acid transporter 1	F8VX04;Q9H2H9;F8VX12	F8VX04;Q9H2H9	1076100000	6	0	111.16	NaN	NaN	NaN	NaN	NaN	NaN	NaN	NaN	NaN	-2.5939	-1.59316	-2.67854	NaN	-0.906737	NaN	NaN	NaN	NaN	NaN	NaN	NaN	NaN	NaN	NaN	NaN	NaN	NaN	NaN	NaN	NaN	NaN	NaN	NaN	NaN	NaN	NaN	NaN	NaN	NaN	NaN	NaN	NaN
SCAF11	Protein SCAF11	F8VXG7;Q99590;Q99590-2;A0A0A0MTP7;A0A087WTB7	F8VXG7;Q99590;Q99590-2	995360000	14	0	164.78	-0.480989	-2.27474	NaN	NaN	-0.780226	-0.413919	-1.85626	-2.16777	NaN	NaN	-1.41099	-0.853597	-0.516015	-1.04166	-0.461319	-2.60751	NaN	NaN	-1.13855	NaN	NaN	NaN	NaN	NaN	NaN	NaN	NaN	NaN	NaN	NaN	NaN	NaN	NaN	NaN	NaN	NaN	-2.42105	-1.45744	NaN	NaN	-0.194339	-2.06159
OAS1	2-5-oligoadenylate synthase 1	F8VXY3;P00973-2;P00973-4;P00973;P00973-3;H0YI20;F8VUC8;F8VPW7;H0YIB8	F8VXY3;P00973-2;P00973-4;P00973;P00973-3;H0YI20;F8VUC8	188450000	5	0.0029265	8.9088	NaN	NaN	NaN	NaN	NaN	NaN	NaN	NaN	NaN	NaN	NaN	NaN	NaN	NaN	NaN	NaN	NaN	NaN	NaN	NaN	NaN	NaN	NaN	NaN	NaN	NaN	NaN	NaN	NaN	NaN	NaN	2.67061	NaN	NaN	NaN	NaN	NaN	NaN	NaN	NaN	NaN	NaN
NAP1L1	Nucleosome assembly protein 1-like 1	F8VY35;F5H4R6;P55209-2;P55209;F8W0J6;H0YIV4;F8VV59;F8VUX1;B7Z9C2;F8W020;F8W118;H0YH88;H0YHC3;P55209-3;F8VRJ2;F8VVB5;B7Z4K9	F8VY35;F5H4R6;P55209-2;P55209;F8W0J6;H0YIV4;F8VV59;F8VUX1;B7Z9C2;F8W020;F8W118;H0YH88;H0YHC3;P55209-3;F8VRJ2;F8VVB5	18516000000	15	0	323.31	-1.62639	-1.96665	-0.931002	-0.432532	-0.223546	-0.254836	-0.525467	-0.637286	-0.718351	-0.647361	-0.763836	-0.923415	-0.78266	-0.988339	-0.9241	-1.41851	-1.0234	-0.89476	-0.681224	-0.724214	-1.52532	-0.490057	-0.896621	-0.790188	-0.818033	-1.19118	-1.27965	-1.24531	-1.16098	-0.5144	-0.176195	0.154811	-1.3274	-0.361207	-1.38195	-0.268674	0.0770867	-1.38687	-1.1903	0.0101053	-1.00971	-0.682214
PPP1CC	Serine/threonine-protein phosphatase;Serine/threonine-protein phosphatase PP1-gamma catalytic subunit	F8VYE8;P36873;P36873-2;F8W0W8;F8VR82;A0A087WYY5	F8VYE8;P36873;P36873-2;F8W0W8;F8VR82	494750000	21	0	132.41	NaN	NaN	NaN	NaN	NaN	NaN	NaN	NaN	NaN	NaN	NaN	NaN	NaN	NaN	NaN	NaN	NaN	NaN	NaN	NaN	NaN	NaN	NaN	NaN	NaN	NaN	NaN	NaN	NaN	NaN	NaN	NaN	NaN	NaN	NaN	NaN	NaN	NaN	NaN	NaN	NaN	NaN
IGFBP6	Insulin-like growth factor-binding protein 6	F8VYK9;P24592	F8VYK9;P24592	291730000	2	0.00049505	19.92	NaN	NaN	NaN	NaN	NaN	NaN	NaN	NaN	NaN	NaN	NaN	NaN	NaN	NaN	NaN	NaN	NaN	NaN	NaN	NaN	NaN	NaN	NaN	NaN	NaN	NaN	NaN	NaN	NaN	NaN	NaN	NaN	NaN	NaN	NaN	NaN	NaN	NaN	NaN	NaN	NaN	NaN
ARL1	ADP-ribosylation factor-like protein 1	F8VYN9;P40616-2;P40616;B4DZG7;F8VP99;F8VP63	F8VYN9;P40616-2;P40616;B4DZG7	5546000000	8	0	278.01	0.0800117	2.79616	1.57364	0.907224	0.763783	-0.0475383	1.06434	0.957552	0.855666	1.12658	1.01002	1.13943	0.759209	1.5561	0.766652	NaN	1.20417	NaN	0.0580674	NaN	0.979686	0.890573	1.44521	0.835651	0.688404	1.4087	1.51066	0.411982	0.521225	1.01514	1.06332	0.968238	0.564307	0.738891	1.04026	0.92109	0.947556	0.736893	1.4337	-0.1149	0.238374	0.548459
LETMD1	LETM1 domain-containing protein 1	F8VZA2;Q6P1Q0-2;Q6P1Q0;Q6P1Q0-7;F8VP71;F8VVQ3;Q6P1Q0-4;H0YIV5;F8W1Z2;F8VR33;F8VQE7;F8VTR1;F8VS60;F8W0R0;Q6P1Q0-5;F8VUZ8;H0YHF4;F8VXQ4;H0YH93;F8WCD9;F8W6J0;F8VPY5;Q6P1Q0-6;Q6P1Q0-3	F8VZA2;Q6P1Q0-2;Q6P1Q0;Q6P1Q0-7;F8VP71;F8VVQ3;Q6P1Q0-4;H0YIV5;F8W1Z2	122070000	7	0.00048567	17.765	NaN	NaN	NaN	NaN	NaN	NaN	NaN	NaN	NaN	-1.44769	-1.17836	-1.64478	NaN	-1.41884	NaN	NaN	NaN	NaN	NaN	NaN	NaN	NaN	NaN	NaN	NaN	NaN	NaN	NaN	NaN	NaN	NaN	NaN	NaN	NaN	NaN	NaN	NaN	NaN	NaN	NaN	NaN	NaN
PCBP2		F8VZX2;H3BRU6;F8W0G4;F8VXH9;F8W1G6;J3QT27;P57721-2;P57721-3;F8VTZ0;H3BSP4;H3BND9;C9K0A2;F8WC71	F8VZX2;H3BRU6;F8W0G4	93344000	20	0.00034194	23.989	NaN	NaN	NaN	NaN	NaN	NaN	NaN	NaN	NaN	NaN	NaN	NaN	NaN	NaN	NaN	NaN	NaN	NaN	NaN	NaN	NaN	NaN	NaN	NaN	NaN	NaN	NaN	NaN	NaN	NaN	NaN	NaN	NaN	NaN	NaN	NaN	NaN	NaN	NaN	NaN	NaN	NaN
ATP5B		F8W0P7	F8W0P7	128240000	14	0.0010943	14.153	NaN	1.37299	NaN	NaN	NaN	NaN	NaN	NaN	NaN	NaN	NaN	NaN	NaN	NaN	NaN	NaN	NaN	NaN	NaN	NaN	NaN	NaN	NaN	NaN	NaN	NaN	NaN	NaN	NaN	NaN	NaN	NaN	NaN	NaN	NaN	NaN	NaN	0.601278	NaN	NaN	NaN	NaN
PPHLN1	Periphilin-1	F8W0Q9;Q8NEY8-8;Q8NEY8-2;Q8NEY8-9;Q8NEY8;F8W6A0;F8VPY7;F8VWU8;F8VRK2;F8VXV7;REV__K7EN69;Q8NEY8-7	F8W0Q9;Q8NEY8-8;Q8NEY8-2;Q8NEY8-9;Q8NEY8;F8W6A0	2084200000	9	0.001807	11.205	-1.24031	-1.33314	-0.661385	-0.618051	-0.429536	-1.57357	-0.489029	-0.797511	-1.06419	-1.77539	-0.739416	-0.966209	-0.353549	-0.303693	NaN	-2.16494	-1.08481	-1.05575	-0.153286	-0.168257	-2.50466	-0.339479	-0.74028	NaN	-2.03917	NaN	-0.625831	NaN	NaN	NaN	-0.0206267	-0.359296	0.178812	-0.25882	-0.532467	-0.37829	-2.18805	-1.06433	0.577616	0.690032	-0.210638	-0.557876
CPM	Carboxypeptidase M	F8W111;P14384;F8VVI6;H0YHN7	F8W111;P14384;F8VVI6	43259000	5	0.0065279	4.9759	NaN	NaN	NaN	NaN	NaN	NaN	NaN	NaN	NaN	NaN	NaN	NaN	NaN	NaN	NaN	NaN	NaN	NaN	NaN	NaN	NaN	NaN	NaN	NaN	NaN	NaN	NaN	NaN	NaN	NaN	NaN	NaN	NaN	NaN	NaN	NaN	NaN	NaN	NaN	NaN	NaN	NaN
CHPT1	Cholinephosphotransferase 1	F8W1B3;Q8WUD6-2;Q8WUD6	F8W1B3;Q8WUD6-2;Q8WUD6	67621000	2	0.0011129	15.694	NaN	NaN	NaN	NaN	NaN	NaN	NaN	NaN	NaN	NaN	NaN	NaN	NaN	NaN	NaN	NaN	NaN	NaN	NaN	NaN	NaN	NaN	NaN	NaN	NaN	NaN	NaN	NaN	NaN	NaN	NaN	NaN	NaN	NaN	NaN	NaN	NaN	NaN	NaN	NaN	NaN	NaN
HNRNPA1	Heterogeneous nuclear ribonucleoprotein A1;Heterogeneous nuclear ribonucleoprotein A1, N-terminally processed	F8W6I7;P09651-2;P09651;P09651-3;F8VTQ5;H0YH80;F8VYN5	F8W6I7;P09651-2;P09651;P09651-3;F8VTQ5;H0YH80	450060000000	36	0	323.31	-0.095587	-0.227741	0.36086	0.558772	0.655944	0.662346	0.295942	-0.41045	0.0362596	-0.491391	-0.0756011	-0.518434	-0.0230425	-0.627513	-0.110898	0.122036	-0.456491	0.048845	0.544477	0.0175923	-0.0226164	-0.111031	-0.378401	-0.571822	-0.644964	-1.02843	0.0592393	-0.628167	0.0746082	-0.388796	0.545635	-0.619836	-0.15043	-0.194465	0.0964218	0.447918	-0.679244	0.651496	0.77253	-0.124461	0.311184	0.343549
ZDHHC3	Palmitoyltransferase;Palmitoyltransferase ZDHHC3	F8W6M3;Q9NYG2;Q9NYG2-2	F8W6M3;Q9NYG2;Q9NYG2-2	123360000	2	0	54.352	NaN	NaN	NaN	NaN	NaN	NaN	NaN	NaN	NaN	NaN	NaN	NaN	NaN	NaN	NaN	NaN	NaN	NaN	NaN	NaN	NaN	NaN	NaN	NaN	NaN	NaN	NaN	NaN	NaN	NaN	NaN	NaN	NaN	NaN	-2.43562	NaN	NaN	NaN	NaN	NaN	NaN	NaN
EML1	Echinoderm microtubule-associated protein-like 1	F8W717;O00423-3;O00423;G3V3N9;G3V500;H0YJK4;G3V538;H0YJY3;G3V4U5;G3V3J1;G3V5C8;G3V497;G3V4H6	F8W717;O00423-3;O00423;G3V3N9;G3V500	242090000	8	0.0003518	27.593	NaN	NaN	NaN	NaN	NaN	NaN	NaN	NaN	NaN	NaN	1.14388	NaN	NaN	NaN	NaN	0.336264	NaN	NaN	-2.23662	NaN	NaN	NaN	NaN	NaN	NaN	NaN	NaN	NaN	NaN	NaN	NaN	NaN	NaN	NaN	NaN	NaN	NaN	NaN	NaN	NaN	NaN	NaN
FAM162A	Protein FAM162A	F8W7Q4;Q96A26;E9PH05	F8W7Q4;Q96A26;E9PH05	5093100000	10	0	323.31	-0.548338	-1.04474	NaN	-0.875859	NaN	-0.846072	0.905061	-1.38156	-2.12915	-0.53037	-0.292193	-1.09153	0.0757784	0.0464442	-1.19087	-0.344601	-1.57841	-1.25924	0.152997	NaN	-2.55696	-0.661111	-0.233152	-1.49958	-0.0604624	-2.03092	-0.582556	-0.180403	-2.75979	-1.30964	NaN	NaN	-0.970117	-0.603407	NaN	-1.99834	-0.984115	-0.386038	NaN	-3.38769	NaN	0.490132
ITSN1	Intersectin-1	F8W7U0;Q15811-12;Q15811-11;Q15811-3;Q15811-10;Q15811-7;Q15811-2;Q15811-4;Q15811-9;Q15811-8;Q15811;Q15811-6;A8CTZ0;Q15811-13	F8W7U0;Q15811-12;Q15811-11;Q15811-3;Q15811-10;Q15811-7;Q15811-2;Q15811-4;Q15811-9;Q15811-8;Q15811;Q15811-6;A8CTZ0;Q15811-13	171750000	10	0	56.029	NaN	NaN	NaN	NaN	NaN	NaN	NaN	NaN	NaN	NaN	0.559771	NaN	NaN	NaN	NaN	NaN	NaN	NaN	NaN	NaN	NaN	NaN	NaN	NaN	NaN	NaN	NaN	NaN	NaN	NaN	NaN	NaN	NaN	NaN	1.48924	NaN	NaN	NaN	NaN	NaN	NaN	NaN
TXNRD1	Thioredoxin reductase 1, cytoplasmic	F8W809;A0A087WSW9;E9PNQ6;A0A087WSY9;Q16881-5;Q16881-2;Q16881-4;Q16881-3;Q16881-6;Q16881;E2QRB9;Q16881-7;E9PIR7;E9PKD3;A0A0B4J225;E9PIZ5;E9PLT3;E9PKI4;E9PRI8;E9PQI3	F8W809;A0A087WSW9;E9PNQ6;A0A087WSY9;Q16881-5;Q16881-2;Q16881-4;Q16881-3;Q16881-6;Q16881;E2QRB9;Q16881-7;E9PIR7	17392000000	23	0	323.31	-0.218719	0.161218	-0.299831	-0.747344	1.11782	-0.54092	0.013407	-0.00934718	-0.738465	-0.773152	-0.95442	-0.869635	-1.09748	-0.68715	-0.0457225	-0.102322	-0.608431	-0.559051	-0.0363276	0.197418	-0.993131	-0.610606	-0.657183	-0.448373	-0.655993	0.0266753	-0.175684	-0.49293	-0.000144286	-0.24062	-0.723952	-0.106482	-0.135141	0.116207	-1.00274	0.76783	-0.173127	0.704512	-0.321582	-0.431356	0.611094	0.288012
MYO16	Unconventional myosin-XVI	F8W883;Q9Y6X6;Q9Y6X6-2;Q9Y6X6-4;Q9Y6X6-3	F8W883;Q9Y6X6;Q9Y6X6-2	9911200000	4	0.0089879	3.7099	NaN	NaN	NaN	NaN	NaN	NaN	NaN	NaN	NaN	NaN	NaN	NaN	NaN	NaN	NaN	NaN	NaN	NaN	NaN	NaN	NaN	NaN	NaN	NaN	NaN	NaN	NaN	NaN	NaN	NaN	NaN	NaN	NaN	NaN	NaN	NaN	NaN	NaN	NaN	NaN	NaN	NaN
VEZT	Vezatin	F8W8C2;Q9HBM0;F2Z3A6;Q9HBM0-2	F8W8C2;Q9HBM0;F2Z3A6;Q9HBM0-2	251420000	6	0.0082601	3.9022	NaN	NaN	NaN	NaN	NaN	NaN	NaN	NaN	NaN	NaN	NaN	NaN	NaN	NaN	NaN	NaN	NaN	NaN	NaN	NaN	NaN	NaN	NaN	NaN	NaN	NaN	NaN	NaN	NaN	NaN	NaN	NaN	NaN	NaN	NaN	NaN	NaN	NaN	NaN	NaN	NaN	NaN
SLBP	Histone RNA hairpin-binding protein	F8W8D3;Q14493;H7C4H8;H0YAE8;E7EUV9;Q14493-2	F8W8D3;Q14493;H7C4H8;H0YAE8;E7EUV9;Q14493-2	229090000	6	0.0016641	11.619	NaN	NaN	NaN	NaN	NaN	NaN	NaN	NaN	NaN	NaN	NaN	NaN	NaN	NaN	NaN	NaN	NaN	NaN	NaN	NaN	NaN	NaN	NaN	NaN	NaN	NaN	NaN	NaN	NaN	NaN	NaN	NaN	NaN	NaN	NaN	-0.528171	NaN	NaN	NaN	NaN	NaN	NaN
TIA1	Nucleolysin TIA-1 isoform p40	F8W8I6;P31483;P31483-3;E5RGV5	F8W8I6;P31483;P31483-3;E5RGV5	3190000000	13	0	119.15	NaN	-0.288772	NaN	0.219253	0.382025	0.355221	NaN	-0.0451634	1.73269	0.584696	-0.341303	0.336956	0.894054	0.0727558	0.468871	NaN	NaN	NaN	1.01473	1.14098	0.272716	0.949338	0.428003	0.556754	0.0670015	0.97078	0.958112	0.27631	0.618717	0.823652	0.903117	-0.309642	1.30832	0.281369	1.07914	1.03561	NaN	-0.198494	NaN	-4.09634	-0.260748	-0.304394
AP1S3	AP-1 complex subunit sigma-3	F8W8K9;G5E966;B8ZZZ1;Q96PC3-3;Q96PC3-4;Q96PC3;Q96PC3-2	F8W8K9;G5E966;B8ZZZ1;Q96PC3-3;Q96PC3-4;Q96PC3;Q96PC3-2	28405000	1	0.005232	5.5545	NaN	NaN	NaN	NaN	NaN	NaN	NaN	NaN	NaN	NaN	NaN	NaN	NaN	NaN	NaN	NaN	NaN	NaN	NaN	NaN	NaN	NaN	NaN	NaN	NaN	NaN	NaN	NaN	NaN	NaN	NaN	NaN	NaN	NaN	NaN	NaN	NaN	NaN	NaN	NaN	NaN	NaN
ABLIM1	Actin-binding LIM protein 1	F8W8M4;A0A0A0MRL6;O14639-2;O14639-6;O14639;O14639-3;O14639-5;J3QSX6;O14639-4;H0Y7N6;F6XFR5	F8W8M4;A0A0A0MRL6;O14639-2;O14639-6;O14639;O14639-3;O14639-5;J3QSX6;O14639-4	1534600000	16	0	65.631	-0.430499	NaN	NaN	0.228436	NaN	NaN	NaN	NaN	NaN	-0.770195	0.428605	-3.15414	NaN	1.45553	1.43835	-0.0663992	-3.04043	-2.61743	0.257632	0.299294	NaN	1.24226	NaN	NaN	NaN	1.50014	NaN	-3.32245	NaN	NaN	NaN	NaN	NaN	NaN	-2.80019	0.0140479	-1.02581	NaN	NaN	-3.23296	NaN	NaN
IGF2BP2	Insulin-like growth factor 2 mRNA-binding protein 2	F8W930;Q9Y6M1-1;Q9Y6M1;Q9Y6M1-5;Q9Y6M1-6;Q9Y6M1-3;Q9Y6M1-4	F8W930;Q9Y6M1-1;Q9Y6M1;Q9Y6M1-5;Q9Y6M1-6;Q9Y6M1-3;Q9Y6M1-4	5112800000	25	0	323.31	-2.54792	-2.20436	NaN	-1.7657	NaN	-3.04899	-2.30536	-0.965987	-3.06595	-2.63562	-2.41267	-1.63445	-2.55216	-1.42266	-2.32576	-2.14393	-2.24668	-1.94358	-1.56052	-2.94287	-2.42358	NaN	NaN	-1.86501	NaN	NaN	NaN	NaN	NaN	NaN	0.161024	NaN	-2.43909	NaN	-1.46801	-1.0561	-1.59884	-1.7118	NaN	-1.11809	NaN	-0.691981
ELMO3	Engulfment and cell motility protein 3	F8W9E7;Q96BJ8;Q96BJ8-3;Q96BJ8-2;I3L4D1	F8W9E7;Q96BJ8;Q96BJ8-3;Q96BJ8-2	788450000	15	0	109.93	NaN	0.0374288	-0.299127	0.265813	0.358695	-0.31429	NaN	NaN	NaN	-0.85822	NaN	-1.58044	-0.987539	-2.31078	NaN	NaN	NaN	NaN	NaN	NaN	NaN	-1.60314	-0.567545	NaN	NaN	NaN	NaN	NaN	NaN	NaN	NaN	NaN	-0.010923	NaN	0.613013	-0.471656	NaN	-0.540226	-0.128425	0.626068	-0.065848	-2.845
CCDC93	Coiled-coil domain-containing protein 93	F8W9X7;Q567U6;H7C050	F8W9X7;Q567U6	1228700000	21	0	66.41	0.728718	NaN	-0.814017	NaN	NaN	0.295925	0.441223	0.516058	1.01162	0.656535	0.594378	NaN	-0.398132	0.0315185	0.844743	0.00807279	NaN	0.143038	-0.393636	-0.0457225	NaN	NaN	NaN	NaN	0.178339	NaN	NaN	NaN	NaN	-0.558268	NaN	NaN	-1.98805	1.19463	-0.779134	NaN	-2.77173	NaN	-2.54124	NaN	NaN	-0.0655723
MTMR1	Myotubularin-related protein 1	F8WA39;Q13613;Q13613-2;Q8NEC6;H0YDX3;E9PIH9;E9PPP8;F8W764;F8W8S8;H7BZJ1;H7C406	F8WA39;Q13613;Q13613-2;Q8NEC6;H0YDX3	410890000	15	0	110.89	NaN	NaN	NaN	NaN	0.105194	-0.449852	NaN	NaN	0.127557	-0.117296	-0.154842	-0.147437	NaN	-0.0280033	NaN	NaN	NaN	NaN	NaN	NaN	NaN	0.640996	NaN	NaN	NaN	NaN	NaN	NaN	NaN	0.409949	NaN	NaN	NaN	NaN	-2.10581	0.268313	NaN	NaN	NaN	NaN	0.0160743	-3.24464
DDX31	Probable ATP-dependent RNA helicase DDX31	F8WAJ0;Q9H8H2;Q9H8H2-2;Q9H8H2-4;Q9H8H2-3	F8WAJ0;Q9H8H2;Q9H8H2-2;Q9H8H2-4	608060000	20	0	168.55	NaN	NaN	NaN	-0.983605	NaN	NaN	NaN	NaN	NaN	NaN	-2.60332	NaN	-1.10675	0.0991545	NaN	NaN	NaN	NaN	0.560898	NaN	NaN	NaN	NaN	NaN	NaN	NaN	NaN	NaN	NaN	NaN	NaN	NaN	NaN	NaN	NaN	NaN	NaN	NaN	NaN	3.40408	NaN	NaN
FRMD4A	FERM domain-containing protein 4A	F8WAN4;Q9P2Q2;Q5T376	F8WAN4;Q9P2Q2	133960000	5	0.00048622	17.829	NaN	NaN	NaN	NaN	NaN	NaN	NaN	NaN	NaN	NaN	NaN	NaN	NaN	NaN	NaN	NaN	NaN	NaN	NaN	NaN	NaN	NaN	NaN	NaN	NaN	NaN	NaN	NaN	NaN	NaN	NaN	NaN	NaN	NaN	NaN	NaN	NaN	NaN	NaN	NaN	NaN	NaN
SAC3D1	SAC3 domain-containing protein 1	F8WC89;A6NKF1;H0YEW7;A6NKF1-2	F8WC89;A6NKF1;H0YEW7;A6NKF1-2	145560000	2	0	44.456	NaN	NaN	NaN	NaN	NaN	NaN	NaN	NaN	NaN	NaN	NaN	NaN	NaN	NaN	NaN	NaN	NaN	NaN	NaN	NaN	NaN	NaN	NaN	NaN	NaN	NaN	NaN	NaN	NaN	NaN	NaN	NaN	NaN	NaN	NaN	NaN	NaN	NaN	NaN	NaN	NaN	NaN
RNF149	E3 ubiquitin-protein ligase RNF149	F8WCD0;Q8NC42	F8WCD0;Q8NC42	184370000	4	0.0081482	3.9561	NaN	NaN	NaN	NaN	NaN	NaN	NaN	NaN	NaN	NaN	NaN	NaN	NaN	NaN	NaN	NaN	NaN	NaN	NaN	NaN	NaN	NaN	NaN	NaN	NaN	NaN	NaN	NaN	NaN	NaN	NaN	NaN	NaN	NaN	NaN	NaN	NaN	NaN	NaN	NaN	NaN	NaN
ARPC4-TTLL3;ARPC4	Actin-related protein 2/3 complex subunit 4	F8WCF6;P59998;P59998-3;H7C0A3;F8WDD7;A0A0A6YYG9;P59998-2;R4GN08;P59998-4;F8WE39;F8WDW3	F8WCF6;P59998;P59998-3;H7C0A3;F8WDD7;A0A0A6YYG9;P59998-2;R4GN08;P59998-4	70218000000	14	0	323.31	0.636145	1.24001	1.99407	0.90498	1.14647	0.127321	1.50377	1.14957	1.08531	1.08872	1.46921	1.31018	1.37917	1.91604	1.58022	0.582447	0.946555	1.49419	0.974092	1.14813	1.06558	1.63675	1.30105	1.43487	0.783589	1.33632	1.30265	0.875937	1.83671	1.6175	1.38041	2.00144	0.77401	0.651405	1.13863	1.33501	1.12479	0.815123	-0.00863036	0.878772	0.308252	0.878507
EIF5A2	Eukaryotic translation initiation factor 5A;Eukaryotic translation initiation factor 5A-2	F8WCJ1;C9J7B5;Q9GZV4;C9J4W5	F8WCJ1;C9J7B5;Q9GZV4;C9J4W5	0	11	0.0003601	31.268	NaN	NaN	NaN	NaN	NaN	NaN	NaN	NaN	NaN	NaN	NaN	NaN	NaN	NaN	NaN	NaN	NaN	NaN	NaN	NaN	NaN	NaN	NaN	NaN	NaN	NaN	NaN	NaN	NaN	NaN	NaN	NaN	NaN	NaN	NaN	NaN	NaN	NaN	NaN	NaN	NaN	NaN
CCDC115	Coiled-coil domain-containing protein 115	F8WCZ3;Q96NT0;B8ZZ99;Q96NT0-2	F8WCZ3;Q96NT0;B8ZZ99;Q96NT0-2	1238600000	5	0	35.864	NaN	NaN	NaN	NaN	NaN	NaN	NaN	NaN	NaN	NaN	NaN	NaN	NaN	NaN	NaN	NaN	NaN	NaN	NaN	NaN	NaN	-0.495491	NaN	NaN	NaN	NaN	NaN	NaN	NaN	-1.99946	-2.6925	-0.840765	-1.11146	NaN	NaN	NaN	NaN	NaN	NaN	NaN	NaN	NaN
RAD18	E3 ubiquitin-protein ligase RAD18	F8WE49;Q9NS91	F8WE49;Q9NS91	257690000	6	0.00034141	23.87	NaN	NaN	NaN	NaN	NaN	NaN	NaN	NaN	NaN	NaN	NaN	NaN	NaN	NaN	NaN	NaN	NaN	NaN	NaN	NaN	NaN	NaN	NaN	NaN	NaN	NaN	NaN	NaN	NaN	NaN	NaN	NaN	NaN	NaN	NaN	NaN	NaN	NaN	NaN	NaN	NaN	NaN
TM4SF1	Transmembrane 4 L6 family member 1	F8WF27;F8WBG6;Q8NE91;P30408	F8WF27;F8WBG6;Q8NE91;P30408	7290800000	1	0	41.218	-1.96196	NaN	NaN	NaN	NaN	NaN	-2.35727	NaN	NaN	-2.06278	-2.31063	-2.91115	-1.81914	-2.1715	-1.80653	-2.98712	-2.20536	-2.47679	-1.7876	-2.03816	NaN	NaN	NaN	NaN	NaN	NaN	NaN	NaN	NaN	NaN	NaN	NaN	NaN	NaN	NaN	NaN	-0.58246	NaN	NaN	NaN	NaN	NaN
[truncated: 6,611 more rows]
[truncated: 71 more columns]
