# Supplementary material for: Proteomic patterns associated with response to breast cancer neoadjuvant treatment
Source: Mol Syst Biol. 2020 Sep 22;16(9):e9443. doi: 10.15252/msb.20209443 (PMC7507992; doi:10.15252/msb.20209443)
Supplement: Supplementary file 7 — Dataset EV5 [file MSB-16-e9443-s007.xlsx]

## Sheet: Legend
Dataset EV5: WGCNA on post-treatment samples. Related to Figure 3, Figure EV 2,3 and Appendix Figure S 2,3.
EV5A	Post-treatment Eigengene modules
EV5B	Post-treatment Eigengene vector
EV5C	Post-treatment Fisher Exact test. FDR=0.02
EV5D	Yellowgreen eigengene module. Gene significance and module membership.
Abrreviation of clinical samples is as follows:
A - Pre -treatment core needle biopsy
B - Post- treatment residual tumor sample
C - Post-treatment Tumor Adjacent Normal
The suffix is followed by the serial number of the sample. Matched sample numbers denote matching samples from the same patient.
NaN - no quantitative information is available.
Grey module contains all proteins that were not part of any eigengene module and is omitted from S5B and C

## Sheet: EV5A
Dataset EV5A: WGCNA module color annotation in Post-treatment samples
Gene names	Protein IDs	Majority protein IDs	Protein names	Eigengene module	1B	2B	3B	4B	5B	6B	7B	8B	9B	10B	11B	12B	13B	14B	15B	16B	17B	18B	19B	20B	21B	22B	23B	24B	25B	26B	27aB	27bB	28B	29B	30B	31B	32B	33B	39B	40B
ZYX	Q15942;H0Y2Y8;Q15942-2;C9IZ41;H7C3D3;C9JJK5;H7C3R3	Q15942;H0Y2Y8;Q15942-2	Zyxin	yellow	0.0346188	-0.0244219	0.891902	0.169157	-0.32925	0.73561	0.454194	0.606254	0.869878	0.737872	0.851437	0.289061	0.024321	0.44445	0.656372	0.420892	0.276071	0.820055	-0.151217	-0.210322	0.195831	0.892917	-1.22131	0.832013	0.770797	-0.0230583	0.0618012	-0.904803	0.862066	-0.203192	-0.537175	1.11173	0.472629	0.295708	0.610951	-0.712614
ZRANB2	A0A0C4DGV5;O95218-2;O95218	A0A0C4DGV5;O95218-2;O95218	Zinc finger Ran-binding domain-containing protein 2	royalblue	0.625006	-0.0115508	1.57253	3.43933	0.352933	-0.225958	-3.03522	-0.701621	-2.86701	-0.767089	-0.416589	-0.974867	-0.534142	-1.31195	-1.26078	-0.15006	-0.696885	-0.445277	-0.924522	-0.67623	-3.65848	-0.79533	-1.40368	-1.6492	-0.095341	-1.56787	-0.222722	NaN	-1.07316	-0.418222	0.592796	NaN	-1.34378	-1.2266	-0.992893	-1.34521
ZNF638	Q14966;Q14966-3;Q14966-4;A0A096LPH6;Q14966-2;Q14966-5;C9JWN0;A0A096LPI0;A0A096LNS4;A0A096LPK8;A0A096LPB4;A0A096LNR2;A0A096LNX0;A0A096LNQ0	Q14966;Q14966-3;Q14966-4;A0A096LPH6;Q14966-2	Zinc finger protein 638	salmon	-1.10182	-1.32803	2.48203	-0.440083	-0.315268	-1.33553	-1.35976	-1.00427	-1.16354	-2.19718	-1.13418	-1.65502	-0.342095	0.400392	0.673748	-0.228863	-1.62676	-1.07565	-0.511122	-2.16518	-1.37799	-0.174681	-0.529689	-4.0059	-0.916681	-2.08191	-0.244864	-0.367381	0.0843306	0.792046	-1.33364	-0.868676	-0.906259	-3.64091	-1.48625	-1.3427
ZNF326	Q5BKZ1;A0A0A0MRN4;Q5BKZ1-3;Q5BKZ1-2	Q5BKZ1;A0A0A0MRN4;Q5BKZ1-3	DBIRD complex subunit ZNF326	black	-1.38535	-0.366082	-2.99616	-0.56911	0.45117	-0.631085	NaN	-0.591404	-0.586081	-1.31478	-0.947698	-0.965496	0.0517087	1.36628	-0.651008	-1.0195	-0.677317	-1.00564	-0.194194	-0.939204	-0.86385	-0.308572	-0.852546	-0.834512	-0.995647	-1.0339	-0.585173	-0.569198	-0.656281	-1.15611	-1.39316	-0.295076	-0.903207	-1.4717	-1.14859	-1.51156
ZNF207	J3QRS9;X6R4W8;O43670-2;O43670;O43670-4;O43670-3;J3KS31;J3QS27;J3KTL1;J3KRB6;J3KRW6;H0Y3M2	J3QRS9;X6R4W8;O43670-2;O43670;O43670-4;O43670-3;J3KS31	BUB3-interacting and GLEBS motif-containing protein ZNF207	brown	-1.2356	-0.1709	-2.94174	-1.89276	-0.798028	-0.936847	-1.55032	-1.18937	0.0739131	-0.37881	-0.349982	-0.358742	-0.329065	-1.41511	-0.637795	-0.0384173	-3.64205	-1.62859	-1.7069	-0.395752	-2.05454	-0.218413	-0.909004	-2.41458	-1.36641	-0.631331	1.32849	NaN	0.219501	1.0767	0.113173	0.643691	-2.74462	-0.408585	0.122006	-0.832809
ZNF185	O15231-3;H0Y704;O15231-2	O15231-3;H0Y704;O15231-2	Zinc finger protein 185	orangered4	-1.01494	-1.02636	0.0552875	-2.89833	-3.17299	-1.27962	-1.16308	0.424442	-0.464175	-0.340088	-2.33557	-1.07842	-0.882873	-0.379844	-1.054	-0.320783	-0.285546	1.14779	-1.2694	-1.78487	-2.22517	-1.81809	-0.876182	-0.441691	-1.15992	-1.95908	-0.425627	-0.277608	-1.30167	-1.9983	-2.36166	0.0140829	-0.813214	-0.0136066	-0.726787	1.33911
ZMPSTE24	O75844	O75844	CAAX prenyl protease 1 homolog	royalblue	-1.35264	-0.117181	-0.761172	2.40453	0.195314	-0.891372	-4.02777	-0.571235	-2.99249	-1.09026	-1.09784	-0.944854	-1.30854	-0.402711	-0.585359	-3.00481	-0.74438	-1.3338	-2.42407	-0.424541	-2.16172	-0.397031	NaN	-1.22571	NaN	-0.520799	-1.28967	NaN	-0.9176	-0.992339	-0.88163	-0.724636	-2.84694	NaN	-0.752443	NaN
ZFR	Q96KR1;H0Y8W1	Q96KR1	Zinc finger RNA-binding protein	brown	-1.66775	-0.683856	-0.818524	-2.74164	-0.957122	-0.909725	-0.932422	-0.947074	-0.739696	-0.61454	-1.40546	-0.935951	-0.450328	-1.43969	-1.506	-0.924863	-1.18226	-1.04173	-1.43354	-0.565401	-3.56577	-0.378619	-1.15871	-2.74969	-1.21783	-1.14094	-0.0268257	-1.61108	-1.01418	-1.03852	-2.35405	-1.00892	-0.889462	-1.5401	-0.857779	-1.10477
ZFPL1	O95159;E9PQ47;E9PNY1;E9PQA5;E9PMQ3;E9PJX1;E9PJ47;H0YCU8	O95159;E9PQ47;E9PNY1;E9PQA5	Zinc finger protein-like 1	purple	-0.339893	-0.838561	0.996054	0.0489696	-0.678976	0.396511	-0.440468	-0.358324	0.143771	-0.153549	0.309468	0.331529	-1.10757	0.0495949	0.107265	0.326335	-0.297416	-1.32835	-0.847587	NaN	NaN	-0.663357	-1.56564	0.851431	-0.0227286	0.522529	-0.0716984	-0.250172	-1.13407	-0.973461	0.0453979	-1.37871	-0.728416	-0.441065	-0.180154	-1.41345
ZC3HAV1	C9J6P4;Q7Z2W4-3;Q7Z2W4-4;H7C5K1;Q7Z2W4-5	C9J6P4;Q7Z2W4-3	Zinc finger CCCH-type antiviral protein 1	grey	-0.654562	-0.377087	-0.0936689	-0.639279	-0.11338	-1.38743	1.66249	-0.570477	-0.416849	-0.61183	-0.408717	-0.771338	-0.166175	-0.36927	-0.421526	-0.923271	-0.0751815	-0.447362	-0.925091	0.282624	0.182326	-0.168663	-0.844924	-0.941836	-0.21547	0.0616239	-0.918609	-0.997624	0.402947	-0.312661	-1.01806	-0.290363	-0.475406	-0.839877	-0.351119	0.127522
ZC3H4	Q9UPT8;M0QY97	Q9UPT8;M0QY97	Zinc finger CCCH domain-containing protein 4	brown	-1.40914	-0.788648	-0.699977	-5.10046	-0.29592	-0.218796	-1.2712	-0.592005	-0.123242	-0.362648	-0.414658	-0.100652	0.134321	-1.61093	-0.814322	-0.593621	-1.13231	-0.225824	-2.05666	-0.45358	-1.02655	-0.717091	-0.0805401	-3.44794	-0.328886	-1.67182	0.116237	-1.16881	-0.394626	0.382592	0.0435687	-0.129304	-0.723335	-1.16337	-0.275331	-0.588712
ZC3H15	Q8WU90;Q8WU90-2;F8WB26;F8WF67	Q8WU90	Zinc finger CCCH domain-containing protein 15	orangered4	-1.18403	-0.874125	-0.472402	-2.37926	-1.35768	-1.82769	-1.05447	-1.50621	-1.16425	-0.946586	-0.917777	-0.957868	-0.733623	-0.63948	-0.332744	-0.848168	-0.748248	0.00158775	-1.83658	-0.697217	-1.80652	-1.46907	-2.04999	-1.24135	-1.73678	-1.00778	-1.69813	NaN	-1.00521	-1.94477	-0.949479	-1.26778	-1.5078	-1.71778	-0.798439	-0.428887
ZC3H14	Q6PJT7-5;Q6PJT7;Q6PJT7-2;Q6PJT7-9;G3V256;Q6PJT7-10;Q6PJT7-4;Q6PJT7-3;H0YJA2;Q6PJT7-11;G3V5I6;G3V411;G3V3Y4;Q6PJT7-8;A0A087WTC9;H0YJ51;G3V3R9;Q6PJT7-6;G3V572;G3V473;G3V240;H0YJ87;G3V4R5;G3V2X4	Q6PJT7-5;Q6PJT7;Q6PJT7-2;Q6PJT7-9;G3V256;Q6PJT7-10;Q6PJT7-4;Q6PJT7-3;H0YJA2;Q6PJT7-11;G3V5I6	Zinc finger CCCH domain-containing protein 14	grey60	-0.726198	-0.639786	-1.06313	-0.149729	-0.422471	-1.02524	-0.555592	-0.628115	-0.771447	-1.55496	-0.885204	-1.11602	-1.19775	-1.16477	-0.867125	-0.804053	-0.952613	-0.401291	-1.48425	-0.951873	-0.664396	-0.444227	-0.838905	0.0389283	-2.49513	-2.03054	-0.366306	-1.29923	-0.796077	-2.45309	-1.59563	-0.919629	-1.56472	-0.980952	-0.789212	-1.95763
YWHAZ	P63104;E7EX29;E7ESK7;B0AZS6;P63104-2;E9PD24;E7EVZ2;B7Z2E6;H0YB80;E5RIR4;E5RGE1	P63104;E7EX29;E7ESK7;B0AZS6;P63104-2	14-3-3 protein zeta/delta	orange	0.485433	-0.330017	0.214663	-0.245491	-0.494953	-0.22795	0.394441	-0.664193	-1.09629	-0.457277	0.114857	-0.428767	-0.459122	-0.890137	-0.59748	0.85252	-0.00134614	0.384248	-0.405087	-0.486315	0.942125	-0.434626	0.0698685	-0.428588	-0.157902	-0.164943	-0.807079	0.0294215	0.0345163	0.459413	-0.137797	-0.121308	0.11211	-0.950275	-0.575008	0.155136
YWHAQ	P27348;E9PG15	P27348;E9PG15	14-3-3 protein theta	white	-2.65064	-1.53632	-2.5809	0.177288	-2.43783	-0.295242	-1.9768	-1.01839	-0.931028	-1.35102	-0.893712	-1.32219	-0.405139	-1.60143	-0.774379	-2.16867	0.508923	-2.18196	-0.542785	-2.01428	-0.946249	NaN	NaN	-1.66598	-1.83572	-0.422979	NaN	NaN	NaN	-0.95585	NaN	NaN	-2.00134	NaN	-1.56459	-0.708907
YWHAG	P61981	P61981	14-3-3 protein gamma;14-3-3 protein gamma, N-terminally processed	brown	0.427806	0.0472681	-3.46896	-2.28723	0.365506	0.163613	0.297271	-0.41894	0.446917	-0.477008	-0.0909747	-0.256675	-0.1432	-0.282638	0.233236	0.4074	0.11237	0.167787	-0.876938	0.856667	-0.0654538	-0.496418	0.209743	0.105882	0.605434	-0.114707	0.26629	0.15915	-0.407642	0.958769	0.315634	-0.0180066	0.00150007	0.0940803	0.183808	0.890151
YWHAE	P62258;P62258-2;B4DJF2;I3L3T1;K7EIT4;K7EM20;I3L0W5	P62258;P62258-2	14-3-3 protein epsilon	turquoise	-0.993062	-0.446622	-1.4986	-0.0554913	0.845353	-2.51918	-1.31009	-0.567136	-0.446831	0.284238	-0.266296	-0.321344	-0.213551	-0.540802	0.109606	0.409393	0.308443	0.0554865	0.836653	0.633114	1.50441	-0.651197	-0.647545	0.430688	-0.127418	-0.127106	-0.467364	-2.05013	-0.185539	-0.5439	0.830845	-0.107267	0.541774	0.33604	-0.158899	-0.242457
YWHAB	P31946;Q4VY20;Q4VY19	P31946	14-3-3 protein beta/alpha;14-3-3 protein beta/alpha, N-terminally processed	brown	0.0981336	-0.115289	-3.25951	-3.28876	-2.51696	-1.86789	-1.6923	0.347244	0.293276	-0.0456834	0.0148953	-0.00646794	0.03514	-1.0361	0.247407	0.1427	NaN	NaN	-2.5298	1.38802	-0.795363	-1.35906	-1.32114	NaN	0.91406	-2.34304	NaN	NaN	NaN	NaN	NaN	NaN	-2.32179	-1.06844	0.513055	-0.303829
YLPM1	P49750-4;P49750;P49750-3;H0YIQ2;F8VU51;H0YI23;U3KQT9	P49750-4;P49750;P49750-3;H0YIQ2;F8VU51	YLP motif-containing protein 1	sienna3	0.0119194	-0.161568	-1.60234	0.490156	0.32835	-1.09065	-0.661511	-0.271369	0.295778	-1.43166	-0.514928	-0.937887	-0.404015	-0.912552	-0.394192	-0.701923	-0.35252	-0.282385	-1.19047	-1.07482	-0.408333	-0.0246432	-0.225573	-2.44342	-0.474274	-1.58293	0.542037	-0.5699	-0.102449	NaN	-0.588139	-0.195682	-0.58551	0.265885	-0.0804744	-0.229918
YKT6	O15498;O15498-2;H7C3K7	O15498;O15498-2	Synaptobrevin homolog YKT6	lightyellow	0.704413	0.890914	0.519497	0.275609	0.290397	0.687722	-0.523377	0.384539	-2.29579	-0.0986541	0.0442472	0.131846	0.509386	-0.0882194	0.393781	-2.34197	-0.812905	NaN	-0.245433	0.738454	0.730013	-0.56734	-0.32805	-0.496699	-0.414357	1.04491	0.147665	0.0698054	0.125857	0.7611	-0.102806	-0.529696	0.905596	-0.439453	0.438864	0.408651
YIF1A	A6NGW1;O95070;E9PIZ0;C9JST7;E9PS11	A6NGW1;O95070;E9PIZ0;C9JST7	Protein YIF1A	darkolivegreen	NaN	-0.853954	-2.4158	0.0144287	0.215188	-0.182575	0.0289059	-0.302266	0.106938	-0.490302	0.42043	-0.917233	-0.063357	0.313384	0.407219	0.259785	NaN	0.136623	-2.75543	NaN	NaN	-0.487455	-0.765623	1.33117	NaN	NaN	-0.460835	0.818716	NaN	-2.5634	NaN	-1.70938	-3.02018	NaN	0.191231	NaN
YES1	J3QRU1;P07947	J3QRU1;P07947	Non-specific protein-tyrosine kinase;Tyrosine-protein kinase Yes	grey	NaN	0.048097	-0.450811	NaN	-2.11752	NaN	NaN	NaN	-1.48462	-0.86392	0.0423852	0.178789	NaN	-2.1674	-2.23471	-2.85649	NaN	NaN	-0.0968691	-1.86638	-1.1052	-1.45842	-0.647262	-0.646413	-2.81384	-0.623177	NaN	NaN	-0.637501	0.219311	-2.51362	-6.63674	-6.70493	-0.468489	-2.51503	-0.683112
YBX3	P16989-3;P16989;A0A0D9SEI8	P16989-3;P16989	Y-box-binding protein 3	magenta	-2.39318	-1.22381	-0.673163	-0.734546	-1.94153	-3.33997	-2.2365	-1.48177	-0.454591	-1.72738	-0.575262	-0.787844	-0.571284	-1.38229	-0.400525	-0.94724	0.148647	-0.906874	-0.44598	-2.56482	-1.97812	-2.08331	-0.381314	-1.31252	-2.73915	-1.32545	-2.22952	-2.26044	-1.19988	-0.803538	-1.29605	-2.33457	-1.47533	-1.35871	-1.95027	-0.00131178
YBX1	P67809;H0Y449;C9J5V9	P67809;H0Y449;C9J5V9	Nuclease-sensitive element-binding protein 1	turquoise	0.451183	-0.51124	-4.07913	-5.98508	-1.23363	-1.41342	-2.31521	-1.50613	-0.0298854	-3.70977	-0.852602	-0.616979	-1.10555	-0.699094	-0.405131	-0.903163	-1.23547	0.122686	0.271642	-1.18367	-2.06087	-1.43995	-1.73738	-3.15348	-0.64415	-0.471588	1.07071	-1.01358	-0.879129	-0.172386	2.28841	-1.63441	-1.26307	-2.10103	-1.89327	-0.298214
YARS2	Q9Y2Z4;H0YHS6	Q9Y2Z4;H0YHS6	Tyrosine--tRNA ligase, mitochondrial;Tyrosine--tRNA ligase	plum1	-1.575	0.800475	-0.675753	-0.77015	0.277301	-1.79168	-0.4361	0.0136	-0.835173	0.270196	-0.412488	-0.512334	-2.38813	1.61282	-0.00481558	0.789568	-0.332346	-1.33067	1.58359	0.793462	-0.464862	-0.0168222	-0.144351	1.39948	-0.655066	-0.496452	-0.403765	-0.36038	0.0660096	-1.09956	-0.183422	0.0647246	-0.337528	-1.36807	-0.706369	-0.496341
YARS	P54577;A0A0C4DGZ5	P54577;A0A0C4DGZ5	Tyrosine--tRNA ligase, cytoplasmic;Tyrosine--tRNA ligase, cytoplasmic, N-terminally processed;Tyrosine--tRNA ligase	blue	-0.804213	-1.43143	-1.14828	0.246288	-2.49171	-0.502157	-1.5329	-1.60831	-1.97096	-1.29451	-0.607252	-1.33315	-1.37031	-0.854139	-1.51947	-0.361964	-0.82461	-1.63122	-1.28963	-1.09099	-0.569245	-1.45581	-2.54421	-1.05869	-0.913462	-0.817533	0.145658	-0.914845	-1.48441	-1.24627	-0.806215	0.196498	-0.543661	-1.09557	-0.746811	-0.372253
YAP1	P46937;P46937-9;P46937-6;P46937-7;P46937-2;P46937-5;P46937-4;H0YCI3;H7C4S7;A0A0D9SGF2;A0A0D9SET0	P46937;P46937-9;P46937-6;P46937-7;P46937-2;P46937-5;P46937-4;H0YCI3	Transcriptional coactivator YAP1	plum1	0.0876803	-1.19499	0.164523	-2.45118	-1.01842	0.301294	1.08324	-0.032687	-0.00282084	0.359161	0.0920445	-0.658033	-0.249572	-1.42105	-0.207734	0.0222513	0.245463	0.370203	1.05983	-0.0907384	0.270624	0.716845	0.154781	1.67124	0.463558	-0.397417	-0.303387	-0.553261	0.394874	NaN	0.136346	0.885487	0.113463	-4.24663	-0.0902465	-0.797135
XRN2	Q9H0D6;Q9H0D6-2	Q9H0D6;Q9H0D6-2	5-3 exoribonuclease 2	green	-0.45332	-0.355654	-1.04663	-0.0897599	-1.04032	-0.244812	0.367886	0.225128	-0.530027	-1.27511	-0.45586	-0.257503	-0.0563636	-1.50401	-0.208907	-0.216355	-0.26467	0.137729	-1.00926	0.160821	-0.729963	0.173036	-0.69967	-0.176025	0.0187975	-1.35768	0.752491	0.217737	-0.760383	-0.458233	0.0867919	-0.399461	-1.48161	-0.106946	0.0379595	-0.257962
XRCC6	P12956;B1AHC9;P12956-2	P12956;B1AHC9;P12956-2	X-ray repair cross-complementing protein 6	brown	-0.524339	-0.383898	-1.27374	-1.34157	-0.033559	-0.721484	-0.436406	-0.609292	-0.585575	-0.554623	-0.165685	0.17217	0.234142	-0.47727	-0.286783	-0.100095	0.284511	0.049393	-0.804223	-0.218169	-1.15823	0.0707315	-0.496033	-1.24616	-0.0228828	-0.491327	-0.0405371	-0.0947497	-0.207935	-0.0741284	-0.798178	-1.10051	-0.711753	-0.64665	-0.505773	-0.420668
XRCC5	P13010;C9JZ81;H7C0H9	P13010	X-ray repair cross-complementing protein 5	grey	-0.145236	-0.134996	-0.467018	-0.459208	-0.279482	0.0528052	0.13534	-0.425602	0.43313	0.257145	0.231111	-0.214589	0.0836705	-0.139215	-0.499748	0.192253	0.453505	-0.125808	-0.218923	0.194682	-0.667626	-0.000523359	-0.765013	-0.828435	0.540138	-0.15602	-0.114826	0.164028	-0.363691	-0.351659	-0.588977	0.0810122	-0.467226	-0.543745	-0.158668	-0.0352075
XRCC1	P18887;F5H8D7;M0QYS5;M0R0D2;M0R1U8;M0QZ96	P18887;F5H8D7;M0QYS5	DNA repair protein XRCC1	black	-1.08278	-0.604243	-3.41553	-0.551899	-0.12695	-1.16632	-0.0675015	-1.1913	-1.26498	-1.1278	-0.411871	-0.291826	-0.850005	-1.99507	-1.20447	-0.191665	-1.41337	-0.684993	-1.63677	-0.919887	NaN	-1.20866	-1.4092	-0.0335027	-0.637384	-0.884138	-0.0448399	NaN	-0.841791	NaN	NaN	-1.52694	-1.45293	-1.13533	-1.22229	-1.52996
XPOT	O43592;F8WDU6;F5GYW6;F5GZM3	O43592	Exportin-T	darkgreen	-1.73797	-0.771442	0.168017	-0.0763305	-0.818281	-0.424067	-0.937513	-1.02108	-1.36386	-1.30722	-0.929588	-0.446664	-0.862122	-1.05852	-0.899746	-1.73976	-0.640636	-0.90829	-1.3859	-0.341513	-0.52376	-1.42893	-1.22001	-0.373832	-2.32699	-0.699009	-1.52125	-0.285195	-1.29814	-0.892474	-0.457768	-1.6067	-1.09935	-1.01895	-0.381381	-0.253994
XPO7	Q9UIA9;E7ESC6;E5RIW1;H0YBE1;A0A087WTZ2	Q9UIA9;E7ESC6	Exportin-7	cyan	-0.588455	-0.730764	1.16134	-0.178406	-0.0858626	0.532372	0.405481	-0.226652	0.426972	0.120769	-0.20096	0.920702	-0.105231	0.124132	0.412727	0.664456	0.462356	0.0184388	0.249605	0.465464	1.86634	-0.48376	0.152512	-0.0819648	-0.258839	-0.0820775	0.00300743	-0.470974	0.117253	0.767697	0.908964	-0.919219	-0.653146	0.459865	0.196498	0.371561
XPO5	Q9HAV4;H0Y3W3;E2QRM3;H0Y9I3;H0Y3Q8	Q9HAV4	Exportin-5	blue	-1.24025	-1.02099	-1.12551	-0.79136	-1.35732	-0.389673	-1.10684	-1.49746	-1.41585	-2.25873	-0.964396	-0.0643814	-2.64105	-1.82637	-1.33646	-0.589268	-0.764112	-1.65232	-1.26664	-1.4083	-1.45569	-1.68293	-2.08319	-0.576735	-2.43039	-0.995426	-0.62819	-0.670457	-1.31203	-2.16202	0.220172	-1.68383	-1.40506	-2.00481	-2.0538	-0.398754
XPO4	F2Z2X4;Q9C0E2	F2Z2X4;Q9C0E2	Exportin-4	lightgreen	-0.667468	-0.904453	-0.736781	-1.00464	0.49512	-0.651828	-0.878674	-1.02375	-0.454622	-2.08238	-0.729447	-0.273443	-0.0245405	-0.950695	-1.1688	-0.736094	0.721707	NaN	-0.814148	-1.4238	NaN	-0.318646	-2.7113	-1.50014	NaN	0.288303	-0.275739	NaN	-0.362133	-2.2181	NaN	NaN	-0.831541	-0.484554	-0.858994	-0.68581
XPO1	O14980;C9JKM9;C9J673;C9IZS4;C9JQ02;C9JV99;F8WF71;C9IYM2;H7BZC5;C9JF49	O14980	Exportin-1	tan	-1.04876	-0.615276	-0.610914	-0.690004	-1.10641	-0.888905	-0.939005	-0.966262	-0.856219	-0.737886	-0.881016	-0.527882	-0.509748	-0.773089	-0.905157	-0.741793	-0.932203	-0.521364	-0.975899	-0.52639	-0.86196	-0.692667	-1.35707	-0.935085	-0.891118	-0.712578	-0.616651	-0.727138	-0.449404	-1.02368	-0.652291	-0.492615	-0.901783	-1.08358	-0.707197	-0.1861
XPNPEP3	Q9NQH7-4;Q9NQH7;Q9NQH7-2;Q9NQH7-3;Q9NQH7-5	Q9NQH7-4;Q9NQH7;Q9NQH7-2	Probable Xaa-Pro aminopeptidase 3	yellowgreen	NaN	0.125055	-0.954411	NaN	-0.733467	-1.55215	NaN	-2.70599	-2.20466	-0.436821	-0.0052911	0.356728	-0.178444	-1.05563	NaN	-1.49285	NaN	NaN	-1.60538	NaN	-0.918108	-0.557174	-0.406476	-0.880415	-3.09272	1.47687	-1.39968	0.0829144	-0.891952	NaN	NaN	-1.853	-0.105017	-2.6499	-1.09625	0.692921
XPNPEP1	Q9NQW7-4;Q9NQW7-3;Q9NQW7-2;Q9NQW7;Q5T6H7;Q5T6H2;Q5T6H3	Q9NQW7-4;Q9NQW7-3;Q9NQW7-2;Q9NQW7;Q5T6H7	Xaa-Pro aminopeptidase 1	grey	0.345222	-1.02345	-0.655559	0.355695	0.0373342	-0.00445598	-0.361503	-0.569037	0.112177	-0.839218	-0.104191	-0.60303	-0.0680157	0.41328	-0.492053	-0.0197116	-1.75062	-0.440166	-1.2939	-0.582076	0.441318	-0.572441	-1.05376	-0.392787	-0.155688	0.122048	-0.958837	1.25559	0.608615	0.540337	0.276886	-0.456789	-0.0640579	0.197886	-0.426534	-0.0338427
WRNIP1	Q96S55-2;Q96S55;Q96S55-3;Q96S55-4	Q96S55-2;Q96S55;Q96S55-3	ATPase WRNIP1	skyblue	-1.02162	-0.202814	0.73772	-3.24406	0.992491	-0.214706	-1.43191	NaN	-3.2309	-2.53014	-1.04455	-0.230262	-0.338018	-1.21094	-0.440179	-0.231042	-1.17026	0.168228	0.744212	0.22632	NaN	0.110506	0.720725	NaN	NaN	-0.884917	0.187212	NaN	NaN	NaN	NaN	NaN	-2.81486	-0.882187	0.464848	-0.372043
WNK1	F5GWT4;Q9H4A3-2;Q9H4A3;Q9H4A3-5;Q9H4A3-6;Q9H4A3-7;Q9H4A3-4;F6UYG0;H0YH68;H0YFF1	F5GWT4;Q9H4A3-2;Q9H4A3;Q9H4A3-5;Q9H4A3-6;Q9H4A3-7;Q9H4A3-4	Serine/threonine-protein kinase WNK1	grey	0.432491	0.43347	0.110697	0.586915	0.927375	-0.491935	-0.207285	-0.0515574	0.145617	0.528527	0.433962	0.0985325	0.112128	0.0058309	0.248638	0.384179	2.5206	-0.243214	-0.804693	-0.0950523	-0.463322	0.0523282	-0.0557038	-0.0320684	0.450149	0.828773	-0.046966	0.0447117	0.33088	0.0835209	-0.155628	0.942266	-0.0772031	0.810159	-0.313343	-0.320454
WIPF2	Q8TF74;Q8TF74-2;A8MWR2;J3KSA3;J3QKM5	Q8TF74;Q8TF74-2	WAS/WASL-interacting protein family member 2	black	-1.75967	1.03277	-3.02223	-2.35101	1.27785	1.95351	NaN	0.898459	-2.06516	-0.554716	-0.87722	-0.589802	0.21507	-1.84952	-0.386899	-1.07597	NaN	-0.133336	-0.271101	-0.0259499	-0.580005	-0.582098	0.720882	NaN	0.590161	NaN	NaN	-0.778111	NaN	NaN	NaN	NaN	-1.16197	-0.61939	-1.46157	-0.712508
WIBG	Q9BRP8;Q9BRP8-2	Q9BRP8;Q9BRP8-2	Partner of Y14 and mago	turquoise	-1.34938	0.189253	-2.33386	-3.13057	0.712627	-2.39674	-0.446733	-0.170022	-0.527334	-1.84256	-1.17418	-1.26768	-0.125228	-0.0258602	0.0880587	-0.834926	-1.34293	NaN	-0.245164	-0.0365506	-1.48257	-0.136396	-0.622722	-2.47731	-0.23019	0.589694	-1.07191	0.135489	-0.158099	0.433166	-0.635769	-0.701536	-1.78089	-0.823202	-1.33687	-0.849987
WFS1	O76024;H0Y9G5	O76024	Wolframin	royalblue	0.551182	1.37307	0.815265	0.188119	0.246588	-0.237951	-2.59627	1.91639	1.22225	-0.0491545	1.498	1.72932	1.1874	0.44108	0.874417	1.17598	-2.99763	2.12957	-0.78022	2.13417	0.450488	-0.317851	0.247353	0.164443	0.0565364	1.04206	0.932774	-0.0874735	-0.855184	1.38096	0.0569761	1.11178	-0.164999	-0.0609335	-0.123786	0.229699
WDR82	Q6UXN9;C9JBU3;C9J355	Q6UXN9	WD repeat-containing protein 82	orange	-0.518123	-0.212535	0.870907	-0.873378	-0.651186	-1.71842	-0.265949	-0.040186	0.401729	-0.721308	-0.633556	-0.530289	0.437612	-0.677465	0.236688	0.831424	0.659866	0.0685694	0.935823	-0.120518	-0.137248	0.303281	-0.739536	-0.476047	-0.395183	-0.599747	-0.274298	0.266509	0.339215	0.406634	0.463437	0.0207809	-0.124523	-0.739926	0.587057	0.338652
WDR77	Q9BQA1;Q9BQA1-2;H0Y711	Q9BQA1;Q9BQA1-2;H0Y711	Methylosome protein 50	darkorange	-0.0742537	1.2415	-0.425534	-0.86692	-0.369926	-0.913513	-0.636605	-0.589412	-0.417861	-1.31608	0.87027	-0.0387737	0.0723421	-1.16843	-0.662353	NaN	-0.806991	-0.533103	0.61652	0.363183	-0.721638	-0.605676	0.231892	-1.65145	0.081251	-1.35581	-1.19173	-0.103403	-0.21293	-1.94847	-0.385923	-0.141245	-0.871878	-0.914673	-0.674467	0.372982
WDR61	Q9GZS3;H0YN81;H0YMF9;H0YL19;H0YM76;H3BQA8;H0YLA1	Q9GZS3;H0YN81;H0YMF9;H0YL19	WD repeat-containing protein 61;WD repeat-containing protein 61, N-terminally processed	darkolivegreen	-0.953947	0.371425	-3.90742	0.516904	0.910714	-2.57374	0.360908	-0.244129	0.420202	0.186371	0.814248	0.458137	0.023689	0.0878766	-0.0854	-0.72816	0.158224	-0.35117	0.076132	1.04571	0.104856	0.616451	1.09988	0.522042	0.525422	0.743435	1.24793	0.641696	-0.587732	-2.67444	0.918056	0.261934	-2.96708	0.384822	0.261628	0.11971
WDR5	P61964;V9GZ59;V9GYQ5	P61964	WD repeat-containing protein 5	lightyellow	-0.935675	-0.099856	-2.59622	0.744523	-0.457221	-2.1124	-0.668694	-1.13528	-2.58555	0.25521	-0.372708	-1.49444	-1.30189	-0.974535	-1.07492	-0.44757	-0.39683	0.284103	-0.846932	-1.10293	-0.705032	0.00691938	NaN	-0.556712	NaN	-0.0765459	-0.956146	NaN	-0.70707	-0.465219	-0.693939	-1.16668	-0.815843	-2.17161	-2.58595	-0.259684
WDR43	Q15061;C9IZK7;C9JEE7	Q15061	WD repeat-containing protein 43	grey	-0.706314	-2.50996	-1.53863	-1.86406	-1.92561	-2.5691	-1.25827	-0.628132	-1.91584	-1.02769	0.639261	-2.05647	-0.4655	-2.83634	0.767942	-2.04548	-2.87199	NaN	-1.77027	-2.59022	NaN	-0.0566937	NaN	-2.03553	-2.86596	-1.68238	-1.76182	-2.37172	NaN	NaN	-1.55743	-2.23485	-1.83742	-3.20192	-2.42535	-2.75015
WDR36	A0A0A0MTB8;Q8NI36	A0A0A0MTB8;Q8NI36	WD repeat-containing protein 36	blue	-0.86563	-2.12162	-0.14298	-1.54727	-1.47678	-1.198	-0.752876	-1.28395	-1.39752	-1.65984	-1.32037	-1.01437	-0.329061	-2.23568	-1.06713	-1.4304	-1.84347	-3.60746	-1.07321	-1.9758	-2.3863	-0.661026	NaN	0.245942	-1.34088	-0.123618	-1.40232	NaN	NaN	-3.28485	NaN	-1.99682	-1.35612	0.524274	-2.08565	-0.603105
WDR33	Q9C0J8;Q9C0J8-3;C9J8B4;Q9C0J8-2;B9A053	Q9C0J8	pre-mRNA 3 end processing protein WDR33	turquoise	0.741884	-0.305583	-1.28285	-2.12229	0.227777	-1.8014	-0.838007	NaN	0.0731429	-2.36151	-0.368609	-0.459454	-0.0695525	-0.326705	-0.434776	-0.113629	-0.211054	-0.0181655	-0.741541	-0.0467499	NaN	0.442528	0.357032	-0.525261	NaN	NaN	1.40775	-0.668263	NaN	NaN	-0.964442	0.178268	-0.385477	-0.965466	-0.333559	-0.483471
WDR1	O75083;O75083-3;D6RD66	O75083;O75083-3;D6RD66	WD repeat-containing protein 1	grey	1.06649	0.893154	0.261081	0.56106	1.26279	0.185309	0.835829	0.87588	0.22953	0.597147	0.230076	0.533704	0.501729	0.227075	0.628273	0.457942	1.04731	0.582109	-0.0385332	0.485411	0.480961	0.680651	0.0711509	0.402687	0.519927	-0.186073	0.693765	0.602358	0.598345	0.958475	0.484657	0.908109	-0.194214	1.36999	1.41143	0.705165
WDHD1	O75717;O75717-2;C9JYB3	O75717;O75717-2	WD repeat and HMG-box DNA-binding protein 1	grey	-0.399892	0.330399	-2.22543	NaN	-0.963743	-0.10169	-0.999828	-1.50438	-1.87815	-1.80283	-1.86056	-2.86237	-0.379876	-1.1698	-1.02121	-1.8255	-0.543079	-2.8027	-1.73089	0.000841498	NaN	-1.29861	NaN	-0.924025	NaN	-0.893906	-1.01709	NaN	-0.633731	-2.33203	-1.69129	NaN	-1.56904	-1.23746	-1.34362	0.523038
WDFY1	Q8IWB7;C9JJ54	Q8IWB7;C9JJ54	WD repeat and FYVE domain-containing protein 1	violet	0.273079	NaN	NaN	NaN	NaN	NaN	NaN	-0.153307	-2.75406	0.431222	1.36272	0.921305	NaN	1.30496	0.740345	2.00927	1.29877	NaN	NaN	0.671154	-2.77566	0.6049	-0.557577	0.0580826	NaN	-3.13336	0.132547	NaN	0.455488	-0.211284	0.809128	0.785776	-0.710678	0.35492	0.944502	0.250163
WBP2	A6NG10;K7EMC9;Q969T9;K7EIJ0;B4DFG2;K7ENL2;K7EIN1;K7ESN4;K7EIK1	A6NG10;K7EMC9;Q969T9;K7EIJ0;B4DFG2;K7ENL2;K7EIN1;K7ESN4	WW domain-binding protein 2	darkolivegreen	-0.458407	3.17773	-2.57165	0.256268	0.772043	-0.382779	-0.0924965	0.556397	1.75031	1.44204	0.291262	0.218514	0.214894	-0.137396	-0.230961	1.32456	-0.0264865	-0.529907	1.37261	-0.191248	1.1296	-1.18374	1.63522	0.689257	0.158219	2.235	2.68841	2.61794	0.402394	-0.258224	-2.43759	-2.61454	0.938882	-0.728866	0.885081	-0.647621
WBP11	Q9Y2W2;F5H5G4;F5GXS9	Q9Y2W2	WW domain-binding protein 11	green	-0.852785	0.0323103	-0.249659	0.570637	-0.184567	-1.33571	0.101708	-0.0715458	0.354192	-1.33914	-0.799037	-0.680335	-0.66194	-0.560071	-0.364226	-0.452121	-0.504273	-0.422839	-1.36809	0.0875971	-1.0581	-0.173781	-0.858353	0.436663	0.0188209	-0.702623	0.310848	0.565656	-0.041119	-0.199218	-0.296594	-0.294399	0.159374	-0.529425	-0.393472	-0.102019
WARS	P23381;P23381-2;G3V3H8;G3V3Y5;G3V277;G3V423;G3V5U1;G3V456;H0YJP3;G3V3P2;G3V227;G3V3X0;G3V2Y7;G3V5W1;G3V3S7;G3V2F2;G3V3R3;G3V4S4;G3V313;G3V339;G3V2C0;G3V4C7;G3V4N8;G3V5H5;P78534;G3V4A3;G3V4Q0;G3V4N0	P23381;P23381-2	Tryptophan--tRNA ligase, cytoplasmic;T1-TrpRS;T2-TrpRS	skyblue3	0.217793	-0.330025	-0.317394	-0.346301	-0.912163	0.0484605	-0.115877	-0.546665	-0.870475	0.564122	-0.73332	-0.890119	-1.03682	0.467937	0.0985666	-0.00111793	-0.469777	-1.36729	0.29089	-0.298585	0.381073	0.497595	-0.933241	0.229721	0.170092	-0.927993	-0.393607	0.189048	0.752812	0.372732	0.346231	-0.370689	-0.52279	-0.0505013	-1.12755	-1.21458
VWA8	A3KMH1-3;A3KMH1;A3KMH1-2	A3KMH1-3;A3KMH1;A3KMH1-2	von Willebrand factor A domain-containing protein 8	lightgreen	-0.483077	1.50842	0.359527	-0.543585	2.44384	0.302909	-0.4299	0.717878	0.467222	-0.976022	-0.0660734	-0.861113	0.417211	0.0668736	-0.603726	-0.46254	0.615275	NaN	0.755694	-0.123166	-1.3241	0.175832	0.771808	-1.10414	1.6654	1.39256	-0.334876	0.234602	0.0594494	NaN	0.247371	-0.97818	0.116558	0.705116	-0.267798	-1.37791
VTN	P04004;H0YJW9;F5GX75	P04004	Vitronectin;Vitronectin V65 subunit;Vitronectin V10 subunit;Somatomedin-B	yellow	6.46269	4.96351	5.45001	5.7457	4.04986	7.05386	4.96228	4.60334	4.01933	3.05052	5.00396	4.21949	5.49387	4.53488	5.40899	6.66592	7.25225	7.36294	7.4751	-1.1013	5.50827	5.19005	3.97811	5.96218	6.27886	3.55233	5.75363	5.84934	6.75936	NaN	4.3187	4.39102	5.22676	5.8061	5.66827	5.2026
VTA1	A0A087WY55;Q9NP79;Q5TGM0;Q9NP79-2	A0A087WY55;Q9NP79;Q5TGM0;Q9NP79-2	Vacuolar protein sorting-associated protein VTA1 homolog	skyblue	-0.859512	-1.42012	0.238175	-3.54601	-1.83122	-0.814796	-2.5191	-1.05417	-1.88022	-0.197241	-0.864216	0.0323478	-0.939802	0.253233	-1.22524	0.203456	-0.456731	-1.37941	0.382688	0.60912	-0.314663	0.1245	-0.26158	0.612075	0.179644	-1.48839	-1.24576	-0.420145	0.00592411	-1.00383	-1.83197	-1.4997	-1.06969	-0.770397	-0.74696	-0.853865
VPS53	Q5VIR6-4;Q5VIR6;Q5VIR6-2;Q5VIR6-3;F6VX93;E7EVT8;I3L184;I3L0S6;I3L4P9	Q5VIR6-4;Q5VIR6;Q5VIR6-2;Q5VIR6-3;F6VX93	Vacuolar protein sorting-associated protein 53 homolog	lightcyan	0.333009	-0.0251818	-0.421304	-1.56853	0.29055	0.0699412	-2.70903	-0.423869	-1.19727	-0.235428	-0.0285496	-0.394834	NaN	0.17992	-0.367326	-0.568383	-1.55079	NaN	-1.99386	NaN	NaN	0.0727324	-0.370342	-3.09664	-0.567658	NaN	-0.423062	-0.0497607	-2.43166	-0.0541173	-0.653916	0.0966717	-0.759085	0.284101	0.0137575	0.302404
VPS51	Q9UID3;Q9UID3-2;E9PJ36;E9PKX7;E9PMB6;H0YEE1;E9PRV0;H0YDX9;E9PKE5;E9PQD5;E9PQN6	Q9UID3;Q9UID3-2	Vacuolar protein sorting-associated protein 51 homolog	grey	-0.314408	0.128838	-0.245795	-1.28956	0.959245	-0.471604	NaN	0.314268	-0.259677	-0.882116	-0.32418	0.284855	-0.470272	-0.342349	-0.256329	NaN	-0.0237617	0.580512	-0.774244	-2.2797	-0.277635	0.169559	-0.300444	NaN	0.543957	-0.228959	-0.105451	0.662749	-0.112489	NaN	-0.0411844	-0.694169	-0.49668	-0.193363	0.348594	-0.0084576
VPS4B	O75351;K7EL71	O75351	Vacuolar protein sorting-associated protein 4B	grey	0.111963	1.18945	0.735513	0.0923016	0.448978	0.383568	0.861893	0.558831	-0.386681	-0.988573	0.138595	-0.664562	0.163278	0.269182	0.334336	-0.0382459	-0.692725	0.331745	-0.185449	1.0998	-0.86785	-0.0390964	0.613802	-0.110094	0.0598834	-0.409052	-0.271363	0.0524197	0.689763	0.969817	-0.502103	-0.0732682	-0.681601	0.493303	0.525254	0.593324
VPS4A	Q9UN37;I3L4J1	Q9UN37;I3L4J1	Vacuolar protein sorting-associated protein 4A	purple	0.145388	0.258337	0.528825	0.882167	0.40241	1.50486	-0.0147918	-0.530011	-0.485152	-0.197154	-0.214863	-0.296712	0.101405	-0.301364	0.00816815	1.20571	-0.0908751	0.0293961	-0.25175	0.988674	-0.341525	-0.132068	0.0464018	0.610989	-0.0842341	-0.517324	-0.580708	0.397653	-0.273338	1.16316	0.697941	-0.919449	0.133747	0.679296	0.481789	-0.186194
VPS45	Q9NRW7;A0A087WU65;Q9NRW7-2;Q5T4Q0;B7Z7G7	Q9NRW7;A0A087WU65;Q9NRW7-2	Vacuolar protein sorting-associated protein 45	black	-1.02527	0.459166	-1.29783	0.246379	-0.756953	-0.515163	0.159805	0.338021	-0.761856	-0.346184	-0.0297482	-0.327962	-0.944264	-0.188342	-0.0235851	-0.0164253	-0.328223	-0.332571	-0.296012	0.0624197	0.19224	-0.332259	-0.199926	-0.366737	-0.00860853	-0.15214	-0.695666	-0.143901	-0.544323	-0.426642	0.394959	0.409149	-0.453708	-0.244807	0.156915	0.30238
VPS35	Q96QK1;I3L4S0;I3L4P4	Q96QK1	Vacuolar protein sorting-associated protein 35	yellow	0.012621	-0.918689	-0.151482	-0.260347	-0.536956	-0.353377	-0.0719377	-0.63968	-0.344873	0.343049	0.384769	-0.0493736	0.0900125	0.0979808	0.341963	-0.446695	0.00677228	-0.765512	-0.514045	-0.0912277	-0.416301	-0.430378	-0.715441	0.121031	-0.301424	-0.985518	-0.354527	-0.153442	-0.310722	-0.352429	-0.335672	-0.0875708	-0.247349	0.585475	-0.138765	0.385229
VPS33A	H3BMM5;Q96AX1;F5H6Y0;F5H7N5	H3BMM5;Q96AX1	Vacuolar protein sorting-associated protein 33A	turquoise	0.367445	0.89955	0.233078	0.0509595	0.759811	0.0366867	-0.202191	0.661112	0.708318	0.779428	1.198	0.876797	1.03753	0.9589	0.832103	0.936726	0.242105	1.14304	1.13682	-0.616678	0.217217	0.545585	-0.0975181	0.154367	0.645468	0.55707	0.316963	0.385904	-0.103691	0.672953	-0.632119	0.451101	-0.639402	1.02968	0.236775	0.393494
VPS29	Q9UBQ0;F8VXU5;Q9UBQ0-2;Q05DG7	Q9UBQ0;F8VXU5;Q9UBQ0-2	Vacuolar protein sorting-associated protein 29	skyblue3	0.239496	0.223301	0.856283	1.14306	0.243564	0.201063	0.375344	-0.167365	0.469076	0.713338	0.678545	-0.670418	-0.160627	0.721301	0.340936	0.758893	0.0153042	-0.611045	0.684837	-0.0500808	0.405878	0.288468	-0.589931	0.247737	0.262915	-0.536079	-0.38602	0.56797	0.11481	0.084216	0.482966	-0.0323186	0.575997	0.871325	0.173366	0.458147
VPS28	Q9UK41;Q9UK41-2;E9PQR7;E9PM90;E9PR04;E9PLM9	Q9UK41;Q9UK41-2;E9PQR7;E9PM90	Vacuolar protein sorting-associated protein 28 homolog	turquoise	0.0214564	0.351074	-3.18802	-1.66157	-0.496877	-3.64485	-1.95817	-0.679781	-1.62158	-0.954791	-0.233604	-0.584677	0.121283	-0.570417	0.534682	-0.97295	-1.42143	-2.01982	-0.882099	1.87577	-1.66655	-0.278139	0.571948	-1.83521	NaN	-0.88146	-0.554391	-0.384313	NaN	0.750754	-1.71531	-0.932132	-0.399542	-1.49489	-0.604875	-0.442505
VPS26A	O75436;S4R3Q6;O75436-2;S4R2Y3	O75436;S4R3Q6;O75436-2	Vacuolar protein sorting-associated protein 26A	grey	-0.0412465	0.170171	1.29844	0.667149	0.590636	2.03605	-0.36302	0.490237	1.5828	0.195299	0.677983	0.138838	0.235124	0.51685	0.693445	0.243032	0.639283	0.597449	0.342221	0.359653	-1.26549	-0.32897	-0.315301	0.501671	-0.104007	-0.796358	-0.26298	-0.425658	0.272668	0.40845	0.0852508	-0.585092	-1.01064	1.10449	-0.0656942	0.674003
VPS25	Q9BRG1;K7EKV4;K7ENE3;K7EP45	Q9BRG1;K7EKV4;K7ENE3	Vacuolar protein-sorting-associated protein 25	paleturquoise	0.559782	0.92747	0.919327	0.473615	-0.173902	0.521052	0.492102	0.217459	0.955484	0.543707	0.446233	0.46222	0.735741	0.471805	0.702669	NaN	NaN	0.674124	-1.58831	1.69225	NaN	1.34537	1.22468	2.5228	0.666608	-2.85533	0.414378	0.231593	0.387987	-1.48041	0.654666	1.0636	-2.8865	0.758289	NaN	1.25773
VPS18	Q9P253;H0YMC9;H0YLM6	Q9P253	Vacuolar protein sorting-associated protein 18 homolog	darkolivegreen	NaN	0.609455	-3.38354	0.800046	0.403832	-2.70641	0.825902	0.629511	0.127564	-0.346106	0.612202	-1.15009	0.0207496	0.245207	0.581749	NaN	NaN	0.739822	-1.53258	1.59211	0.137176	-0.00581497	-0.333283	-0.170412	-0.194525	0.732596	-0.202111	-3.4234	-0.244859	NaN	-0.658439	0.598867	-0.52202	0.984996	0.259991	0.592138
VPS13C	Q709C8-4;Q709C8-2;Q709C8-3;Q709C8;REV__Q8NEL9-3;REV__A0A087X0H7;REV__Q8NEL9-2;REV__Q8NEL9-4;REV__Q8NEL9	Q709C8-4;Q709C8-2;Q709C8-3;Q709C8	Vacuolar protein sorting-associated protein 13C	brown	0.0937119	0.829395	0.410805	-1.026	0.354685	1.23487	2.77257	0.802828	0.845183	0.458827	1.20095	0.886886	1.71676	1.44324	1.21845	1.64828	1.40402	1.28167	-1.7349	1.98812	-0.355343	1.3265	-0.206214	-0.770645	0.64726	0.577288	0.694745	-0.824208	1.33994	1.10209	-1.67065	1.38641	0.393002	1.33794	-0.0698524	-2.21091
VPS11	A0A087WXL6;B7Z879;A0A0G2JS92;A0A087X2J4	A0A087WXL6;B7Z879		turquoise	-0.615123	0.181918	-0.336128	-1.33334	0.479467	-2.07519	-0.154069	-0.610034	0.968774	0.206472	0.638216	-0.25721	0.560435	0.607915	0.289144	0.447739	0.172153	0.681075	2.34655	0.0104068	-0.0940283	-0.270451	-0.466101	-0.51999	0.290636	-0.277402	-0.598185	0.0202154	-0.584221	-0.735559	-0.989062	-0.220125	-0.948179	0.227772	-0.768414	-0.767662
VPRBP	Q9Y4B6-2;Q9Y4B6;Q9Y4B6-3	Q9Y4B6-2;Q9Y4B6;Q9Y4B6-3	Protein VPRBP	tan	-3.3535	-0.57898	-1.11279	-1.80177	-0.52825	-2.08316	NaN	-0.600219	-0.409192	-2.22168	-1.20422	-0.774684	0.0365852	-0.934235	-0.284618	0.283889	-0.180658	NaN	-2.87578	NaN	-0.713985	-1.14526	-0.147566	-3.01751	NaN	-0.114262	-0.760769	0.145953	NaN	-2.04078	0.050009	-1.42536	-2.32274	0.354487	NaN	NaN
VIM	P08670;B0YJC4;B0YJC5;Q5JVS8;H7C5W5;P07197-2	P08670;B0YJC4	Vimentin	yellow	3.35429	4.15401	3.73219	2.63118	3.63056	3.16347	3.62099	5.07095	4.32349	5.01262	5.16926	4.17482	4.38422	5.27909	4.93753	4.85063	4.52889	4.56777	2.56822	3.19163	3.53611	4.47918	1.90737	4.44199	4.36357	2.59713	4.51621	4.12633	4.90147	3.86942	2.64455	4.77261	3.19927	4.40547	4.51838	2.64771
VGLL4	A0A075B6E4;A0A0A6YYI5;G5E9M7;E7EQU6;E7EWF5;G5E9M9;E7ERW0;Q14135-5;Q14135-6;F8W708;F8WBN7;E7EUJ2;A0A096LP98;C9JBN2;C9JX59	A0A075B6E4;A0A0A6YYI5;G5E9M7;E7EQU6;E7EWF5;G5E9M9;E7ERW0;Q14135-5;Q14135-6;F8W708	Transcription cofactor vestigial-like protein 4	midnightblue	-1.38609	-1.25582	0.846616	-1.08601	-1.44982	-3.76629	-0.358346	-0.569762	-0.299159	-1.63486	-0.721499	-0.856426	-0.857548	-1.75543	-1.60512	-0.701437	-1.63427	-1.10389	-1.16908	-0.989006	NaN	-0.845316	-0.565334	NaN	-0.824142	-2.31611	NaN	NaN	NaN	NaN	-0.650987	-0.368414	-0.744134	NaN	-0.710815	-0.43397
VDAC3	Q9Y277;Q9Y277-2;E5RJN6;E5RHZ6;E5RFP6;E5RHE1;E5RK27;E5RFL1	Q9Y277;Q9Y277-2;E5RJN6;E5RHZ6	Voltage-dependent anion-selective channel protein 3	red	-0.662092	0.380698	-1.32337	-1.74329	0.446651	-1.05753	-1.19589	-1.02516	-2.65323	-0.721352	-2.10647	-1.52368	-0.338285	0.0431969	-0.802637	-0.410181	0.188394	0.379717	-0.613285	0.10058	-1.47027	-0.973627	-1.10851	-0.146359	-0.344759	-1.84853	-1.21507	-1.2832	-1.48092	-2.09875	-0.788767	-0.0529195	0.0106894	-0.926728	-1.28937	-0.78632
VDAC2	P45880;A0A0A0MR02;P45880-2;P45880-1;Q5JSD2;Q5JSD1;A2A3S1	P45880;A0A0A0MR02;P45880-2;P45880-1;Q5JSD2;Q5JSD1	Voltage-dependent anion-selective channel protein 2	pink	0.00787345	0.360997	0.161363	-0.225654	-0.286248	-0.45816	-0.717916	-0.683333	-0.789743	-0.263158	-0.561476	-0.940836	-0.684303	-1.03298	-0.551624	-0.358367	-0.916946	-0.652676	-0.0721599	-0.640498	0.964683	-0.593983	-0.302619	-0.556083	-0.0802655	-1.24944	-0.0787329	0.184899	-0.648026	-0.132419	-0.860805	-0.200593	-0.586779	-0.0603576	-0.523185	0.245347
VDAC1	P21796;C9JI87	P21796;C9JI87	Voltage-dependent anion-selective channel protein 1	pink	1.36789	-0.0216645	-0.564249	1.16437	-1.13043	-0.672293	-1.0381	-0.615999	-1.50458	-1.19281	0.01421	-0.443103	-0.0555449	-0.40256	-0.203733	0.277875	-0.38951	-1.00105	-0.230728	0.00795156	-0.108034	-0.339111	0.564917	-0.110672	-0.284139	-0.602632	0.0734155	0.425473	-0.774681	-1.12104	-0.366412	-1.11874	-0.694709	-0.337076	-0.43586	-0.45372
VCPIP1	Q96JH7	Q96JH7	Deubiquitinating protein VCIP135	red	-1.42771	0.844842	-0.651137	-0.608717	-1.62254	-0.199846	-0.517058	-0.951038	-1.19141	-0.989407	-0.359058	-0.152233	1.049	-0.988346	-0.586995	0.217324	-0.45424	-0.25623	-0.920719	-0.969465	0.656681	-0.115137	0.288676	NaN	0.617515	NaN	-1.84726	-0.291001	-0.596381	-0.28704	-2.50504	-1.28281	-0.456192	NaN	0.248323	-1.18459
VCP	P55072;C9IZA5;C9JUP7	P55072	Transitional endoplasmic reticulum ATPase	greenyellow	0.170068	0.302925	0.220077	-0.595578	-0.421073	-0.256109	0.170815	-0.255787	0.153066	0.0231576	-0.103439	0.315877	-0.25269	0.635653	0.451219	-0.109249	-0.230819	0.152271	-0.179137	0.022815	-0.0522172	0.0365107	-0.216863	0.581403	0.149169	0.341115	-0.387919	0.164901	0.381399	-0.50853	0.172043	-0.139597	0.158956	-0.207647	-0.139775	0.169706
VCL	P18206-2;P18206;Q5JQ13;P18206-3;A0A096LPE1	P18206-2;P18206;Q5JQ13	Vinculin	yellow	0.345385	-0.128583	0.413618	0.196721	-0.213477	1.2523	0.737713	0.578301	0.399542	0.996247	0.6253	1.61796	0.381076	0.539141	0.608005	0.390339	0.665131	0.520353	-0.4545	-0.343525	-0.150452	0.366255	-0.441155	0.788558	1.01142	-0.15981	0.28948	0.0435968	0.799919	0.0420544	0.109174	1.13901	1.70082	0.125522	1.33034	0.707969
VCAN	P13611;P13611-5;E9PF17;P13611-3	P13611;P13611-5;E9PF17;P13611-3	Versican core protein	pink	6.60597	4.01304	6.31998	7.96434	4.14017	8.48949	5.80611	5.00002	4.29709	5.71051	5.15333	5.76421	5.64714	4.53213	6.39257	6.98166	6.21976	4.21688	-1.53286	7.03265	3.44376	4.6654	3.3487	6.3416	5.59608	5.40893	5.20296	5.75587	4.51599	8.65248	6.09582	5.7339	4.46651	4.64899	5.09935	-1.85313
VBP1	P61758;B4DWR3	P61758;B4DWR3	Prefoldin subunit 3	black	-0.337772	-0.938654	-3.65577	-0.455201	-1.04866	-0.66014	-0.377652	-1.45661	0.758841	-0.324375	-1.22122	-1.49539	-0.901843	-0.68537	-0.538052	-2.33345	-2.18422	-0.944558	-0.643224	-0.689015	NaN	-0.327607	-0.482479	0.0876853	-2.61443	-0.676582	-0.320574	0.259434	-0.140666	-2.26956	NaN	-2.84505	-0.40775	-0.133939	-0.0974608	0.457962
VAT1	Q99536;Q99536-3;K7ERT7;Q99536-2;K7ESA3;K7ENX2;K7EM19;K7EJM4;K7ER81	Q99536;Q99536-3;K7ERT7	Synaptic vesicle membrane protein VAT-1 homolog	yellow	1.11133	1.39464	1.08303	1.009	0.786059	0.728156	0.651403	0.615694	0.383426	1.64074	0.957814	0.935659	1.70336	1.60171	1.77869	0.101071	0.851033	0.326663	0.304265	0.713917	-0.0706514	0.654086	-0.0638826	1.35728	0.379933	0.171431	0.953034	1.05823	0.337832	0.0483545	0.520767	0.935652	0.409492	1.78523	0.931448	-0.367988
VASP	P50552;K7EM16;K7ENL7;K7ENR7;K7EQD0;K7EIG8	P50552	Vasodilator-stimulated phosphoprotein	skyblue3	0.351902	-0.167776	0.315677	-0.297922	0.0245808	-0.164509	0.293472	-0.0624043	-0.172411	0.497058	-0.697443	-0.136355	-0.178089	-0.210151	-0.0850948	0.566688	0.149457	0.000788897	0.413159	-0.241182	0.0241622	0.620753	-0.0559584	0.36265	0.342353	-0.163672	-0.0250243	-0.330007	0.665911	0.731937	0.759162	-0.0546022	-0.0369644	0.761357	0.16971	-0.395655
VARS	P26640;P26640-2;H0Y426;A2ABF4;A0A0G2JJT9	P26640	Valine--tRNA ligase	tan	-0.743921	0.334101	-0.110769	-0.289052	0.391032	-1.35844	-0.388851	-0.116577	-0.310523	-0.305333	-0.112591	-0.0252721	-0.535826	0.375556	0.214238	-0.12207	-0.317354	0.357972	-0.343608	0.231798	0.0639931	0.0675078	0.509233	-0.44323	0.0825693	0.0557495	-0.730486	-0.233542	0.434732	-0.283129	-0.261275	-0.169114	-0.388739	-0.0959756	-0.285196	0.392498
VAPB	O95292;E5RK64;O95292-2	O95292	Vesicle-associated membrane protein-associated protein B/C	grey	0.0266635	-0.484458	-0.586753	0.616719	-3.2092	-3.27699	-0.0697052	-0.397857	-0.918638	-0.443131	-0.014439	-0.0737645	-0.565872	-0.0473193	0.325604	-0.589377	-1.37039	-0.842645	-0.908604	0.426034	0.405475	-0.20453	-0.877371	-0.418193	-1.67466	-0.967739	-3.26702	-0.688396	-0.91603	0.785877	0.125422	-1.38514	-0.859354	0.352278	-1.37164	-0.190488
VAPA	Q9P0L0-2	Q9P0L0-2	Vesicle-associated membrane protein-associated protein A	brown	0.594977	-0.276407	-2.24062	-2.3862	-0.20688	0.502612	0.2026	-0.7215	-0.766971	-0.319827	-0.673447	0.496935	-0.330002	0.0733553	0.193611	-0.822075	0.140965	-0.314918	0.592272	0.600703	0.375025	-0.232647	-1.04028	0.849848	-1.54434	0.145015	0.23	1.36545	-0.849979	1.07858	0.579696	-0.847011	0.68335	-0.87876	-0.961746	-0.177183
VAMP7	P51809;P51809-3;P51809-2;E5RH06	P51809;P51809-3;P51809-2	Vesicle-associated membrane protein 7	white	0.824103	0.0826132	-3.11321	-0.180017	-1.09633	1.74391	-1.56814	0.249178	-0.145004	0.189735	0.540591	0.635009	0.372037	0.529018	0.132482	-0.061209	NaN	-0.35384	0.653016	NaN	-0.325627	-0.199676	-0.184532	0.0457078	0.47721	1.92188	-2.64442	-0.115351	0.56297	0.557274	0.39829	0.00372744	0.614681	0.255488	-0.00876206	0.0519466
VAC14	Q08AM6;H3BQD9;A0A087WT26;Q08AM6-2	Q08AM6	Protein VAC14 homolog	black	NaN	1.0401	-3.09629	0.0719453	1.78089	0.452185	NaN	0.174905	1.2888	1.06269	1.24754	1.06514	0.91636	0.519159	2.62248	1.58115	0.913664	-0.115325	2.27828	0.802225	0.777723	0.232592	-0.0518253	-0.684542	0.666107	-0.0426407	0.1739	-1.19455	0.328324	NaN	-2.65954	-0.0587231	0.288499	1.90621	NaN	0.176402
UTRN	P46939;P46939-2;P46939-4;Q5T097;P46939-3;H0Y337;Q5T098;A0A0D9SG57;Q5JT45;Q5JT44;Q5JT49	P46939;P46939-2;P46939-4	Utrophin	turquoise	-0.508121	0.0410028	0.983333	-0.610501	0.331733	-2.76185	0.618905	0.53739	0.398034	1.1344	0.890191	0.635477	0.941087	0.403641	0.569022	0.47822	0.0886695	0.722757	-0.352679	0.809039	-0.882721	0.368309	0.488008	0.532188	0.681992	-0.480951	0.490705	-0.622948	1.00273	-2.04405	-0.76418	0.708883	-2.43018	0.985398	1.50081	-1.18728
UTP18	Q9Y5J1;J3KSR7;J3QR85;F6VJE8;J3QLD6;J3QRG0	Q9Y5J1	U3 small nucleolar RNA-associated protein 18 homolog	darkred	-0.945242	-3.22415	-2.54485	-1.5857	-1.63631	-1.04795	-1.3879	-2.45813	-1.85679	-1.66482	-2.33337	-2.79057	-1.64068	-2.47013	-1.03654	-1.96759	-2.48308	-3.38816	-2.06089	-3.392	-3.92363	NaN	NaN	-1.36866	NaN	-2.07573	NaN	-1.96364	NaN	NaN	-2.12057	-2.28511	-2.79462	-0.947635	-2.9042	-2.31876
USP9X	Q93008-1;Q93008;O00507;O00507-2	Q93008-1;Q93008	Probable ubiquitin carboxyl-terminal hydrolase FAF-X	grey	-0.542128	-0.0471717	0.148361	-0.75337	-0.90086	-0.352636	-0.578517	0.295182	-0.00168921	0.421443	0.178295	0.390784	-0.0586094	-0.271746	0.415185	-0.156863	-0.205365	-0.143799	-0.179395	-0.164938	-0.1423	0.137463	-0.401023	-0.419011	-0.443043	0.06931	0.250443	-0.120521	0.292561	0.0614704	-0.146492	0.330918	-0.029299	0.402152	-0.128979	0.438833
USP8	P40818;P40818-2;A0A075B720;H0YNL5;H0YM47;H0YKV1;H0YLH2;H0YM17;H0YLS3	P40818;P40818-2	Ubiquitin carboxyl-terminal hydrolase 8	grey	-0.38508	-0.331471	-0.249515	-0.554376	0.0720451	-0.914821	-0.580818	-0.29554	3.20433	-0.708296	-0.252145	-0.264102	0.183223	-0.575843	-0.0912899	-1.38182	-1.11041	-0.365112	-0.613906	0.26922	-0.813022	-0.999055	-0.550564	-0.730514	0.166222	0.397374	-0.334168	-1.84448	-0.587111	0.100191	-0.342842	0.0553467	-0.719923	-0.135264	-0.270451	-0.709598
USP7	Q93009;Q93009-3;H3BND8;F5H2X1;H3BUV0;H3BTM1;H3BRA2;H3BQD1;H3BMF6;I3L2D8	Q93009;Q93009-3;H3BND8	Ubiquitin carboxyl-terminal hydrolase 7;Ubiquitin carboxyl-terminal hydrolase	grey	-1.16224	-0.0326154	-0.361859	-1.57058	0.250136	-0.0630762	-0.648737	-0.492599	-0.51075	0.330661	-0.584931	-0.260187	0.209646	-0.72497	-0.552376	-0.0634577	0.0964018	-0.178543	-0.0608115	0.447772	-0.480832	-0.382602	-0.327291	-0.0179901	-0.54159	0.0893501	-0.545835	0.299167	-0.709312	-0.67637	-0.304382	-0.0311861	-0.121435	-0.0390211	-0.375971	-0.210609
USP5	P45974-2;P45974;F5H571	P45974-2;P45974	Ubiquitin carboxyl-terminal hydrolase 5	brown	-0.33557	-0.306888	-4.06919	-2.22518	-0.11757	-0.701155	-0.368753	-0.527677	-0.746591	-0.376496	-0.399192	-0.0809533	-0.204262	-0.791362	-0.191945	-0.427087	-0.503665	-0.248026	-1.89436	-0.975733	-1.83629	-1.15774	-0.0545632	-0.983304	-1.25172	-1.34377	0.566064	-0.146408	0.19144	-1.24239	0.288045	0.727494	-0.427399	0.179119	0.0140144	-0.838612
USP47	Q96K76-4;Q96K76;Q96K76-2;Q96K76-3	Q96K76-4;Q96K76;Q96K76-2	Ubiquitin carboxyl-terminal hydrolase 47	sienna3	NaN	0.202534	-3.1407	0.289336	2.1715	2.96106	-0.223401	0.242024	1.56045	-1.2821	0.191913	0.590139	1.05402	0.268111	0.948596	NaN	NaN	NaN	-0.0542597	NaN	0.333141	0.264015	0.411626	-3.46894	0.14483	0.70938	-1.21023	-0.504875	-0.167875	0.386334	-0.173297	0.950253	-0.0522714	0.0119317	-0.177057	0.916473
USP24	Q9UPU5	Q9UPU5	Ubiquitin carboxyl-terminal hydrolase 24	tan	-0.73655	0.248875	0.408822	-0.180674	0.173003	-1.43553	0.406558	0.716366	-0.04529	0.00423044	-0.152826	0.439837	0.625685	-0.147459	0.580564	0.125796	0.742183	0.0496989	-1.29159	0.376304	-0.690205	0.692062	-3.15659	-0.632631	NaN	0.729484	NaN	-0.31956	0.717309	0.744378	-0.641727	1.17441	0.508387	0.574953	0.43291	0.27146
USP15	Q9Y4E8;H0YI31;Q9Y4E8-4;H0YI26;F8VZG8;F8W0H4;H0YH96;H0YHM4;F8VVY7	Q9Y4E8	Ubiquitin carboxyl-terminal hydrolase 15	salmon	1.21986	-0.703335	0.546014	0.541055	-0.933241	-0.250627	-0.281204	-0.09601	-0.334126	-0.0371296	-0.126931	0.640348	-0.779095	-0.46436	-0.224534	-0.668507	-0.549865	-2.12477	-0.400299	NaN	-0.433394	-1.18767	0.175865	-2.57623	-0.725445	-3.1999	-1.3158	-0.348526	-1.36223	-0.634041	-1.18473	-1.8148	-0.781782	-0.610139	-1.08434	0.137604
USP14	P54578;P54578-2;A6NJA2;P54578-3;J3QQT6;J3KS55	P54578;P54578-2;A6NJA2;P54578-3	Ubiquitin carboxyl-terminal hydrolase 14;Ubiquitin carboxyl-terminal hydrolase	grey	-0.956574	0.700585	-0.592476	-0.451589	-0.116835	-1.09447	-0.587124	-1.06389	-0.90582	-0.852344	-0.320624	-0.838729	-0.810396	-0.786567	-0.320977	-0.532681	0.394396	-0.706067	-0.748193	0.392952	-0.248785	-0.816967	-0.634722	-0.797756	-0.966126	-0.212756	-0.0877393	-0.602049	-0.404627	-0.246707	-0.900934	-0.452487	-1.34481	-0.0864829	-0.801628	-0.196391
USP10	Q14694;Q14694-3;J3KT19;H3BQP1;H3BNA1;H3BVF1;H3BQC6;H3BNS8;H3BNL0;Q68D90	Q14694;Q14694-3	Ubiquitin carboxyl-terminal hydrolase 10	skyblue	-0.589706	-0.0358162	-0.898551	-2.92002	-0.56131	-1.4915	-0.553679	-0.83428	-0.222563	-0.639492	-0.939674	-1.2089	-0.600035	-1.09493	-0.690147	-1.59188	-1.04927	-0.594871	-0.50325	0.0433889	0.384776	-0.155028	-0.314202	-0.180992	-0.623874	-1.08046	-0.3038	-1.48076	-0.33433	-0.662489	0.174498	0.0852867	-0.226867	-0.173185	-0.725212	-0.0405235
USO1	O60763-2	O60763-2	General vesicular transport factor p115	greenyellow	-0.259709	0.125902	0.0335614	-0.997618	-0.249652	-0.322433	-0.0264348	-0.705859	0.186573	-0.4095	0.435771	0.856499	0.609573	0.324324	-0.0656713	0.768932	0.510677	-0.208502	-0.267541	-0.120596	-0.781553	-0.206268	-0.0157911	-0.279874	-0.335803	1.83292	-0.195082	-0.828767	0.460032	-0.872934	0.412119	0.431331	0.182133	0.528635	-0.186648	-0.107383
USMG5	Q96IX5	Q96IX5	Up-regulated during skeletal muscle growth protein 5	pink	-0.736496	0.494076	-0.328761	0.023711	0.861005	-0.43777	-0.0421987	0.10947	-0.331775	NaN	-0.247133	-1.28444	0.00813913	-0.614483	-0.133978	-1.74242	-0.236826	-2.18008	-0.833051	-0.336555	0.11512	-0.571497	-0.522763	-1.25771	-0.900755	-1.57979	-1.10799	-0.677609	-1.27909	-0.599567	-0.719767	-1.01193	-1.08874	-0.932412	-1.12041	-0.565636
UROD	P06132;H0Y5R6;Q5T446	P06132;H0Y5R6	Uroporphyrinogen decarboxylase	lightyellow	-0.321497	-0.604435	-1.28941	0.4703	-0.136882	0.0541027	0.253635	-0.203215	-1.22404	0.0392955	-0.141601	-0.324922	-0.1355	-0.687016	0.188851	0.115289	0.24297	0.0912293	0.76139	0.181769	-0.474258	-0.110307	-0.236171	-0.370274	0.049264	0.305999	0.313342	-0.403726	0.391698	-0.645986	-0.312865	-0.217284	0.401724	-0.141732	0.033694	0.571788
UQCRQ	O14949	O14949	Cytochrome b-c1 complex subunit 8	red	-0.656385	0.320206	-0.533612	-0.321637	-0.430024	-0.722638	-0.388014	-0.384338	-0.926008	-0.528276	-0.104452	-0.555516	0.161148	-0.488435	-0.240029	0.0553275	-0.836343	0.101776	-1.29377	-0.561766	-0.976453	-0.108399	0.163353	-0.0574777	-0.872278	-1.02578	-0.850587	0.553093	-0.676193	-1.10737	-1.14876	-0.0256264	-0.709015	-0.351461	-0.987447	-0.510671
UQCRFS1	P47985	P47985	Cytochrome b-c1 complex subunit Rieske, mitochondrial;Cytochrome b-c1 complex subunit 11	grey60	0.108801	0.0473751	-0.586289	-0.0600171	0.0971943	-2.07318	-1.13885	-0.663304	-0.534782	-1.89841	-0.37765	-0.358324	0.530172	-0.592578	-0.0505024	-0.464572	-1.1851	-0.639005	-0.0777918	0.347144	-0.396843	-0.303706	-0.00555447	0.835097	-1.89611	-0.517617	-0.648945	0.636935	-1.24662	-0.871496	-2.2464	-2.02597	-1.18894	0.131504	1.00697	-0.00625265
UQCRC2	P22695;H3BRG4;H3BSJ9;H3BP04;H3BUE4;H3BUI9;A0A087WVZ4	P22695;H3BRG4;H3BSJ9;H3BP04	Cytochrome b-c1 complex subunit 2, mitochondrial	red	0.590563	1.12254	0.514017	-0.0853698	0.726937	0.0148374	-0.320869	-0.221188	-0.618541	0.559091	0.550402	0.220268	0.941185	-0.0792933	0.21843	0.093337	-0.276662	0.0244015	-0.943087	0.0558256	-0.757466	0.136505	0.912758	0.688264	-0.293594	-0.625597	-0.66117	0.665489	0.259935	-0.84063	-0.709475	-0.2037	-0.204854	-0.671165	-0.541887	0.277985
UQCRC1	P31930	P31930	Cytochrome b-c1 complex subunit 1, mitochondrial	red	-0.231029	0.230258	-0.163619	-0.00159532	-0.0588146	-0.448454	-1.0742	-0.702217	-1.05741	-0.175612	-0.0198965	-0.345588	0.37812	-0.281435	-0.458952	0.226619	-0.215257	-0.0596918	-1.07423	-0.252411	-0.443029	0.293527	0.817565	-0.232945	-0.315064	-0.453795	-0.786335	0.595717	-0.251387	-0.524588	-0.349671	-0.0158365	0.0881893	-0.545624	-0.395406	0.0262001
UQCRB	P14927;B7Z2R2;P14927-2;E5RHG9	P14927;B7Z2R2;P14927-2	Cytochrome b-c1 complex subunit 7	red	-0.799454	0.743234	-0.863425	-0.534229	-0.429252	-0.771398	-1.35972	-1.03806	-1.79256	-1.20387	-0.487802	-0.0285501	0.159787	-0.871592	-0.0577171	-0.149057	-0.784385	0.385439	-0.907305	-1.30841	-0.812688	0.0383819	1.0171	-0.0675541	-1.27594	-1.16272	-1.28826	-0.297754	-1.03475	-1.22289	-0.366967	-0.607103	-1.19736	-1.18247	-1.06235	-0.874604
UPP1	Q16831;C9J486;C9JIP2;B4DND0;F8WD51;C9K0J2	Q16831;C9J486;C9JIP2;B4DND0	Uridine phosphorylase 1	yellow	NaN	-2.53325	0.286467	-0.674906	-2.87416	-2.04379	-3.49797	-1.36097	-2.05576	-0.165077	-1.36191	-0.808703	NaN	-1.83354	-1.32603	-0.774799	0.144761	-1.03438	-0.868612	-0.0887699	-2.25292	-1.57571	-4.0872	-0.0514786	NaN	-2.28123	NaN	NaN	-1.39295	1.89584	NaN	0.203905	-1.70671	1.19681	-1.0928	-1.67148
UPF1	Q92900-2;Q92900	Q92900-2;Q92900	Regulator of nonsense transcripts 1	green	-1.18358	-0.0859397	-0.543521	-0.712624	-0.622879	-1.12981	-0.514925	-0.729202	-0.23991	-1.01812	-0.951467	-0.432673	-0.856419	-0.874035	-0.811629	-0.835064	-0.902327	-0.808233	-1.25034	-0.31406	-0.967095	-0.881965	-0.773667	-0.495815	-0.600217	-0.604385	-0.846965	-0.308571	-0.261454	-0.400131	-0.560596	-0.695123	-0.781299	-0.740841	-0.647212	-0.591835
UNC45A	Q9H3U1-2	Q9H3U1-2	Protein unc-45 homolog A	blue	0.223966	-0.507841	-0.318873	-0.759298	-0.51945	-0.313782	-0.381647	-0.201114	-0.155993	-0.564515	-0.44258	-0.681863	-0.302241	-0.297636	-0.606598	-0.128945	-1.78034	-0.0426475	2.33949	-0.253986	0.200744	-0.92719	-0.610382	-0.734768	-0.219227	0.287479	0.0566279	-0.510254	-0.429264	0.027124	0.619022	-0.453551	-0.422438	0.172802	-0.408451	0.762086
UMPS	P11172;P11172-3;P11172-2;E9PFD2;P11172-4;F2Z3P2;F2Z303;F8WDG4	P11172;P11172-3;P11172-2;E9PFD2;P11172-4	Uridine 5-monophosphate synthase;Orotate phosphoribosyltransferase;Orotidine 5-phosphate decarboxylase	darkorange	-0.625552	-0.311645	-0.216344	-0.541171	-0.639023	-0.817121	-0.509132	-0.945832	-0.674107	-1.09557	-0.35196	-0.0123044	-0.367185	-0.878469	-0.697818	-0.410568	-1.68276	-0.569567	-0.276942	-0.344341	-1.19276	-0.752884	0.338997	-1.13896	-1.11425	-0.714132	-0.563153	-0.356832	-1.11127	-0.520568	-0.0370885	-1.02571	-0.583211	-0.815573	-0.797475	-0.364829
UHRF1	A0A087WTW0;A0A087WVR3;Q96T88;Q96T88-2;A0A087WWG9	A0A087WTW0;A0A087WVR3;Q96T88;Q96T88-2;A0A087WWG9	E3 ubiquitin-protein ligase UHRF1	blue	-0.141347	-2.34928	-0.159059	-1.34769	-0.726233	-1.03573	-1.58675	-0.674245	-3.08871	-2.65406	0.294352	-0.533965	-0.501881	-1.66715	-1.61556	-0.70277	-0.967379	-2.82021	-0.316008	-2.5251	NaN	-1.81978	-2.13446	0.0115769	-2.56993	-0.567389	-1.10977	NaN	-1.37138	-2.00368	-0.795442	-0.890504	-1.24599	-1.44691	-1.33314	-1.68692
UGP2	Q16851;A0A087WYS1;E7EUC7;C9JQU9;C9J6Q0	Q16851;A0A087WYS1;E7EUC7	UTP--glucose-1-phosphate uridylyltransferase	grey	0.0651355	-0.605308	-0.443787	-0.522227	-0.492337	-0.32847	-0.618743	-0.507289	-1.60688	-0.17407	-0.643208	-0.407152	-0.669847	0.0900208	0.228199	-0.301053	0.199007	-0.764336	-0.187663	-1.36618	-0.563711	0.646023	-0.359293	-0.564614	-0.492368	-0.117561	-0.913011	-0.584894	-0.321777	-0.705777	-0.952728	-0.763423	-0.502143	-0.547827	-0.454808	-1.05594
UGGT1	Q9NYU2-2;Q9NYU2;H7BZG0;F8WCI2;F8WCE6	Q9NYU2-2;Q9NYU2	UDP-glucose:glycoprotein glucosyltransferase 1	greenyellow	-0.299571	-0.805791	-0.324613	-0.281029	-0.734868	0.249872	-0.0114849	-0.166266	-0.0410435	-0.155747	0.0990345	0.296563	-0.430417	0.567317	0.826014	-0.478916	-0.729041	-0.258735	-0.436569	-0.506007	-0.915067	-0.416307	-1.07302	-0.560897	-0.115663	-0.624195	-0.000542164	-0.0559839	-0.523647	0.0773578	-0.246905	-0.332663	-0.01136	0.00644019	-0.265004	-0.932297
UGDH	O60701;O60701-2;O60701-3;E7ETF4;E7EV97;E7ER83;E7ER95;D6RHF4;E9PBD2	O60701;O60701-2;O60701-3	UDP-glucose 6-dehydrogenase	pink	0.125264	0.760338	-0.343665	0.873334	-0.792371	-0.172148	-0.708948	-0.446452	-1.60865	0.514229	-1.26553	-0.925588	-0.0267547	-1.3998	-0.963618	-1.41092	-1.11292	-0.771971	-1.34241	-0.00941861	-0.693359	-1.06707	-0.742968	0.230549	-0.135621	-1.06566	-0.565459	-0.481483	-0.725685	-0.291743	0.224423	-0.959135	-1.16333	0.890758	-0.992228	-2.52084
UFSP2	Q9NUQ7;H0YA18;D6RB53;D6RA67;H0Y9B0;D6R9J7	Q9NUQ7;H0YA18	Ufm1-specific protease 2	black	-1.5083	0.818458	-4.11645	-1.76306	0.0936316	-0.504976	-1.16131	0.0725904	-0.525916	-0.709199	0.228925	0.953618	1.18628	0.91981	1.1386	-0.628618	-0.47595	NaN	-0.292254	1.44886	-1.08327	0.494623	-0.603628	0.00953841	0.111448	0.500364	-0.57474	-0.75059	-0.114549	-2.92979	-0.127545	-0.211264	-0.482577	-0.0242104	-0.0121112	0.197671
UFM1	P61960;H0Y614;P61960-2	P61960;H0Y614	Ubiquitin-fold modifier 1	grey	1.86924	0.736443	1.53036	-0.203	0.43968	1.5688	1.13669	1.4517	0.941851	0.175804	0.57341	NaN	0.571063	1.31315	2.07101	-1.80083	1.45864	1.34229	2.45912	1.14176	0.781235	0.865884	1.59201	1.11606	0.595615	1.7959	0.960627	0.528545	0.447455	0.150126	0.591356	0.907309	0.215897	-0.757602	0.968406	-0.18081
UFL1	O94874;O94874-2;O94874-3	O94874;O94874-2;O94874-3	E3 UFM1-protein ligase 1	sienna3	-0.267789	1.0103	-0.210473	-0.222252	0.0212235	2.7657	0.506667	0.71917	-0.0713463	-1.04034	0.714812	1.4995	0.441606	1.05105	1.48569	0.41068	-0.532358	0.246048	-0.418693	0.408483	-0.674658	0.96735	0.330914	0.123901	-0.163683	0.940958	0.251277	0.354999	0.519696	-0.35132	-0.268005	0.410736	0.101455	0.500768	0.114036	0.943605
UFD1L	Q92890;Q92890-1;Q92890-3;C9JNP9;C9IZG3;C9J6N9	Q92890;Q92890-1;Q92890-3	Ubiquitin fusion degradation protein 1 homolog	grey	-1.06135	0.945785	0.835028	-0.453176	-0.286141	-0.391102	0.316673	-0.114861	-0.40535	-0.384994	-0.0570499	-0.159541	-0.383417	-0.611388	0.0953204	0.116342	-0.206823	0.274042	-0.217952	0.318053	-0.109972	0.289965	-0.387705	0.385818	0.692809	1.01948	0.474098	0.474451	0.664233	0.506751	1.08169	0.125448	0.23134	0.16983	-0.033219	0.62392
UFC1	Q9Y3C8	Q9Y3C8	Ubiquitin-fold modifier-conjugating enzyme 1	turquoise	-0.252149	-0.0866019	0.428865	-0.616156	-0.251221	-3.13954	-0.733935	-0.213422	1.32899	-0.34054	-0.0530543	0.496008	0.920619	0.16212	0.755395	1.21501	-0.0286724	1.59267	1.20665	0.799788	1.67652	-0.38947	1.7944	-0.898733	0.0514283	-1.70976	-0.762622	0.755842	-0.986091	-0.0472023	1.56245	0.352719	2.02243	-1.95606	0.621483	-0.281844
UCK2	Q9BZX2;Q9BZX2-2;Q9HA47-3;Q9HA47;Q9HA47-4	Q9BZX2;Q9BZX2-2	Uridine-cytidine kinase 2	black	-1.49597	-1.94008	-3.17566	-1.24093	NaN	0.136579	-1.13923	-1.45492	NaN	-2.02896	-1.36955	-1.93062	-1.92581	-1.39329	-1.67663	-2.75305	NaN	-1.54987	-1.57537	NaN	-2.43478	-2.59878	-1.25064	-1.64165	-2.63753	-1.4292	-1.31069	NaN	-0.511684	NaN	-1.57806	-2.53674	NaN	NaN	-1.58726	-0.0348554
UCHL5	Q9Y5K5-2;Q9Y5K5-4;Q9Y5K5-3;Q5LJA5;Q9Y5K5;Q5LJA9;Q5LJB0;H0Y6Y4;H0Y4E0;H0Y636;H0Y4K0	Q9Y5K5-2;Q9Y5K5-4;Q9Y5K5-3;Q5LJA5;Q9Y5K5;Q5LJA9;Q5LJB0;H0Y6Y4;H0Y4E0	Ubiquitin carboxyl-terminal hydrolase isozyme L5;Ubiquitin carboxyl-terminal hydrolase	brown	-0.507877	-0.116386	-2.54016	-3.17573	0.183224	-1.60415	-2.02024	-0.967829	-0.714508	-1.39789	-0.940918	0.0575812	-1.1439	-1.16723	-0.591995	-0.679589	-0.31308	-0.402243	-1.53086	NaN	-0.403702	-0.39693	0.0999444	-3.03065	-0.672397	-0.48235	-0.0780731	-0.756692	-0.300869	-0.748082	-0.224682	-0.991259	-1.1596	-0.557749	-0.793178	0.959655
UCHL3	P15374;A0A087WTB8;Q5TBK7	P15374;A0A087WTB8;Q5TBK7	Ubiquitin carboxyl-terminal hydrolase isozyme L3;Ubiquitin carboxyl-terminal hydrolase	cyan	0.329166	-3.48856	1.11256	-3.26053	NaN	-1.4541	-1.38771	-0.677415	-1.8439	-0.690426	-1.49973	-0.482955	-0.869917	-1.23392	-0.475207	-0.415545	0.279954	NaN	0.711163	-1.25293	NaN	-2.35728	0.447229	1.24577	-1.30035	NaN	NaN	NaN	NaN	NaN	NaN	NaN	NaN	-1.53429	-0.0835145	-2.81593
UCHL1	P09936;D6RE83;D6R956;D6R974;D6RF53	P09936;D6RE83;D6R956;D6R974	Ubiquitin carboxyl-terminal hydrolase isozyme L1;Ubiquitin carboxyl-terminal hydrolase	blue	0.413536	-1.61529	-0.861327	-1.90121	-1.89287	-0.683298	-1.50149	-0.995823	-1.49217	-0.758733	-0.82058	-1.56999	-2.02157	-1.35663	-0.497846	-1.3631	-1.26163	-0.746945	0.862573	0.563351	-1.38544	-0.283002	-1.7417	0.474182	-3.23264	-2.57032	-0.360373	0.0665948	3.33026	-0.866103	-1.13364	0.351852	0.658995	-0.0471176	-1.39734	1.67984
UBXN7	O94888;C9JAT7;C9JD50;F8WB69;H7BYF4	O94888;C9JAT7	UBX domain-containing protein 7	brown	-1.95881	0.168815	-1.92328	-2.06888	-0.727188	-2.34942	-0.837122	-1.55885	-1.33391	-0.74623	-1.29856	-0.559804	0.0468616	-0.758102	-1.13874	-0.0234814	-1.19104	NaN	-1.55546	-0.405567	-1.08923	-0.299309	0.4331	-2.61353	-0.897034	-2.34325	-0.635591	NaN	-0.878152	NaN	NaN	-1.04818	-2.29261	-1.23796	-1.16661	0.420692
UBXN1	E9PJ81;Q04323;Q04323-2;E9PRQ7;A0A087WTZ5;E9PS08	E9PJ81;Q04323;Q04323-2;E9PRQ7;A0A087WTZ5	UBX domain-containing protein 1	black	0.0856886	0.231365	-2.88642	-1.28619	-0.0314934	0.120028	0.762812	-0.145046	-0.987508	-0.560581	-0.322876	-0.473225	-0.360467	0.146575	-0.00877947	0.464272	0.189563	-0.342511	0.550098	0.0384575	0.324353	0.272783	0.025335	-1.47373	-0.0781855	-0.0455678	-0.129297	-1.53173	0.127468	-0.277818	0.194194	-0.363142	0.175908	-0.0336008	-0.72024	-0.481178
UBTF	P17480	P17480	Nucleolar transcription factor 1	black	-1.3749	-1.64556	-3.09866	-1.52505	-1.4209	-1.81851	-1.14091	-1.74067	-1.60607	-1.16275	-1.4418	-0.97227	-0.441005	-2.07768	-1.93982	-1.24028	-1.58512	-1.90839	-1.66211	-1.14927	-1.29361	-1.22306	NaN	NaN	-1.45266	-2.41176	-1.13667	NaN	-0.491268	-2.0754	-4.68111	-1.85853	-1.26522	-0.384581	-1.56094	-1.60169
UBR5	O95071-2;O95071;E7EMW7;E7ET84;E5RFK7;H0YBB4;H0YAV7	O95071-2;O95071;E7EMW7	E3 ubiquitin-protein ligase UBR5	sienna3	-0.507823	0.379663	-1.09456	1.70096	0.313527	-0.34403	-0.522082	-1.39019	-0.465865	-1.33058	-0.599647	-0.0776684	-0.257044	-1.25029	0.225643	-0.848463	-0.695525	-0.0428669	-0.208289	-0.360258	0.415587	-0.710459	-0.534927	-3.31885	-0.78188	-0.858964	0.0103807	-0.456772	-0.260267	-1.12935	-1.01743	-0.53648	-0.497656	-0.826637	-0.833315	-0.573799
UBR4	Q5T4S7-3;Q5T4S7-4;Q5T4S7;Q5T4S7-2;Q5T4S7-5;A0A0A0MSW0;X6R960;X6RE05;Q5TBN9;Q5T4S7-6	Q5T4S7-3;Q5T4S7-4;Q5T4S7;Q5T4S7-2	E3 ubiquitin-protein ligase UBR4	turquoise	-0.605136	0.19008	-0.328413	-0.0819749	-0.230692	-0.592204	-0.519068	-0.69153	0.151275	0.0339647	-0.261612	0.138067	0.134717	0.100009	-0.000810206	-0.504625	-0.25258	0.162509	-0.0851004	0.109723	-0.0585283	0.0127206	-0.146805	-0.447149	-0.0447045	0.533916	0.00811137	-0.466648	0.316435	0.489657	-0.47566	0.0790001	0.283065	0.00579567	-0.0217697	0.492399
UBQLN2	Q9UHD9	Q9UHD9	Ubiquilin-2	brown	-2.17667	0.057404	-1.73601	-3.6811	-0.717717	-0.779988	-1.66091	-0.498249	-2.49358	0.622798	0.288525	1.70024	-0.208392	0.499779	0.873613	NaN	0.690245	-0.0635767	-0.196669	-0.18876	0.226638	0.123531	0.909558	-2.42127	NaN	0.366326	0.732241	NaN	0.300868	NaN	NaN	NaN	NaN	NaN	NaN	0.547989
UBQLN1	Q9UMX0;Q9UMX0-2;Q9UMX0-4;Q9UMX0-3;H0YEZ9	Q9UMX0;Q9UMX0-2	Ubiquilin-1	orange	1.00556	-0.241725	-0.273377	-0.538676	0.0753255	0.10442	-0.293817	-0.0431619	0.0833937	-0.466809	-0.531003	0.188284	-0.220439	-0.333671	-0.281248	0.713905	-0.463464	0.483028	1.04236	0.0589693	0.362187	0.158807	1.08988	-0.074082	-0.143342	-0.0130174	0.51123	0.346875	-0.271671	0.270627	0.652626	0.264789	1.01295	-0.0304541	-0.137487	0.692473
UBL5	Q9BZL1;K7EQ43	Q9BZL1	Ubiquitin-like protein 5	black	0.80906	-0.117172	-2.99605	-0.0145535	-0.788815	-1.10769	NaN	NaN	0.70794	-0.05468	-0.166565	-0.0921055	0.0142142	-3.08132	-0.102032	0.320469	0.379869	-0.136438	0.796873	-0.393804	0.601827	0.325667	-0.734332	0.166335	-0.625227	-0.137731	0.0354629	-2.79787	-0.299144	NaN	NaN	-0.862964	-0.973305	-0.434646	-0.0308858	-1.15576
UBFD1	H3BRL3;O14562;H3BUM8	H3BRL3;O14562;H3BUM8	Ubiquitin domain-containing protein UBFD1	grey	0.49042	-0.507126	-0.084313	0.577584	-0.431116	-0.409131	1.04789	1.17503	0.108777	-0.460298	-0.775802	-0.193423	-0.409192	-0.228961	-0.537706	0.395415	NaN	-0.738975	-1.08335	-0.892409	NaN	-2.0548	-0.120154	-0.208711	-0.380267	1.04628	2.32506	-0.0529379	0.347788	NaN	0.734574	-3.0476	0.0720577	-0.253492	NaN	0.215484
UBE4B	O95155-2;O95155;O95155-4;O95155-3;K7EP75;K7ERA7;B1AQ61	O95155-2;O95155;O95155-4;O95155-3	Ubiquitin conjugation factor E4 B	brown	-1.00893	0.672285	-2.31783	-2.65311	-0.533475	-0.679083	-1.0391	-0.429028	0.572248	0.110208	0.508958	0.64374	-0.0677146	0.643889	NaN	0.670282	NaN	0.511677	0.867827	1.15114	1.13734	0.910666	0.130767	-2.91191	0.61853	0.2907	1.24801	NaN	1.21991	NaN	0.5296	1.09099	0.1494	NaN	NaN	NaN
UBE4A	Q14139;Q14139-2;B7Z7P0	Q14139;Q14139-2;B7Z7P0	Ubiquitin conjugation factor E4 A	salmon	-0.463617	-0.890954	0.939544	1.41581	-0.560334	-0.0571326	-0.193608	0.0819623	-0.896466	-0.796418	-0.0334806	-0.425068	-0.305945	-0.288087	0.0429898	-0.0159358	-2.0159	-0.473604	-1.01022	-0.271604	-1.01412	-1.26289	-0.735357	-1.90896	-0.356329	-0.557516	-0.788392	-0.388626	-0.597806	-0.933164	0.457873	-0.0238941	-1.24015	-0.82574	-0.589162	-0.563005
UBE3C	Q15386;Q15386-2;Q15386-3;H7C0Y1	Q15386;Q15386-2	Ubiquitin-protein ligase E3C	yellow	0.343499	-0.162491	0.230024	-1.17473	0.27109	1.03967	0.455984	0.703875	-0.391986	0.878842	-0.0598419	0.263926	-0.554734	-1.04636	-0.826272	-0.733187	0.128357	-0.56108	-1.65782	-0.865004	-0.334295	-0.416746	0.0179728	-0.243058	0.0382522	-0.644773	0.949828	0.230754	0.0463092	0.211931	-0.919676	0.143553	0.0665123	0.228136	-0.245017	-0.217883
UBE3A	Q05086-2;Q05086-3;Q05086;A0A0D9SG77;S4R306;A0A0D9SGI3;A0A0D9SG63;A0A0D9SF91;A0A0D9SES7;A0A0D9SFU3;A0A0D9SGJ1;A0A0D9SGJ0;A0A0D9SG54	Q05086-2;Q05086-3;Q05086;A0A0D9SG77	Ubiquitin-protein ligase E3A	grey	-0.622684	0.0552256	-2.1761	-0.00140345	0.751496	-1.35704	NaN	-2.5899	-2.22029	-1.03295	-0.0498272	-0.394007	-0.0595539	-0.683079	-0.782749	-1.03518	2.04143	-1.52128	-1.02904	0.885427	NaN	-3.22384	0.554048	NaN	-0.483252	NaN	NaN	NaN	-1.35302	-0.0516381	-0.425279	0.336789	-1.10126	0.128569	0.0713084	0.353177
UBE2Z	Q9H832;Q9H832-2;D6RB11;I3L4C5;I3L286;H0Y9X8	Q9H832;Q9H832-2	Ubiquitin-conjugating enzyme E2 Z	grey	-0.907483	-0.652606	-0.73673	-0.302633	-1.55566	-0.642959	-0.714274	-2.19185	-0.888927	-0.805332	-0.560218	-1.79072	-1.62196	-1.97686	-1.16684	-1.19659	-0.933454	-0.696788	-0.67906	-0.845863	-1.42865	-0.690924	-0.225774	-0.0234016	-0.362553	-1.10061	-0.729914	-0.426387	-1.27091	-0.95291	-1.17115	-0.944485	-1.11104	-1.04712	-0.813597	-0.267994
UBE2S	Q16763;K7EPJ1;K7EM75	Q16763;K7EPJ1	Ubiquitin-conjugating enzyme E2 S	black	0.647748	-1.98431	-4.22775	-0.679989	-0.905939	-1.033	-1.2284	-2.72189	-2.76241	-2.43793	-1.75283	-0.458098	-0.966157	0.27452	-1.47603	-0.767593	-1.03042	-2.43367	-0.415606	NaN	NaN	-2.09411	-1.67485	-2.81881	-2.49939	-0.179418	-1.50432	NaN	NaN	-0.852848	-1.02245	-0.236174	-1.15503	-2.01152	-1.05903	-1.11833
UBE2O	Q9C0C9;K7ES11;K7EQ12	Q9C0C9;K7ES11	E2/E3 hybrid ubiquitin-protein ligase UBE2O	grey	0.782336	0.0875246	1.36968	-0.541261	0.278482	-0.0429269	-0.356337	0.307313	1.31234	0.118641	0.147482	0.268859	0.119676	0.107796	0.998814	-0.24086	-0.285971	-0.346397	1.13465	0.563002	NaN	-0.296294	0.675374	0.607997	0.806217	1.43661	0.00372805	0.340282	0.360726	NaN	-0.248949	0.283293	-0.308869	0.626683	-0.747871	0.294368
UBE2N	P61088;F8VQQ8;F8VSD4;F8VV71;F8VZ29	P61088;F8VQQ8;F8VSD4;F8VV71	Ubiquitin-conjugating enzyme E2 N	cyan	1.17342	-0.827802	-0.523176	0.207652	-0.512226	0.370244	0.449481	-0.500029	-0.414814	0.679679	-0.514192	0.0170014	-0.1823	0.0384766	0.207713	0.528784	1.06052	-0.622221	0.411068	-1.08289	1.38283	0.771109	0.401848	0.982703	0.773405	-0.680699	0.167387	0.234977	-0.238555	0.953577	0.889441	-0.0329252	0.337549	-0.173456	-0.177939	-0.239538
UBE2M	P61081;M0QX69;M0QYI6	P61081	NEDD8-conjugating enzyme Ubc12	pink	-0.27209	-0.149812	-0.357172	-0.326335	-0.742527	-0.134911	-0.778072	-0.409725	-1.66317	-0.952776	-0.741191	-0.249935	-0.770186	-0.920978	-0.784176	-0.122526	0.207481	-0.570754	-0.335107	-0.614122	0.0736017	-0.667436	-0.145604	-0.406344	-0.489214	-2.07759	-0.187822	-0.261273	-0.317979	0.127598	-0.187735	-0.80475	-0.521888	-0.536485	-0.640154	-0.999973
UBE2L3;hCG_1789329	P68036;P68036-2;A0A0B4J2G9	P68036;P68036-2;A0A0B4J2G9	Ubiquitin-conjugating enzyme E2 L3	turquoise	-0.0938564	-0.94442	-1.2983	-3.61201	1.39995	-4.40484	-1.83061	-0.846089	-1.02548	1.15609	1.15492	0.261206	-1.29861	-1.10938	0.615462	-1.53087	1.03498	-2.042	-2.06984	-2.45518	-1.51383	0.847764	-1.51733	-2.94545	-1.25747	2.08173	-1.37149	-3.04648	2.51893	-1.81421	-2.13366	-1.86238	-2.27041	-1.70468	-0.0264369	-0.224581
UBE2K	P61086;D6RDM7;P61086-2;P61086-3;D6RFX1	P61086;D6RDM7;P61086-2;P61086-3	Ubiquitin-conjugating enzyme E2 K	cyan	0.259789	-1.05694	0.0320191	-0.131585	-0.928405	0.0732916	-1.72626	-1.08917	-1.05987	-0.469628	-0.551399	-0.0910134	-0.44921	-0.748679	-0.120341	0.511239	-0.0712938	-0.32986	1.67921	-0.855392	1.30814	-0.727459	0.349627	-0.31445	-0.298991	0.130437	0.386461	0.460669	0.0332094	0.863938	0.701541	0.342799	0.309856	-0.215576	-0.29667	-0.103024
UBE2I	H3BQQ9;B0QYN7;P63279;H3BPC4;H3BRD1	H3BQQ9;B0QYN7;P63279;H3BPC4	SUMO-conjugating enzyme UBC9	grey	0.399751	0.524272	-0.616255	-0.395885	-0.416279	0.0419426	-1.05301	0.749277	0.637159	0.409272	-0.280809	0.0122117	0.111952	0.331299	0.809626	-2.14424	0.50413	-0.113217	0.246219	0.532196	0.326115	-0.700644	-0.585863	0.0870989	-0.526683	-1.16436	-0.0569659	0.404727	-0.22748	0.3621	0.404146	0.302016	-0.340732	-0.550995	0.432945	-1.3759
UBE2H	C9JZY6;P62256;H7C4M9;P62256-2;C9JZG9;C9J8Q9	C9JZY6;P62256;H7C4M9;P62256-2;C9JZG9	Ubiquitin-conjugating enzyme E2 H	cyan	-2.2127	-2.12328	-0.755579	-0.0974274	-0.00799322	-0.801772	-1.0245	-0.0575902	-2.29741	-0.855068	-1.00854	-0.741547	-1.64973	-0.480656	0.176814	-2.41277	NaN	-0.567	0.871912	-2.13565	0.194777	NaN	0.33136	-0.495241	-1.06361	-0.321577	-0.435672	-0.0137992	0.0977813	-0.314494	-0.694255	-2.21812	-0.774852	-0.873174	-0.736302	-0.807563
UBE2D3;UBE2D2	P61077;P61077-2;D6RA11;A0A087WY85;P61077-3;D6R9F6;D6R933;D6RGD0;D6R980;D6RAW0;D6RIZ3;D6RFM0;D6RAH7;H9KV45;A0A0A0MQU3;P62837-2	P61077;P61077-2;D6RA11;A0A087WY85;P61077-3;D6R9F6;D6R933;D6RGD0;D6R980;D6RAW0;D6RIZ3;D6RFM0;D6RAH7;H9KV45;A0A0A0MQU3;P62837-2	Ubiquitin-conjugating enzyme E2 D3;Ubiquitin-conjugating enzyme E2 D2	orange	0.262045	-0.497857	0.212666	-0.194491	-0.241273	0.46491	-0.768239	0.587487	0.049621	-0.249013	-0.530669	-0.597402	-0.0254267	0.0863606	0.270802	0.231239	-0.211558	0.326653	1.27387	0.239034	0.50893	-3.25674	0.278021	-0.44876	-0.274933	-0.294749	0.458399	-0.46974	0.454436	1.7202	NaN	-0.192591	-0.561548	0.102047	-0.52935	-0.0487136
UBAP2L	Q14157-1;Q14157-4	Q14157-1;Q14157-4	Ubiquitin-associated protein 2-like	green	-0.542581	0.0247268	0.313475	-0.81061	0.00847647	-0.231877	-0.266184	-0.763921	-0.333126	-0.646188	-0.685678	-0.147428	-0.181167	-0.643322	-0.847441	0.350798	-0.458157	-0.626405	-0.116207	-0.182009	-0.326589	-0.14773	0.0203324	-0.59063	0.399831	-0.419687	-0.168999	-0.386838	-0.564281	-0.0404893	0.23407	-0.0661823	-0.0544552	-0.192321	-0.0396703	-0.114446
UBA6	A0AVT1;A0AVT1-2;A0AVT1-3;A0AVT1-4;H0Y9U5	A0AVT1;A0AVT1-2	Ubiquitin-like modifier-activating enzyme 6	sienna3	-1.88743	-0.244905	-0.396302	1.06274	-0.0970361	-0.041072	-0.463025	-1.10192	-1.0406	-0.572683	0.499651	0.301135	-0.484045	-0.351729	-0.711125	0.595301	-0.739076	-1.13197	-0.418433	-0.987536	-0.62285	-0.533054	-0.0197465	-0.687105	0.442228	-0.0320267	-0.324498	-0.711493	0.510199	-0.3893	-0.629442	-0.290276	0.0902436	0.189214	-0.289357	-0.495048
UBA5	Q9GZZ9;E7EWE1;E7EQ61;Q9GZZ9-2;C9J5W5;C9JRV9;C9J0F6	Q9GZZ9;E7EWE1;E7EQ61;Q9GZZ9-2;C9J5W5;C9JRV9	Ubiquitin-like modifier-activating enzyme 5	black	-3.20113	-0.942616	-3.29863	0.0120718	0.124759	-0.720823	0.607177	-0.522565	0.253027	-0.321454	0.190913	0.372419	0.343138	0.187413	-0.359879	0.838964	0.119089	0.4511	-0.485723	0.64128	0.12058	0.474232	0.929706	0.706668	NaN	-3.20187	0.267861	1.24331	0.0208159	NaN	1.45065	-0.453694	0.429676	0.19826	-0.232531	0.0378913
UBA3	Q8TBC4;Q8TBC4-2;F8W8D4;F8WF86	Q8TBC4;Q8TBC4-2;F8W8D4	NEDD8-activating enzyme E1 catalytic subunit	orange	-0.465937	-1.00346	-0.353617	-0.719944	-0.382715	-0.840785	-0.488779	-1.42048	-0.689601	-1.27781	-0.412032	-0.031057	-0.728229	-1.20664	-0.130211	-0.606981	-0.356315	0.232932	0.307716	0.0493417	0.231737	-0.199832	0.330997	-0.615349	0.311108	-0.778704	-0.511979	-0.348541	-0.292177	-0.414973	-0.25253	-0.801776	0.0637462	-0.232853	-0.717486	-0.21239
UBA2	Q9UBT2;Q9UBT2-2;K7EPL2;K7ESK7;U3KQ93;U3KQ55;K7ES38	Q9UBT2;Q9UBT2-2	SUMO-activating enzyme subunit 2	grey	0.999275	-0.504567	-1.03279	-1.03287	-1.68653	-0.695724	-0.633773	-1.30477	-0.579675	-0.751574	-0.417186	-0.0745519	-1.793	-1.02053	-0.855932	0.620106	-0.394474	-1.25645	-0.419457	-0.47485	-1.45658	-1.02915	-0.772093	-2.51507	-0.158504	-2.01743	-0.542316	0.637208	-0.551245	-1.46395	-1.05047	-0.885086	-0.261552	-1.04688	-0.526161	-1.01373
UBA1	P22314-2;P22314;Q5JRR6;Q5JRR9;Q5JRS0;Q5JRS2;Q5JRS1;Q5JRS3	P22314-2;P22314	Ubiquitin-like modifier-activating enzyme 1	purple	0.416886	-0.609608	0.448594	-0.0856944	-0.195616	-0.0249154	-0.0426485	-0.00179704	-0.0493195	0.0843281	-0.312505	-0.265379	-0.917131	-0.378406	-0.16186	-0.37556	0.198248	0.378687	-0.405799	-0.0696113	-0.116553	-0.541126	0.0821579	-0.284285	0.233975	0.116785	0.374037	0.538676	0.0806905	-0.652869	0.371902	-0.276878	0.198759	0.0263444	-0.0497667	-0.278001
UAP1	Q16222-3;Q16222;Q16222-2	Q16222-3;Q16222;Q16222-2	UDP-N-acetylhexosamine pyrophosphorylase;UDP-N-acetylgalactosamine pyrophosphorylase;UDP-N-acetylglucosamine pyrophosphorylase	pink	-0.552452	-0.325235	-0.621572	-0.646789	-0.142046	-0.867589	-0.723151	0.0661095	-1.7736	-0.839557	-0.888112	-1.13278	-1.12896	-0.895841	-0.957983	-0.973204	-1.40664	-0.826786	-0.900884	-1.43724	-0.581075	-1.54177	-1.20548	-0.604609	-0.595307	-1.38213	-0.989071	-1.22251	-1.40068	-0.675717	-0.127946	-0.845758	-1.5371	-0.629399	-0.734765	-1.45056
U2SURP	O15042-2;O15042;E7ET15;O15042-3;E7EW00;H0Y8D9;H7C4V2;C9J5L1;C9JDJ7;U3KPT1	O15042-2;O15042;E7ET15;O15042-3	U2 snRNP-associated SURP motif-containing protein	green	-1.24569	-1.04476	-0.858101	-0.673592	-1.00917	-0.802252	-0.960152	-0.527391	-0.672881	-1.50537	-0.662884	-0.870897	-0.184069	-1.49022	-1.43202	0.065055	-1.13901	-1.22526	-0.726844	-0.967191	-1.41674	-1.26636	-1.79508	-1.03009	-0.282393	-0.938791	-0.915081	-1.23204	-0.974931	-1.60904	-1.04467	-1.00212	-1.23929	-1.84521	-0.49666	-0.239888
U2AF2	P26368-2;P26368;K7ENG2;K7ELP8	P26368-2;P26368;K7ENG2	Splicing factor U2AF 65 kDa subunit	turquoise	-1.25531	0.275838	-0.850261	-1.22786	0.0237351	-1.94193	-0.120174	0.140892	0.458671	-0.337703	-0.505555	-0.463883	-0.209426	-1.26073	-0.538881	0.0640025	-0.0960321	-1.09426	0.065124	-0.295673	-0.368583	0.163508	-0.438884	-1.01673	-0.158551	-0.243369	0.617454	-0.319334	-0.291497	-0.41229	-0.748521	0.125919	-0.232843	-0.0486869	0.560596	0.127469
U2AF1	Q01081;Q01081-2;Q01081-4;M0QYK5;M0R2N4;Q01081-3;K7EJH3;K7EJM7	Q01081;Q01081-2;Q01081-4	Splicing factor U2AF 35 kDa subunit	green	-1.13758	-0.434521	-0.514514	-0.813128	-0.899256	0.565191	-0.624942	-0.362925	-0.152126	-1.70064	-0.907749	-0.997163	-1.00817	-0.536978	-0.907127	-0.728845	-0.807485	-0.33086	-0.626951	-0.874674	-0.992656	-0.410289	-2.05934	-0.0465835	-0.807596	-1.51786	-0.724625	-0.321576	-1.81693	-0.334523	-0.59718	-1.51236	-1.30475	-2.03129	-1.1457	-1.75836
TYMP	P19971;P19971-2;C9JGI3	P19971;P19971-2;C9JGI3	Thymidine phosphorylase	turquoise	5.99985	4.14408	2.55793	1.24331	2.4328	1.05343	-2.89079	3.37663	3.0423	3.99678	5.27867	2.54162	2.70956	5.23	6.24034	6.82861	5.48004	4.86521	6.38562	4.70613	6.78858	5.12809	4.19401	2.69385	5.22044	4.93504	3.94488	4.4483	6.05076	6.34683	5.53189	5.59303	3.74176	6.53329	4.67204	5.62227
TXNRD1	F8W809;A0A087WSW9;E9PNQ6;A0A087WSY9;Q16881-5;Q16881-2;Q16881-4;Q16881-3;Q16881-6;Q16881;E2QRB9;Q16881-7;E9PIR7;E9PKD3;A0A0B4J225;E9PIZ5;E9PLT3;E9PKI4;E9PRI8;E9PQI3	F8W809;A0A087WSW9;E9PNQ6;A0A087WSY9;Q16881-5;Q16881-2;Q16881-4;Q16881-3;Q16881-6;Q16881;E2QRB9;Q16881-7;E9PIR7	Thioredoxin reductase 1, cytoplasmic	grey	-0.193386	0.745526	-0.339735	-0.504188	0.60227	0.212627	-0.584476	-0.283868	-0.568707	-0.00512552	0.111567	-0.803515	-0.926772	-0.641463	-0.263865	-0.456781	-0.362708	-0.309569	0.39712	1.03505	0.127458	-0.049232	-0.355112	-0.793688	-0.087744	-0.0214425	-1.03404	-0.2083	0.12528	0.00232026	-1.34335	-0.559549	-0.560064	0.703232	-0.465988	0.475372
TXNL1	O43396;K7ER96;K7EML9;K7EPB7;K7EKG2;K7EME7	O43396;K7ER96	Thioredoxin-like protein 1	green	-0.353244	0.39086	1.05327	0.317712	0.500636	0.583995	0.816072	0.766583	0.863626	-0.211718	0.524188	1.24743	0.538085	-0.446813	1.15407	0.865328	0.0298644	1.65662	0.390815	1.95869	0.586281	0.876425	1.13065	0.0866476	0.680533	-0.527692	1.0809	0.66366	1.1233	1.26753	1.27927	1.08863	-0.0228621	0.860363	0.591034	0.542013
TXNDC9	O14530;O14530-2;B8ZZX4;F8WCJ3;F8WBV5;G3XAJ4	O14530;O14530-2;B8ZZX4	Thioredoxin domain-containing protein 9	salmon	-0.745667	-1.18424	-1.06035	-0.843888	-1.46169	-0.987033	-1.74815	-2.02073	-2.33198	-0.41851	-0.595757	-1.29435	-1.65398	-1.80576	-2.07231	-0.335372	-2.82133	-0.474619	-0.776288	-1.77701	NaN	-0.643942	-1.51162	-3.48642	-1.5488	-1.19867	-1.20126	-0.861916	-0.409758	-0.462566	-0.978099	-1.09476	-1.57621	-0.898237	-0.961591	-0.680964
TXNDC5	Q8NBS9;Q86UY0;Q8NBS9-2	Q8NBS9;Q86UY0;Q8NBS9-2	Thioredoxin domain-containing protein 5	yellow	0.519238	-0.497706	1.09069	-0.206417	-1.01554	0.829355	0.133865	-0.205126	0.463144	1.45488	0.120215	0.532498	-0.118685	1.00642	0.444479	-0.321042	1.08923	0.243585	0.251924	-0.887077	-0.583973	1.33841	-1.3315	0.245304	0.192887	0.40504	0.749858	0.386023	0.975378	0.169151	0.413143	0.0165436	-0.226543	-0.094223	0.0521788	0.352035
TXNDC17	Q9BRA2;I3L2R6;I3L0K2;I3L3M7	Q9BRA2;I3L2R6	Thioredoxin domain-containing protein 17	darkgreen	0.853107	0.00926334	0.858587	0.420999	0.251465	0.472033	0.711913	0.530701	0.0592588	-0.662013	-0.345097	-0.403334	-1.33493	-1.07284	-0.0314658	-1.63405	0.125107	0.48116	0.592707	0.441952	1.32044	0.45213	-0.10292	0.12839	-0.615984	0.998928	0.0145382	-0.108039	-0.560509	0.475509	1.18451	0.503447	0.59121	0.340277	-0.227498	1.19121
TXNDC12	O95881;V9GY50;V9GYV4	O95881	Thioredoxin domain-containing protein 12	cyan	0.877696	0.143809	0.373937	-0.569075	-0.58519	0.00348346	-0.880099	0.180551	-0.206129	0.268335	-0.425069	-0.724709	0.148139	0.895108	0.555199	0.460854	1.0019	0.25976	1.14259	-1.3743	1.12393	0.0123664	0.108881	0.879398	0.778313	1.11051	0.67705	0.580615	0.516244	0.361415	1.51039	-0.50415	0.482766	-0.577839	-0.113699	1.04963
TXN	P10599;P10599-2	P10599;P10599-2	Thioredoxin	cyan	0.743219	-1.25759	-0.465919	-0.239914	-1.00733	-0.433894	0.233266	-1.0417	-0.111487	-0.506488	-1.47338	-0.029145	-0.557451	-0.934401	-0.794914	-0.0672781	0.327822	-0.0385039	0.555913	-1.02856	0.202931	-0.77093	-0.182891	-0.441967	-1.26215	-0.872459	-0.391185	-0.93881	0.861596	0.0541018	-0.797929	0.230298	-1.3787	-0.957214	0.638933	-0.891531
TXLNA	P40222	P40222	Alpha-taxilin	turquoise	0.0863059	0.834184	-3.26576	-2.94481	0.677229	-2.97817	-0.664557	NaN	-2.8766	-0.999342	-0.01354	0.635397	-0.280467	-0.0373653	-0.926005	-0.172886	-0.126273	0.177655	-3.05421	2.13091	0.608372	-0.423322	0.104124	-0.952142	-3.35038	-0.184232	-0.0198654	-1.02095	-0.0586538	NaN	NaN	0.774474	-0.0563594	0.152398	-0.104127	1.01161
TWF2	Q6IBS0;D6RG15	Q6IBS0;D6RG15	Twinfilin-2	violet	0.095187	-0.464917	1.31564	0.301892	-0.119129	-0.552601	-0.640533	0.14066	-2.29934	0.386784	0.438362	0.495112	0.295487	0.650031	0.65216	0.0185298	-0.734476	0.399558	0.445776	0.246852	-0.0183899	-0.220594	-0.301553	0.361234	0.752284	0.153422	0.251266	0.376445	0.468	1.29727	0.26583	1.04553	-0.0204488	1.03052	0.153526	-0.0250942
TWF1	Q12792;Q12792-3;Q12792-4;F8VS81;F8W1Q9;F8VRG3;F8W645	Q12792;Q12792-3;Q12792-4;F8VS81	Twinfilin-1	grey	1.10667	0.0470135	0.570101	0.376205	0.597072	0.0535659	0.594998	0.286257	0.172388	-0.839414	-0.148214	0.675354	0.0152991	0.235649	0.349335	-1.31433	-0.227866	0.0613045	0.023647	-0.40516	-0.136328	0.260645	-0.673143	0.0375874	0.301861	-0.374935	0.457076	0.628852	0.736702	0.794792	0.97919	0.584207	0.506863	0.591129	0.493745	0.0868459
TUFM	P49411	P49411	Elongation factor Tu, mitochondrial	red	0.260307	1.30364	-0.569656	0.252406	0.40363	-0.096698	-0.161087	0.739687	-0.303312	0.0685774	0.0915944	-0.221261	0.562433	0.266403	0.292063	1.28153	-0.0195665	-0.155654	-0.64078	-0.032424	-0.265071	0.422255	0.566279	-0.738645	0.00140456	-0.806002	-0.257281	0.540507	0.0577031	-0.213625	-0.142797	0.174477	0.284389	-0.775176	-0.115547	-0.377846
TUBGCP3	Q96CW5;Q96CW5-2;A0A087WWB5;A0A087WU06;Q96CW5-3;A0A087WZV5	Q96CW5;Q96CW5-2	Gamma-tubulin complex component 3	grey	0.824432	0.126909	-0.85797	-0.686128	0.686808	-1.32841	-0.713679	-0.6957	-1.59044	-0.461218	-0.920209	-0.0468189	-3.21157	-0.623894	-0.89905	0.086109	NaN	NaN	-1.38718	-0.459264	NaN	-0.156605	-0.695418	-2.43959	-0.512779	0.178894	-0.98989	0.653255	0.063509	NaN	-0.368767	NaN	-0.909377	-2.12955	-0.96134	1.37768
TUBGCP2	Q9BSJ2;Q9BSJ2-4;F2Z2B9;Q9BSJ2-3;B3KTU7;R4GMM4	Q9BSJ2;Q9BSJ2-4;F2Z2B9;Q9BSJ2-3	Gamma-tubulin complex component 2	royalblue	-0.410274	0.186134	-0.76803	-0.0412581	0.428715	0.749915	-2.74932	-0.506936	-0.708102	-0.643249	-0.655398	-0.230867	-0.890777	-1.57033	-0.722738	-0.356187	-0.236567	-0.816019	-0.459688	-0.579365	-1.11937	-0.323654	-0.209738	-1.42628	-0.217683	-0.347044	-1.07975	-0.789994	-0.119109	-2.62821	-0.413452	-0.124281	-0.66761	-0.372072	-0.64427	-0.32561
TUBG1;TUBG2	P23258;Q9NRH3;K7EIS0;K7EKE5	P23258;Q9NRH3	Tubulin gamma-1 chain;Tubulin gamma-2 chain	grey	-1.00606	0.346119	0.100503	0.126311	0.693931	0.471325	0.268904	0.173808	-0.161497	0.579762	-0.635925	-0.0682239	-0.230839	-0.565094	-0.854808	-0.156674	-0.554046	-0.732219	0.353224	-0.0669151	0.99966	-0.056965	-0.219064	1.34215	-0.052726	-0.229906	-0.126587	-0.434388	-0.136407	-0.567032	-0.0614339	0.16772	-0.100483	-0.412891	-0.256915	-0.0480003
TUBB8	Q3ZCM7;A0A075B736;Q5SQY0;A0A075B724	Q3ZCM7;A0A075B736;Q5SQY0	Tubulin beta-8 chain	darkred	-2.00041	-0.856453	-2.25868	-0.321935	-0.978048	-0.00352544	-0.697703	-0.703543	-0.291012	-0.285352	-0.042127	0.136492	-0.478704	-0.757053	-0.80616	0.529976	-1.75023	-0.0555407	-0.609083	0.51041	-3.78986	-1.05314	-1.17115	-0.0696891	-1.00233	-0.92644	-0.61277	-0.381641	-0.401126	-1.04539	-0.305224	-0.531229	-0.873869	-0.972275	-0.527752	0.149629
TUBB6	Q9BUF5;K7ESM5;K7EL29;K7ES63;K7EN98;K7ESQ3;K7EQT3;K7EJ64;K7ERA8;K7EJZ4;K7EPE5	Q9BUF5;K7ESM5	Tubulin beta-6 chain	blue	0.0472274	-1.82791	-0.445355	-0.411431	-3.29857	-0.857746	-0.753246	-1.41441	-0.726546	-0.603077	-0.261822	-1.00871	-1.52494	-0.177886	-0.524314	-1.71525	-0.492704	-0.679133	-0.324587	-2.02269	-1.42129	-0.466147	-2.39692	0.12711	-1.08027	-1.13802	-0.720778	-0.835567	-0.596784	-0.567013	-0.650889	-0.168284	0.236112	-0.327076	-0.951024	0.948424
TUBB4B	P68371;M0R2D3;M0R2T4	P68371	Tubulin beta-4B chain	grey	0.0826137	0.0975556	-0.0295148	-0.0323637	-0.323418	-0.0247458	-0.286406	-0.228444	0.566281	0.242053	0.564602	-0.00436919	0.166975	0.202392	-0.21998	-0.454953	0.375257	0.172668	-0.11055	0.148297	-0.00180218	-0.411792	-0.220564	0.325454	-0.40375	-0.380408	0.137704	0.0102602	-0.0239864	-0.102788	0.00923028	0.00736786	-0.213045	0.00666182	-0.318771	0.103508
TUBB3	Q13509;A0A0B4J269;Q13509-2;G3V2A3;G3V5W4;G3V2R8;G3V3R4;G3V2N6;G3V542;G3V3J6;G3V3W7	Q13509;A0A0B4J269;Q13509-2	Tubulin beta-3 chain	blue	0.183247	-2.41134	-0.481099	-0.85457	-2.5866	-0.712496	-1.45674	-1.77981	-0.258439	-0.885132	0.295651	-0.836709	-1.47103	0.766498	0.763889	-1.52191	0.178044	0.597511	0.899072	-1.18989	-0.57303	-0.899897	-2.55347	1.26039	-1.35607	-1.43187	-0.998335	-1.00801	-0.500376	-0.159142	-1.16707	-0.491538	0.73148	-0.35956	-1.33967	0.159015
TUBB2B	Q9BVA1	Q9BVA1	Tubulin beta-2B chain	yellow	0.828471	-0.151681	0.886039	0.45321	0.231563	2.18379	1.19419	0.850945	0.790962	0.634116	1.47	1.36922	0.630843	1.10115	0.786491	-0.221982	0.9973	-0.162708	-0.255275	0.916619	0.473345	-0.651661	0.125215	2.40179	1.27621	0.047137	-1.18744	0.802634	0.389453	1.22393	1.35138	1.33271	1.12824	1.34746	1.24414	1.40669
TUBB2A	Q13885	Q13885	Tubulin beta-2A chain	turquoise	1.19975	0.589816	-0.35256	-1.69351	1.35646	-0.933426	1.633	1.80881	3.38701	0.876732	1.98546	1.93865	1.59126	2.04432	1.35079	0.366691	0.58471	0.585087	1.54258	2.14548	0.992365	0.45689	1.38285	2.10265	1.60156	0.635776	1.31862	0.403438	0.713696	1.70358	0.6697	1.86309	0.416007	1.86241	1.34737	1.24672
TUBB	Q5JP53;P07437;Q5ST81	Q5JP53;P07437;Q5ST81	Tubulin beta chain	skyblue3	0.750559	-0.239379	0.153153	0.747079	0.104369	0.270855	-0.20028	0.377908	1.0519	0.709016	0.842353	0.8063	0.228327	1.0728	0.825704	0.655499	0.443137	0.623854	0.779841	0.334044	0.00496983	0.495223	-0.157229	0.195785	0.500193	0.28581	0.805798	0.512881	1.11041	0.190794	0.544876	0.983784	0.731538	0.854782	0.244434	0.965085
TUBA1C	F5H5D3;Q9BQE3;F8VVB9;F8VS66;F8VRZ4;F8VWV9;F8VX09;F8VRK0;F8VXZ7	F5H5D3;Q9BQE3	Tubulin alpha-1C chain	blue	-0.547063	-1.52962	-0.892009	-1.12564	-2.42859	-0.874244	-1.04882	-0.899667	-0.98335	-1.30405	-1.12583	-1.41543	-1.47713	-1.02115	-1.36681	-1.22441	-0.938429	-1.56895	-1.10859	-1.11443	-2.6902	-1.55652	-1.43403	0.555916	-0.811407	-0.937929	-1.30767	-0.378218	-0.923347	-1.31497	-0.65679	-0.974608	-1.14834	-0.456248	-1.32533	0.125226
TUBA1B	P68363;P68363-2;C9JDS9	P68363;P68363-2	Tubulin alpha-1B chain	yellow	0.286147	-0.0152994	0.654907	0.0162295	-0.263407	0.00585913	0.0857759	-0.322521	0.540152	-0.156064	0.551083	0.276498	-0.183447	0.3455	0.0652484	-0.209783	0.0171152	0.073597	-0.116347	-0.180038	-0.1247	-0.398694	-0.434132	0.405056	-0.289183	-0.462268	-0.361845	0.217567	0.163214	-0.224148	-0.16922	0.0396292	-0.165955	0.122356	-0.0124323	0.440455
TUBA1A;TUBA3C	Q71U36;Q71U36-2;Q13748;Q13748-2;F8VQQ4	Q71U36;Q71U36-2;Q13748;Q13748-2	Tubulin alpha-1A chain;Tubulin alpha-3C/D chain	magenta	0.737766	-0.887981	0.635752	0.8222	-1.15299	0.224229	0.0924854	-0.426322	0.155197	-1.18642	1.72477	-0.753624	NaN	-0.0485161	0.303557	NaN	NaN	NaN	0.765585	0.871951	0.52603	-1.03278	-1.36298	0.418489	-0.533053	-0.121279	-1.00875	-0.780029	-0.774658	-0.410064	-0.223119	-0.55805	-0.824802	0.913267	-0.357073	0.580307
TTR	P02766;A0A087WT59;A0A087WV45	P02766;A0A087WT59;A0A087WV45	Transthyretin	purple	5.88769	3.47084	9.7525	8.30793	3.186	4.37841	6.85545	4.78839	5.45404	4.86855	6.13113	4.17474	3.60928	4.69745	4.10872	7.77447	6.74572	8.29426	-1.70839	8.10352	6.79481	3.76738	5.78925	5.13923	5.77301	NaN	5.3198	5.66772	NaN	NaN	6.08605	4.72924	5.8062	2.746	6.35458	4.93798
TTLL12	Q14166;V9GY16	Q14166	Tubulin--tyrosine ligase-like protein 12	grey	1.08155	0.188904	-0.391229	-0.306052	-0.243871	-0.334534	-0.44887	-0.800046	0.369011	-0.307928	-0.761154	-0.150474	0.105966	-1.45132	-0.608054	-0.182153	-0.648792	1.59398	-0.478566	0.048182	0.0930537	0.331962	1.77606	-0.295365	-0.50267	0.637802	-0.316593	-0.389293	-0.523862	0.214481	-0.539693	-0.845634	-0.671284	0.0689248	-0.225589	0.876722
TTC9C	Q8N5M4;H0YDR3;E9PKV8;E7EST3	Q8N5M4;H0YDR3;E9PKV8	Tetratricopeptide repeat protein 9C	cyan	-0.523496	-0.151051	-0.567574	-0.204545	-0.414189	-0.509311	-0.864106	-0.389463	-2.41024	-0.551125	-1.03885	-1.02664	-0.669244	-0.652709	-1.08014	-0.331741	0.106986	-1.24686	0.479732	-0.376107	0.43037	-0.243076	-0.461453	-0.600251	-0.700684	0.487793	-0.523623	0.0973927	-0.0630694	0.111999	0.655307	-0.756601	-0.0639278	-0.809301	-0.249089	-0.665612
TTC37	Q6PGP7;D6RCE2;H0Y964	Q6PGP7	Tetratricopeptide repeat protein 37	red	-0.341434	0.400849	0.176205	0.0910769	0.733576	-0.271287	0.753174	-0.205347	0.115156	0.0850707	-0.207547	-0.0446295	0.418731	-0.29885	-0.293931	-0.0318323	-1.22798	0.138513	-1.03283	1.29343	0.11549	0.314971	0.925683	-0.79367	0.171925	-0.270192	1.1801	-0.088527	0.210614	-0.434905	-1.26987	-0.144044	-0.445879	0.752626	-0.514262	-0.578558
TTC1	Q99614;H0YB37	Q99614	Tetratricopeptide repeat protein 1	blue	-1.60108	-0.893448	0.0697486	-0.0646574	-1.42243	-0.965831	0.123716	-1.14884	-0.168572	-1.46268	-1.46352	-1.48955	-1.48913	-1.77399	-1.37752	-0.603309	-2.40804	-0.187098	-0.862902	-0.86452	-0.76608	-0.617688	-0.170657	-0.580505	-1.1075	-0.785673	-0.73825	-0.655421	-0.300475	0.117054	-0.487743	-1.04162	-0.893764	-1.16982	-1.51004	0.975074
TSTD1	Q8NFU3;R4GNF9;Q8NFU3-2;Q8NFU3-3	Q8NFU3;R4GNF9;Q8NFU3-2;Q8NFU3-3	Thiosulfate sulfurtransferase/rhodanese-like domain-containing protein 1	pink	3.02868	1.90216	2.91078	2.51019	4.63558	1.69908	1.34615	2.55835	2.05896	2.60199	0.269639	1.53807	1.6327	0.564193	1.1346	1.89956	3.64644	2.69652	2.3767	2.69827	4.96398	1.36961	3.87601	0.956599	2.60836	1.85953	3.35092	1.43795	1.28621	1.98009	2.03686	1.91619	2.42669	2.10475	2.58015	-0.144211
TSTA3	Q13630;E9PKL9;E9PP14;E9PLH9;E9PP60;H0YCP7	Q13630;E9PKL9;E9PP14	GDP-L-fucose synthase	cyan	0.695917	-0.543684	0.412166	0.390979	-0.304415	0.434779	-1.1376	1.02411	0.452631	0.112515	0.3192	-0.595091	-0.163109	-1.20822	-0.41488	0.364904	1.30251	1.04016	0.132431	-1.26187	1.04314	-0.701258	-0.706394	-0.304249	-0.672125	-0.0752305	-0.280639	-0.200272	-0.185222	1.12687	0.114976	-0.0189716	0.517309	-0.699397	0.96299	0.00899266
TST	Q16762;B1AH48	Q16762	Thiosulfate sulfurtransferase	lightyellow	-0.588029	-0.790738	-1.90095	-0.218446	0.235245	-1.63371	-0.429861	0.25078	-3.46248	-0.919225	0.603013	-1.09065	0.649869	-0.0690596	-0.615357	-2.02099	0.0189766	1.75241	0.996111	0.297148	0.210216	-0.179267	0.786807	-1.95609	0.102889	0.541823	-0.762046	1.21099	0.321781	-2.36067	-0.0204148	-0.739107	0.230411	0.0807318	-0.575853	0.237674
TSSC1	A8MUM1;Q53HC9;C9J0U9;C9JVR6;F8WDS8;F8WDX0;F8WB12	A8MUM1;Q53HC9;C9J0U9;C9JVR6	Protein TSSC1	brown	0.0812464	0.736127	-0.278634	-3.33671	0.52461	0.221495	0.396275	0.324084	0.989135	0.168067	0.395317	0.284848	0.669073	0.0141528	0.315913	1.051	0.422888	0.865232	1.21275	0.946667	1.12662	0.0330458	0.461964	-0.481866	0.458539	-0.223807	0.373023	0.233815	-0.297515	0.951739	0.667329	-0.238038	-0.37218	0.26205	0.186758	0.422655
TSR1	Q2NL82;I3L1Q5;I3L4E8	Q2NL82	Pre-rRNA-processing protein TSR1 homolog	salmon	-2.11527	-1.32648	0.911767	-1.02997	-0.177392	-0.493161	-1.20635	-1.5018	-1.13155	0.137085	-0.774201	-0.667101	-1.65722	-0.677489	-1.0361	0.0858885	-1.60367	-0.156605	-1.41663	-0.237055	-1.11104	-0.360038	-1.16064	-2.72947	0.0435342	-1.22559	-0.395997	0.197125	-0.438738	-1.73318	-0.0480378	-0.165774	-0.444625	-1.10364	-0.997283	-0.187068
TSNAX;DISC1	Q99598;C4P0D6;C4P0D8;Q5VVQ1;C4P0D4;Q9NRI2	Q99598;C4P0D6;C4P0D8;Q5VVQ1	Translin-associated protein X	salmon	0.190897	0.637941	0.151337	0.0990676	0.490781	0.537716	0.224272	0.0341928	0.972984	-0.286485	0.183567	-0.493065	-0.39815	-0.6871	0.137103	1.35376	1.04059	0.935362	0.236691	0.316532	0.00876354	-0.185909	0.135051	-1.97301	-0.198447	0.0244536	-0.536221	-0.166312	-0.35672	0.410684	0.212044	-0.345049	0.673988	-0.611279	0.0925334	0.457453
TSN	E9PGT1;Q15631;H7C1D4;Q15631-2	E9PGT1;Q15631;H7C1D4	Translin	salmon	0.941768	1.34824	0.961242	0.721692	0.158602	0.411118	0.609055	-0.713723	0.251672	0.658723	-0.0855362	-0.0297387	0.569516	-0.00382805	0.999223	0.802046	0.322248	0.28854	0.98362	0.0714633	0.57659	0.321248	1.29913	-0.426826	0.434091	-0.350782	0.233523	0.0734304	-0.155016	0.514332	-0.123953	0.0860938	1.0001	-0.375991	0.295425	0.405409
TSG101	F5H442;Q99816;Q99816-2;J3QRU6;J3QKS4	F5H442;Q99816;Q99816-2	Tumor susceptibility gene 101 protein	brown	-1.34652	0.0303659	-1.66713	-1.87873	-0.242322	-1.15763	-0.989224	-0.492131	-1.05466	-0.177543	-0.382869	-0.336269	-0.205227	-0.795279	-0.796707	0.0764387	-3.25116	-0.042948	-0.328453	0.360722	-1.83005	-0.440376	-1.09151	-3.0289	0.174337	-1.42519	0.230314	-0.371695	-0.732791	NaN	-0.174361	-1.21709	-1.57289	NaN	0.279356	0.0470005
TSFM	P43897;P43897-2;C9JT21;C9JG32;F8VPA7;F8VS27;P43897-4;P43897-3;F8WCK2	P43897;P43897-2;C9JT21	Elongation factor Ts, mitochondrial;Elongation factor Ts	lightcyan	-1.47629	0.263003	-0.495818	-2.36212	-0.187102	-0.937202	-2.46709	-0.452261	-1.56824	-1.10943	-0.256929	-0.771763	-0.341259	-0.758266	-0.474118	-1.64146	-1.48187	-1.06486	-1.21168	-1.1591	0.287986	-0.878047	-1.5162	-3.32235	-1.24609	-1.89832	-1.18689	-0.2215	0.502239	NaN	-0.903103	-0.305354	-1.89988	-1.14353	-1.47888	-1.43163
TSEN34	Q9BSV6;E7EQB3;B0V3J0;A9C4B9;A0A0G2JNK5	Q9BSV6;E7EQB3;B0V3J0;A9C4B9;A0A0G2JNK5	tRNA-splicing endonuclease subunit Sen34	grey	-2.10739	-0.877181	0.969177	0.576127	-0.249998	-0.626163	-0.774943	NaN	0.825663	-0.00718701	0.740067	0.56835	NaN	-0.242067	NaN	NaN	NaN	NaN	-0.742706	-0.129132	-0.643657	-1.25846	0.378269	NaN	-0.470578	-0.129307	-0.40246	-0.996964	-0.890084	-0.039723	-0.398224	-0.339445	0.344932	-0.888845	-1.32501	-0.229347
TSC22D4	Q9Y3Q8;Q9Y3Q8-2;H7BZ77	Q9Y3Q8;Q9Y3Q8-2	TSC22 domain family protein 4	green	0.477882	0.746085	0.310727	1.16086	1.82431	0.999048	NaN	0.901	1.25972	0.582328	0.205444	0.215407	NaN	1.10059	-2.2448	0.906787	0.0331059	NaN	1.09213	0.383832	0.659755	1.17336	-2.5715	NaN	NaN	0.0479322	0.35277	NaN	NaN	NaN	0.689938	NaN	1.35408	NaN	0.623046	-2.17134
TRUB1	Q8WWH5	Q8WWH5	Probable tRNA pseudouridine synthase 1	black	-0.839363	-0.577682	-6.20502	-1.36953	-0.598038	-0.919718	-3.33398	-0.444651	-0.168651	-0.229912	-0.347677	-0.383846	0.732426	-0.205385	0.0444384	0.145209	1.00652	0.0472021	-0.540917	0.422541	-0.620522	0.154245	0.446337	-0.923942	-0.0285381	0.00792408	-0.584485	0.0369154	-0.140928	-0.677411	0.393486	-0.306835	0.451966	-0.32247	1.04252	0.321136
TRRAP	F2Z2U4;H0Y4W2;Q9Y4A5-2;Q9Y4A5	F2Z2U4;H0Y4W2;Q9Y4A5-2;Q9Y4A5	Transformation/transcription domain-associated protein	grey	-1.7393	-0.585388	-0.05854	-1.15501	-0.258434	-1.63827	-0.106185	0.0161501	-0.653255	-2.84792	0.086423	0.591968	-2.77512	-1.73698	0.0352038	-2.01324	-0.796379	-1.12108	-1.28321	-1.43553	-1.32013	-0.619279	-2.35247	-0.0773523	-0.58389	-1.628	-0.314176	-2.05133	-0.867334	-2.84322	-1.37838	-2.01141	-1.63242	-1.51734	-1.49021	-0.614649
TRPV1;SHPK	A0A0B4J2A0;Q9UHJ6	A0A0B4J2A0;Q9UHJ6	Sedoheptulokinase	white	0.00801565	0.349152	-2.92772	-0.406977	1.15833	4.42812	-2.41535	-0.118236	0.216114	0.671248	0.113145	0.24199	-2.61005	0.386156	0.210928	0.412135	-0.577793	1.27904	0.598356	1.31172	0.644237	0.747409	-0.277457	0.401815	-0.0721382	0.609108	0.385867	-0.4691	-0.559651	-1.14837	NaN	-0.028064	-0.729411	0.505099	0.420435	0.0394336
TRPM4	Q8TD43;Q8TD43-3;Q8TD43-2;M0R3H6;M0R0H1;M0QZ19	Q8TD43;Q8TD43-3;Q8TD43-2	Transient receptor potential cation channel subfamily M member 4	skyblue	NaN	0.371589	1.52762	-2.02513	0.116858	0.0793825	1.44815	0.639115	0.341001	-0.110657	NaN	-0.749947	-0.665957	-2.66883	NaN	-0.468832	NaN	-0.143107	NaN	0.841131	NaN	NaN	0.112887	-1.51977	0.485896	0.231472	0.210432	0.0486589	NaN	3.02676	0.759375	NaN	-0.052729	-0.400763	-0.378352	NaN
TROVE2	P10155;P10155-3;P10155-5;P10155-4;P10155-2;H0Y9N5;G5E9R9;D6RDN1	P10155;P10155-3;P10155-5;P10155-4	60 kDa SS-A/Ro ribonucleoprotein	grey	1.32156	-0.493496	-0.130813	-0.178552	0.0694208	-0.916778	-1.56935	-0.417448	-0.481731	0.143403	0.551505	0.160752	-0.279328	-0.526312	0.0686109	1.05387	-0.548004	0.387128	-0.190727	0.914556	0.588535	-0.041762	-0.935719	-0.910579	0.793359	-1.43087	0.389469	-0.163566	-0.727483	-0.813525	0.27162	-0.0792437	-0.857539	-0.132518	0.0684109	-0.414741
TRNT1	Q96Q11-2;Q96Q11;C9JRS7;F8W8C3;Q96Q11-3	Q96Q11-2;Q96Q11	CCA tRNA nucleotidyltransferase 1, mitochondrial	lightcyan	-0.874888	-0.882137	-0.837521	-1.89528	-1.33727	-3.40648	-2.85061	-0.517036	-1.97144	-1.53094	-0.878212	-1.15945	-0.79049	-0.685646	-0.915645	-0.76017	-2.6695	1.01823	-0.853937	-1.91091	NaN	-0.804037	1.34814	-4.1488	NaN	NaN	NaN	NaN	-0.584988	-2.66676	-2.04403	-1.76936	-1.70707	NaN	-0.833213	-0.74142
TRMT61A	Q96FX7;H0Y2Q1	Q96FX7;H0Y2Q1	tRNA (adenine(58)-N(1))-methyltransferase catalytic subunit TRMT61A	black	-0.524666	0.152258	-3.25936	NaN	NaN	1.74569	0.236731	1.48514	-0.640695	-3.12035	3.4545	0.158139	NaN	-0.859064	NaN	-0.495772	-1.4549	-0.298914	2.1674	-0.898862	-0.380258	-0.0581465	-0.608532	-0.220666	-0.46226	-1.26904	-0.466601	0.128101	0.072038	-0.236299	NaN	-0.476157	0.0365127	-0.958896	-0.0252242	0.599375
TRMT6	Q9UJA5;Q9UJA5-2;Q9UJA5-4;Q9UJA5-3	Q9UJA5;Q9UJA5-2;Q9UJA5-4;Q9UJA5-3	tRNA (adenine(58)-N(1))-methyltransferase non-catalytic subunit TRM6	grey	-0.798369	-1.34559	0.694685	-2.82604	-1.14203	0.512791	2.8059	-1.37387	-0.160915	-3.03955	-1.33359	-1.59209	1.43624	-0.844276	1.03121	-2.14608	NaN	-1.33069	-0.334383	NaN	-1.49398	-1.74816	NaN	NaN	NaN	-1.11012	-1.26384	NaN	-0.81333	-1.3986	-0.649643	-1.40712	-0.0586462	-1.08194	-0.963317	-2.21185
TRMT1L	Q7Z2T5;Q7Z2T5-2;X6RK96	Q7Z2T5	TRMT1-like protein	tan	-2.76501	0.0645351	1.27416	NaN	1.45755	-2.48107	-0.179134	NaN	0.20748	-1.76002	0.385262	-0.576804	-0.200889	0.116967	-0.997201	-0.218616	-0.55205	1.23353	-0.237915	NaN	-0.26586	-0.598149	0.243146	-2.56529	NaN	-0.262888	0.348606	NaN	NaN	NaN	-0.3809	-0.047468	-0.068449	0.79585	-1.30205	0.23655
TRMT112	Q9UI30-2;Q9UI30;F5GX77;F5GYQ2	Q9UI30-2;Q9UI30;F5GX77;F5GYQ2	Multifunctional methyltransferase subunit TRM112-like protein	cyan	-0.268065	-2.06182	-0.366763	-0.0225073	-0.90604	-0.0956539	-0.697256	-0.82303	-2.9369	-0.454633	-1.05154	-0.80789	-0.581784	-0.652054	-0.487881	-1.0123	-0.385733	-0.471152	0.335104	-0.142604	-1.38237	0.144828	0.574638	-0.638078	-3.1421	-0.400601	-0.0344273	0.122429	-0.357192	1.40427	0.644582	-0.604801	-0.125889	-0.642482	-0.709198	0.312905
TRMT10C	Q7L0Y3;C9JVB6	Q7L0Y3;C9JVB6	Mitochondrial ribonuclease P protein 1	darkturquoise	-0.884844	-0.529504	-0.0540485	-1.34343	-1.69449	0.115191	-1.30669	-1.03695	-2.23487	-1.28062	-0.87599	-0.939263	-0.987957	-1.39751	-1.41501	-1.11616	-1.99808	-1.80665	-0.902309	-0.590146	-1.79189	-1.1277	0.399161	-1.26831	-1.81652	-1.81032	-1.62237	-0.906212	-1.04518	-1.88999	-0.650437	-1.28611	-1.61142	-2.22477	-1.56568	-1.06713
TRIP6	Q15654;A0A0D9SFS2;H7BZE2;Q15654-3;Q15654-2	Q15654	Thyroid receptor-interacting protein 6	paleturquoise	-0.303062	-1.16767	-0.300446	-0.93847	-0.0190642	-0.452415	-0.239818	-0.423162	-0.527688	0.511082	-0.300428	-0.925758	-0.395411	-0.891116	-0.225749	-0.823898	0.0141349	0.238161	-0.903756	-0.116679	0.127112	-0.900906	-0.845954	-0.417175	-0.647132	-1.04334	-0.406524	-0.961419	-0.619873	-0.324297	-0.842512	-0.608104	-0.573323	-0.828421	-0.370558	-0.525598
TRIP13	Q15645;H0YAL2;Q15645-2	Q15645	Pachytene checkpoint protein 2 homolog	blue	0.496151	-3.26157	-0.61327	-0.790594	-1.44102	-0.698319	-1.18785	-1.74636	-1.44575	-0.210307	-2.03258	-0.44411	-2.71385	-2.28039	-1.76744	0.744378	-1.3071	-0.723992	-1.68898	-1.29285	-0.485085	-1.72477	-1.93897	0.0875062	-1.74849	1.07145	-1.07062	-1.98116	-0.716364	-1.12297	0.898891	0.316223	-0.769598	-2.19425	-1.49086	0.172823
TRIP12	Q14669-3;G5E9G6;C9JLD7	Q14669-3	E3 ubiquitin-protein ligase TRIP12	grey	-0.790631	-0.929497	-1.03433	-0.152837	-0.100768	0.241009	-0.721911	-0.495463	-1.04784	-0.99445	-0.830466	-0.68152	-0.241873	-1.69031	-0.888252	-0.0559809	-0.485975	-0.498688	-0.279709	-0.641025	-0.0960211	-0.0421057	NaN	NaN	-0.00378621	0.399031	0.365743	-1.27813	-2.74928	0.186847	-0.541901	-0.0718986	-2.01734	0.119287	-1.84199	0.00232267
TRIP11	Q15643;H0YJ97;G3V4R7;H0YJI2	Q15643;H0YJ97	Thyroid receptor-interacting protein 11	pink	-0.980387	-0.502765	0.197127	-0.310792	0.310774	-0.814601	0.451527	-2.65451	-0.532057	-0.204886	-0.98752	-0.203879	-1.03516	-0.121241	-0.315066	-2.68346	0.0408958	NaN	-0.875046	NaN	4.02686	NaN	2.27064	NaN	NaN	0.66711	0.255477	0.835869	NaN	-2.27177	NaN	-0.608124	NaN	NaN	-1.08363	-1.20978
TRIM47	Q96LD4;Q96LD4-2	Q96LD4;Q96LD4-2	Tripartite motif-containing protein 47	red	-1.21056	0.96065	1.28915	0.331071	-0.201583	0.426064	-2.54334	1.2959	-0.188512	1.44375	0.49169	-0.19045	0.883974	1.21709	0.543093	NaN	-0.0917205	NaN	0.616534	NaN	0.157768	0.872449	NaN	NaN	0.98565	0.705492	0.21282	NaN	1.3253	-2.77219	NaN	0.985562	0.936481	0.968912	NaN	-1.73802
TRIM33	Q9UPN9-2;Q9UPN9;E7EN20;H0Y612	Q9UPN9-2;Q9UPN9;E7EN20;H0Y612	E3 ubiquitin-protein ligase TRIM33	blue	-1.52818	-2.09177	-0.691906	-0.933238	-1.38041	-1.46499	-0.218519	-2.14023	-2.32421	-3.14546	-2.06008	-1.96018	-1.61056	-1.55743	-1.32314	-1.55204	-2.57959	-1.24865	-1.26377	-2.02828	NaN	-1.35176	-2.77425	-1.73326	-1.49888	-1.20843	-1.27056	-1.36136	-1.41555	NaN	-0.552008	-1.67455	-0.998779	-1.85643	-1.54204	-2.07683
TRIM29	Q14134-2;Q14134;E9PRL4;H0YD78;E9PIQ2;E9PI31;E9PLI4;E9PJ94;H0YF27;E9PPX1;E9PM74;E9PJD4	Q14134-2;Q14134	Tripartite motif-containing protein 29	blue	-0.758044	-1.80482	-1.088	-0.312909	-1.46027	-0.837327	-1.33971	-2.24138	-0.245527	-1.67519	-2.93482	-2.93942	-2.24546	-3.09727	-2.29559	-1.3211	-1.74208	-2.26497	-2.10061	-0.7464	-2.37059	-1.62486	-2.61029	-1.12683	-2.43196	-2.07168	-0.840392	-1.41438	-1.08185	-1.8822	-1.31201	-1.81184	-0.807691	-2.25083	-1.14329	0.963365
TRIM28	Q13263;Q13263-2;M0R0K9;M0R3C0;M0R2I3	Q13263;Q13263-2	Transcription intermediary factor 1-beta	pink	-0.856117	-0.474549	-0.281074	-0.577187	-0.652326	-0.660895	-0.550877	-0.882693	-0.279453	-0.801013	-0.797672	-0.368704	-0.437728	-1.93186	-0.730039	0.0367841	-0.122271	-0.280563	-1.20145	-1.12365	0.293794	-0.57472	-0.114919	-1.09451	-0.980574	-1.67969	-0.0150343	-0.320928	-0.747665	-0.971622	0.225921	-0.280866	-1.01708	-0.87113	-0.351393	-1.17714
TRIM25	Q14258	Q14258	E3 ubiquitin/ISG15 ligase TRIM25	yellow	-0.440861	-0.130854	-0.845486	-1.46125	-0.977917	-0.204268	-0.841586	-0.540631	-1.07799	-0.495679	-0.816804	-0.936475	-0.823995	-0.395213	-0.415278	-0.793574	-0.80814	-1.02044	-1.33424	-1.32276	-1.28291	-1.36945	-1.44451	0.246206	-1.49253	-0.802238	-1.29867	-0.42888	-0.918555	0.13354	-1.92663	-1.17386	-1.70833	-1.18685	-0.216431	-0.881818
TRIM24	O15164;O15164-2;A0A087X1V3	O15164;O15164-2;A0A087X1V3	Transcription intermediary factor 1-alpha	yellow	-2.48997	-1.72779	-0.59159	-1.07094	-1.04492	-0.0389506	1.8349	-0.390507	0.692652	NaN	-0.15192	0.035733	-0.355844	-1.24637	-0.465075	-1.21662	-0.392594	-1.82392	-1.54105	-1.76983	NaN	NaN	NaN	NaN	NaN	-1.95538	-0.204764	NaN	-0.453054	NaN	-2.22794	-0.173951	-2.18833	NaN	-0.526974	-0.825741
TRAPPC4	E9PQE8;Q9Y296-2;Q9Y296;E9PN70;E9PKS9;J3KP27;G3V1A0;G5EA23	E9PQE8;Q9Y296-2;Q9Y296;E9PN70;E9PKS9;J3KP27	Trafficking protein particle complex subunit 4	black	1.47819	-1.14403	-3.07916	1.35234	-2.39547	4.90643	0.653323	-0.297583	NaN	0.141062	-0.395897	-0.374579	-1.23642	-0.623939	0.983194	NaN	NaN	0.690675	1.4918	0.493114	1.22631	0.810531	-0.492465	0.866824	-3.80472	0.779358	0.802236	NaN	-0.23582	0.952693	1.83414	-1.26336	NaN	-0.984822	-0.263921	0.551818
TRAPPC3	O43617;A0A087WWM0;O43617-2;A0A087WYS5;A6NKE1	O43617;A0A087WWM0;O43617-2;A0A087WYS5;A6NKE1	Trafficking protein particle complex subunit 3	skyblue	NaN	0.0774956	0.138932	-2.46903	1.52587	NaN	NaN	0.026388	-2.31164	NaN	0.571373	0.207905	0.219379	0.198393	0.715017	NaN	NaN	NaN	1.87987	NaN	0.718341	0.0965832	-0.168591	-0.464496	NaN	0.633697	-0.285981	-0.0189965	NaN	0.839235	1.21713	-0.475822	0.774699	-0.210653	-0.305452	0.111011
TRAPPC2B;TRAPPC2	P0DI82;P0DI81;P0DI81-3;F5H785	P0DI82;P0DI81;P0DI81-3;F5H785	Trafficking protein particle complex subunit 2B;Trafficking protein particle complex subunit 2	turquoise	0.813179	0.55712	-3.33666	-2.9339	0.15448	-3.04244	-0.278318	0.220929	0.315667	0.10856	0.364275	0.129924	-1.94156	0.395976	0.680818	-0.216777	-3.12989	1.22076	0.735194	-2.56187	1.07677	1.01621	1.01222	NaN	NaN	NaN	0.752773	NaN	0.0195948	NaN	0.532849	0.615376	NaN	0.693582	-2.46399	-0.138058
TRAPPC1	Q9Y5R8;I3L3S0;I3L3V5;I3L1R8	Q9Y5R8;I3L3S0	Trafficking protein particle complex subunit 1	brown	NaN	-0.0597472	-1.75312	-1.90959	0.970597	-0.926031	-2.32524	-0.433523	-2.39887	-0.0780994	0.00468612	0.335395	NaN	0.825209	1.24514	NaN	NaN	NaN	NaN	NaN	0.298631	1.12186	0.932377	-3.60091	-4.34079	0.199431	0.666689	-1.7549	0.217238	0.645463	NaN	-3.92628	0.763063	-3.8352	0.031182	0.0139581
TRAP1	Q12931-2;Q12931;I3L0K7;I3L239;I3L253;I3L2D5	Q12931-2;Q12931;I3L0K7	Heat shock protein 75 kDa, mitochondrial	darkturquoise	-1.32255	0.298585	-1.51092	0.68228	-0.847213	-1.45618	-0.850598	-1.04274	-1.3773	-1.63975	-1.39991	-1.19497	-0.257367	-1.51985	-1.25225	-0.595633	-0.980608	-1.2249	-0.904413	-1.21109	-0.756495	-0.40078	0.747417	-1.09013	-1.13986	-0.216299	-1.31975	0.00270021	-0.484589	-1.71974	0.332179	-0.584242	-0.106224	-1.16494	-0.954771	-0.00700557
TRAFD1	O14545;F8VNX8;F8VVF3;O14545-2;F8VWK2;S4R2Z9	O14545;F8VNX8;F8VVF3;O14545-2	TRAF-type zinc finger domain-containing protein 1	brown	-1.25963	-0.875156	-2.72595	-4.20242	-0.230825	-1.89985	NaN	-0.543994	-0.222914	-1.0739	-0.326721	-0.475368	-0.147016	-2.60972	-0.152784	0.173914	-0.844753	-0.35476	NaN	-0.245614	0.385957	-0.328717	-0.357924	-2.32663	-0.224912	-2.93971	-1.36361	NaN	-0.545684	0.122281	NaN	-0.242945	-1.56231	-1.30411	-0.480231	-0.692013
TRA2B	P62995-3;P62995;H7BXF3;H7C2L4	P62995-3;P62995;H7BXF3	Transformer-2 protein homolog beta	turquoise	-2.56944	0.986888	-2.09781	-2.36461	1.06582	-2.71909	-0.0985685	0.829579	0.726243	0.00318086	0.948257	0.13153	0.697788	0.0422872	-0.031609	-0.357487	0.00911361	-0.17496	-1.46602	-1.61659	-1.06967	-0.123348	NaN	NaN	0.438344	-0.353113	0.849259	NaN	-0.380544	-0.711236	-0.631651	0.757136	-2.6356	-1.16683	0.916667	0.959748
TRA2A	Q13595-4;Q13595-3;Q13595;Q13595-2	Q13595-4;Q13595-3;Q13595;Q13595-2	Transformer-2 protein homolog alpha	turquoise	-1.59945	0.925094	0.323529	-1.95435	2.25128	-2.90843	1.241	1.53789	2.11188	-0.700787	0.0128742	0.931373	0.402838	0.150067	0.174132	1.29044	1.77815	-0.210614	1.40702	1.76574	-0.395196	0.218432	-0.981115	-0.428062	0.828318	0.347008	0.779825	0.903325	0.694855	0.306475	0.651858	0.402387	0.701753	-0.0766236	0.923716	0.884924
TPX2	Q9ULW0;Q9ULW0-2	Q9ULW0;Q9ULW0-2	Targeting protein for Xklp2	plum1	-1.28738	-2.31476	-2.15534	-2.57015	-0.755992	-2.35521	-1.72261	-1.29888	-2.50452	-1.12396	-1.66344	-1.10138	-2.82189	-0.896743	-0.700881	-0.941803	-1.36165	-3.00877	-0.396628	NaN	NaN	NaN	-2.14553	-0.488047	-2.11222	NaN	NaN	NaN	NaN	-2.61671	-1.55247	NaN	-1.75965	NaN	-0.758461	-1.86691
TPT1	P13693;Q5W0H4;A0A0B4J2C3;J3KPG2;P13693-2;E9PJF7;H0YCX0;Q56UQ5;Q9HAU6	P13693;Q5W0H4;A0A0B4J2C3;J3KPG2;P13693-2;E9PJF7	Translationally-controlled tumor protein	turquoise	0.489053	-1.16495	-2.5446	-4.72617	-2.16458	-3.77901	-2.78378	0.947882	0.72511	-1.742	-0.727938	-0.993254	-0.500287	-0.622657	-0.969054	0.494381	0.044382	-1.75239	1.87592	-0.993868	-0.322517	0.352439	-1.43298	-1.48696	-1.32206	-0.00390732	1.03142	-0.743343	-0.414017	-0.209137	-0.75131	-1.09452	-1.99939	-1.18182	-1.42121	-1.06425
TPSAB1;TPSB2	J3QTS8;Q15661;P20231	J3QTS8;Q15661;P20231	Tryptase alpha/beta-1;Tryptase beta-2	purple	6.38944	4.94866	6.43953	5.94019	4.79667	7.51666	4.97878	5.62427	5.08012	NaN	5.10436	3.04739	4.20377	5.31581	5.27453	2.16785	6.22238	4.32463	5.33547	5.75457	6.15526	5.28611	4.35598	6.32107	3.38082	3.90499	6.57557	7.23575	4.62279	NaN	NaN	6.1022	NaN	4.11603	4.92529	-1.68517
TPR	P12270;P12270-2;Q5SWX9	P12270	Nucleoprotein TPR	black	-0.852418	-1.01438	-2.59945	-0.700982	-0.11269	-0.369661	0.316528	-1.12754	-2.14553	-0.703835	-0.683793	-0.450943	-0.567846	-1.18857	-0.723145	0.286971	-1.28643	-0.668248	-0.44759	-0.422573	-1.16609	-0.0447529	-0.946694	-1.01923	-0.481609	-0.384584	0.769572	0.717797	-0.278127	-0.388768	0.382264	-0.959326	-0.319721	1.10601	-0.235067	-0.471028
TPP2	P29144;Q5VZU9	P29144;Q5VZU9	Tripeptidyl-peptidase 2	grey	-0.0864298	0.123479	-0.060157	-0.401569	-0.0507517	0.701087	0.144787	0.0833366	0.98912	0.0363156	-0.282541	-0.132104	-0.874285	0.133474	-0.686869	-0.0822824	-0.616608	-0.648984	0.366975	-0.0135314	-0.12694	-0.216338	-0.103593	-0.671691	-0.14493	0.173454	-0.833294	-1.01425	0.521629	0.0118993	-0.0928822	-0.312004	0.447183	-0.0701313	0.220433	-0.580545
TPP1	A0A0C4DGZ9;O14773;O14773-2;E7EV34	A0A0C4DGZ9;O14773;O14773-2	Tripeptidyl-peptidase 1	pink	4.00099	2.45892	3.59093	4.05329	3.01097	3.38838	3.67373	3.55496	5.23242	4.36308	3.45887	3.32493	1.74634	3.3002	3.60383	4.8267	4.06598	3.64551	3.62281	3.86319	5.0502	3.61052	3.73886	2.64084	3.95447	2.40075	4.11936	4.00892	3.06596	4.2223	3.07262	3.72516	3.27639	5.1934	3.66596	2.14659
TPMT	P51580	P51580	Thiopurine S-methyltransferase	pink	0.515052	0.69942	1.7012	0.385735	1.26056	0.659477	0.538604	0.802351	0.736661	0.41249	1.01968	-0.292341	0.175343	-0.0970997	0.974487	0.375136	-0.0788207	-0.103176	0.206894	1.15573	1.75259	0.848515	1.24899	NaN	NaN	NaN	1.45924	-0.0327591	0.928597	NaN	NaN	0.0453433	-0.0206022	1.43733	0.509226	-0.137942
TPM4	P67936;K7EMU5;K7EPV9;K7EPB9;K7EQW8	P67936	Tropomyosin alpha-4 chain	turquoise	-0.378881	1.50484	-3.34129	-0.257049	-0.284089	-2.27785	-0.808874	0.664027	0.615595	0.0892425	2.17847	1.94376	1.22911	1.86906	1.31138	0.412014	1.30156	1.49302	0.119129	0.259993	0.0705987	0.992652	-0.045112	0.163446	1.57245	-0.0391141	1.06437	0.14778	0.986594	0.0299402	0.56984	1.50747	1.68122	1.06081	0.80125	-0.17815
TPI1	P60174-1;P60174;P60174-4;U3KPZ0;U3KQF3;U3KPS5	P60174-1;P60174;P60174-4;U3KPZ0	Triosephosphate isomerase	cyan	0.689494	-0.798462	0.216727	-0.0872021	-0.0384785	-0.172486	-0.185523	-0.467745	-0.113222	0.0705955	-0.733146	-0.686724	-0.421102	-0.766118	-0.443833	-0.603092	0.138223	-0.764001	0.250307	-1.35092	0.680248	-0.143331	0.0348164	-0.0639698	-0.0974725	-0.479257	-0.20948	0.0193327	0.15213	-0.466315	0.0481006	0.029634	-0.073252	-0.31083	-0.310052	-0.0601034
TPD52L2	O43399-5;O43399-7;O43399;A0A087WYR3	O43399-5;O43399-7;O43399;A0A087WYR3	Tumor protein D54	greenyellow	0.669186	-0.590334	-1.39476	-0.277223	-2.48156	0.728129	-0.776794	-0.614448	-1.39326	-0.795419	-0.846793	-0.716452	0.063225	-0.14285	-0.356837	-0.489574	-0.134432	-1.78357	-1.26295	-1.46941	-1.50386	-0.495685	-0.436985	0.170219	-1.23439	-0.331443	-1.22189	-0.34264	-0.756616	-1.12836	-1.02178	-0.563199	-0.453382	-1.24208	-1.5905	-0.380544
TPD52L1	Q16890-5;Q16890;E9PNK6;J3KNE7;E9PPQ1;Q16890-2;Q16890-4;Q16890-3;E9PNQ9	Q16890-5;Q16890;E9PNK6;J3KNE7;E9PPQ1;Q16890-2;Q16890-4;Q16890-3	Tumor protein D53	cyan	-1.29387	-2.77876	-1.98036	-2.30031	-1.55167	-1.02703	-1.54332	-0.527919	-2.27097	-0.383619	-1.88043	-1.59968	-1.27986	-2.71719	-0.890337	-1.37037	-1.16533	-2.22078	-1.44072	-2.30128	-0.921113	-2.5657	-1.3487	-0.589221	-2.04998	-1.33496	-2.04906	-0.170155	-1.43494	-2.29274	-0.84907	-1.83653	-0.189459	-2.36954	-1.65453	-1.34408
TPD52	P55327-2;P55327-4;P55327-3;P55327;P55327-7;P55327-5;P55327-6;E5RFR7;E5RK35	P55327-2;P55327-4;P55327-3;P55327;P55327-7;P55327-5;P55327-6	Tumor protein D52	grey	-1.20345	-0.620974	-1.01255	0.322028	-2.38772	-0.210655	-0.853377	-1.34399	-2.09287	-1.07527	-0.805858	-0.106433	-0.4751	-0.889563	-0.670412	-0.925549	-0.468607	-0.657863	-0.623398	-0.929629	-0.623244	-0.85318	1.36186	-1.47546	-1.50915	0.9681	-1.33234	0.189488	-0.730627	-1.37071	-0.204611	-0.836344	-0.485908	-1.75656	-2.12102	-1.05996
TPBG	Q13641	Q13641	Trophoblast glycoprotein	darkgreen	-1.05306	-1.13014	1.54887	1.24187	-0.596178	-1.42497	-0.0688153	0.13743	0.712433	-0.756002	-0.0587379	-0.583988	-0.551142	-1.17868	-0.520526	NaN	NaN	NaN	-1.37983	NaN	0.100581	-1.24241	-0.389691	0.254194	-3.33189	-0.480042	-1.03071	-0.438713	-1.05466	-0.623984	1.42993	-0.249833	0.721424	-4.0561	-0.8267	1.02005
TP53RK	Q96S44;Q5JZ02	Q96S44	TP53-regulating kinase	white	NaN	-0.00990826	-2.9931	1.04421	-0.191276	2.13274	-2.64989	-0.136273	-0.352711	-0.66256	1.21913	0.315564	1.83668	1.37854	-0.0542914	NaN	NaN	NaN	-1.83703	NaN	0.0251045	-0.321187	-0.173444	-1.05355	-2.95333	-2.59906	0.377761	NaN	-0.514807	NaN	0.643693	-0.870473	-0.10365	-0.350151	0.0978398	0.470096
TP53I3	Q53FA7;Q53FA7-2;H7BZH6	Q53FA7	Quinone oxidoreductase PIG3	yellow	0.392295	-0.902803	0.164902	0.209946	-1.26071	2.27745	-0.493628	-0.558664	-0.648251	-0.308269	0.849303	-0.625653	-0.825085	0.569744	-0.133721	-0.426005	0.2983	0.364906	0.59515	-0.405452	-1.0279	-0.194082	-0.412339	1.22014	0.257368	-1.82176	-0.0125767	-0.353668	-0.23064	0.932408	-0.315972	0.232378	0.785489	0.05767	0.15701	-0.958768
TOR1AIP1	Q5JTV8-3;J3KN66;Q5JTV8-2	Q5JTV8-3;J3KN66	Torsin-1A-interacting protein 1	tan	-0.782646	-0.199056	3.19141	-0.405191	-0.219983	-1.56667	0.602286	0.175789	-0.200485	0.18836	0.318719	-0.237385	0.60343	-0.249271	-0.329258	0.852176	-0.358908	0.384756	-0.405121	-0.139331	0.713969	0.687036	-0.413366	-0.299373	0.287713	-0.267191	0.504577	-0.222485	-0.0830922	0.149583	0.338474	-0.748717	0.0274369	0.0227989	0.2496	0.0847425
TOR1A	O14656;O14656-2	O14656	Torsin-1A	brown	-0.435973	-0.41066	-2.39301	-2.37272	-1.56578	0.390122	-2.5495	-0.791859	-0.623958	-0.349666	-0.943193	-0.642206	-0.722223	-1.30074	-0.570289	-1.08991	-0.826359	-1.28583	-1.34153	-0.947555	NaN	0.533401	NaN	-2.98621	-0.431874	-1.24501	NaN	NaN	-0.649196	0.212854	0.317877	-1.04435	NaN	-0.816549	-1.33606	-0.743146
TOP2B	Q02880-2;Q02880;E9PCY5	Q02880-2;Q02880;E9PCY5	DNA topoisomerase 2-beta;DNA topoisomerase 2	green	-1.33385	-2.55895	-0.09407	-0.345378	-0.60752	-1.41615	-1.82052	-1.08844	-0.471842	-1.69088	-0.606221	-0.00348747	-0.66134	-1.0389	-0.683569	-0.359085	-1.06761	-0.599219	-0.409107	-0.166643	-1.01974	-0.524671	-2.28432	-0.640436	-1.03626	-1.43086	0.0940678	-0.621961	-1.83563	-1.89791	-0.685339	-1.00058	-0.568854	-1.45507	-0.960925	-0.629325
TOP2A	P11388;P11388-2;P11388-3;P11388-4;J3KTB7	P11388;P11388-2;P11388-3;P11388-4	DNA topoisomerase 2-alpha	blue	-0.404079	-3.36067	-1.37148	-1.09749	-2.51701	-0.987003	-0.782099	-0.782358	-1.39258	-2.00735	-2.30471	-1.55212	-2.19256	-1.71334	-1.7417	-2.15092	-1.23928	-2.0176	-1.40242	-1.6896	0.331175	-2.21843	-2.9089	-0.70663	-2.57719	-3.09612	-1.81448	-1.41732	-2.46992	-2.48676	-1.76697	-2.56921	-1.72784	-2.37908	-2.08741	-1.12507
TOP1	P11387;E5RJ95;E5RFS0;E5RJ33;H0YBR3;H0YC03;E5RGE7;E5RGR4;E5RFE3;E5RGR2	P11387	DNA topoisomerase 1	grey	-1.25239	-2.5598	-0.996113	-0.727139	-1.75051	-0.868602	-1.45737	-1.7019	0.85042	-2.01047	-1.46379	-1.48166	-1.76297	-0.677638	-1.41263	-0.916848	-1.75164	-2.31485	-1.78025	-1.80095	-1.75258	-1.48478	-1.13318	-0.703348	-1.94605	-1.20662	-1.20112	-0.984766	-2.3043	-2.14695	-1.85855	-1.93505	-2.00014	-2.06443	-1.2251	-0.892976
TOMM70A	O94826	O94826	Mitochondrial import receptor subunit TOM70	lightgreen	-1.18855	0.697302	-0.541146	-2.46884	0.0541629	-1.04672	-0.991088	-0.410407	-0.560557	-0.500409	-0.680948	-0.787075	-0.27347	-1.34025	-1.11513	-0.617747	-0.374795	-0.62086	-1.54102	-0.373903	-1.14723	-0.553548	0.143298	-0.54986	0.108757	-0.215713	-1.50104	0.202327	-0.223717	-0.929949	-0.551477	-0.815577	-0.415494	-1.27299	-0.521209	-0.53836
TOMM5	Q8N4H5;F8W8Z9;Q8N4H5-3;Q8N4H5-2;H3BUX3;H0YFG9	Q8N4H5;F8W8Z9;Q8N4H5-3;Q8N4H5-2	Mitochondrial import receptor subunit TOM5 homolog	orange	0.886085	0.749369	NaN	0.0420963	0.857991	-0.840846	-2.19861	NaN	-1.31377	-3.0303	-0.243897	-0.415584	0.422772	-0.615575	0.0821499	NaN	0.381503	1.90398	2.85663	NaN	0.785417	0.151276	1.14443	-0.353124	-1.02327	-1.11386	0.17732	0.83113	-0.561064	0.819382	2.07025	-1.37852	0.58151	-0.512396	-0.512073	0.675818
TOMM40	O96008;O96008-2;K7EJ57;K7EKG4	O96008;O96008-2	Mitochondrial import receptor subunit TOM40 homolog	darkgreen	-0.481701	-0.385777	-0.634582	-0.476218	-1.41583	0.22461	-1.28235	-0.750653	-0.518665	-0.926629	-1.04108	-0.499202	-0.111181	-1.49996	-0.67237	-1.29515	-1.06407	-1.0329	-0.338206	-0.498355	-0.559327	-0.969956	0.0604538	-1.37369	-0.780602	-0.871598	-1.04462	-0.0128345	-1.08971	-1.01716	-0.222215	-0.643974	-0.27247	-1.21678	-1.37944	-0.230261
TOMM34	Q15785	Q15785	Mitochondrial import receptor subunit TOM34	orangered4	-0.54221	0.318425	0.342215	-3.85802	-0.167091	-1.397	-1.69571	-0.698888	-0.658291	-1.00707	-1.33951	-1.02704	-0.202003	-0.712368	-0.597491	NaN	-0.276634	-1.08678	-1.36786	NaN	-2.20388	-1.72661	-1.5264	-1.24443	-1.668	-1.59934	NaN	-0.103286	-0.817138	-1.5267	NaN	-0.912921	-2.07879	-1.56266	-0.488298	-0.882846
TOMM22	Q9NS69	Q9NS69	Mitochondrial import receptor subunit TOM22 homolog	darkorange	-0.34856	0.502919	1.07925	1.91651	1.21421	0.830916	-1.91144	-3.10101	-0.0226588	-3.1204	0.834748	0.614899	-1.74063	-0.823356	-1.25727	NaN	-0.0679899	NaN	2.02482	1.01698	1.86198	1.2759	1.31378	NaN	NaN	1.52043	0.762837	1.58175	0.0211332	NaN	2.11266	1.00176	1.91264	0.640672	-0.500516	0.43537
TOM1	O60784;O60784-2;O60784-3;O60784-4;B0QY01;V9GYF4;B0QY02;V9GZ68;F8WB30;F8WAW7;F8WE29;F8WBB0	O60784;O60784-2;O60784-3;O60784-4;B0QY01	Target of Myb protein 1	turquoise	1.00815	1.07468	0.166348	-0.983714	1.36167	-1.34037	0.356058	1.15489	0.788761	0.265803	1.67094	0.820893	1.76687	1.13962	0.966116	1.07335	1.60953	2.0088	1.8197	1.09215	0.583659	1.11266	0.455054	0.0643217	1.17482	1.89155	0.464928	0.515065	-3.54721	NaN	0.251479	1.15821	0.969371	1.75973	1.06501	1.62006
TOLLIP	Q9H0E2;F2Z2Y8;E7EN89;Q9H0E2-2;E9PNS3;E9PP67;E9PQ25	Q9H0E2;F2Z2Y8;E7EN89;Q9H0E2-2	Toll-interacting protein	black	2.10154	1.42889	-3.0643	1.65934	2.41079	1.67338	2.03516	1.5699	1.87029	2.14432	1.39205	1.09372	1.12723	0.864037	1.25595	0.963695	2.35984	1.37364	1.05013	2.07295	1.86151	1.44036	2.22906	0.800844	1.00118	1.21743	1.54274	2.07919	0.219449	1.90846	1.17164	1.03232	0.551343	1.73559	1.4206	0.217413
TNS4	Q8IZW8;J3QLA4	Q8IZW8	Tensin-4	blue	-1.59005	-2.90371	-0.784097	-0.861484	-2.30362	-0.221259	-1.28419	-2.01099	-0.863078	-1.0396	-1.91951	-1.71478	-2.15053	-1.20282	-1.72546	-1.0592	-0.673741	-3.09614	-1.54526	-1.17811	NaN	NaN	NaN	0.0279734	-0.77258	-2.0699	-0.321047	-0.366405	-2.51646	NaN	-0.859837	-1.61708	-0.672646	-1.62247	-2.2794	-0.0939096
TNPO3	C9J7E5;Q9Y5L0;Q9Y5L0-1;E9PFH4;Q9Y5L0-3;Q9Y5L0-5	C9J7E5;Q9Y5L0;Q9Y5L0-1;E9PFH4;Q9Y5L0-3;Q9Y5L0-5	Transportin-3	brown	0.28068	0.115255	-1.8139	-2.00134	-0.301121	0.720815	-0.669144	-0.190773	-1.42081	-0.737821	-0.827233	0.061479	-0.973625	-0.306467	-0.314594	-0.0998391	-0.911419	-0.750037	-0.458139	-0.707637	0.772168	-0.376144	-0.849337	-0.610735	-0.0826183	0.368128	-0.205528	-0.548609	-0.395059	0.109834	-0.727403	-0.673838	-0.81917	0.156626	-0.604992	-0.323555
TNPO2	O14787-2;O14787;A0A075B780;K7ESC1;K7ENW1;K7ESG1;K7EMA3;K7ELC3	O14787-2;O14787;A0A075B780	Transportin-2	darkorange	-0.943631	-0.357809	-0.482649	-1.80436	-0.450518	-3.12866	-3.07281	-1.2059	-2.47028	-1.58801	-0.599996	-0.292963	NaN	-1.05979	-1.86932	NaN	-2.87359	NaN	-0.395105	-0.589989	-3.20494	-0.627327	-0.807633	NaN	-0.260476	-0.689821	-0.475334	-0.310707	-2.85875	-1.27045	0.417126	-1.07578	-1.29671	0.190472	-0.461438	-0.805686
TNPO1	Q92973-2;Q92973;Q92973-3;S4R398;E7EW37	Q92973-2;Q92973;Q92973-3	Transportin-1	grey	-0.635629	-0.0589648	0.198228	-0.16625	0.209372	-0.344592	0.119795	-0.157756	0.0679954	0.0665911	-0.00423157	-0.304467	-0.134165	-0.320348	-0.487309	-0.551018	0.0430503	-0.171633	-0.406418	0.755476	-0.612947	-0.109723	-0.0434492	-0.0783402	0.22477	-0.122346	0.377968	0.45123	-0.0946323	-0.667501	0.0110197	-0.32842	-0.329294	-0.234647	-0.163812	0.288691
TNKS1BP1	Q9C0C2;Q9C0C2-2;E9PKK0;E9PKE7	Q9C0C2;Q9C0C2-2	182 kDa tankyrase-1-binding protein	grey	0.22893	-0.458036	-0.235504	-0.169063	0.407737	-0.0721632	-0.245034	0.123103	0.0596883	0.445162	0.266538	0.2526	-0.349032	-0.562751	-0.572912	0.174568	-0.120009	-0.0268171	-0.566048	-0.0676645	-0.0873468	-0.362952	0.0734361	0.206734	0.590831	1.32816	0.406775	-0.0092094	0.17141	0.897322	0.833111	0.493145	0.566742	-0.572251	0.688822	0.489913
TMX1	Q9H3N1;G3V448	Q9H3N1	Thioredoxin-related transmembrane protein 1	orangered4	1.1116	-0.654894	0.00291091	-1.95818	-1.01658	0.16607	-0.572556	-0.211133	-0.105686	-0.42564	0.210516	0.376547	0.802825	0.277653	1.29299	0.666013	0.638344	-0.634918	0.181921	-0.607766	-2.92736	0.289602	-0.760321	-0.678345	-0.85757	-0.964254	-0.70244	-0.19398	-0.201344	-1.18051	-0.0540583	-1.16405	-0.724661	-0.448172	-0.84134	0.791001
TMPO	P42166;P42167;G5E972;P42167-3;H0YJH7	P42166;P42167;G5E972;P42167-3	Lamina-associated polypeptide 2, isoform alpha;Thymopoietin;Thymopentin;Lamina-associated polypeptide 2, isoforms beta/gamma;Thymopoietin;Thymopentin	green	-1.17299	-1.88786	-0.468861	-0.376834	0.330075	-0.415317	-0.43679	-1.51223	-0.765657	-1.85467	-1.76751	-0.890759	-1.06574	-2.18782	-0.826715	-1.03118	-1.14282	-1.78504	-0.545951	-0.75631	-0.548084	-0.335078	-1.44394	-1.53112	-1.05628	-1.09047	-0.886744	-0.688206	-1.13251	-0.997303	-1.19867	-0.405123	-0.523268	-1.19761	-0.185845	-0.541746
TMPO	P42166;P42167;G5E972;P42167-3;H0YJH7	P42166;P42167;G5E972;P42167-3	Lamina-associated polypeptide 2, isoform alpha;Thymopoietin;Thymopentin;Lamina-associated polypeptide 2, isoforms beta/gamma;Thymopoietin;Thymopentin	yellow	0.344915	-2.19096	-0.438742	0.996016	0.442154	-0.142554	-0.394881	-0.740981	-1.09005	-0.916377	-1.27008	-0.729376	-0.346762	-1.32116	-0.467039	-2.03841	-0.437469	-0.988005	-1.26541	-1.26916	-0.561917	-0.453742	-2.32275	-0.934419	-1.16287	-1.83377	-0.544634	-1.33037	-0.532982	-1.83081	-2.54661	-0.622946	-0.664301	-0.675454	-0.467038	-0.450073
TMOD3	Q9NYL9;H0YNJ8;H0YKU1;H0YNU8	Q9NYL9;H0YNJ8;H0YKU1	Tropomodulin-3	yellow	0.306683	-1.00067	0.418573	-0.0961147	-1.11717	0.608505	-0.24911	-0.247227	1.36426	0.524635	-1.01304	-0.831842	-0.519277	-0.66032	-0.261876	0.257798	-0.702911	-1.06737	-0.831664	-0.674245	-0.222568	-0.520304	-1.04754	0.363342	-0.232268	-0.196681	-1.0021	-0.560063	-0.201376	0.0770259	-0.24739	0.116424	-0.180473	-0.560693	-0.0723574	-0.710123
TMEM70	Q9BUB7;Q9BUB7-2;D4PHA6;Q9BUB7-3	Q9BUB7;Q9BUB7-2	Transmembrane protein 70, mitochondrial	white	-0.463485	0.553186	-2.36628	1.13074	NaN	2.2638	-3.075	-0.972514	-0.803093	-1.62928	-0.276293	0.261165	NaN	-0.303481	-0.444798	0.168321	NaN	NaN	-0.0243502	-0.693967	-0.0926973	-0.725687	-0.193215	-1.13441	-0.858825	-1.21125	-1.02457	0.919314	-1.10742	-0.930024	0.314604	-1.06102	-0.370192	-0.889706	-0.925114	-0.679113
TMEM63A	O94886;Q2HIZ8;X6RI56	O94886	CSC1-like protein 1	darkolivegreen	NaN	-0.835392	NaN	-1.06776	0.600938	-0.633012	-0.408354	0.495834	-0.461351	-1.01537	-0.762404	-0.686002	0.813351	0.0783046	-0.862784	1.27434	0.193972	0.344564	-2.66455	NaN	0.0160015	-0.611477	-1.40148	-0.885635	-2.67794	-0.306058	0.402171	NaN	-0.0530764	0.152838	-0.675536	-0.681666	-0.866572	1.20577	-0.129292	-1.07157
TMEM43	Q9BTV4;V9GY05	Q9BTV4	Transmembrane protein 43	blue	0.363655	-0.453977	0.576028	0.721448	-0.598567	0.514247	0.440865	0.492993	-0.281511	0.421909	0.537934	0.738513	0.278101	1.12393	0.28633	-0.225357	-0.899084	-0.409053	-0.0587377	-0.631132	-0.611611	0.696681	-0.114299	0.757397	0.201747	-0.560354	-0.169971	-0.123687	0.491771	0.895113	-0.303893	0.354781	0.465176	-0.373358	0.568264	0.747607
TMEM33	P57088;D6RAA6;H0Y8N0;J3KN43;D6RBY2	P57088;D6RAA6	Transmembrane protein 33	grey	-0.734135	-0.0731368	-0.183907	-0.418742	-0.271233	-0.319383	-0.367045	0.174751	-0.869278	-0.136897	-0.872086	-0.0234985	-0.742008	-0.471541	-0.257626	-0.894197	-0.955372	-0.190854	-0.433976	-0.238808	-0.651805	-0.931105	-0.679887	-0.122676	-0.287974	-0.243795	-0.699857	-0.551213	-0.373812	0.189421	-1.08219	-0.676926	-1.0157	0.231242	-0.787351	-0.587284
TMEM263	Q8WUH6	Q8WUH6	Transmembrane protein 263	grey	-3.21045	2.24774	0.445435	1.38424	3.41306	2.47619	-1.66307	NaN	1.06514	-0.319812	2.09565	2.65238	NaN	2.10284	2.30141	NaN	NaN	3.95107	NaN	NaN	1.22385	0.629083	0.493159	1.76083	0.884469	0.995717	0.656416	-2.72372	NaN	2.66671	2.77512	-0.326214	0.649745	0.863467	1.44617	-2.09422
TMEM214	Q6NUQ4;Q6NUQ4-2;H7C085;H7C008;H7C0H8;H7BZI0	Q6NUQ4;Q6NUQ4-2	Transmembrane protein 214	greenyellow	-0.387258	-0.648478	-0.0593888	-0.953337	-1.57102	0.187318	-0.355192	-0.444826	-1.08038	-0.857384	-0.611745	-0.229734	-0.496917	0.28967	-0.206384	-1.02755	-0.611742	-1.69607	-1.68292	-0.794095	-3.30391	-0.656366	-1.63698	-0.748237	-0.813873	0.169295	-0.924279	-0.809495	-0.334641	-2.88759	-0.649288	-0.743736	-0.464053	-1.44032	-0.179711	-1.0544
TMEM205	K7ELQ9;Q6UW68;K7EM09;K7EPR0;K7ER05;K7EJQ9;K7EMV9	K7ELQ9;Q6UW68;K7EM09;K7EPR0	Transmembrane protein 205	violet	-0.545451	0.766351	-0.427172	-0.26056	-0.0105022	-1.18212	-0.289195	0.338794	-2.67473	-0.209998	-0.876665	0.00590074	0.375555	0.306457	0.67116	0.187271	0.69337	0.957301	-0.284883	0.723584	-0.0851209	-0.33088	-0.708393	0.0827766	-0.0817942	1.05857	-0.964347	-0.276105	-0.852953	-0.661441	0.279831	-0.745073	-1.28813	0.220087	-0.60101	0.114586
TMEM189-UBE2V1;UBE2V1	I3L0A0;Q13404-1;Q13404-7;Q13404-2;G3V2F7;A0A0A0MSL3;Q13404-6;A5PLL7-2;A5PLL7;F8W924;Q5TGE2;F8WBY2	I3L0A0;Q13404-1;Q13404-7;Q13404-2;G3V2F7;A0A0A0MSL3;Q13404-6	Ubiquitin-conjugating enzyme E2 variant 1	purple	0.286622	-0.770708	1.30186	0.858862	-1.33661	0.734007	-0.396032	-0.454454	-1.2322	-0.678145	-0.0899043	0.3333	-0.161608	0.416992	0.754812	-0.238628	0.650518	0.179596	-0.72129	-0.0479775	-0.0269632	-0.847945	-0.552901	0.07441	-1.05804	-1.47125	-0.536655	0.943155	-0.851979	0.000602305	-0.717938	-1.20055	-0.980484	-0.727728	-0.761636	-0.887837
TMEM11	P17152	P17152	Transmembrane protein 11, mitochondrial	tan	-2.80122	-0.061387	0.44912	0.188218	0.746164	-2.77544	NaN	-0.13763	-0.472248	-0.0249518	0.956648	0.433235	NaN	-0.462878	-0.128437	-0.230815	0.815985	NaN	0.364235	NaN	-1.16169	-0.169707	-0.208444	-0.600266	-1.24274	1.82011	-0.523268	-0.323314	0.300724	-0.312388	-0.296422	-0.265514	-0.315339	-1.64749	-1.20658	0.164258
TMEM109	Q9BVC6	Q9BVC6	Transmembrane protein 109	turquoise	-1.26505	0.36215	-3.19197	-2.0193	0.566529	-1.61003	-0.230672	0.0354711	0.437204	0.859308	1.12366	0.73677	1.84767	1.63587	0.947219	-0.0827358	0.697887	0.6695	0.279221	0.489009	-0.65393	1.77237	-0.725352	-0.71023	-2.90118	1.56801	0.672775	-0.720763	0.619214	0.311835	0.537167	0.581256	1.79177	-0.0849686	0.48996	0.0714985
TMED9	Q9BVK6	Q9BVK6	Transmembrane emp24 domain-containing protein 9	lightgreen	-0.416466	0.0387538	0.772351	0.619393	-0.552092	-0.548589	-0.26004	0.645871	0.865022	0.394861	1.19719	0.471835	0.482818	1.05468	0.844364	-0.843013	0.25596	-0.515409	-0.237742	1.55707	-0.722033	0.387533	-0.269031	0.404798	0.343721	1.99571	0.184274	0.371641	0.0355163	-0.203566	0.766327	-0.0814652	-0.56113	0.407525	2.21815	0.973022
TMED7;TMED7-TICAM2	Q9Y3B3;A0A0A6YYA0;Q86XR7-2;Q9Y3B3-2;G3V2Y2	Q9Y3B3;A0A0A6YYA0;Q86XR7-2;Q9Y3B3-2	Transmembrane emp24 domain-containing protein 7	pink	2.12981	0.379643	0.920904	0.163303	1.22498	0.345607	1.0819	1.1158	1.70268	1.38716	1.07165	1.06372	0.953759	1.49674	1.86022	1.198	0.592294	0.564077	0.493343	0.796987	1.12305	0.683864	0.899126	1.26462	1.20871	0.654075	1.14428	1.36278	-0.208288	0.284002	0.971929	0.529586	0.385254	1.11322	0.760274	-0.00662285
TMED4	Q7Z7H5;Q7Z7H5-3;Q7Z7H5-2;F8W7F7	Q7Z7H5;Q7Z7H5-3;Q7Z7H5-2;F8W7F7	Transmembrane emp24 domain-containing protein 4	skyblue	1.64709	0.412748	0.717228	-2.65855	1.77679	1.09133	0.855031	0.63539	1.43134	0.151625	0.756758	1.12762	0.856127	1.43597	1.23908	1.03197	0.237991	0.904042	-1.55335	1.12836	0.614785	0.134471	0.182199	0.441669	0.610092	1.19924	0.878414	1.7965	-0.121223	0.440807	1.69495	-0.303813	1.5174	0.79982	0.797015	1.14775
TMED2	Q15363;F5GX39;E7EQ72	Q15363;F5GX39;E7EQ72	Transmembrane emp24 domain-containing protein 2	black	1.1241	0.75633	-3.14986	-0.346535	-0.357718	-0.365673	-0.246313	0.233118	0.51954	0.22353	1.18087	0.786052	0.529221	1.14075	1.16242	0.156865	0.921354	-0.443951	1.00932	-0.560991	0.298398	-0.124007	0.142073	0.82627	-0.141448	0.907332	-0.0970546	0.018506	-0.519304	-0.330619	0.375121	-0.708613	-0.228107	-0.0115912	0.482894	1.01233
TMED10	P49755;G3V2K7	P49755;G3V2K7	Transmembrane emp24 domain-containing protein 10	black	1.64881	0.387172	-3.63758	-0.347858	-0.131025	-0.565425	-1.29019	0.822174	0.279414	-0.157548	1.09393	0.760337	0.14572	1.36431	0.829424	-2.43734	-0.015359	-1.10485	-0.00966007	-0.579434	0.234677	0.843412	0.24338	0.263903	NaN	0.988963	-0.127083	0.25883	0.0748988	NaN	NaN	NaN	0.346486	NaN	0.624929	0.0684112
TMED1	Q13445;K7EIN4;K7EQ63	Q13445;K7EIN4;K7EQ63	Transmembrane emp24 domain-containing protein 1	magenta	NaN	-0.202239	0.863837	0.446833	-0.0500036	-0.829858	0.44015	0.112061	1.31497	-0.134397	0.879205	1.14371	-0.923113	0.384157	-0.152028	NaN	0.233308	NaN	NaN	1.08066	0.217549	-0.229392	0.34475	-0.864299	-0.261857	1.05948	-0.121044	-0.0624579	-0.75659	0.0355565	0.789581	-0.561098	0.237537	-0.257742	-0.468956	1.00652
TMCO1	J9JIE6;Q9UM00-2;Q9UM00;J3KS45;J3QQY2;J3KTQ7	J9JIE6;Q9UM00-2;Q9UM00;J3KS45;J3QQY2;J3KTQ7	Transmembrane and coiled-coil domain-containing protein 1	blue	-0.146753	-1.18282	-0.527281	1.10304	-2.00713	-0.743017	-0.459313	-0.573487	-0.851106	-1.50456	-1.34132	-0.919655	-1.18225	-1.50832	-0.700763	0.199127	0.115079	-1.37837	-2.31699	-0.900214	-1.36054	3.10231	-2.34318	-0.728595	0.465888	-0.0542945	-1.32175	-0.956125	-1.05695	-0.821691	1.00643	-1.44012	0.811204	-0.565819	-0.880253	0.346673
TMA7	Q9Y2S6	Q9Y2S6	Translation machinery-associated protein 7	turquoise	1.87591	-0.0657788	0.54043	-3.18015	0.0332372	-3.69992	-2.30603	0.187872	-0.110986	-1.67118	-0.0844281	0.764701	0.832771	-0.987305	0.230078	-0.432456	1.3417	0.103322	-0.0144601	-0.382146	0.737196	-1.10123	-1.04209	0.298122	-1.2046	0.264828	0.154611	1.84415	-0.262574	1.13039	0.995447	2.12066	-0.303909	-0.0811691	-0.535018	-0.27991
TM9SF4	A0A0C4DFM1;Q92544;F8WCN2;F2Z2L1	A0A0C4DFM1;Q92544	Transmembrane 9 superfamily member 4	white	0.0285564	0.445145	-3.39247	-0.886282	0.13789	-0.597765	-3.25055	0.20251	0.334599	0.365769	1.02257	0.374118	1.49749	0.448259	1.35307	-0.0761449	0.283925	-0.708052	-1.3772	1.15475	-1.54454	0.900827	-1.83604	-1.55082	-3.36608	-2.55692	-0.645772	NaN	NaN	NaN	NaN	-0.617576	1.55074	NaN	-1.26737	0.0463693
TM9SF3	Q9HD45;Q5TB53	Q9HD45;Q5TB53	Transmembrane 9 superfamily member 3	greenyellow	-0.975518	-1.47517	-0.571533	-0.916791	-0.233021	0.387351	-0.863772	0.147142	-0.506736	-0.0985346	0.674267	-0.165757	-0.560319	0.770837	-0.310354	-0.249065	-0.636184	-0.20925	-1.68156	-0.675391	-2.90203	-0.552192	-1.44534	-1.26872	-0.282614	0.0912021	-0.858637	-1.05607	-0.265418	-0.673359	-0.138552	-0.936697	-0.926451	-0.37942	-0.865142	-1.23273
TM9SF2	Q99805	Q99805	Transmembrane 9 superfamily member 2	lightgreen	-0.415098	0.251826	-0.293523	-0.754677	0.456023	-0.386663	-0.141904	0.166155	0.206316	-0.495071	0.00864029	0.133726	0.673267	1.37	0.234335	-0.858818	-1.40374	0.190533	-0.449816	0.0758577	-2.63328	-1.00267	0.193994	-1.04331	0.203935	2.32843	0.850363	-0.504714	0.198256	0.450077	0.370196	-0.205939	0.171126	0.00450182	0.257748	-1.25806
TM9SF1	E9PSI1;E9PMQ9;O15321;G3V1B9;E9PQI5;E9PQ80;H0YI89	E9PSI1;E9PMQ9;O15321	Transmembrane 9 superfamily member 1	lightyellow	-0.71646	-0.192053	-3.24977	-0.0954537	-0.0442077	-2.058	0.0949537	0.194185	-2.12364	0.382701	0.936128	0.280107	0.346007	-0.0914359	0.455015	-0.10412	0.128717	-0.0130408	-1.65562	0.101705	-0.936619	0.303452	-0.565321	-0.384331	0.651274	0.464712	-0.298005	0.0285014	-0.3957	NaN	-0.13183	-0.555689	-0.550341	NaN	-1.35261	0.308295
TLN1	Q9Y490	Q9Y490	Talin-1	yellow	0.37565	0.41596	0.783839	0.121127	0.11481	0.941786	0.761016	0.702439	0.501737	0.970345	1.10068	0.752114	0.640177	1.38495	1.03151	0.571911	0.821717	0.53601	0.243997	0.356405	0.570491	1.17528	-0.275702	1.2266	1.35084	0.227945	0.751141	0.449693	1.44362	0.765638	0.315667	1.28919	0.884998	0.950641	1.34294	0.489143
TLDC1	Q6P9B6;H3BM75;H3BUB0;H3BTC5	Q6P9B6;H3BM75	TLD domain-containing protein 1	greenyellow	-0.317982	-1.97205	-0.981146	-1.54689	-1.36096	-0.699874	-1.65216	-1.88133	-1.53008	-1.41161	-0.776034	-1.25687	-1.14028	-1.28821	-0.661945	-1.66829	NaN	NaN	-2.75715	-1.56	-1.99683	-1.77083	-1.56728	-1.44493	NaN	-0.714788	-1.75533	-1.56731	-2.2358	NaN	-1.04712	-1.53256	-0.670501	NaN	-0.979711	-1.59808
TKT	P29401;P29401-2;A0A0B4J1R6	P29401;P29401-2;A0A0B4J1R6	Transketolase	blue	-0.279366	-1.18026	-0.48355	0.00385684	-1.04571	-0.204334	-0.1246	-0.708287	-0.438576	-0.278499	-0.65309	-0.526644	-0.0266708	-0.163038	-0.442852	0.173092	-0.1099	0.0584602	-0.298272	-0.888354	-0.507947	-0.736856	-0.914217	-0.503473	-0.699866	-0.320029	-1.20477	0.470131	-0.550886	-0.332825	0.977693	-0.872132	-0.386887	-0.207473	-0.704602	-0.150943
TKFC;DAK	A0A087WUL0;Q3LXA3;H0YCY6;Q3LXA3-2;E9PJG8;I3L252;E9PQR1	A0A087WUL0;Q3LXA3;H0YCY6;Q3LXA3-2	Bifunctional ATP-dependent dihydroxyacetone kinase/FAD-AMP lyase (cyclizing);ATP-dependent dihydroxyacetone kinase;FAD-AMP lyase (cyclizing)	red	1.9649	1.86708	0.289575	0.702686	1.49117	0.423082	0.081013	0.856018	0.0413478	1.09439	0.860734	0.420375	2.01687	-0.357062	0.968607	1.62996	0.918055	0.448615	0.200282	1.9253	1.80603	0.551269	2.48761	0.750164	1.60863	-0.0446694	0.965065	1.77488	0.142981	0.798666	1.63614	0.013862	0.436926	2.16316	1.04068	0.954804
TJP3	O95049;O95049-4;O95049-3;O95049-5;K7ESC0	O95049;O95049-4;O95049-3;O95049-5	Tight junction protein ZO-3	lightgreen	-0.703893	-1.17146	-0.473177	-0.856486	0.0212412	-2.98948	-2.02663	0.250041	-1.08692	-0.783037	-0.843625	-1.29517	0.285378	-1.32814	-1.09054	-0.0321898	-0.741624	-0.045655	-1.99304	-0.601646	-0.882555	-1.75057	-1.69039	-0.724219	-0.0134729	0.485018	NaN	NaN	NaN	NaN	0.227941	-0.0882839	-2.12145	-0.392701	-0.81742	NaN
TJP2	Q9UDY2;Q9UDY2-6;Q9UDY2-3;Q9UDY2-7;Q9UDY2-2;Q9UDY2-4;Q9UDY2-5;U3KQJ2;B1AN86;B1AN85	Q9UDY2;Q9UDY2-6;Q9UDY2-3;Q9UDY2-7;Q9UDY2-2;Q9UDY2-4;Q9UDY2-5	Tight junction protein ZO-2	darkmagenta	-1.10838	-1.70655	-1.30037	-2.24053	-1.33578	-0.748249	-1.60748	-0.771733	-1.36499	-1.01041	-1.4688	-1.11572	-0.772064	-1.41754	-1.85114	0.611201	-1.49428	-0.564349	-0.18384	-1.5023	-1.4422	-1.25088	-1.09175	-0.155656	-0.869998	-1.21342	-0.811789	-2.10415	-1.43503	-0.351149	-1.46829	-0.438388	-0.735629	-1.68965	-1.31132	-0.30627
TJP1	G3V1L9;Q07157;H0YKB1;H0YLT6	G3V1L9;Q07157	Tight junction protein ZO-1	grey	0.634428	-0.262123	-0.72711	-0.779692	-0.142745	-2.65187	0.224014	-0.172577	-1.14088	0.651967	0.156093	-1.46243	-0.895311	-0.388012	-0.0978715	-0.765839	0.0358397	-0.241084	-2.33297	0.0592021	0.501628	0.251393	-0.991941	-0.108656	-0.926042	-0.142364	-1.05723	-1.48084	-0.503379	-1.17499	0.0245439	-0.014927	0.0373323	-0.463645	-0.317613	-0.821991
TIPRL	O75663;O75663-2	O75663;O75663-2	TIP41-like protein	black	-1.20721	-0.577106	-2.42518	-0.402789	-0.564728	-0.439038	0.0727107	-0.588981	-1.13327	-0.456339	-1.16048	-0.179768	-0.23513	-1.4183	-0.637722	-0.738055	-0.419911	0.421357	0.273734	-0.202672	0.162092	-0.595374	0.476517	-0.225975	-0.291878	-0.400477	-0.309961	0.358921	0.458686	-1.16435	-0.653647	-0.457369	0.232827	-0.233548	0.902957	0.128071
TIMP3	P35625	P35625	Metalloproteinase inhibitor 3	green	2.5246	-0.0254984	-0.143786	1.54935	2.64646	0.775003	0.0277493	0.45402	-0.61724	1.16296	2.47432	-0.894703	1.17834	-0.559195	-1.06702	-0.554082	0.378725	-1.12849	-1.5702	-1.7868	-1.95284	2.02714	-2.05739	-1.04752	1.74877	-1.63046	2.08348	1.24237	-1.06833	-0.976708	-0.26586	1.22859	-0.974945	-1.58764	1.3661	-2.93251
TIMP1	P01033;Q5H9A7;H0Y789;Q5H9B5;Q5H9B4	P01033;Q5H9A7;H0Y789	Metalloproteinase inhibitor 1	darkred	1.7025	2.55957	3.21702	0.725569	0.644933	2.37973	4.5524	3.33643	5.62285	4.06037	3.1488	0.364678	2.30105	3.02907	1.31932	1.06891	1.71622	3.85505	3.04665	2.89788	-2.88479	1.23714	1.34869	1.7847	4.7041	0.985695	3.63483	2.39979	2.62581	1.30012	2.05051	3.30441	5.07934	1.62383	2.35299	3.42599
TIMMDC1	Q9NPL8;C9JU35;G3XA94;H7C5U1;F8WAU6;F8WB00;F8WC42	Q9NPL8;C9JU35	Complex I assembly factor TIMMDC1, mitochondrial	lightcyan	-1.09262	0.122729	NaN	-2.59224	-0.243261	-0.465272	-3.36191	-0.768554	-1.52565	-1.50341	-1.16446	0.58632	-1.05328	-1.06738	-2.74131	NaN	-1.38031	NaN	-2.07746	-2.42578	-1.47078	-0.665841	1.01082	-2.83533	-2.57081	-0.228724	-1.06521	-1.78699	-1.0877	-1.705	-1.22016	-0.622513	-0.230678	-1.08922	-2.66644	-1.36639
TIMM9	Q9Y5J7;G3V502;G3V2F3	Q9Y5J7;G3V502;G3V2F3	Mitochondrial import inner membrane translocase subunit Tim9	turquoise	2.34545	2.01864	-2.13134	-2.92023	2.41375	-3.20192	NaN	1.01587	2.16751	NaN	1.69055	1.78286	2.06967	1.47441	0.537208	2.569	-0.217101	1.89999	2.77144	-0.0751853	2.89111	2.24373	3.67152	1.58301	-3.24036	NaN	0.654669	3.1154	0.686391	1.63786	0.784593	0.268004	1.98126	1.81036	1.33642	1.42633
TIMM50	Q3ZCQ8;Q3ZCQ8-2;Q3ZCQ8-3;M0R2F8;M0R0C3;M0R1Y4;M0R003;M0QXC3;M0R2Z3;M0R303;M0R2D2;M0R047;M0R2Q2	Q3ZCQ8;Q3ZCQ8-2;Q3ZCQ8-3;M0R2F8;M0R0C3;M0R1Y4;M0R003	Mitochondrial import inner membrane translocase subunit TIM50	darkgreen	-0.475889	-0.823483	-0.546586	-1.55474	-0.80813	1.57614	-0.656492	-1.76514	-1.38674	-1.53347	-1.75854	-0.982505	-1.73823	-1.07352	-1.28069	-1.54043	-2.36379	-1.78748	-1.00617	NaN	-1.81144	-1.04483	-0.0871854	-0.923359	-2.64553	-1.21346	-1.24995	-0.457382	-1.93593	NaN	-0.48022	-1.36475	-1.16339	-2.01667	-1.34501	-1.12838
TIMM44	O43615;M0QXU7;M0R301;M0QXM9;M0R124	O43615;M0QXU7	Mitochondrial import inner membrane translocase subunit TIM44	violet	-1.97363	-0.658646	-1.44128	-0.732361	-1.00885	-0.114471	-1.38662	-1.17515	-1.73731	-1.77414	-0.471424	-0.910292	-1.00853	-0.280164	-1.24289	-0.793289	-1.77956	-0.957412	-0.861068	-1.21386	-2.3853	-0.143878	1.28113	NaN	NaN	-0.231186	NaN	-1.17964	NaN	NaN	-1.17476	-0.560477	-1.3476	NaN	-1.18683	-0.686765
TIMM13	Q9Y5L4;K7EIT2	Q9Y5L4;K7EIT2	Mitochondrial import inner membrane translocase subunit Tim13	pink	-0.0640921	-0.444596	-0.457547	0.292781	-1.51955	0.10119	-0.426443	-0.226259	-3.33562	-1.32678	-1.62245	-0.236229	-0.375005	-0.811987	-0.105004	-0.0705351	-0.153618	-0.584497	-0.0712946	-0.635109	0.698459	-0.222117	2.27843	-0.314522	-0.971625	-0.43822	-0.922729	-0.346669	-1.56188	-0.0409789	0.342234	-0.128841	0.246509	-0.552622	-1.05977	-1.07699
TIGAR	Q9NQ88	Q9NQ88	Fructose-2,6-bisphosphatase TIGAR	skyblue3	-0.936712	-1.90486	-1.13333	-0.944314	-2.48762	-0.863829	-1.61566	-1.3066	-1.24055	-1.49343	-1.43731	-1.51735	-1.57842	-0.915366	-1.00423	-1.60413	-2.66035	-1.08277	0.356555	-2.62593	-0.887936	-1.734	-1.87205	-0.817762	-1.37735	-1.21281	-1.13821	-1.7777	-0.0549403	-1.22731	-1.25943	-0.564379	-0.446986	0.323977	-1.55964	-1.216
TIAL1	Q01085-2	Q01085-2	Nucleolysin TIAR	grey	0.462154	0.301428	-0.0917272	0.526037	0.40908	0.0595506	0.961888	0.144717	-0.140289	-0.0111625	-0.502481	0.168947	-0.020273	-0.966825	0.0349429	-0.482756	0.435899	-0.602431	0.870646	-0.199585	-0.196278	-0.106188	0.00776493	-0.0381491	0.0390249	-0.179219	-0.305518	-0.167763	0.234041	-0.341505	0.265559	0.036641	0.0276927	-0.226504	0.336118	0.210014
TIA1	F8W8I6;P31483;P31483-3;E5RGV5	F8W8I6;P31483;P31483-3;E5RGV5	Nucleolysin TIA-1 isoform p40	brown	NaN	-0.44634	NaN	-3.6562	-0.207424	0.151157	NaN	0.775517	0.68342	-1.25657	-0.595733	0.683776	0.86358	0.042402	0.554783	NaN	NaN	NaN	-1.59344	0.680555	-1.38381	-0.393638	-1.44973	-2.95207	-1.0154	0.0249336	-0.226322	-0.397641	0.31966	0.27462	0.156188	-1.00358	0.0744981	-1.22651	0.294188	0.755798
THYN1	Q9P016;Q9P016-2	Q9P016;Q9P016-2	Thymocyte nuclear protein 1	black	-0.356943	-1.25364	-2.84872	1.41052	-0.15543	-0.408347	-0.87912	0.0927428	-0.82852	-0.430119	-0.345374	-0.375426	-0.20609	-0.873406	0.162094	-2.36049	-1.53394	-0.0013591	-0.646215	NaN	NaN	0.477078	NaN	-2.82661	-0.341693	-1.29507	-0.540273	-2.59577	-0.810711	0.143573	NaN	-1.99201	-2.41342	-0.319351	-0.234989	-0.656942
THUMPD3	Q9BV44;H7C3J3;H7C0R6;C9J9V2;C9JP31	Q9BV44;H7C3J3	THUMP domain-containing protein 3	darkmagenta	-0.849115	-2.62169	-0.236688	-0.280941	-0.082204	-1.60765	-3.14191	0.0249572	-0.645833	-1.33983	-0.119928	-0.0961237	-1.18154	-0.579154	-1.43862	-0.631394	0.711218	-0.40311	-0.399147	NaN	-0.799182	-0.175173	-0.38443	-0.598549	-0.276741	-0.101658	-0.301159	-0.973366	-0.214999	-1.07947	2.32183	-0.644669	-0.589994	-0.327463	-1.21069	1.20966
THUMPD1	Q9NXG2	Q9NXG2	THUMP domain-containing protein 1	plum1	-1.93738	0.362187	0.131932	-1.75788	-0.802975	0.436135	-1.48385	-0.169488	0.653889	-0.861406	-0.419164	-0.436319	-0.0579607	-0.0891554	0.355576	-0.0588578	0.564667	-0.294047	-0.307351	0.657717	0.438823	-0.951211	0.167444	1.9407	0.125074	0.47883	0.0581758	0.677383	-0.875086	-2.46546	0.319564	-0.541828	0.629398	0.0512753	0.719025	0.058152
THRAP3	Q9Y2W1	Q9Y2W1	Thyroid hormone receptor-associated protein 3	green	-1.34587	-0.631222	-0.11212	-0.504813	0.00147968	0.000853062	0.000382066	-0.486239	-0.277481	-0.996568	-1.18287	-0.667354	-0.436074	-1.66624	-0.817345	-0.308018	-0.693826	-0.201202	-0.942977	-0.999157	-0.401089	0.0066703	-1.25742	-0.870608	-0.059723	-1.12902	-0.315859	-0.362659	-0.991723	-0.684595	0.0970977	-0.56929	-0.433643	-0.9504	-0.470228	-0.697215
THOP1	P52888;K7EP46;K7EKB6;K7EL02;P52888-2;K7EMU4;K7EIK4;K7EL32	P52888;K7EP46	Thimet oligopeptidase	orange	-0.546751	-0.470704	-0.938125	-0.791675	-0.0785384	-0.9535	-1.11556	-0.58697	-0.0335352	-0.363498	-0.504865	-0.81424	-0.421702	-1.44719	-0.746278	-1.33861	-1.25529	-0.183863	0.894767	-0.589386	-0.483522	-0.980024	0.476516	-0.799185	-0.109113	-1.04116	-0.960815	-0.715208	0.110416	-0.287348	-1.34379	-0.268375	-0.609127	-0.314714	-0.721285	-0.28159
THOC6	Q86W42;Q86W42-2;Q86W42-3	Q86W42;Q86W42-2;Q86W42-3	THO complex subunit 6 homolog	darkgreen	-0.975724	-0.44674	-0.126705	0.0603364	-1.06049	-0.313023	0.542913	-0.616374	-0.696316	-0.922877	-1.01076	-0.482754	-1.11679	-0.943548	-0.415544	-0.494176	-0.522468	-0.268972	0.0566134	0.583993	-0.791188	-0.241928	-1.06097	-0.745793	-1.01839	-1.44589	-0.332554	-0.419112	-0.229149	-0.638879	-0.559358	-0.836206	0.02517	-1.06424	-0.650073	-0.500136
THOC2	Q8NI27;A0A0C4DG98;H0Y815;Q8NI27-2;H0Y7U4;H7C477;H0Y594;F2Z2V2;B7ZBA0	Q8NI27;A0A0C4DG98	THO complex subunit 2	grey	-1.26333	-1.63628	-0.347934	-1.96244	-0.730946	-0.989482	-1.33683	-0.442409	-0.908006	-0.975933	-0.653667	-1.04183	-2.06519	-1.66408	-0.402712	-0.433051	-0.520906	-1.4203	-1.05277	-1.04469	NaN	-0.781552	NaN	-2.0202	-0.30901	-1.0074	NaN	NaN	-0.829143	-2.16521	0.594848	-0.690512	-0.378104	-0.728449	-1.24874	-1.19317
THOC1	A0A087WWS1;Q96FV9;Q96FV9-2;A0A087WY84;R4GMN4;J3KT14;R4GN58;J3KRD7;J3QQZ3	A0A087WWS1;Q96FV9;Q96FV9-2;A0A087WY84	THO complex subunit 1	darkturquoise	-0.804784	-0.45932	-0.948766	0.378662	-1.22174	-1.22713	-2.88995	-0.44943	-0.155908	-1.77765	-0.708392	-1.17445	-0.813977	-0.976883	-0.704906	-0.623794	-1.63235	-1.75315	-1.62923	-0.99353	-1.94002	0.0354147	-0.557151	-1.32711	-0.248075	-0.748456	-0.70996	-0.12836	-0.535835	-0.613416	-0.967979	-0.273827	-0.475789	-1.3397	-2.24847	-0.976634
THEM6	Q8WUY1;H0YAR9	Q8WUY1	Protein THEM6	black	-1.38348	-0.553129	-2.59735	-0.777432	-1.04324	-0.944779	-1.02326	-0.760905	0.0687964	-0.999074	-0.37169	0.395877	-0.00779259	-1.10225	-0.0908617	-1.24869	-1.57599	-0.737131	-2.25552	-0.694913	-1.56185	-1.7705	-1.94182	-0.113376	-1.57564	-1.54155	-2.1246	-0.202533	-1.34552	-0.927731	-2.03087	-1.50947	-1.05198	-1.68197	-1.97782	-0.757973
TGM2	P21980;A2A299;P21980-3;A2A2A0	P21980	Protein-glutamine gamma-glutamyltransferase 2	darkgrey	-1.24064	-0.135385	-0.113667	0.419546	-1.80987	1.02818	0.0781682	3.57698	-0.0472096	0.874529	-0.941235	-0.129242	0.0294726	-0.625879	0.247014	-0.261459	-0.493898	0.374623	0.281301	-0.604244	0.481701	1.67589	-1.35548	-0.164491	0.632932	-0.344703	0.41111	0.686657	1.07406	0.70852	-0.404385	0.588948	-0.268723	0.703526	0.224105	-0.57511
TGFBI	Q15582;H0Y8L3;S4R3C6;H0Y8M8;H0Y9D7;H0YAB8;D6RBX4;H0YAH8	Q15582;H0Y8L3	Transforming growth factor-beta-induced protein ig-h3	darkred	2.83505	2.90746	2.80042	1.52883	3.68315	2.2348	1.64487	3.39961	2.71765	3.90594	2.2129	3.14249	3.82108	3.08471	2.57462	2.48243	2.84146	1.93585	4.39874	1.72639	1.08917	2.67386	1.43596	3.24493	3.83399	2.77811	2.47318	1.13909	2.89888	2.46885	3.66952	2.07007	3.53728	3.67004	3.56455	4.10156
TFRC	P02786;G3V0E5;H7C3V5;F8WBE5;Q9UP52-2;Q9UP52-3;Q9UP52	P02786;G3V0E5	Transferrin receptor protein 1;Transferrin receptor protein 1, serum form	blue	-1.77002	-2.94129	-0.823161	-1.26438	-2.74826	-1.20583	-1.75842	-2.52679	-2.50658	-1.37715	-2.51804	-1.73625	-2.77797	-1.84411	-2.45702	-2.59489	-2.01426	-2.71177	-0.571815	-2.51052	-1.76101	-1.09491	-3.66146	-1.48912	-2.71762	-0.38514	-2.15324	-1.28226	-1.26616	-1.80174	-1.41344	-1.82477	-1.69325	-1.19609	-2.84488	0.859718
TFG	Q92734-2;Q92734;Q05BK6;Q92734-4;Q92734-3;C9JJP5;C9JUE0;C9JTY3	Q92734-2;Q92734;Q05BK6;Q92734-4;Q92734-3;C9JJP5;C9JUE0;C9JTY3	Protein TFG	brown	-0.4823	0.0771604	-0.682025	-3.05813	-0.056989	-1.51718	-0.328335	-0.179345	-1.26975	-0.147488	0.0538333	-0.0195779	0.777185	-0.0301951	0.206125	0.748372	NaN	-0.808754	-0.0431098	0.0250508	-0.352878	-0.172544	0.470392	-2.40627	-0.431893	0.976872	-0.638901	-0.683177	-1.94422	-0.247227	-0.00225395	-0.0771685	0.734412	-1.08102	-0.325625	0.455441
TFF1	P04155	P04155	Trefoil factor 1	purple	-0.0890193	-4.01206	1.44385	-3.142	2.1954	-0.365421	0.581427	-0.873296	-0.768652	1.49575	0.951255	-2.21994	-2.78333	-2.70016	-1.22177	-1.23347	-0.732327	-0.372617	-1.85205	-3.72966	NaN	-2.2791	NaN	0.759929	-2.04433	NaN	NaN	1.42128	NaN	-2.82829	1.08326	NaN	NaN	-0.884356	-2.79957	NaN
TFAM	Q00059;Q00059-2;H7BYN3	Q00059;Q00059-2;H7BYN3	Transcription factor A, mitochondrial	turquoise	-1.42049	0.95019	-3.13877	-2.22871	-0.0745856	-3.32098	-1.37719	-0.376212	-2.089	-0.0716799	-0.479182	-0.451704	-0.758794	-0.803477	-0.234101	-1.28467	-0.701809	-1.09012	-1.82961	0.785063	NaN	0.128029	NaN	-2.3699	-1.07282	-1.12606	NaN	NaN	-1.08564	NaN	NaN	NaN	0.918219	NaN	-0.796078	-0.282647
TF	P02787;H7C5E8;F8WCI6;C9JVG0;C9JB55;F8WC57	P02787	Serotransferrin	yellow	4.6305	3.82281	4.62077	5.15198	0.266265	5.63055	5.38802	4.72783	3.86204	6.31533	4.42642	4.15221	4.31484	4.51746	4.91963	5.82769	5.65158	5.17088	4.68432	3.79222	5.82963	5.1597	3.42264	5.68408	4.97781	4.68143	5.46387	5.1057	5.429	5.78439	4.6253	5.2341	4.70268	5.34757	5.32947	4.21191
TEX10	Q9NXF1-2;Q9NXF1;A0A0A0MSR3	Q9NXF1-2;Q9NXF1	Testis-expressed sequence 10 protein	grey	0.387004	-2.17055	-0.693506	-1.0381	-0.859188	-0.258262	-1.77863	-1.4041	-0.368368	-1.24963	-0.845789	-0.894004	-0.824373	-1.22093	-0.29884	-1.96913	-1.40646	-0.981651	-0.563616	-3.22883	-1.36516	-2.22394	NaN	-2.36031	-0.972867	-1.27285	-0.964408	-1.15928	-0.146523	-2.19713	-0.774538	-0.59436	-1.50916	-1.00961	-1.58549	-1.0069
TES	Q9UGI8;Q9UGI8-2;F8W7T0;H7BYK1;F8WDI4	Q9UGI8;Q9UGI8-2	Testin	greenyellow	-0.0124251	-0.606652	0.965954	-0.854618	-1.48825	-0.719637	0.468992	-0.144545	-2.5508	0.388853	-0.812459	-0.840119	-0.462752	-0.145907	-0.308101	-1.4415	-0.403476	-1.40453	-1.25715	-1.94743	NaN	-0.368491	-2.66657	-0.379061	-0.444268	0.0250266	-1.60223	-3.23775	0.0439106	-0.332661	1.68201	1.42428	-2.34001	0.157332	-0.676802	-1.13026
TERF2IP	Q9NYB0;H3BMI8	Q9NYB0	Telomeric repeat-binding factor 2-interacting protein 1	tan	-3.70957	0.361977	0.148672	0.275987	0.0972242	-3.66791	NaN	-0.688646	-2.92454	-0.835144	-0.00981283	-0.154188	0.0784647	-0.237263	0.278722	NaN	-0.266811	-2.3469	0.315229	0.178101	-2.77323	0.783108	0.633029	-2.91218	0.638431	NaN	NaN	NaN	0.0312719	NaN	NaN	0.465969	NaN	-0.480149	NaN	0.199071
TELO2	Q9Y4R8;H3BRS3;H3BU45	Q9Y4R8;H3BRS3	Telomere length regulation protein TEL2 homolog	grey	0.0837386	-0.441302	-1.11991	0.427579	-1.28759	NaN	-1.25522	-0.360065	-1.06088	-2.96749	-1.18121	0.444403	-2.60263	-0.298496	1.73176	0.210566	NaN	-0.10965	-2.13289	NaN	-0.129079	-1.55312	NaN	NaN	NaN	-0.712627	-3.12292	1.29902	NaN	0.120857	NaN	-0.736739	-0.195257	NaN	NaN	NaN
TECR	Q9NZ01;M0R3C3;Q9NZ01-2;M0QXM3;M0R329;B4DR74	Q9NZ01	Very-long-chain enoyl-CoA reductase	orangered4	-1.05474	-0.809748	-0.717867	-1.97432	-0.611014	-0.870461	-0.439709	-0.560367	-0.965986	-0.206706	-0.212226	-0.313094	-1.34913	-0.112668	-0.547486	-0.917178	-0.567979	-0.390854	-1.21417	-0.777091	-1.6877	-0.618859	-1.08396	-0.321885	-0.794351	-1.18623	-0.873502	-1.13732	-0.82826	-1.16147	-0.585763	0.00730813	-0.687513	-0.553139	-0.531335	-0.334101
TCP11L1	E9PJ55;Q9NUJ3	E9PJ55;Q9NUJ3	T-complex protein 11-like protein 1	turquoise	-2.78724	1.97599	-2.31782	-3.60811	0.876161	-2.97273	NaN	1.81416	0.865165	2.17067	1.05519	1.18614	-1.92306	1.3711	NaN	1.5805	0.886873	2.47758	0.497183	-0.0319829	-0.0908703	-0.522245	-1.12127	0.812919	-0.803577	-1.61296	-0.0199914	-0.962961	-0.209239	-0.362	-0.977425	-0.208709	-0.225842	0.555328	0.311882	-1.09819
TCP1	P17987;E7EQR6;E7ERF2;F5H282;F5GZ03;F5H136;F5GZI8;F5H676;F5GYL4;F5H726;F5H7Y1	P17987;E7EQR6;E7ERF2;F5H282	T-complex protein 1 subunit alpha	blue	0.362992	-0.392428	-0.203679	-0.243671	-0.44559	0.107046	-0.142112	-0.224357	0.314808	0.102811	-0.605572	0.0928695	-0.467489	-0.506286	0.115407	-0.381957	-0.148311	0.242442	0.165448	-0.285571	-0.194848	-0.224459	0.245154	0.0428759	-0.145075	-0.108427	-0.699295	-0.431763	-0.0335562	0.0145981	0.260933	0.334489	-0.215261	-0.459766	0.250077	0.331574
TCOF1	Q13428-3;Q13428-8	Q13428-3;Q13428-8	Treacle protein	magenta	-1.18932	-2.89935	-1.74178	-0.862041	-0.963964	-0.61992	-1.89295	-1.88342	-1.42769	-1.97785	-1.10659	-1.43044	-1.68795	-2.22725	-1.3957	-1.3984	-1.17495	-1.17675	-0.83105	-1.14585	-2.08415	-0.209065	-2.04697	-2.04588	-2.17654	-1.54582	-1.49059	-1.80572	-2.05515	-1.52081	-0.601596	-1.30955	-1.89989	-1.54475	-1.81673	-0.785147
TCIRG1	Q13488;E9PM12;E9PNA6;Q13488-2;E9PMC5;H0YCE3;H0YEL3;K7ENA1	Q13488;E9PM12;E9PNA6	V-type proton ATPase 116 kDa subunit a isoform 3;V-type proton ATPase subunit a	lightcyan	1.05253	0.732623	0.680556	NaN	1.55804	-2.24011	NaN	NaN	1.01786	0.898979	1.5141	0.828485	3.06146	1.08015	NaN	NaN	-2.02124	NaN	-1.37408	NaN	1.3057	0.655113	0.130512	-3.37715	NaN	3.02997	1.28514	1.88735	2.42759	2.33686	2.08112	1.25749	1.09877	4.59806	NaN	2.72527
TCF25	Q9BQ70;H3BQ53;H3BSS3;H3BSP8;Q9H384;H3BTU3;H3BMJ8;Q9H7D3;H3BS87;H3BRP4	Q9BQ70;H3BQ53;H3BSS3	Transcription factor 25	greenyellow	-0.117158	0.173505	0.75861	-0.437312	0.0772166	-1.05443	-0.709768	-0.723402	0.0712895	0.262733	0.186783	-0.196124	-0.222581	0.661897	-0.425023	1.63044	0.957843	-1.04912	-1.53319	-0.547002	-0.688737	-0.674342	-2.63472	-0.56584	-0.422189	0.191971	-0.261924	-0.0563359	0.305015	0.628556	NaN	-0.243532	-0.910552	-0.548452	0.0683243	-0.95203
TCERG1	O14776-2;O14776;G3V220;Q5VWI1	O14776-2;O14776;G3V220	Transcription elongation regulator 1	brown	-0.848942	-0.603898	-0.889849	-1.37402	-0.404873	-0.872379	-0.743075	-1.11397	-0.0444737	-1.39078	-0.794512	-0.403218	-0.788265	-1.11474	-0.900526	-0.162406	-2.03088	-0.780969	-0.695038	-0.275066	-0.862573	-0.66029	-1.07019	-1.11518	-0.732692	-0.998355	-0.228819	-0.8844	-0.394349	-0.67428	-0.389328	-0.539192	-0.507383	0.261146	-0.642351	-0.404432
TCEB2	Q15370;Q15370-2;B8ZZU8;I3L0M9;A0A0B4J296	Q15370;Q15370-2;B8ZZU8;I3L0M9;A0A0B4J296	Transcription elongation factor B polypeptide 2	turquoise	0.445544	0.904715	-1.01053	1.31403	-0.428421	-1.19715	-1.10917	-0.178789	0.975796	-0.338517	0.0552451	-0.495062	-0.171056	0.44614	0.660459	-0.542947	1.76304	0.18336	1.13012	0.184786	1.32506	0.124014	0.243716	-0.345195	0.0378802	0.204211	-0.321355	0.836705	0.224779	0.17809	1.03532	-0.0361967	0.352435	0.615047	-0.329057	0.582874
TCEB1	Q15369;E5RHG8;Q15369-2;R4GMY8	Q15369;E5RHG8;Q15369-2;R4GMY8	Transcription elongation factor B polypeptide 1	pink	0.446111	0.610414	-0.154597	-1.74241	-0.386362	-0.195914	-0.302859	-0.138873	0.0404775	-0.399502	-0.479729	-0.141176	-0.0326351	-0.804192	-0.196882	0.231674	-0.453757	0.263315	0.643387	0.164448	1.84525	-0.436346	0.66137	-0.817918	-0.228364	0.240211	0.230504	0.236306	-0.406554	-0.440174	1.01077	0.285219	0.433189	0.432546	-0.374495	-0.218404
TCEA1	P23193;P23193-2;E5RIS7;E5RJ93;B7Z4S1;E5RK46;E5RFI1	P23193;P23193-2	Transcription elongation factor A protein 1	grey	-1.20298	-0.368871	-0.916407	0.0138981	-0.846398	-0.0350875	-0.611487	-0.23109	-0.911594	-1.51983	-1.01411	-1.02175	-0.127947	-1.73067	-1.31135	-1.37437	-1.59621	0.64313	-0.105629	-1.56941	-0.0453994	-0.650382	-0.55225	-0.765543	-0.485246	0.446544	-0.310638	0.229711	-1.05316	-0.93381	-0.757855	-0.268387	-0.572237	-1.60234	-0.744618	-0.878131
TBRG4	Q969Z0;Q969Z0-2;C9J7P5;C9IZN7;H7C4R5;C9J5A2;C9J347	Q969Z0;Q969Z0-2	Protein TBRG4	darkturquoise	-1.37851	1.10181	-0.813276	-0.667835	-1.49914	-1.12634	-1.21014	-1.60349	-1.60455	-1.01655	-0.553416	-0.513224	-0.73097	-1.49897	-1.32939	-0.810843	-1.07963	-2.35647	-1.62704	-1.06701	-1.53292	-1.84378	-0.570394	-1.40645	-1.3604	-0.430891	-1.94385	-0.79485	-0.128366	-2.05006	-1.28828	-1.75708	-0.801508	-2.49337	-1.22505	-0.485647
TBL3	Q12788;J3KNP2;A0A087WYP7;H3BN88	Q12788;J3KNP2	Transducin beta-like protein 3	grey	-0.0383358	-0.785838	-0.0423311	-2.06587	0.276677	0.0738177	-0.612441	-1.02656	-1.78939	-1.20155	-1.03883	-1.01139	-1.12049	-1.22033	-1.63073	-1.91325	-1.23451	-1.75991	-1.3006	-1.02483	-2.2889	-0.867938	-1.17228	-0.0673907	-0.624865	-0.796253	NaN	NaN	-2.24751	-1.08347	-1.24751	-1.29203	0.137348	-1.77345	-1.70067	-0.502112
TBL2	E9PF19;Q9Y4P3;Q96E41;A0A087WXC6;F8WDI9;F8WCR3	E9PF19;Q9Y4P3;Q96E41	Transducin beta-like protein 2	lightgreen	-1.07507	0.0251159	0.138883	-0.294735	0.844591	-0.130881	0.203972	-0.329019	-0.134333	-0.224615	-0.335194	0.14875	0.516199	1.24614	0.803645	-0.0412313	0.487968	0.160272	-1.11422	1.2756	-0.956487	0.0558425	-1.66384	-1.08412	-0.20979	0.805349	-0.593577	-0.664958	-1.10464	NaN	0.48758	-0.350447	-0.985453	-0.241496	-0.68041	0.193216
TBL1XR1	Q9BZK7;A0A0D9SF63;F8W9D8;C9IYU9;C9JLJ1;C9JCK0;C9JBN1;A0A0D9SF25;A0A0D9SFI2;C9JTW8;C9JY82;C9JEC9;C9J3H2;C9J903;A0A0D9SEW5;A0A0D9SFS8;C9J7E1	Q9BZK7;A0A0D9SF63	F-box-like/WD repeat-containing protein TBL1XR1	brown	-0.278269	-0.255809	0.0567089	-1.26955	-0.0514158	-1.1914	-0.452042	-1.00754	-0.0618018	-0.811274	-0.877431	-0.492377	-0.0281172	-0.616688	-0.711198	-0.242784	-0.87194	-0.137095	-0.292265	-1.35333	-2.17353	0.620492	-0.0961351	-2.727	-0.407886	-0.639164	0.579237	0.263194	-0.106201	-0.405805	-1.06208	-0.677815	-0.481487	-0.911579	-0.246481	-0.122019
TBK1	Q9UHD2;F5H206;F5H1A3;F5GZI4;A0A075B7C7;A0A075B7B4	Q9UHD2	Serine/threonine-protein kinase TBK1	lightyellow	-2.46259	0.189322	-4.34986	NaN	0.0652941	NaN	-3.49839	NaN	-2.55114	-0.718884	-0.444298	-0.332279	-2.86662	0.181194	0.778845	-1.04512	NaN	-0.767363	-1.06158	-0.455837	NaN	-2.10073	NaN	NaN	-0.391237	-1.00212	-1.64326	1.7995	-0.184978	-3.46747	-2.26988	NaN	-3.291	-0.217317	NaN	-0.842805
TBCE	Q15813	Q15813	Tubulin-specific chaperone E	grey	-0.65067	-1.36024	-1.82782	-2.78538	-1.59793	-0.877454	-1.089	-1.38233	-1.47674	-1.18185	-0.990776	-0.343639	-0.102786	-1.61399	-0.560071	0.201535	NaN	0.352815	-2.34137	-1.30534	NaN	NaN	NaN	NaN	NaN	NaN	-0.838777	-0.754086	-2.49926	5.22535	-0.128242	-1.72525	-0.679929	-0.93293	-1.93984	-0.740785
TBCD	J3KR97;Q9BTW9;Q9BTW9-4;Q9BTW9-5;I3L0V3;I3L439;I3L163;I3L143;I3L3H4;I3L131;I3L500;I3L4D2;Q9BTW9-3;I3L1S3;I3L120;A0A0G2JME7;Q9BTW9-2	J3KR97;Q9BTW9;Q9BTW9-4;Q9BTW9-5	Tubulin-specific chaperone D	turquoise	-0.0392127	0.837866	-1.76391	-1.45174	0.397329	-1.45254	-0.964135	-0.318719	-0.321322	-0.137993	0.269071	0.699482	-0.216085	-0.196654	0.26943	-0.413087	2.45925	0.749274	-0.661393	0.801099	0.00663	-0.691717	0.47223	-0.174547	1.06407	0.785069	0.166476	0.86501	0.41501	0.203179	-0.0623223	0.481282	0.143031	0.401151	-0.035102	-0.0799672
TBCC	Q15814	Q15814	Tubulin-specific chaperone C	lightcyan	2.45294	0.27463	-0.0540062	-1.11596	0.654738	0.943886	-2.93437	-2.55863	-2.75329	0.0656261	-0.327874	-0.630417	-1.57267	0.0403292	-0.265916	-0.57329	-1.90766	-0.00157469	0.118201	NaN	0.421437	0.0193756	0.754647	-3.30697	NaN	-0.159486	0.0817354	-0.0790119	NaN	NaN	NaN	-0.124179	0.844079	-0.0872219	NaN	-0.318249
TBCB	Q99426;K7EP07;Q99426-2;K7EK42;K7EL99;K7EQH0;K7ER04	Q99426;K7EP07;Q99426-2;K7EK42	Tubulin-folding cofactor B	white	0.113114	-0.440511	-2.72978	0.638159	-0.860118	0.239029	-2.06969	-0.811193	-0.114197	-0.493775	-0.100549	0.304386	-0.448385	0.110272	0.151267	NaN	NaN	-0.109099	-1.17595	NaN	-0.124607	-0.539423	NaN	-0.558089	-0.822296	-0.978999	-1.02863	NaN	-0.142672	NaN	NaN	-0.341393	-0.68761	-0.550016	-0.403235	-0.102122
TBCA	E5RIW3;E5RJD8;O75347;E5RHG6;O75347-2;E5RIX8	E5RIW3;E5RJD8;O75347;E5RHG6;O75347-2	Tubulin-specific chaperone A	brown	-0.215406	-1.01173	-3.06469	-3.08985	-0.0162737	-0.789333	-1.73976	-0.499256	0.363469	-1.49521	-1.39333	-0.784294	-0.677278	-0.430421	-0.792014	-0.976775	-0.690039	-0.301756	0.454369	-0.491621	0.352452	-0.892517	0.411193	-2.0278	-0.962929	-0.709407	-0.55062	-0.334681	-0.59039	-0.482753	-0.314625	-0.520855	-0.30714	-0.516149	-0.817641	-0.200777
TBC1D9B	Q66K14-2;Q66K14;G3V133;H0YB08;H0YB58;E5RIN2	Q66K14-2;Q66K14	TBC1 domain family member 9B	grey60	-2.04684	-0.212443	0.376097	1.37882	1.40442	0.97026	-0.987517	0.203758	1.15614	0.177542	0.593818	-0.228772	-0.375342	0.550287	-0.277665	NaN	-0.185931	0.197575	-0.61779	0.627265	0.192622	-0.508945	-0.559023	-0.707152	-3.09448	1.0248	-0.624422	-0.579673	-0.581386	0.403742	1.09074	-0.420487	-0.263115	-0.0274443	-0.334359	0.227943
TBC1D5	Q92609;Q92609-2;C9J3F6;C9JDR8;C9K0P2;C9J397;C9JWX0;C9JW04;C9JMP7;C9JIU4;F2Z3I5;C9JNM0;C9JED7;F2Z3C3	Q92609;Q92609-2;C9J3F6	TBC1 domain family member 5	grey60	-0.295179	-0.601897	NaN	1.67949	-0.142473	1.21511	-1.22537	-0.328369	-2.63039	-0.171544	-0.248188	0.545213	0.621317	-0.0533787	1.7562	0.601055	0.429311	-0.0253255	-0.604605	-0.0215162	-0.634306	0.799704	-0.96824	-0.0312009	-3.88839	-0.203611	-0.19269	0.377983	-0.182723	NaN	-1.46623	-0.574832	0.99415	-0.111242	0.626263	-0.505033
TBC1D4	O60343-2;O60343-3;O60343;Q5JU47;O60343-4;O60343-5	O60343-2;O60343-3;O60343	TBC1 domain family member 4	sienna3	-0.730175	-0.106789	-2.86144	NaN	NaN	0.878153	0.354366	-0.277023	0.22212	-0.306802	-0.132262	0.850481	-0.988689	-0.222911	-0.331082	-0.898275	-0.632133	NaN	-0.785353	0.800027	-0.815875	-0.459155	-0.595714	-1.35683	-0.265313	0.44815	NaN	NaN	1.15845	-2.42979	NaN	0.213122	0.135716	-0.156934	NaN	-0.859918
TBC1D24	Q9ULP9-2;Q9ULP9;A0A0D9SFR5;H3BQ06;H3BV07;H3BTP5	Q9ULP9-2;Q9ULP9;A0A0D9SFR5;H3BQ06	TBC1 domain family member 24	turquoise	0.128677	1.21184	-2.75653	-0.431156	0.443691	-1.95508	0.918061	NaN	NaN	-0.645399	0.710641	0.84451	0.355125	-0.176882	-1.02465	0.541732	-0.135821	1.03715	NaN	0.652823	1.22419	-0.409313	0.273805	-1.23507	-0.646757	1.52692	NaN	-0.194048	-0.166206	-1.76198	0.661001	0.396433	-0.767894	-0.0516985	NaN	-1.11281
TBC1D15	Q8TC07-2;Q8TC07;Q8TC07-3;F8WCB5;F8WDJ1;F8WF35	Q8TC07-2;Q8TC07;Q8TC07-3	TBC1 domain family member 15	brown	-1.4554	0.466446	-0.737446	-1.48887	0.207941	-0.862668	3.93086	0.608392	1.03292	-0.644067	0.7684	NaN	0.94038	0.170355	0.188948	0.395727	0.192153	NaN	-1.15126	1.08462	NaN	-0.275055	-0.721829	NaN	-0.153948	0.216253	0.585929	-0.429029	-0.38178	-2.39019	-1.1215	0.961106	-0.447468	NaN	NaN	-0.848801
TBC1D10B	Q4KMP7;Q4KMP7-2;H3BSE1	Q4KMP7	TBC1 domain family member 10B	tan	-1.19473	0.675978	0.326701	-1.68395	0.390312	-3.54222	-1.37279	-0.367905	-1.15569	-1.11514	0.249363	0.0513481	-0.570493	-0.048411	-0.811315	-0.648033	-1.6863	0.0310429	-0.149132	NaN	0.00359488	-0.185517	-0.0949149	NaN	NaN	NaN	-0.867038	-1.94037	0.0190045	NaN	NaN	0.409257	0.614825	-0.286529	-0.266571	0.261594
TBC1D10A	Q9BXI6;Q9BXI6-2;B5MD46;H0Y2U5;F8WCD1;H7C1Q1;H7C471;H0Y5R9;F8W9Y7;F8WDN6	Q9BXI6;Q9BXI6-2;B5MD46;H0Y2U5;F8WCD1;H7C1Q1;H7C471;H0Y5R9	TBC1 domain family member 10A	midnightblue	-0.80316	1.43841	0.106294	0.112861	1.17593	-3.98158	-0.983443	NaN	0.690445	-0.135412	0.269334	-0.245424	-2.32349	-0.728165	-1.27098	0.146074	0.0132046	0.153098	-1.73658	1.06946	NaN	1.23872	0.418969	NaN	NaN	NaN	-0.106245	NaN	NaN	0.329071	NaN	NaN	-2.28629	0.307911	0.58584	-0.0314316
TATDN1	E5RG17;Q6P1N9;G5EA19;U3KQS5;Q6P1N9-2;E5RGF2;A0A0D9SGD3;H0YBX2;E5RK70;E5RG62;E5RID7;E5RI69;E5RJY6	E5RG17;Q6P1N9;G5EA19;U3KQS5;Q6P1N9-2;E5RGF2;A0A0D9SGD3;H0YBX2	Putative deoxyribonuclease TATDN1	paleturquoise	-2.2732	-1.31431	2.12482	0.107249	-1.73686	-1.78325	-1.51829	-1.44749	-1.72924	-1.16747	-1.19894	-1.42439	-1.28364	-1.52807	-1.10046	-0.33055	-0.967076	-1.37529	-1.04046	-1.36783	NaN	-1.86625	NaN	NaN	-1.89525	-3.23922	NaN	NaN	1.98774	NaN	NaN	-0.15099	-2.79654	NaN	-0.205787	-1.42335
TARS2	Q9BW92;U3KQG0;Q9BW92-2;F6S7Q7;Q5T5E9;U3KQ50	Q9BW92;U3KQG0;Q9BW92-2	Threonine--tRNA ligase, mitochondrial	red	-1.18925	-0.266994	0.146376	-0.513668	0.537958	-0.86642	-1.39782	0.0183564	-0.798589	-0.898265	-0.605355	-0.00431883	0.651767	0.834848	-0.374213	0.024887	-0.913446	0.190784	-1.58685	-1.4302	0.480729	0.526795	0.362284	-1.23883	0.255033	-1.71498	-0.283877	-0.299155	-0.198071	-2.35504	-0.555345	0.556694	-0.537466	-0.194165	-0.340193	-1.47105
TARS	P26639;P26639-2;D6R9F8;D6RCA5;D6RDJ6;D6RBR8;D6RJ97;D6RHV7;D6RCS6	P26639;P26639-2	Threonine--tRNA ligase, cytoplasmic	blue	0.102214	-1.75123	-0.715765	-0.512905	-0.314245	-0.446313	-1.35235	-0.55905	-1.34309	-0.670633	-0.134735	0.00254333	-1.72652	-0.756766	-0.430606	-1.08293	-0.802423	-1.18086	-0.68829	-1.31639	-1.40108	-1.36707	-0.644161	-0.987611	-1.36183	0.691277	-1.18725	-0.660264	-0.0192668	-0.267304	-0.315139	-0.874668	-0.323541	-0.277492	-0.678685	0.060188
TARDBP	Q13148;B1AKP7;G3V162;A0A087X260;A0A087WYY0;A0A087WX29;K7EJM5;K7EN94;A0A087WXQ5;A0A087WV68;Q13148-4;A0A087WW61;A0A087WX67;A0A087WXV3;K7EJ99;A0A0A0MSV7;A0A087WZC9;A0A087WYE7;A0A087WTZ4;K7EL26;A0A087WZM1	Q13148;B1AKP7;G3V162;A0A087X260;A0A087WYY0;A0A087WX29;K7EJM5;K7EN94	TAR DNA-binding protein 43	pink	-0.00528622	0.485882	0.491214	0.320606	0.218665	0.190644	0.302751	0.245285	0.549028	0.592099	-0.220663	0.700998	0.786072	-0.223245	-0.0868717	0.390278	0.9238	0.254371	0.509099	0.850748	0.618113	0.605393	0.484688	-0.0726093	-0.203216	-0.631091	0.8017	0.120498	-0.0967993	0.531015	0.172143	-0.190032	-0.0509862	-0.346893	-0.00968078	-0.28999
TAPBP	A0A0G2JKZ1;A2AB90;A0A0G2JH37;A0A0A0MSV9;O15533;O15533-3;Q6P1N7;C9JA35;A0A0A0MT98;O15533-4	A0A0G2JKZ1;A2AB90;A0A0G2JH37;A0A0A0MSV9;O15533;O15533-3;Q6P1N7	Tapasin	darkgrey	1.0796	1.39631	0.651034	0.370076	-0.334734	0.058647	1.35137	1.13658	1.11978	0.280085	1.01285	0.909427	0.683936	2.21921	2.13341	2.8433	0.443035	0.703088	1.84056	0.531947	1.7033	3.30509	0.288952	0.590529	1.81871	0.987574	0.375095	0.720793	3.4837	3.25143	0.274317	0.621987	0.268	1.67043	-0.353898	2.04732
TAP2	X5CMH5;A0A087WYD6;Q03519;A0A0G2JLV0;E7ENX8;Q03519-2	X5CMH5;A0A087WYD6;Q03519;A0A0G2JLV0;E7ENX8;Q03519-2	Antigen peptide transporter 2	turquoise	NaN	1.51431	-2.93836	-2.60579	NaN	-2.7145	-3.03604	1.10389	-0.73773	-0.168447	1.55605	1.91569	1.17469	3.15794	2.89299	3.43118	0.721051	1.84526	2.98074	1.14334	2.17846	2.7096	0.981292	-0.528103	0.266748	1.23013	-0.22174	0.506575	3.35494	0.942958	0.13605	0.362073	-3.08623	0.417973	NaN	2.81245
TAOK3	Q9H2K8;G3V1Q8;F5GWV8;H0YF68;F5H3L7;F5H5E0	Q9H2K8;G3V1Q8	Serine/threonine-protein kinase TAO3	brown	-1.99251	-0.294678	-2.99755	-1.72626	-0.218476	-1.43288	2.46572	-0.462519	NaN	-0.643001	-0.767003	-0.924167	-0.116508	-0.459433	-0.389293	0.556041	-0.302443	-0.277543	-1.07526	NaN	NaN	-0.303994	-0.34568	NaN	-2.45653	NaN	-0.661758	-0.12531	NaN	NaN	NaN	0.205475	-0.279988	0.619953	-0.286668	-1.38238
TALDO1	P37837;F2Z393;E9PM01;E9PKI8	P37837;F2Z393	Transaldolase	pink	0.817814	0.104999	0.217292	-0.320694	0.316985	-0.269423	-0.106952	-0.373708	-0.147488	0.54395	-0.634238	-0.557055	0.257295	-0.669898	-0.178676	-0.488288	0.843852	0.0840536	0.148987	-0.538764	-0.203067	-0.28603	-0.225028	0.0675301	-0.408644	-0.559944	-0.252074	0.234831	-0.383794	-0.257376	0.283464	-0.381638	0.15691	0.0694488	-0.322558	-1.28241
TAGLN3	A0A087WWB6	A0A087WWB6	Transgelin	darkred	-2.76625	-2.46654	NaN	NaN	NaN	0.31473	-0.0925009	-0.600244	-0.420907	-0.935328	NaN	NaN	NaN	NaN	NaN	0.88477	0.561836	0.527648	-2.1889	-1.15997	-4.07087	-0.696933	-0.13648	-0.520431	-0.450133	-0.533719	0.127325	-0.618588	0.742598	-0.635924	-0.0549673	-0.268232	0.0836167	-0.604102	-0.115294	0.0277825
TAGLN2	P37802;X6RJP6;P37802-2	P37802;X6RJP6;P37802-2	Transgelin-2	cyan	0.276009	-1.12183	0.275447	-0.162473	-0.688666	0.103423	-0.367737	0.0167275	-0.674897	-0.185522	-0.614459	-0.468259	-0.490263	-0.857827	-0.139977	0.506129	-0.165044	0.0570718	0.476549	-1.31436	0.384903	-0.251586	-0.23014	0.368131	-0.248451	-0.192959	0.328857	-0.138384	0.515541	0.460869	0.13623	0.0897466	-0.0621216	-0.331906	0.0437635	-0.0414875
TAGLN	Q01995;H0YCU9;E9PJ32	Q01995;H0YCU9	Transgelin	yellow	4.41856	3.18077	2.58233	1.80234	1.31366	5.56444	6.11618	3.74106	2.85713	4.69388	3.4127	3.53332	2.9313	3.32244	3.67249	2.59431	3.71629	3.338	2.52324	2.91294	2.58909	3.65998	1.94552	3.83997	4.30493	2.66361	3.62336	2.89418	3.92073	2.29978	4.29091	4.98662	6.25569	0.546942	5.19094	0.786982
TAF15	Q92804-2;Q92804;A0A075B7D9;A0A075B7F4;A0A075B7C1;A0A075B7F2;A0A075B7E4	Q92804-2;Q92804;A0A075B7D9	TATA-binding protein-associated factor 2N	brown	-2.63813	-0.625566	-3.3121	-4.00978	0.0782018	-0.644684	-2.38526	-0.76742	0.0070771	-1.97773	-1.12626	-1.15731	-0.208055	-0.951155	-1.36879	-0.383897	-1.66862	-0.291777	-1.91229	0.0144923	-3.53022	1.07842	-0.00907397	-4.44147	-0.647765	-0.915532	0.0312483	-1.01632	0.66017	0.655115	-1.10317	-1.17413	-0.823779	-1.13082	-1.60649	-0.831018
TAF10	Q12962;A0A087WWP5	Q12962;A0A087WWP5	Transcription initiation factor TFIID subunit 10	black	1.02417	0.736621	-3.45392	0.72854	1.05075	0.183204	0.948568	0.966478	0.906401	-0.144052	0.268452	0.45277	0.830844	0.091536	NaN	1.66083	0.797323	NaN	1.6145	1.2211	1.50186	0.678809	NaN	-0.0571464	-0.00873077	-2.4736	0.76634	0.294413	-0.181554	NaN	NaN	0.150345	0.464122	0.312212	NaN	0.0258052
TACSTD2	P09758	P09758	Tumor-associated calcium signal transducer 2	salmon	0.00888681	-1.56965	2.11543	-0.422837	-0.976036	-1.38344	-0.582813	1.00085	-2.31689	-0.92436	-1.74068	-1.05055	-0.116533	0.248869	-1.98436	-0.997012	-1.61302	-0.0728409	0.311763	-1.30425	0.155657	-1.29658	-0.251489	-4.36463	-1.46612	-2.11601	-1.29272	NaN	-0.381471	-0.219638	-1.78954	-1.42275	0.916009	-1.44894	-1.21223	0.753428
TACO1	Q9BSH4	Q9BSH4	Translational activator of cytochrome c oxidase 1	grey	-0.867476	1.3287	-0.306736	1.00463	-0.438991	0.0455249	-0.657884	-0.798808	1.96911	-1.59139	0.186273	-1.82579	-0.268989	-1.93162	-1.77544	-0.891749	-0.643631	NaN	-1.45821	-2.301	2.06062	-1.16681	-0.0395515	-1.27922	0.471045	0.0340204	-0.783675	0.534892	-1.77713	-0.337067	0.407596	-0.193226	-0.230899	-1.94368	-1.67909	0.198643
TAB1	Q15750;Q15750-2	Q15750;Q15750-2	TGF-beta-activated kinase 1 and MAP3K7-binding protein 1	white	-0.790662	-0.0270538	-0.310837	1.69233	-0.191452	0.117742	-3.33482	NaN	-0.544151	-1.50196	-0.201512	1.07004	-1.00951	-0.31463	-0.628946	0.15357	-0.147322	NaN	0.00687933	NaN	-0.638638	0.0968881	0.046538	-1.08622	-0.331118	NaN	NaN	-0.858469	NaN	-0.348695	-0.343259	-2.33055	0.028379	-0.337967	-0.354448	-0.658961
SYPL1	Q16563-2;Q16563	Q16563-2;Q16563	Synaptophysin-like protein 1	paleturquoise	0.935197	-0.603894	0.326659	0.998869	0.335854	0.788557	1.22715	1.0946	-0.0646761	1.53469	0.280993	0.11365	1.13336	-2.24788	0.432891	-0.6202	0.825568	-0.308462	-1.54994	3.76372	0.267337	-0.20863	-0.0593954	0.808549	0.0225382	-6.60394	-0.137314	0.346952	-0.15774	1.01204	0.101827	0.177596	0.0341267	0.950567	0.439261	0.488876
SYNJ2BP-COX16;SYNJ2BP	A0A087WUM0;A0A087X1F5;P57105;A0A087WTA2;A0A087WX56	A0A087WUM0;A0A087X1F5;P57105	Synaptojanin-2-binding protein	black	1.12519	2.12013	-3.48231	-0.637659	0.882985	0.747875	0.733547	0.250539	0.656167	0.165835	-0.791317	-0.0988112	-0.461499	-0.123556	0.812617	1.3071	0.0840757	-0.263153	0.781592	0.962927	1.72164	-0.163481	1.60421	-0.216137	0.123528	0.434741	0.890096	0.0146195	-0.428819	0.863875	0.836319	-0.0693632	0.600316	-0.775749	0.380323	0.534909
SYNGR2	O43760;O43760-2;K7ELS8;K7EJ35	O43760;O43760-2;K7ELS8	Synaptogyrin-2	lightgreen	-1.11401	0.874192	-1.04098	0.86551	-0.172887	-0.404315	-0.593746	1.18071	0.261115	-0.138659	1.22157	-0.0953249	0.105008	0.708239	0.375579	-0.129886	-1.08276	-0.221483	-0.500268	-0.476354	-2.46787	-1.11235	-0.481863	-0.523803	0.0523653	1.64643	-1.39106	0.129238	-0.397856	0.72777	-0.322589	-0.815613	-0.886264	0.623193	-0.532107	-0.0624769
SYNE2	Q8WXH0;Q8WXH0-2;G3V5X4;A0A0A0MRE3;A0A0C4DGK3;Q8WXH0-7;G3V4T3;Q8WXH0-13;Q8WXH0-3;Q8WXH0-4;G3V3D4;A0A0C4DH87;Q8WXH0-10;Q8WXH0-11;Q8WXH0-12;Q8WXH0-5;Q8WXH0-6;Q8WXH0-9;Q8WXH0-8;G3V5D3;G3V5N1;G3V403	Q8WXH0;Q8WXH0-2;G3V5X4;A0A0A0MRE3;A0A0C4DGK3	Nesprin-2	darkred	-1.08315	-0.68292	-0.261934	-0.620291	-0.914849	-0.728203	-0.668143	-0.836875	-1.02543	-0.354478	-0.969316	0.0945878	-0.264366	-0.542608	-0.668991	-0.267678	-0.81055	-0.947067	-0.570378	-0.567055	-2.22576	-0.834342	-1.53558	-1.00984	-0.882575	-1.05059	-0.793739	-1.78901	-0.116314	-1.10695	-0.327487	-0.600215	-1.36325	-1.29634	-0.675216	-0.266042
SYNCRIP	O60506;O60506-2;F6UXX1	O60506;O60506-2	Heterogeneous nuclear ribonucleoprotein Q	blue	-0.651195	-0.30476	-0.556894	-0.636261	-0.657384	-0.453664	-0.583591	-0.359717	-0.547682	-0.934582	-0.836956	-0.441015	-0.805047	-0.951595	-0.508381	-0.276077	-1.00997	-1.31918	-0.18335	-0.548255	-0.629396	-0.559126	-0.907448	0.0288764	-1.10125	-0.883472	-0.412859	-0.924972	-0.24474	-1.02738	-0.0803958	-0.594608	-0.420542	-1.08481	-0.359461	0.144889
SYMPK	Q92797;A0A087WUE9;M0R3C7;Q92797-2;M0QXP5;M0R1C2;M0R180;M0R039;M0R033	Q92797;A0A087WUE9	Symplekin	plum1	-1.37182	-0.201154	-0.910526	-1.11157	0.0317078	-0.53877	-0.116364	0.237805	-1.10904	-1.76462	-1.05435	-0.178839	0.101657	-0.97881	-0.202302	-0.150168	-0.697133	-0.474211	-0.705074	-0.697912	-2.14354	NaN	-0.740137	2.90535	NaN	-1.27847	-0.12762	-0.563061	-2.93036	-1.11584	-2.73935	-0.926728	0.305436	NaN	-1.04141	NaN
SYAP1	Q96A49	Q96A49	Synapse-associated protein 1	grey	-1.96286	0.43028	-1.34039	1.02097	-1.03186	-3.29962	-1.86037	-1.86764	-1.09237	-0.461427	0.793273	-0.435979	-0.614605	-1.45507	-0.462537	-1.64226	0.437648	-1.58011	-1.56758	0.0323155	-2.89272	-0.690161	-0.141583	0.0786233	-2.64904	1.59963	1.16259	-2.06355	-1.16041	NaN	0.717161	-0.743647	-3.16609	-0.268656	-3.19852	-1.12813
SWAP70	Q9UH65;E7EMB1;E9PJM7	Q9UH65;E7EMB1	Switch-associated protein 70	pink	-1.39554	-0.477897	0.186128	-0.387666	-0.85509	-2.62977	-0.225853	0.288119	-0.161546	0.264188	-0.302354	-1.24646	1.32256	-0.345992	0.408346	-1.15246	-0.190005	-0.689735	-3.31439	NaN	NaN	-0.475742	NaN	NaN	NaN	NaN	NaN	NaN	-2.5893	0.866454	NaN	0.641192	-2.87247	0.708425	0.284923	-1.3844
SUSD2	Q9UGT4	Q9UGT4	Sushi domain-containing protein 2	brown	2.05168	2.88603	-2.88212	-2.82486	NaN	NaN	4.54049	2.41949	1.61024	4.77974	1.72346	1.61089	2.67739	3.94423	2.148	2.77708	2.06885	4.40403	4.52632	1.40147	-3.12056	1.72634	0.942008	-4.38938	1.84571	4.95094	2.46253	1.47397	1.82506	2.62108	0.183055	2.43152	-1.7907	0.726286	2.55858	1.1526
SURF4	Q5T8U5;O15260;O15260-2;O15260-3;B7Z1G8	Q5T8U5;O15260;O15260-2;O15260-3;B7Z1G8	Surfeit locus protein 4	greenyellow	-0.504201	-0.581519	-0.219639	-0.303465	-1.25649	0.0184275	-0.354809	-0.610817	-0.558459	0.02001	1.03709	-0.254654	0.229212	1.24279	0.342506	-0.714956	-0.26302	-1.5597	-0.981692	-0.807614	-1.07057	-0.311988	-1.63688	0.331473	-0.145025	0.428268	-0.556437	-0.712963	-0.671001	-0.757557	-0.0315391	-0.186076	-0.911283	-0.479513	-0.252822	-0.223303
SUPV3L1	Q8IYB8	Q8IYB8	ATP-dependent RNA helicase SUPV3L1, mitochondrial	red	-1.96334	-0.241164	-0.941376	-1.88035	-0.385623	-2.08069	-2.77148	-2.48694	-0.774022	-1.23807	0.481325	0.392205	-1.85097	-0.103258	-0.489008	-1.01726	-3.6055	-1.11307	-2.80258	-0.801343	-1.11407	-0.104052	-0.117776	NaN	-2.36665	-1.79108	-1.0519	0.375755	-0.198021	-2.11532	NaN	-0.216909	0.189865	NaN	-0.574572	0.155318
SUPT6H	Q7KZ85;Q7KZ85-3	Q7KZ85	Transcription elongation factor SPT6	green	-2.5048	0.12277	-0.458912	-0.962699	-0.166134	0.162353	-1.01602	-0.521402	-0.483977	-2.30721	-0.525527	-1.05044	0.253797	-1.35764	-0.978422	-0.0690479	-1.1549	0.137118	-0.935641	-0.150065	-1.12212	-1.41524	-1.00858	0.730872	-0.300721	-1.04092	-0.45375	-1.30644	-0.360315	-1.06415	-1.07031	-0.634899	0.109173	-1.03303	-0.522819	-0.568896
SUPT5H	O00267-2;O00267;M0QYL9	O00267-2;O00267	Transcription elongation factor SPT5	grey	-2.00701	-1.06273	-0.903958	-0.697311	-1.11291	-1.9737	-1.70597	-0.483848	-0.772313	-0.884624	-0.837538	-0.33826	-0.984441	-1.15789	-1.42084	-0.436915	-1.609	-1.19447	-1.07319	-1.39617	-0.92089	NaN	-1.0937	-0.829302	-0.362872	-1.14688	-0.451993	-1.01218	-0.541054	-2.49786	NaN	-0.737413	-0.516392	-0.954792	-0.533622	-0.783999
SUPT4H1	P63272;D3DTZ5;J3QSB9;J3KSQ6;J3QR04	P63272;D3DTZ5;J3QSB9	Transcription elongation factor SPT4	salmon	-0.542209	-0.0151515	-0.180839	0.468623	-0.538194	-0.541486	0.788691	0.495775	0.242131	-0.387046	-0.345711	-0.473989	-0.380655	-1.08662	-0.212246	1.58176	0.395791	-2.23982	0.463831	NaN	0.477795	-0.588377	-0.405715	-3.2309	-1.30787	-0.56783	-0.698918	0.029308	-0.573507	0.515472	0.216097	-1.01479	-0.11714	-1.38347	-0.395703	-0.178123
SUPT16H	Q9Y5B9;G3V5A4;G3V401;G3V2X0	Q9Y5B9	FACT complex subunit SPT16	darkred	-0.934535	-1.61997	-1.28839	-1.13233	-1.32057	-1.35726	-1.24357	-1.22739	-1.06932	-1.71021	-1.38473	-0.884798	-1.26906	-2.27059	-1.03823	-0.439776	-0.713849	-2.37498	-0.411665	-1.15517	-3.42964	-1.41756	-2.15172	-1.51542	-1.38622	-1.52212	-1.19214	-1.14936	-1.38134	-1.56108	-1.84997	-1.54195	-1.58142	-1.62782	0.20844	-1.53375
SUOX	P51687;F8VVW9	P51687	Sulfite oxidase, mitochondrial	darkorange	1.70974	2.70133	1.39772	1.2644	NaN	-2.33617	-3.12294	NaN	1.77816	-2.35172	1.92714	0.340702	1.06147	0.572158	0.284056	1.44689	1.02928	1.55282	-0.0636423	2.75832	-0.188628	1.18225	2.90421	NaN	2.79858	0.732934	1.69963	3.06982	0.106206	1.30088	2.59679	2.68678	0.848711	1.33461	1.77992	0.201762
SUN2	Q9UH99;Q9UH99-2;Q9UH99-3;B0QY60;B0QY64;H0Y686;B0QY67;B0QY63;B0QY68;B0QY66	Q9UH99;Q9UH99-2;Q9UH99-3	SUN domain-containing protein 2	darkred	NaN	0.135071	0.203343	-0.325276	0.124986	-0.142361	1.15093	0.656722	-0.235947	0.826461	0.633657	0.593856	0.406872	0.114249	0.281608	2.01037	0.787443	0.73421	0.860887	-0.500654	-2.9062	1.24629	-0.212986	0.0291999	0.997761	-0.361643	-0.287919	NaN	0.724224	-0.0445384	-0.49984	0.786384	0.744052	0.172756	0.765908	0.485113
SUN1	O94901-9;E9PHI4;O94901-8;O94901;O94901-5;H0Y742;O94901-6;H0Y6N5;H7C2K3;O94901-3;O94901-2;O94901-7;C9JK55;H7C3X3;H7C019;C9K051;C9JS54;C9JJU6;C9JR15;O94901-4	O94901-9;E9PHI4;O94901-8;O94901;O94901-5;H0Y742;O94901-6;H0Y6N5	SUN domain-containing protein 1	grey60	-0.428405	-0.944661	-0.566244	-1.40511	0.0714571	0.12358	1.38899	-0.133121	1.80337	0.194932	-0.4439	0.178283	-0.0960915	-0.613142	-0.894994	-0.269395	0.247005	0.122447	0.559398	1.41697	0.892358	-0.441679	0.962982	-1.55799	-3.93259	-0.259647	-0.0756108	-0.69052	-0.941623	NaN	-0.773243	-1.13877	-0.387125	0.574848	0.357729	0.165995
SUMO1	B8ZZN6;P63165;B8ZZJ0;B8ZZ67;B9A032;P63165-2	B8ZZN6;P63165;B8ZZJ0;B8ZZ67;B9A032;P63165-2	Small ubiquitin-related modifier 1	lightyellow	-0.491299	-2.03607	-3.4713	0.0971033	-0.599112	0.0616984	-0.137717	-0.786101	-3.25847	-0.536939	-0.459361	-0.48094	1.29367	-0.569148	-0.390558	-0.421387	-0.221198	-0.231878	0.733343	-0.857664	0.156555	-0.327936	0.0655121	-0.526686	-0.239978	0.0404106	0.174767	-0.512017	0.220643	NaN	0.184907	0.051462	0.0762582	-0.677001	-0.685737	-0.0708285
SUMF2	J3KQJ1;Q8NBJ7;A8MXB9;C9J660;C9JL30;F8WA42;Q8NBJ7-3;Q8NBJ7-2;E9PBT8;J3QT17;Q8NBJ7-5;E9PG02;F8WEX5;F8WES7;Q8NBJ7-4;F8WEV7	J3KQJ1;Q8NBJ7;A8MXB9;C9J660;C9JL30;F8WA42;Q8NBJ7-3;Q8NBJ7-2;E9PBT8;J3QT17;Q8NBJ7-5	Sulfatase-modifying factor 2	brown	1.44556	0.833856	-0.349011	-1.50229	0.649505	-0.262428	-0.16219	0.75511	0.00242943	0.117569	0.233633	1.58414	0.186442	0.873096	1.74316	1.12126	0.50375	0.823143	0.89202	-0.447601	1.0813	0.430295	0.547964	-0.325401	1.09037	0.498298	0.549765	0.858707	0.148505	0.606064	0.270269	-0.190334	2.23777	1.27323	0.811328	1.81834
SULT2B1	O00204-2;O00204	O00204-2;O00204	Sulfotransferase family cytosolic 2B member 1	purple	-0.596832	-0.950758	0.67921	0.659234	-0.85988	-1.20317	-0.489966	-1.03247	-1.65983	-1.27894	-2.64053	-1.58945	-1.41398	-2.7791	-1.90415	0.323634	-1.68438	-2.43878	-2.95661	-1.10139	0.569794	NaN	NaN	-0.755015	-2.37414	-2.39672	0.17915	0.013241	-1.73588	NaN	-0.277084	0.432764	NaN	-1.52722	-0.749685	-2.54637
SULT1A4;SULT1A3	P0DMN0;P0DMM9;A0A0A6YYL2;P0DMM9-3;H3BPL6;P0DMM9-2;H3BRT0;H3BNY7	P0DMN0;P0DMM9;A0A0A6YYL2;P0DMM9-3	Sulfotransferase 1A4;Sulfotransferase 1A3;Sulfotransferase	yellow	-0.192309	0.418986	-1.06919	-0.792203	-2.23571	-0.305852	-0.135601	0.158844	-1.88674	0.766601	-0.918578	-1.82465	0.328494	-0.224933	0.265448	0.0251476	-0.835388	-0.0235581	-0.992698	-1.84252	-0.713542	-0.317012	-2.29512	-0.907108	NaN	-0.648497	NaN	-2.44574	0.784179	-1.66625	-1.45836	-0.330204	-2.28797	0.578603	-1.40501	-2.49837
SUGT1	Q9Y2Z0;Q9Y2Z0-2	Q9Y2Z0;Q9Y2Z0-2	Suppressor of G2 allele of SKP1 homolog	grey	-1.6196	-0.388752	-1.16722	-0.807249	-0.952811	-0.780318	-0.498549	-0.618918	-0.46938	-1.15301	-1.59981	0.174156	-0.883273	-0.335256	-0.282053	-0.00417161	-0.870588	-1.58951	-1.10171	-0.715964	-0.443778	-0.898307	0.360481	-0.379535	-0.767409	0.308534	-0.53444	NaN	0.775144	-2.52879	-1.53363	-0.793098	-0.199145	-1.24988	-0.494372	-0.77067
SUGP2	M0R2Z9;Q8IX01-4;Q8IX01;Q8IX01-3;M0R3F6;M0R065;M0R216;M0R2Y3	M0R2Z9;Q8IX01-4;Q8IX01;Q8IX01-3;M0R3F6	SURP and G-patch domain-containing protein 2	steelblue	0.0706446	-0.11078	-1.57281	NaN	0.0806383	-3.09569	-0.542885	NaN	-0.122501	-2.63453	-0.386316	0.473132	-1.10284	-0.388876	-0.964352	-0.576	NaN	0.648559	NaN	0.853241	-0.597657	-0.129658	0.500345	NaN	NaN	-0.567473	-0.0128889	-0.248037	NaN	NaN	NaN	-0.18209	-0.586451	-1.02842	-0.964537	-1.10903
SUCLG2	Q96I99;Q96I99-2;E9PDQ8;H0Y852	Q96I99;Q96I99-2;E9PDQ8	Succinyl-CoA ligase [GDP-forming] subunit beta, mitochondrial	red	0.722684	0.446727	-0.462083	-0.439732	0.603977	-0.181279	-0.54092	0.0479663	-1.21314	-0.10784	0.120507	-0.164379	0.583327	-1.12797	0.371332	0.457689	0.159261	-0.195433	-1.62076	-0.564503	-0.951088	0.665414	1.11277	0.101596	-0.230982	-0.537522	-0.293907	0.143676	-0.607703	-0.769046	-0.580728	-0.0968607	-0.585504	-0.495067	-0.0934099	-0.814412
SUCLG1	P53597;H7C233	P53597	Succinyl-CoA ligase [ADP/GDP-forming] subunit alpha, mitochondrial	red	0.416997	1.57019	0.233405	0.131985	1.12996	-0.325525	0.223264	0.0976753	0.0919183	0.698322	0.174392	-0.142035	0.58027	-0.552485	0.359778	0.330343	0.610346	-0.0689395	-0.497394	0.280831	-0.646177	0.48125	0.883398	0.05629	0.14121	-0.354389	-0.155638	0.782649	-0.142894	-0.371367	0.199204	0.300666	-0.287883	-0.218519	0.759336	-0.826985
SUCLA2	Q9P2R7-2;Q9P2R7;Q5T9Q5;Q5T9Q8	Q9P2R7-2;Q9P2R7;Q5T9Q5	Succinyl-CoA ligase [ADP-forming] subunit beta, mitochondrial	turquoise	0.116966	2.04773	-3.22725	-3.34021	0.661123	-3.17154	-0.833046	-0.542055	0.363721	-0.764554	-0.554232	-0.353853	-0.809314	-0.429253	-0.165502	0.958637	0.456995	-0.237576	-0.0285607	0.901986	-1.47394	-0.935724	0.922802	0.185245	0.0638455	0.0742373	-0.608355	0.321845	-0.652525	-0.646648	-0.86054	0.0524726	-1.14625	-0.845608	-0.225819	-0.717327
SUB1	P53999;D6RC37;D6R970	P53999	Activated RNA polymerase II transcriptional coactivator p15	lightcyan	-1.07853	-0.60411	0.481824	-0.257949	1.40637	-0.203028	-2.19771	0.161429	0.989244	-0.499977	0.449054	0.521895	0.495268	0.167104	0.557233	-0.338447	-0.168109	-0.0551972	-0.0550567	0.186886	-1.21148	0.21039	1.14596	-2.6229	-0.202711	-0.461857	-0.809108	-0.319828	-0.642055	-0.115985	-0.287637	-0.100465	-0.290081	0.967854	-0.631555	0.0619805
STXBP3	O00186	O00186	Syntaxin-binding protein 3	paleturquoise	-1.46742	-0.437143	-0.373941	-0.207786	-0.268345	-0.698147	-0.735956	-0.277213	-0.617471	-0.233125	-1.15999	-0.989369	-0.905983	-1.58438	-1.41724	-0.786756	-0.773258	-0.309183	-0.975179	-0.88353	-1.5425	-0.986746	-0.83767	0.169738	-1.17102	-1.54737	-0.7964	-1.04105	-0.557747	-1.06603	-1.30632	-0.633645	-1.4681	-0.50957	-1.07606	-1.63467
STXBP2	Q15833;Q15833-2;Q15833-3;A0A087WWS7;M0R0M7;M0R1A1;R4GMY7;M0R0D4;M0R118;M0QZ54;M0R376;A0A087WUN8	Q15833;Q15833-2;Q15833-3;A0A087WWS7;M0R0M7	Syntaxin-binding protein 2	turquoise	-0.223182	-0.128437	-0.433245	-1.70474	0.635658	-2.21118	0.616907	0.182749	0.210892	-0.929111	-0.502867	-0.895603	0.260645	-0.53893	-0.367183	0.607004	-0.482508	-0.762712	0.20581	0.247027	-0.205166	-0.27944	-0.737386	-0.246731	0.186784	0.491188	-0.170763	0.330684	-0.184635	0.196776	0.305542	-0.170797	-0.53732	1.02453	-0.221231	0.164984
STX6	O43752;O43752-2	O43752	Syntaxin-6	tan	NaN	-0.0780487	0.568148	NaN	1.00487	-2.58117	-2.67127	0.244386	-3.31693	-2.69223	-0.149529	0.22577	NaN	NaN	NaN	-0.144661	-1.977	NaN	-0.123232	NaN	-0.0460122	-3.43688	0.245333	-1.33088	-0.591121	-0.191856	-0.180471	-0.767081	-0.672032	-0.0947675	NaN	-0.973861	0.156904	-0.608604	-0.764851	1.24158
STX5	Q13190-2;Q13190;Q13190-3;Q13190-4;E9PNU4;H7C3X5;H0YEJ8;E9PP18;E9PRW9	Q13190-2;Q13190;Q13190-3;Q13190-4;E9PNU4	Syntaxin-5	midnightblue	0.907068	0.956646	0.362423	-0.374157	1.62168	-3.36976	NaN	1.01806	0.00579301	1.0526	0.700245	0.479717	-2.32286	1.05802	-0.42292	0.956409	-0.117277	NaN	0.333025	1.15175	NaN	0.508004	-0.160184	0.741315	0.639983	1.79394	0.617562	0.312369	0.685369	0.137465	0.499691	0.365717	0.747038	NaN	0.872061	0.0669814
STX12	Q86Y82;B1AJQ6	Q86Y82;B1AJQ6	Syntaxin-12	black	1.97535	0.910821	-2.80869	0.565033	0.953767	0.733078	-2.83671	0.433324	1.17584	1.0319	1.33961	2.00734	1.18224	1.57329	1.07085	1.62694	2.11291	1.84947	1.63463	2.34179	0.397466	0.366226	0.172972	1.0137	0.717677	0.435522	0.439369	NaN	1.06518	0.796123	0.448024	1.22265	0.977985	0.952473	0.819492	0.512662
STUB1	Q9UNE7;Q9UNE7-2;H3BS86;H3BTA3;H3BUD0	Q9UNE7;Q9UNE7-2;H3BS86;H3BTA3	E3 ubiquitin-protein ligase CHIP	pink	-0.706522	0.108199	0.54484	0.414137	-0.541137	0.622186	-0.552256	0.13534	0.457568	-0.151537	-0.608269	-0.308201	-0.778097	-1.52069	-0.647462	-0.216839	-0.0445097	-1.05438	-1.50593	-0.277945	1.53045	-0.820373	-0.346714	-0.521234	-0.46777	-0.28525	0.147628	-1.13584	-1.38885	-1.1822	-0.402967	0.0420497	-0.900594	0.224015	0.417593	-1.02909
STT3B	Q8TCJ2	Q8TCJ2	Dolichyl-diphosphooligosaccharide--protein glycosyltransferase subunit STT3B	greenyellow	-0.707985	-0.78935	0.631707	-0.293771	-0.248967	-0.167652	-0.337055	-0.269089	-0.436293	-0.47146	0.887659	0.946728	0.610492	1.84064	0.730963	-0.548958	-0.720833	-0.808193	-0.100316	-0.00248912	-1.55997	0.260942	-0.574757	-1.02022	-0.119389	0.152798	-0.56591	-0.244246	-0.161088	0.0381807	0.593157	-0.425424	-1.46134	-0.182655	-0.0397549	-0.0276194
STT3A	P46977;P46977-2;A0A0C4DH80;E9PN73;E9PI32;H0YET6	P46977;P46977-2	Dolichyl-diphosphooligosaccharide--protein glycosyltransferase subunit STT3A	greenyellow	-0.352145	-0.178554	0.20962	-1.36038	-1.22909	-0.181137	-0.380458	-0.275168	-0.765837	-0.550291	0.271148	0.51582	-0.324943	1.16405	0.280933	-2.01772	0.0154127	-0.270073	-1.0347	-0.829881	-0.862899	0.141938	-1.16022	-0.43293	-1.23524	1.05517	-1.37281	-0.1822	0.0833382	-1.03491	0.516072	-0.718303	0.0774134	-0.293949	-0.514915	-0.465788
STRN4	Q9NRL3;Q9NRL3-3;F5GYK2;M0R317;M0QZM0;M0R0P4;M0R0W8;Q9NRL3-2;M0QXN2;M0R2A7;M0QYS2;R4GN16	Q9NRL3;Q9NRL3-3;F5GYK2	Striatin-4	brown	-0.263381	-0.420889	-3.37949	-3.31114	-0.834302	-3.94988	-0.242958	-0.109376	-0.509888	0.0865744	-0.0209765	-0.238454	-0.775665	-0.747127	-0.19446	-0.490778	1.40656	-0.390529	-0.846802	0.118731	NaN	NaN	-0.382266	-2.85617	-0.498797	-2.89087	-0.49258	NaN	0.13789	-0.105093	NaN	-0.315582	-0.601915	-0.959181	-0.409292	-0.496868
STRN	O43815;O43815-2	O43815;O43815-2	Striatin	grey	0.651487	0.297025	-0.026146	0.779674	0.455361	0.536363	0.368536	-0.147985	0.371781	0.513106	0.0337056	0.37421	-0.16551	-0.0228186	-0.375929	0.614498	-0.29177	-0.658628	0.05371	NaN	0.350796	-0.0254819	-0.0104983	0.294766	0.127022	0.482406	0.0511952	0.22899	0.280217	0.239149	0.61335	0.000977516	0.15019	0.199186	0.533177	-0.0167713
STRBP	Q96SI9;Q96SI9-2;H0YC91;Q5JPA5;E9PKQ0	Q96SI9;Q96SI9-2	Spermatid perinuclear RNA-binding protein	green	-0.91258	-0.265285	2.75533	-1.15642	-0.261962	-0.974473	-0.410575	-0.879446	-1.04987	-1.50349	-1.6552	-0.733566	0.285044	-2.10508	0.228129	-0.248416	-1.46573	-0.840992	-1.09303	0.342582	-0.727831	-0.81039	-1.08239	-1.86048	-0.80325	-1.37368	0.480991	-0.212212	-1.29427	NaN	-0.836618	-0.910201	-1.04031	-1.18155	-0.719544	-1.54498
STRAP	Q9Y3F4-2;Q9Y3F4;H0YH33	Q9Y3F4-2;Q9Y3F4	Serine-threonine kinase receptor-associated protein	grey	-0.0987504	-0.648232	-0.0972915	0.20004	-0.191338	-0.639842	-0.644322	-0.559469	-0.914081	-0.200912	-0.35232	-0.00824478	-0.0137884	-0.414373	-0.310629	-1.44086	-2.26776	-0.769677	0.120892	0.422905	-0.389928	-1.06889	0.123839	0.209519	-0.627378	-0.444232	-0.609633	0.764048	0.277815	-0.00672674	0.219083	-0.209271	0.860709	-0.34644	-0.231463	-0.313408
STOML2	Q9UJZ1;A0A087WYB4;Q9UJZ1-2;F2Z2I8	Q9UJZ1;A0A087WYB4;Q9UJZ1-2	Stomatin-like protein 2, mitochondrial	grey60	-1.71084	-0.508442	-0.598044	0.977419	-0.371818	0.0538778	-0.619005	-0.39351	-2.6148	-2.83561	-0.903367	-0.0848348	-0.00775975	0.236092	-0.33069	0.39723	-0.87069	-1.11066	0.693325	-0.353684	-0.700652	-0.377979	0.520168	-0.402446	-3.85043	-0.178033	-0.522886	0.256329	-0.701699	-1.4803	0.854697	-1.27146	0.683313	-1.50246	-0.536088	1.25176
STOM	P27105;F8VSL7;P27105-2;Q8TAV4-2;Q8TAV4	P27105	Erythrocyte band 7 integral membrane protein	grey	1.69034	0.882094	0.864375	0.805495	-0.453924	2.06842	0.929054	1.70908	0.576896	1.61176	2.33363	0.954032	1.08754	1.20091	0.838021	1.04719	2.23097	1.93166	2.24378	3.83163	3.42658	1.14536	1.51053	1.52211	2.4357	-0.131705	0.517911	0.7544	0.828046	0.497225	-0.675308	0.950978	0.341061	2.4176	0.884757	1.78902
STMN1	P16949;P16949-2;A2A2D0;E5RIR6;E7EVN3;Q9H169-3;Q9H169;Q9H169-4;Q9H169-2	P16949;P16949-2;A2A2D0	Stathmin	blue	-0.946024	-1.58023	-0.163693	-0.653447	-0.957862	-0.323791	-1.73561	-2.06161	-1.03215	-0.885754	-1.9249	-0.458382	-1.39798	-0.927623	-0.617636	-1.17806	-0.202018	-1.01562	1.18974	-1.31664	-1.51833	-1.11824	0.113987	-0.27496	-1.84666	-1.8388	-0.690984	-1.46153	1.43385	0.336271	0.428138	-0.575342	-0.25324	-0.424171	-1.35843	-0.343374
STK3	Q13188;Q13188-2;A0A087WZ06;E5RFQ9;A0A087WVN8;Q8NBU1;E5RIM6	Q13188;Q13188-2;A0A087WZ06	Serine/threonine-protein kinase 3;Serine/threonine-protein kinase 3 36kDa subunit;Serine/threonine-protein kinase 3 20kDa subunit	green	-1.71139	-0.40539	0.0823245	-0.0191643	-0.709608	0.318138	-0.112807	-0.543555	0.165031	-0.379034	-0.750564	-0.0398255	0.690262	-0.557455	-0.193121	1.62044	-0.325591	-0.933934	-0.00772029	-0.126753	-0.607126	-0.212784	-0.732321	-0.792598	-0.984298	-0.374819	-1.17203	0.115862	0.36254	0.0485945	NaN	0.804633	-1.0173	-0.433053	-0.594176	-0.564481
STK24	B4DR80;Q9Y6E0-2;Q9Y6E0;H0Y630;Q5JV98;Q5JV99	B4DR80;Q9Y6E0-2;Q9Y6E0;H0Y630	Serine/threonine-protein kinase 24;Serine/threonine-protein kinase 24 36 kDa subunit;Serine/threonine-protein kinase 24 12 kDa subunit	magenta	0.740689	-0.642794	0.142978	-0.486897	-0.40205	-0.682133	-1.47684	-0.493495	-0.19722	-0.732991	0.109912	-0.436665	-0.793803	-0.622513	-0.354049	0.265431	-0.152121	-0.491688	0.644313	-0.0172217	-0.797093	-0.605531	-0.837743	-0.48936	-0.558609	-0.328289	-1.22988	0.304116	-0.630642	-0.895365	0.0806254	-0.117865	-0.633832	-1.02648	-1.07147	-0.563182
STIP1	P31948;P31948-2;P31948-3;F5H783;H0YGI8;F5GXD8	P31948;P31948-2;P31948-3	Stress-induced-phosphoprotein 1	darkgreen	-0.552841	-1.05016	-0.901621	-0.615588	-1.01104	-0.0340468	-0.530647	-1.36744	-1.23923	-1.5654	-1.16786	-1.28129	-1.50969	-0.544608	-1.0049	-1.41056	-0.475372	-1.47917	-1.56476	-0.709061	-0.173757	-0.625711	-0.879207	-1.46848	-0.979438	-0.930728	-1.6562	-0.022071	-0.513836	-1.25722	-0.495504	-0.856917	-1.017	-1.03371	-0.690442	-0.449971
STAU2	A0A0A0MTC5;Q9NUL3;A0A0A0MTD1;E7EPX0;E7EVJ4;E9PH62;Q9NUL3-8;Q9NUL3-2;F8VPI7;Q9NUL3-3;A0A0A0MTC4;A0A0A0MTC6;Q9NUL3-6;Q9NUL3-7;E5RJN7;Q9NUL3-4;G5EA18;E5RJ67;H0YBY0;E5RFK1;E5RGT3;Q9NUL3-5;E5RGQ5	A0A0A0MTC5;Q9NUL3;A0A0A0MTD1;E7EPX0;E7EVJ4;E9PH62;Q9NUL3-8;Q9NUL3-2;F8VPI7;Q9NUL3-3;A0A0A0MTC4;A0A0A0MTC6;Q9NUL3-6;Q9NUL3-7;E5RJN7;Q9NUL3-4;G5EA18	Double-stranded RNA-binding protein Staufen homolog 2	darkred	-2.20033	-0.0395043	-0.184236	-0.213765	-0.601496	-1.43611	0.569432	-0.100534	-0.597693	0.342041	-0.94813	2.56491	-0.670353	-1.22006	2.73917	-0.259978	-1.2172	-0.506519	-1.66596	NaN	-2.66606	NaN	NaN	-0.587434	-2.49411	-0.903779	0.0207447	NaN	-0.776928	NaN	NaN	-0.45597	-0.998833	-1.23411	-1.57126	-1.08033
STAU1	O95793-2;O95793;Q5JW30;A0A087X1A5;F6UDC6	O95793-2;O95793;Q5JW30;A0A087X1A5	Double-stranded RNA-binding protein Staufen homolog 1	grey	-0.914645	-0.732913	0.0205388	-0.872137	-1.63383	-1.35544	-1.71379	-0.62954	-0.738728	-1.40102	-1.82828	-0.739461	-0.525522	-1.20462	-0.938994	-0.110087	-0.861373	-0.0764652	-1.59708	0.971676	-1.77735	-1.13044	-1.61484	-1.03079	-0.69052	-0.812961	-1.00047	0.154408	-0.537927	-1.47522	-0.437137	0.682639	-0.898868	1.72324	-1.20104	-0.384158
STAT6	P42226;P42226-3;P42226-2;G3V5I8;G3V370;G3V5K5;G3V568;G3V2X7;H0YIY2;H0YJH6;Q5FBW6;G3V2L2;G3V2M3;G3V3E9;G3V2H4	P42226;P42226-3;P42226-2	Signal transducer and activator of transcription 6	paleturquoise	1.41964	-0.442759	1.70483	0.300506	1.08207	-0.201182	1.99001	1.22264	0.919096	1.32899	0.671563	0.164258	1.67249	0.916379	1.13874	1.54743	1.63596	1.52096	0.176564	0.806763	0.107753	1.20764	0.415143	0.37879	0.613425	-1.59132	0.44095	-0.883282	1.15823	1.28961	0.0374895	1.07373	-0.137712	0.206274	1.17981	0.454867
STAT3	P40763;P40763-3;G8JLH9;K7EP08	P40763;P40763-3;G8JLH9	Signal transducer and activator of transcription 3;Signal transducer and activator of transcription	violet	-0.136349	-0.0861491	0.178868	0.0773772	-0.81118	0.214474	0.422594	-0.231364	-2.35156	-0.114232	-0.156902	0.373882	-0.199073	-0.32698	0.219181	-0.0547848	0.178472	0.256743	-0.0292094	-0.0705667	-0.738944	0.68522	-0.462488	0.216613	0.828839	-0.59816	0.157561	0.36596	0.906779	0.172536	-0.855556	-0.397923	-0.494747	0.890655	-0.0285305	0.127899
STAT1	P42224;H7BZ88	P42224	Signal transducer and activator of transcription 1-alpha/beta	brown	-0.445461	0.460147	-0.612081	-0.217247	-0.501581	-0.18417	0.774278	0.237212	0.562268	0.058478	0.43172	0.067409	0.702944	1.14683	1.21417	1.38684	0.367211	0.915835	-0.0303927	0.505093	1.76049	2.09807	-0.692183	0.129177	1.27084	-0.832447	0.0201173	1.41955	3.00729	1.38598	0.585641	0.875966	-0.291524	1.30701	-0.683643	0.87001
STARD10	A0A087WXR2;F5H1Z6;Q9Y365;F5H8H3;F5GY11;F5H8G1;H0YFF3;F5H0V7;H0YH17;H0YGA9;F5GWK5;F5H5A8;H0YGN8;F5H3G8;F5GY07	A0A087WXR2;F5H1Z6;Q9Y365;F5H8H3;F5GY11;F5H8G1;H0YFF3;F5H0V7;H0YH17;H0YGA9	PCTP-like protein	pink	0.933969	1.20427	1.41901	0.405161	2.83361	-0.242466	-0.112445	0.618655	2.70887	0.0458947	0.397915	-1.02673	-0.1584	-2.03669	0.0685925	-0.0633103	0.219416	0.217349	-1.62215	2.25106	1.04797	-0.755064	0.191836	-0.146152	1.10211	1.06351	-0.346357	1.64249	-1.46321	0.923816	2.52333	1.90839	-1.38068	0.813879	-0.604202	-1.55652
STAMBP	O95630;C9JK83;O95630-2;F5H5B9;C9JEK5;C9JZ93	O95630;C9JK83;O95630-2;F5H5B9	STAM-binding protein	darkred	-1.29141	0.362521	-0.552625	-0.765984	-0.583244	-0.648959	-0.879578	-0.89936	-0.663023	-0.339744	-0.474482	-0.644807	-1.12332	-0.112544	-0.197779	-2.5104	-1.6452	-0.550629	-0.458159	-1.12126	-2.89475	-0.367589	-0.336878	-0.749523	-0.299271	-0.210759	0.173074	-0.560007	-0.280917	-0.289405	-0.672047	1.49823	-0.182032	-0.352354	0.0769589	-0.239794
ST14	Q9Y5Y6	Q9Y5Y6	Suppressor of tumorigenicity 14 protein	purple	-0.575336	-2.19519	2.29514	3.42553	-1.54316	2.23342	0.428819	-0.439822	-1.21919	-1.14152	-1.62283	-1.05879	-1.23259	-1.2942	-1.67458	-1.25947	1.25293	NaN	0.824607	-1.02235	-0.286607	NaN	NaN	-2.41003	NaN	-0.832786	-1.1618	1.0426	1.22545	0.834463	2.89717	NaN	1.86737	1.48559	NaN	0.501809
ST13	P50502;A0A087X1H6;H7C3I1;Q3KNR6;F6VDH7;F8WAQ7	P50502;A0A087X1H6;H7C3I1;Q3KNR6	Hsc70-interacting protein	grey	0.717729	-0.574841	-0.0961924	-0.0358232	-0.104942	-0.2898	0.0268144	-0.618115	0.0625245	-0.0764953	0.145517	-0.219473	-1.14486	-0.0930403	-0.280046	-0.667718	0.367521	1.79038	0.935819	-0.959315	-0.419301	0.683865	0.0251065	0.260522	0.0697044	0.812729	0.630481	0.281397	-0.282531	-0.429345	0.352551	-0.426173	-0.0577666	0.643596	0.163389	0.141658
SSSCA1	H0YEB6;O60232;G3V1B8;H0YEK1;E9PN57;E9PK41	H0YEB6;O60232;G3V1B8	Sjoegren syndrome/scleroderma autoantigen 1	grey	-0.839779	0.0955724	NaN	-0.210577	0.936754	-0.38199	-1.12858	-0.727625	NaN	-2.22293	-2.78254	-1.94843	-2.42178	-0.340796	-0.338278	NaN	-2.16359	NaN	-1.99623	NaN	1.08639	0.00629318	-1.34135	-0.939917	-2.78733	1.21694	-0.244449	NaN	NaN	NaN	-0.828423	NaN	0.504924	-1.15287	-1.08968	-0.443243
SSRP1	Q08945;E9PPZ7;E9PMD4	Q08945	FACT complex subunit SSRP1	blue	-1.39291	-1.4481	-1.04521	-0.811419	-1.04527	-0.7877	-0.63023	-1.00046	-0.951817	-1.08537	-1.38926	-1.13588	-1.15093	-1.92325	-1.06963	-1.39938	-1.76845	-1.73398	-1.04875	-1.58098	-1.28632	-1.52447	-2.0036	-1.04885	-1.70027	-1.1675	-0.961316	-0.956934	-0.555723	-1.20476	-1.0975	-1.32297	-1.5449	-0.901345	-0.726011	-1.02594
SSR4	P51571;A6NLM8	P51571;A6NLM8	Translocon-associated protein subunit delta	blue	1.28552	0.17008	-0.999757	0.951471	-0.39642	-0.0355667	0.631635	0.0713246	0.629489	0.689016	0.906837	0.262132	-0.267302	1.80105	0.863765	1.23184	1.23556	0.0445061	1.46649	-0.151442	0.993689	0.705964	0.15924	1.41626	0.308821	2.50312	0.529301	-0.526149	0.735588	0.918385	1.03014	0.2152	1.72925	0.553575	0.905785	1.10618
SSR1	C9J3L8;C9J5W0;E9PAL7;C9IZQ1;P43307;P43307-2	C9J3L8;C9J5W0;E9PAL7;C9IZQ1;P43307;P43307-2	Translocon-associated protein subunit alpha	greenyellow	1.94103	-0.786212	1.00752	1.62568	-0.340518	1.2041	1.72907	0.717695	1.19732	0.387615	0.951385	1.72833	0.620893	2.01517	0.630032	NaN	NaN	-2.1882	-1.91985	NaN	-0.319867	0.791034	-0.321214	0.5296	-0.421015	1.76505	0.441906	0.154929	0.114035	2.06633	1.78999	-0.531606	1.18522	-0.30379	-0.20252	0.907256
SSH3	Q8TE77;Q8TE77-3;Q8TE77-2;A0A087WWG1;E9PIT5;C9JUG3;Q8TE77-4;Q8TE77-5	Q8TE77;Q8TE77-3;Q8TE77-2;A0A087WWG1	Protein phosphatase Slingshot homolog 3	pink	-0.0293122	0.146925	1.24664	0.846098	2.12589	0.570552	0.732781	1.29487	0.655528	1.64704	0.659279	0.156235	1.79353	-0.171261	-0.0910786	0.2997	0.85484	0.701329	-0.805001	0.657646	0.931927	0.195401	0.907854	-0.158256	0.673069	0.131988	1.45518	0.818116	-0.61582	0.747194	0.473643	1.51638	0.0889626	1.57258	1.25229	-0.466002
SSBP1	Q04837;A0A0G2JLD8;E7EUY5;C9K0U8	Q04837;A0A0G2JLD8;E7EUY5;C9K0U8	Single-stranded DNA-binding protein, mitochondrial	grey60	-0.074324	-0.17343	-0.32914	-0.59152	0.314558	-0.719414	-0.678212	0.651538	-0.0392935	-1.29892	-2.05248	-0.0722249	0.847205	0.989944	0.631646	-1.24837	NaN	0.70107	0.126876	1.04967	0.286448	0.0112621	1.06829	-0.836528	-2.66567	0.358393	-0.302606	0.15596	-0.934089	-0.335286	-1.4443	-0.278275	0.242381	-0.737046	-0.000167847	0.149523
SSB	P05455;E7ERC4;E9PFL9;E9PGX9	P05455	Lupus La protein	turquoise	-0.471154	-1.22601	-1.55145	-2.72325	-1.17805	-3.01144	1.03812	-1.7625	-1.10029	-1.76202	-1.08939	-0.842708	-0.891269	-1.16101	-0.638587	0.157469	-1.60362	-0.775336	-0.718422	-1.73859	-0.00687623	-1.32634	-2.14887	-1.37192	-1.42311	-2.70495	-2.3424	-1.62307	-1.15198	-1.61343	-1.52807	-0.179742	-1.61336	-1.67993	-1.0868	-0.348821
SRSF9	Q13242;H0YIB4;S4R3G0	Q13242;H0YIB4	Serine/arginine-rich splicing factor 9	darkorange	0.482448	1.01001	0.440958	0.77234	1.09418	-0.0405626	-0.134139	0.222335	1.22721	-0.254247	-0.0169541	0.390778	-0.524752	-0.226187	0.131434	0.590708	0.38814	0.594816	0.904721	0.938054	1.39047	0.708113	0.957933	-0.289791	0.296918	0.382693	1.23715	0.926149	-0.200139	1.23208	0.393045	0.930518	0.297718	0.687031	-0.0122699	-0.0326003
SRSF7	A0A0B4J1Z1;C9JAB2;Q16629-3;Q16629-2;Q16629-4;Q16629;F8WEA1	A0A0B4J1Z1;C9JAB2;Q16629-3;Q16629-2;Q16629-4;Q16629	Serine/arginine-rich splicing factor 7	green	-0.818535	-0.059191	-0.301672	1.49852	0.169266	0.0316445	-1.05762	-0.24679	0.222312	-1.90419	-0.501468	-0.483892	0.0696439	-0.77939	-0.753732	0.0297344	0.260278	-0.377703	-0.910276	-0.196703	-0.144495	-0.2169	-1.11298	-0.0897441	-0.547028	-0.57198	0.0212195	-0.497533	-1.01686	-0.519668	-0.823515	-0.0376202	-0.977414	-0.600865	-0.101089	-0.677558
SRSF6	Q13247-3;Q13247;Q13247-2	Q13247-3;Q13247	Serine/arginine-rich splicing factor 6	green	-0.344572	0.0178647	-0.0769401	0.107618	0.482718	-0.0804343	-0.105578	0.711204	0.138483	-0.514813	-0.35102	-0.340624	0.558489	-0.656964	-0.23671	0.621851	0.311263	0.849552	-0.154497	-0.603285	-0.439588	0.0811244	0.365798	-0.170271	0.0742007	-0.0483624	0.21575	0.0603098	-0.189067	0.386409	-0.0320889	0.0412712	-0.0683419	-0.0884912	0.222864	0.13303
SRSF5	Q13243;Q13243-3;B4DJK0;B4DUA4;G3V5K8;Q13243-2	Q13243;Q13243-3;B4DJK0;B4DUA4;G3V5K8;Q13243-2	Serine/arginine-rich splicing factor 5	brown	-1.89503	0.0987113	-4.03296	-2.16546	0.385654	-2.93095	-1.09036	-0.374347	-0.0877943	-1.57955	-0.0719869	-0.333153	-0.0745077	-0.914498	-0.37168	0.104876	-0.0912815	-0.0905042	-0.681289	-0.04035	-1.15783	-0.372645	NaN	0.254217	NaN	-0.829278	-0.0336404	-0.74037	-0.561681	-0.947997	-0.761748	-0.562238	-1.01175	-0.581105	0.0284268	-0.485679
SRSF3	P84103-2;P84103;A0A087X2D0	P84103-2;P84103;A0A087X2D0	Serine/arginine-rich splicing factor 3	darkorange	0.0302748	-0.0256407	-0.297575	0.00163642	-0.403008	-0.19157	0.266854	-0.383207	-0.127722	-1.34941	-0.378712	0.0651446	-0.138284	-0.986972	-0.417495	0.285521	0.480797	0.454695	0.310991	0.186695	-0.125844	0.256005	-0.0946211	-0.287589	-0.146393	-0.336114	0.286411	0.00647217	-0.560227	-0.051639	0.31184	-0.299944	-0.144476	-0.417695	-0.242021	-0.209267
SRSF2	J3KP15;Q01130;J3QL05;Q01130-2	J3KP15;Q01130;J3QL05;Q01130-2	Serine/arginine-rich splicing factor 2	brown	-2.48383	0.285262	-3.3376	-1.77615	0.189962	-1.20894	-2.70689	-0.0878317	0.0346453	-0.414349	-0.511322	-0.524308	-0.107692	-1.11181	-0.470779	-0.809215	-0.459903	-0.297544	-1.25302	-0.819918	-1.37168	-0.541657	-1.22318	-1.29534	-0.414999	-1.34277	-0.399765	-0.233854	-0.587588	0.0604981	-0.213568	-0.399885	-1.33521	-1.60199	-0.843507	-0.37988
SRSF11	Q5T760;Q05519-2;Q05519;B4DWT1;S4R3C4	Q5T760;Q05519-2;Q05519	Serine/arginine-rich splicing factor 11	orange	0.318327	0.702894	0.294795	0.54297	0.144673	0.134312	0.860797	0.211837	0.266591	-0.909349	-0.118633	0.229132	0.117835	-0.672056	-0.498478	1.14527	0.00627689	0.644661	1.48196	0.324416	1.28574	0.219543	-0.288992	-0.96322	0.467667	-0.447437	0.357036	0.575482	0.0559558	1.16661	1.04272	0.465581	0.635945	-0.404722	0.145704	0.390779
SRSF1	J3KTL2;Q07955;Q07955-3;Q07955-2;J3KSR8;J3QQV5;J3KSW7	J3KTL2;Q07955;Q07955-3;Q07955-2	Serine/arginine-rich splicing factor 1	skyblue	-0.464874	0.240771	0.604004	-3.07385	0.283069	-1.35949	-0.202152	0.113266	0.277527	-1.86651	-0.404159	-0.318088	0.0524008	-0.88765	-0.418152	-0.572341	0.143013	0.208664	0.562311	0.1594	0.137077	0.253732	-0.570388	-0.435852	-0.134124	-0.354136	0.102895	-0.154437	-0.557314	-0.111935	0.493401	-0.249553	-0.283373	-0.561732	-0.413237	-0.220605
SRRT	Q9BXP5-4;Q9BXP5-2;Q9BXP5-3;Q9BXP5;Q9BXP5-5;H7C3A1;H7C1K0;H7C0U8;A0A0A0MSP6;C9JUL9	Q9BXP5-4;Q9BXP5-2;Q9BXP5-3;Q9BXP5;Q9BXP5-5;H7C3A1	Serrate RNA effector molecule homolog	darkolivegreen	-0.822	-0.569806	-0.917038	-0.420947	-0.0882012	0.111179	-0.0265442	-0.261684	-0.819944	-0.878976	-0.333926	-0.380715	-0.354355	-0.861106	-0.890054	0.334075	0.169705	-0.945281	-0.682021	-0.159208	-0.839343	-0.490611	-0.472468	-1.01873	-1.69056	-2.01465	-0.757887	-0.00984931	-0.382824	-0.444087	-0.889269	-0.842499	-1.75433	-1.08894	-0.212895	-0.412914
SRRM2	Q9UQ35;Q9UQ35-2;I3L4D8;I3L182;I3L0N7;I3L1I8;Q9UQ35-3;I3L1C0;A0A087X1W1;I3L4U6;I3L3Q8	Q9UQ35;Q9UQ35-2	Serine/arginine repetitive matrix protein 2	green	-1.15618	-0.267031	-0.686338	-0.461249	0.187196	-0.207666	-0.022933	-0.394314	-0.00293463	-0.548213	-0.461476	-0.308785	0.327924	-0.880451	-0.230048	-0.0182025	-0.532806	-0.132361	-0.776347	0.10416	-0.807776	-0.242608	-0.667568	-0.070951	-0.482597	-0.265636	0.467275	-0.180033	-0.283597	-0.742846	-0.521394	-0.207256	-0.43978	-0.561618	-0.0190279	-0.484051
SRRM1	A9Z1X7;Q8IYB3-2;Q8IYB3;E9PCT1;M0R088;M0R1E7;M0QXG5	A9Z1X7;Q8IYB3-2;Q8IYB3;E9PCT1;M0R088	Serine/arginine repetitive matrix protein 1	grey	-0.658941	-0.59714	-0.320206	-2.2086	0.23717	0.0964413	-2.36223	-0.784557	-0.667135	-0.779316	-0.832452	-0.800799	-0.290025	-0.245864	-0.158004	NaN	-2.45319	NaN	NaN	NaN	NaN	0.452425	-2.4911	NaN	0.515185	0.718276	-1.40153	-0.780635	-1.07316	NaN	-2.26058	0.0502477	1.86828	-2.51415	1.05851	-0.848194
SRPRB	Q9Y5M8;H7C4H2;C9J5Z8	Q9Y5M8;H7C4H2	Signal recognition particle receptor subunit beta	grey	-0.556679	0.207329	-0.77032	-0.136885	-1.1454	1.15928	1.09901	-0.0942894	0.104799	-0.741162	-0.765662	-0.677429	-0.495647	0.185325	-0.404965	-1.16989	-0.528421	0.695332	0.84196	-0.144088	-0.756213	0.0950729	-0.831818	0.248338	-1.00846	0.641818	-0.584197	0.357454	0.0812552	0.139707	-0.840067	-0.257368	-0.229087	-0.679987	0.454658	0.532751
SRPR	P08240;P08240-2	P08240;P08240-2	Signal recognition particle receptor subunit alpha	greenyellow	-0.26463	-0.544507	-0.213204	-0.290584	-0.936609	-0.196896	-0.715157	-0.0931422	-0.390963	0.0743241	0.211051	0.343728	0.0789449	0.191055	0.447242	-0.462618	-1.1323	0.00969338	0.411718	-0.0132885	NaN	-0.859959	-1.19263	-0.184695	-0.825709	0.799884	-0.678573	-1.16937	0.0249341	-0.316698	-0.0673703	-0.700462	0.0579613	-0.747565	-0.0876139	-0.566042
SRPK1	Q96SB4	Q96SB4	SRSF protein kinase 1	grey	-0.557896	-1.0016	-1.2322	-2.35998	-1.00689	1.84688	0.598776	-1.0162	-2.90905	-1.89965	-2.24229	-0.542552	-1.85733	-1.37631	-0.564174	-1.82804	-0.961392	NaN	-0.463441	-1.60774	NaN	-2.3231	NaN	NaN	NaN	0.780181	0.228089	NaN	-0.731381	-1.52116	0.211683	-2.54034	-2.12285	-1.30599	-1.52011	0.16702
SRP9	P49458;E9PE20;P49458-2	P49458;E9PE20;P49458-2	Signal recognition particle 9 kDa protein	turquoise	0.585758	0.782986	-0.406195	-1.36814	-0.43599	-0.93053	0.377313	0.313765	0.0908723	0.0234627	-0.633689	-0.453438	-0.1686	-0.0399607	0.0311965	0.64314	0.0253453	0.147569	0.698648	-0.401383	0.644475	0.0565785	-0.0662152	-0.152034	-0.353995	-0.00380398	0.201	-0.641343	-0.234009	0.369805	-0.157157	-0.368528	-0.808682	-0.670564	-0.382155	-0.747553
SRP72	O76094;R4GNC1;D6RDY6	O76094	Signal recognition particle subunit SRP72	steelblue	-0.252446	-0.549489	-1.38136	0.683231	-0.823999	-4.11885	-0.425316	0.0392941	-0.658256	0.572003	-0.333803	-1.47968	0.279483	-0.478838	-0.456622	-0.366073	-0.7082	-1.26681	-1.40252	-0.20469	0.670572	-0.445045	-0.514264	-2.52837	-0.21865	0.0378668	-0.429439	-1.26735	0.124912	0.640162	-0.675024	-1.05253	-1.65317	-0.519277	-1.66566	-1.40314
SRP68	Q9UHB9;Q9UHB9-4;Q9UHB9-2;Q9UHB9-3;K7EN53;K7EQC2	Q9UHB9;Q9UHB9-4;Q9UHB9-2	Signal recognition particle subunit SRP68	royalblue	-1.33615	0.536398	-0.0166939	-0.657111	-0.416547	-0.522062	-3.29268	-0.536211	-0.618534	-0.246085	-0.276701	-0.196833	-0.5512	0.266008	-0.642302	-0.721988	-0.843605	-0.533557	-0.781733	0.0968438	-0.949057	0.177333	-0.966496	-0.617328	-0.169022	0.352226	-1.09656	0.102956	-0.623971	-0.321228	-0.110839	-0.491277	-0.57838	0.0929679	-0.543594	-0.520403
SRP54	P61011;P61011-2;G3V4F7;G3V480;G3V346;A0A0D9SFN7;G3V3L9	P61011;P61011-2;G3V4F7	Signal recognition particle 54 kDa protein	plum1	-0.577539	-0.0769847	-0.673553	-1.01683	-0.333791	-0.491959	-0.903556	-0.709499	-1.02557	-1.3686	-0.747422	-0.275319	-0.606775	0.0558783	-0.408436	-0.021935	0.216323	-0.403648	-0.909648	-0.338298	-0.884007	-0.49614	-0.213955	1.86561	-0.754064	-0.318086	-1.38745	-0.60398	-0.654304	-0.487344	-0.723998	-0.838907	0.535076	-0.282999	-0.482714	0.26228
SRP14	P37108;H0YLA2;H0YLW0	P37108;H0YLA2	Signal recognition particle 14 kDa protein	brown	0.604646	-0.0900532	-0.229582	-9.92948	-0.455729	-0.699077	-1.94506	-0.393749	-0.654206	-1.241	-0.654816	-0.587726	0.746686	-0.18225	0.209188	0.159631	0.0282805	-0.365808	-0.105117	-0.284111	-0.319938	-0.56289	-0.526384	-1.97685	-0.872311	-0.63841	-0.151819	-1.7105	-1.08324	-0.328972	0.389299	-0.718683	-1.01603	-1.02333	0.122729	-0.834202
SRM	P19623;K7EKM4;K7ESL0;K7EL89	P19623	Spermidine synthase	blue	-0.877483	-1.21749	0.52469	0.779078	-1.07007	0.377271	0.564039	-1.1533	0.369238	-0.949927	-0.577375	0.0821801	-0.998097	-0.365489	-0.649662	-0.952245	-1.07842	-0.724241	0.545371	-0.675385	-1.37492	-0.380283	-0.166642	-0.1222	0.188992	0.367738	-0.644686	-0.00761884	-0.587364	1.61481	0.85502	-0.319488	-0.558064	-1.05623	-0.390061	0.377974
SRI	C9J0K6;P30626-2;P30626;P30626-3;B4DHQ6	C9J0K6;P30626-2;P30626;P30626-3;B4DHQ6	Sorcin	brown	1.68115	1.11823	-0.201828	0.414268	1.26362	1.33115	1.43401	1.52401	0.965084	1.39531	0.92762	1.9187	2.41634	0.8473	1.5516	1.21625	1.67083	2.21067	1.5804	1.5406	2.89925	2.73329	1.60825	1.27737	3.06065	-0.0692707	1.16307	1.68716	0.920884	1.91402	1.25528	1.6439	1.84385	0.891793	1.20118	2.07977
SRC	P12931;P12931-2;Q9H3Y6	P12931;P12931-2	Proto-oncogene tyrosine-protein kinase Src	royalblue	-0.817987	0.121194	-0.469159	-1.21144	-1.28537	-0.948551	-2.84634	-0.0156595	-0.0840831	-0.619583	0.661945	-0.770874	0.491626	-0.727731	-0.129007	0.16576	-0.397221	0.337231	-0.367363	-0.471781	-0.339381	-0.262898	-0.289244	-0.176469	0.0878212	-0.602908	-0.478863	-0.479134	-0.568856	-0.219934	-2.58336	-0.478979	-0.484736	0.530335	-0.695632	0.367503
SQSTM1	Q13501;Q13501-2;E7EMC7;E3W990;E9PFW8;D6RBF1;C9J6J8;C9JRJ8	Q13501;Q13501-2;E7EMC7	Sequestosome-1	greenyellow	-2.59556	-1.02903	-0.267219	-0.578674	-2.04764	-0.68828	-0.786998	-2.14344	-0.623394	-1.8434	-0.924492	1.07613	-0.0820237	-0.998942	1.16871	-2.74299	-2.07452	-1.96783	-1.79326	-2.28431	-0.173313	-1.54298	-2.91506	-1.02607	-2.15403	1.31183	-1.84397	-1.32354	-0.99526	-1.87276	-1.07421	-2.20713	-2.83435	-1.78169	-2.1323	-1.62558
SQRDL	Q9Y6N5;H3BNX3;H3BMS6;H3BNP9;H3BV36;H3BUD7	Q9Y6N5;H3BNX3	Sulfide:quinone oxidoreductase, mitochondrial	lightyellow	0.3272	-0.601211	-0.260662	0.44088	1.07678	-0.513898	-0.453799	-0.00584932	-0.898624	0.038644	-0.360284	0.448705	0.724404	-0.246991	0.553921	0.315581	-0.416	0.363395	0.152526	0.251594	0.362889	0.490231	-0.913456	0.0612523	0.758578	-0.792066	0.180846	-0.402405	-0.147883	-0.922354	-0.180007	-0.185659	-0.406127	0.037773	-0.21417	-0.62497
SPTLC1	O15269;O15269-2	O15269	Serine palmitoyltransferase 1	blue	-0.664836	-0.714441	-0.414012	0.681614	-1.00272	-0.370159	-0.562212	-0.553271	-0.975612	-0.613556	-0.529455	0.0520805	-0.385043	-0.909025	0.176997	-0.856703	-0.409975	-0.887109	-0.693557	-0.592325	-0.691874	-0.668055	-0.846533	-0.153089	-0.763837	-0.282528	-0.665463	-0.526277	-1.02473	0.0240867	0.252703	-0.369343	-0.218415	-1.41817	-0.114514	-0.443079
SPTBN2	O15020;O15020-2;A4QPE4;E9PJZ2	O15020;O15020-2	Spectrin beta chain, non-erythrocytic 2	cyan	-1.06139	0.0807587	-0.346953	-0.804618	-1.98088	-0.331223	-0.750705	-0.964582	-2.45439	-0.0738863	-1.38851	-0.946803	-1.35066	-0.420833	-0.581337	-0.193451	-1.49984	-0.227862	-0.932947	-2.60179	NaN	-0.0273073	NaN	-0.672264	-0.13589	NaN	NaN	0.543782	NaN	1.38572	-0.234554	NaN	0.817755	-1.53457	-0.23965	-0.072674
SPTBN1	Q01082;A0A087WUZ3;Q01082-2;F8W6C1	Q01082;A0A087WUZ3;Q01082-2	Spectrin beta chain, non-erythrocytic 1	yellow	-0.321079	0.282254	0.420709	-0.158488	-0.289106	0.466365	0.450443	0.23689	0.195703	0.911291	0.0857735	-0.179501	0.0796587	0.10808	0.0563701	-0.0137374	0.448614	-0.187805	-0.410406	-0.168986	-1.31017	0.0527366	-0.427962	1.00822	-0.214366	-0.57088	0.114332	-0.00538699	0.533795	0.285377	-0.955652	0.397924	0.0964474	-0.147814	0.475433	-0.774905
SPTAN1	Q13813;Q13813-2;A0A0D9SGF6;Q13813-3;A0A0D9SF54;A0A0D9SFF6;A0A0D9SFH4	Q13813;Q13813-2;A0A0D9SGF6;Q13813-3;A0A0D9SF54	Spectrin alpha chain, non-erythrocytic 1	yellow	-0.592121	0.170106	0.254627	-0.212549	-0.520293	0.511929	-0.204609	0.0259368	-0.190434	0.608429	-0.522602	-0.227959	0.16778	0.11076	0.0727121	-0.134441	0.604943	-0.450147	-0.826383	-0.908141	-0.36035	-0.271113	-0.629334	0.345917	-0.106139	-0.31893	0.0290624	-0.282679	0.392548	0.207009	-0.177042	0.57629	-0.12888	-0.385715	0.228576	-0.469408
SPRYD4	Q8WW59	Q8WW59	SPRY domain-containing protein 4	turquoise	0.902675	2.42423	-3.25629	-2.42139	NaN	-2.6969	NaN	1.7273	-0.374596	NaN	0.498875	0.0818415	-0.554081	0.544439	1.18904	NaN	1.30602	NaN	2.0788	NaN	0.270683	-0.200462	1.86535	NaN	-0.251492	NaN	-1.17632	0.292849	-0.877342	0.253766	0.0988827	-1.1435	-0.71915	-0.947169	-0.974729	NaN
SPR	P35270	P35270	Sepiapterin reductase	red	1.19681	0.561203	0.741654	0.687301	1.41379	1.01543	1.07406	0.606584	-0.616485	-0.961707	0.92445	-0.0911731	1.309	1.12432	-0.23944	1.55002	1.20611	0.0221881	0.617426	1.06962	1.57135	0.888566	2.38252	0.140751	1.30428	-0.577434	1.51883	1.22433	-0.824606	-0.418337	0.914044	0.327857	0.0796606	-0.141656	0.231153	-0.118275
SPINT2	O43291;K7EM91;O43291-2;K7EKQ0;K7ESI5;K7ES27	O43291;K7EM91;O43291-2;K7EKQ0;K7ESI5	Kunitz-type protease inhibitor 2	white	-0.219846	-0.645936	-2.73473	-0.229327	-1.32536	-1.15035	-2.81928	-2.62643	NaN	-1.28843	-1.33838	NaN	-1.19284	-0.849147	-1.59834	-1.7835	-2.15233	-1.23132	-0.818498	-1.46112	-3.26616	NaN	NaN	-2.7438	NaN	-0.242812	NaN	NaN	-0.101057	-0.349106	-1.45607	NaN	0.0254022	NaN	-1.83327	-1.17825
SPINT1	O43278;H3BVD9;H3BMB6;H3BTQ8;H3BNW5;H3BSM2	O43278;H3BVD9;H3BMB6;H3BTQ8	Kunitz-type protease inhibitor 1	blue	-0.578254	-0.508051	-0.906069	-0.405529	-0.563086	1.19006	-2.14433	-0.612297	-2.04038	-0.854017	-0.646312	-1.33417	-0.781553	-0.516193	-1.60036	-1.16173	-1.53251	-0.924335	-0.143272	-0.69964	0.403072	-1.95786	-1.69719	-0.56128	-0.648879	-0.175519	-0.995967	-0.126947	-0.492327	-0.218139	0.0502307	-1.2197	0.0644015	-1.59277	-0.77471	0.863778
SPCS2	A0A087WUC6;Q15005;E9PL01;E9PI68;E9PRB9;H0YE04	A0A087WUC6;Q15005;E9PL01;E9PI68;E9PRB9	Signal peptidase complex subunit 2	turquoise	-0.825245	-0.426316	-0.478816	-2.29125	-0.321233	-2.30354	-0.550299	-0.189162	-0.162507	-0.678612	0.288054	-0.330232	-0.869244	2.03248	0.0860446	0.115923	-0.89232	0.279202	-0.0826396	-1.25665	-1.40565	0.476033	-1.51924	-0.373292	-0.946198	-0.362242	-1.0677	-1.18002	-0.181215	-0.38678	-0.823393	-0.414312	-1.12219	-0.423349	-1.03117	-0.269145
SPATS2L	Q9NUQ6;Q9NUQ6-4;Q9NUQ6-3;A0A0A0MSG5;B8ZZZ7;F8VT91;C9JKE4;F2Z2S1;C9IZC3;C9J8M7;Q4ZFW0;F8WAV0;H7C2G5	Q9NUQ6;Q9NUQ6-4;Q9NUQ6-3;A0A0A0MSG5;B8ZZZ7	SPATS2-like protein	yellow	-0.53368	-1.76149	-0.607106	-0.394935	-2.40767	-0.243747	-1.44065	-0.357365	-1.1095	1.14675	0.025247	-1.23158	-1.4608	-0.238954	-0.509093	-1.57445	-0.857831	-2.01765	-1.16916	-1.75912	-1.89095	-1.53995	NaN	-1.1236	-1.3574	-2.4009	-0.698223	-0.972151	NaN	-1.2874	-1.50343	NaN	-2.29681	-2.57409	-1.06845	-2.48437
SPATA5L1	Q9BVQ7;Q9BVQ7-2;Q9BVQ7-3;H0YCA5	Q9BVQ7;Q9BVQ7-2;Q9BVQ7-3	Spermatogenesis-associated protein 5-like protein 1	darkorange	0.908503	-0.266162	NaN	-0.936941	0.507505	-2.69982	-2.94011	NaN	-0.691088	-3.08374	NaN	-2.2252	NaN	NaN	NaN	NaN	-2.96433	-1.9765	0.229873	NaN	-1.95637	-0.471776	0.256906	-4.02669	-0.670643	-0.0439993	-0.589879	-0.861951	-0.615682	NaN	-0.15785	-0.62173	-2.56383	-0.254339	-0.860713	0.482689
SPAG9	O60271-4;A0A087X2D8;O60271-2;O60271;O60271-5;O60271-9;O60271-3;H0YBE9;D6RHI8;H0YBS5	O60271-4;A0A087X2D8;O60271-2;O60271;O60271-5;O60271-9;O60271-3	C-Jun-amino-terminal kinase-interacting protein 4	skyblue3	-0.680631	-0.650726	-0.00387481	-0.417656	-1.06186	-0.576781	-0.415471	-0.217218	1.64836	-0.152718	0.598408	-0.738351	-0.909121	-0.797093	0.268862	-0.115659	0.0523776	-0.703721	-0.665683	-0.5112	-0.332583	-1.25707	-0.611786	0.149262	0.186122	-0.755175	-0.376079	0.207373	-0.232957	-0.546314	-2.14181	0.530148	0.358972	1.32773	0.209474	0.3201
SORD	Q00796;H0YLA4;H0YKB3;Q00796-2	Q00796;H0YLA4	Sorbitol dehydrogenase	red	0.0526139	1.88882	-0.581027	-0.00115983	2.42247	0.00807457	-0.661921	0.156125	-0.385215	0.986049	1.14289	0.35862	2.6478	-0.821025	0.670521	0.3089	0.482056	0.341872	-0.326318	1.35288	0.580844	0.540207	1.55739	-0.625762	1.12727	-0.968541	-0.375255	1.17772	0.165775	-1.51634	0.337917	-0.694157	-1.02009	0.194033	-0.0150127	-0.363133
SORBS3	O60504;O60504-2;H0YB51;H0YAZ3;E5RJP2;E5RIA0;E7EQH0;H0YAU6	O60504;O60504-2;H0YB51;H0YAZ3	Vinexin	midnightblue	2.12353	0.615724	1.43111	0.882671	0.407688	-2.4773	1.66056	1.39268	1.58813	1.81717	1.18994	1.26059	1.37139	1.52733	1.58828	0.818488	1.33096	1.78269	1.24103	1.92977	0.543468	1.51283	0.461607	1.73102	1.01963	1.0016	1.48222	1.46676	0.730323	0.804383	-0.146207	1.68053	1.50717	-0.0504613	1.95089	0.816165
SON	P18583-5;P18583-7;P18583;P18583-9;P18583-2;P18583-10;P18583-4;P18583-3;H7C1M2;J3QSZ5;P18583-8;H7C2G8;H7C1S4;H7C257	P18583-5;P18583-7;P18583;P18583-9;P18583-2;P18583-10;P18583-4;P18583-3;H7C1M2	Protein SON	plum1	-0.581195	0.365744	-1.51591	-1.59854	-0.9118	-0.736787	-0.0992835	-0.271317	-1.45698	0.0292436	0.200728	-0.119666	0.462838	-0.695551	-0.122772	0.474456	-0.177672	0.335472	0.534129	0.315984	-0.246875	-0.339972	NaN	2.38873	NaN	-0.51124	0.385244	NaN	-0.709239	NaN	NaN	0.247631	0.0606916	-2.15838	-0.412216	0.746715
SOD3	P08294;M0R1V4	P08294	Extracellular superoxide dismutase [Cu-Zn]	yellow	4.19597	5.03105	6.35006	6.75261	4.77187	7.06408	7.57535	4.52438	6.04889	5.65597	4.81915	NaN	4.8212	2.78994	4.25392	NaN	7.1576	6.17703	6.34002	NaN	1.35829	4.27341	-5.3084	6.88757	NaN	4.36061	5.06774	3.96884	5.26411	5.43524	NaN	4.48362	-3.17287	1.57977	3.50734	NaN
SOD2	P04179;A0A0C4DFU2;P04179-4;P04179-2;F5H4R2;A0A0C4DFU1;F5GYZ5;F5H3C5;P04179-3;G8JLJ2;A0A0C4DG56;G5E9P6;F5GXZ9	P04179;A0A0C4DFU2;P04179-4;P04179-2;F5H4R2;A0A0C4DFU1;F5GYZ5;F5H3C5;P04179-3	Superoxide dismutase [Mn], mitochondrial;Superoxide dismutase	grey	1.67816	-0.791364	-0.525872	-0.0295433	-0.753122	-1.04887	0.573914	0.0190579	-1.02607	1.25036	-0.253709	0.434933	0.396138	0.820853	1.36702	0.274372	0.86631	-0.0663611	0.556715	0.172822	0.266615	1.7537	0.124399	-0.00477326	0.0698168	-3.68938	0.0918678	0.0273565	0.747115	-0.745446	-0.890008	-0.0563242	-0.10194	0.25373	-0.72458	-0.322259
SOD1	P00441;H7BYH4	P00441;H7BYH4	Superoxide dismutase [Cu-Zn]	purple	1.95346	-0.648578	0.0669634	0.232852	-0.956205	0.512746	0.108135	-0.345146	-0.204962	-0.147325	-0.694841	-1.23082	0.951701	-0.9846	-0.120973	1.969	-0.305232	-0.102257	1.28264	-0.201365	-1.86606	-0.792845	-1.66397	0.132773	-0.119081	-1.87511	-0.168057	0.200231	-0.642519	-1.00609	-0.44572	0.553291	0.163548	0.271995	-0.458014	-0.935419
SNX9	A0A087WYU1;Q9Y5X1	A0A087WYU1;Q9Y5X1	Sorting nexin;Sorting nexin-9	grey60	0.352374	0.446929	0.0630157	-1.14763	-0.0642928	-1.03977	0.336203	-0.106039	0.00757998	0.29062	-0.646211	-0.961601	-0.0753524	-0.0657514	-1.05968	-1.58063	-0.358705	NaN	0.485942	NaN	NaN	0.0341073	-0.339455	-1.21847	-2.98386	-0.154503	-0.525887	-1.22574	-0.462784	NaN	NaN	-0.301842	-1.09354	0.827635	0.68945	-0.23226
SNX6	Q9UNH7;A0A0A0MRI2;Q9UNH7-2;G3V5X9;H0YJF8;G3V4Z5;G3V5U2;G3V2U1	Q9UNH7;A0A0A0MRI2;Q9UNH7-2	Sorting nexin-6;Sorting nexin-6, N-terminally processed	black	1.36156	0.11084	-2.34326	-1.00212	0.279502	0.658552	-0.880678	0.554135	1.09717	1.08451	-0.0786783	-0.371402	0.262391	-0.267458	0.321633	1.07017	-0.308823	1.08291	0.763732	2.55071	0.0669386	0.48665	0.124492	0.204046	0.872919	-0.24803	0.154037	0.0343846	1.13773	0.247138	-0.605763	0.500278	-0.305629	0.990119	-0.17602	0.172396
SNX5	Q9Y5X3;Q5QPE5;Q5QPE4;A0A087WUY5;U3KQL0;U3KQP5;Q9Y5X3-2	Q9Y5X3;Q5QPE5;Q5QPE4	Sorting nexin-5	darkolivegreen	0.827865	0.161785	-2.67824	0.495463	0.565622	0.132299	0.844124	0.588673	0.823618	1.40642	0.542223	0.13313	0.891057	0.430741	0.426328	0.877136	-0.0695347	0.50941	-0.350626	0.0193402	-0.0371659	0.0477776	-0.305442	0.0758204	-2.36946	-0.614539	0.323061	-0.0954412	0.598163	-0.390642	0.160283	0.660211	-0.298715	1.31071	0.461932	-0.0660167
SNX4	O95219;F8W9T3;O95219-2;F8WDD4	O95219;F8W9T3;O95219-2	Sorting nexin-4	lightcyan	NaN	0.0426545	-0.564402	-0.225983	-0.14749	-1.03903	-0.72065	0.533755	0.107295	-0.111321	0.496421	0.103602	0.732605	-0.0255235	0.457864	-0.995694	-0.905913	-0.0501034	NaN	0.100699	-2.2174	-0.152193	0.306466	-3.61839	-0.0655696	0.281051	-0.938459	-0.407296	0.29123	0.229209	-0.533964	0.399776	0.428282	-0.425009	-0.105159	-0.736279
SNX3	O60493;O60493-2;O60493-4	O60493;O60493-2;O60493-4	Sorting nexin-3	yellow	1.34351	0.391304	1.26882	1.30472	-0.0627834	1.46487	0.382619	0.623544	1.43087	0.756522	1.29948	0.621599	0.0426868	1.37545	1.25673	0.492102	1.17366	1.13187	1.09239	-0.0388716	1.24804	1.03842	0.64706	0.80068	0.661981	1.20728	0.840019	0.387829	0.855453	0.699875	0.588486	1.2252	0.62571	0.809662	1.20443	0.562396
SNX27	Q96L92;Q96L92-3;Q96L92-2;A0A0C4DFU6;Q96L92-4;H7C603	Q96L92;Q96L92-3;Q96L92-2;A0A0C4DFU6	Sorting nexin-27	brown	-0.5159	0.518418	-1.10651	-2.78619	1.46311	-1.0978	2.29464	0.55974	0.126441	0.709298	-0.128538	0.198996	0.26157	0.172541	-0.124787	-0.0314706	-0.82753	0.586113	-1.4141	-0.104178	0.213523	0.422106	0.130688	0.91977	0.152072	-0.636558	-0.256581	-0.681288	0.867791	-0.362329	-0.867349	0.184418	-0.381496	1.3519	0.746935	-0.673762
SNX2	O60749;O60749-2;D6RC15	O60749;O60749-2	Sorting nexin-2	paleturquoise	0.330109	0.274007	0.292562	0.735468	-0.156913	0.31056	0.917725	0.491387	-0.467473	-0.213447	0.0893835	-0.170036	0.164623	0.221805	0.264199	0.30852	-0.414115	0.26985	-0.731988	0.296276	0.0856462	0.511407	-0.100656	0.202002	0.0523375	-0.647386	-0.219671	-0.00691284	0.614095	0.303426	0.101747	0.376705	-0.812328	0.622277	0.474227	-0.580974
SNX17	Q15036;Q15036-2;F8WAZ0;F8WFA0;F8WEG6	Q15036;Q15036-2	Sorting nexin-17	turquoise	-0.177414	0.407214	-2.63431	NaN	NaN	-2.36714	0.268687	NaN	2.10977	0.237738	1.87678	1.12122	-1.99233	-0.164665	1.92971	NaN	1.12136	NaN	1.90187	1.10658	-0.280079	0.590477	-0.611859	-0.527903	NaN	NaN	0.342183	1.72099	0.818293	NaN	NaN	-4.21112	-2.65902	1.03861	1.38555	NaN
SNX12	A0A087X0R6;Q9UMY4-2;Q9UMY4;Q9UMY4-3	A0A087X0R6;Q9UMY4-2;Q9UMY4;Q9UMY4-3	Sorting nexin-12	grey	-0.433579	0.29529	0.624531	0.636069	0.266523	0.438237	0.811536	0.292008	0.460439	-0.353179	0.273251	0.392076	0.00752008	0.357689	0.298927	0.65224	0.892179	0.140499	0.582353	-0.0775962	0.703138	0.402041	0.833885	-0.0339669	0.380994	-0.0720235	0.492901	0.0616337	0.462642	0.225334	0.0719304	0.678992	1.13222	0.164699	0.679291	-0.114019
SNX1	Q13596;Q13596-2;Q13596-3;H0YK42;H0YK43;H0YKT3;J3KPH4;H0YKD5;H0YKL5;H0YK58	Q13596;Q13596-2;Q13596-3;H0YK42	Sorting nexin-1	grey	0.495043	-0.211098	-0.027567	0.384462	-0.444166	0.498467	-0.202138	-0.126731	0.0811914	-0.00763032	-0.138543	-0.44619	0.334616	0.799907	0.756981	0.210907	0.463527	0.0583801	-0.936425	0.566041	-0.610333	-0.0838566	0.00823832	0.00869838	0.301313	-0.345681	-0.616877	0.252313	0.424451	-0.563806	0.401261	0.133849	-1.04719	-0.0638264	-0.401469	0.175419
SNW1	Q13573;G3V4X8	Q13573;G3V4X8	SNW domain-containing protein 1	yellow	-1.40749	-0.313265	1.28222	0.141095	-0.245639	-0.237373	-0.345912	-0.467565	-0.379664	-0.22911	-0.573026	-0.845067	-0.893426	-0.501911	-1.29655	-0.1737	-0.805798	-0.545198	-1.30439	-1.12846	-0.943915	-0.333091	-1.11825	-0.286092	-0.939285	-1.1732	-0.308316	-0.950555	-0.339301	-0.996433	-2.5937	-0.835063	-0.421442	-1.15606	-0.291443	-0.929487
SNTB2	Q13425;Q13425-2;H0YCS0;A0A0G2JM75;J3KT21;H7BY41;Q13424-2;Q13424	Q13425;Q13425-2	Beta-2-syntrophin	yellow	0.0811258	0.328739	2.20101	0.783382	0.581214	0.223022	1.61839	1.27679	1.25596	1.21018	0.425979	0.558	0.979221	0.640144	1.65444	0.927161	-0.3503	0.758071	-0.736519	0.419078	NaN	0.938923	0.291193	1.36072	0.849255	-0.709993	-0.0370826	-0.425265	0.172514	0.0140859	0.408738	0.948862	0.459594	-1.35422	1.45776	0.0498467
SNRPG;SNRPGP15	P62308;Q49AN9;F5H013;A8MWD9;C9JVQ0	P62308;Q49AN9;F5H013;A8MWD9;C9JVQ0	Small nuclear ribonucleoprotein G;Putative small nuclear ribonucleoprotein G-like protein 15	black	0.435097	0.795527	-3.2977	1.46273	0.456781	0.207652	0.840348	0.533348	1.25084	-0.150423	0.236515	0.652043	-2.42116	0.221558	-0.153174	-0.551351	-2.39608	1.08624	2.1879	0.435024	1.6284	1.07167	0.976555	-0.0696791	0.603828	0.640663	1.12839	-2.5927	0.918728	1.38868	1.32164	-2.21909	1.11882	0.352744	0.152688	0.656967
SNRPF	P62306	P62306	Small nuclear ribonucleoprotein F	brown	-1.54725	0.857169	-1.15515	-3.56292	-0.342621	0.154727	-0.736363	0.175208	2.43384	-0.726923	0.435474	0.302768	1.50845	0.656126	1.43134	-0.354123	2.23438	0.393144	0.383796	-0.859643	-1.71169	1.05003	1.0898	-2.88051	0.0935327	0.32893	NaN	NaN	NaN	NaN	NaN	NaN	NaN	0.2531	0.141681	0.497823
SNRPE	P62304;A6NHK2	P62304;A6NHK2	Small nuclear ribonucleoprotein E	magenta	0.67083	0.627021	0.152199	0.95369	0.521347	0.317055	-0.108012	0.249534	0.293201	-0.389796	NaN	1.5677	NaN	NaN	NaN	0.644824	NaN	1.23672	1.45377	0.899049	0.402414	0.0604923	-0.320122	-0.329002	-0.409559	0.32011	-1.09981	0.159833	-0.00725498	0.531333	0.884849	0.300056	-0.287708	-0.598579	0.0782924	0.523784
SNRPD3	P62318-2;P62318;H3BT13	P62318-2;P62318	Small nuclear ribonucleoprotein Sm D3	royalblue	1.08663	2.90881	0.544635	1.9095	3.49089	1.60311	-2.79231	2.0478	2.32131	-2.7036	1.73877	1.81123	1.67502	1.27533	1.59523	1.91603	1.82927	2.13189	-2.50143	1.63113	-0.147578	0.869524	0.38271	0.327555	1.07888	1.38224	1.40168	0.872461	0.451448	1.05946	0.724282	0.50909	0.944043	0.643651	1.07344	1.9158
SNRPD2	P62316;P62316-2;K7ERG4;K7EJB5	P62316;P62316-2	Small nuclear ribonucleoprotein Sm D2	black	0.83962	1.15286	-2.27502	-0.716578	0.982181	-0.513445	-0.751564	0.371237	0.1888	0.631686	-0.596243	-0.208244	-0.0425115	-1.08975	-0.105784	1.22907	0.159102	-0.424414	0.231757	-0.339657	0.640983	-1.09272	0.305654	0.520208	-1.68443	-1.01683	-2.17053	1.3003	-0.0542277	-1.06169	-0.335494	-1.68815	-1.31025	-0.824111	-0.643389	-0.515714
SNRPD1	P62314;J3QLI9;J3QLR7	P62314;J3QLI9	Small nuclear ribonucleoprotein Sm D1	turquoise	-2.56236	0.241542	-2.81286	-2.02188	-2.38678	-2.01299	-1.08878	-0.293086	NaN	NaN	-0.803113	-0.162458	0.494376	-0.0993601	0.408288	2.45998	-1.54322	-1.9328	-0.250512	-0.219348	2.16864	-0.379128	-0.44388	NaN	-2.28429	-0.410229	-0.517573	0.655712	-0.927342	-2.83472	-1.8841	0.674644	-2.79748	NaN	0.723031	0.664253
SNRPB;SNRPN	A8MT02;P14678-2;P14678;P14678-3;J3QLE5;J3KRY3;S4R3P3	A8MT02;P14678-2;P14678;P14678-3;J3QLE5;J3KRY3;S4R3P3	Small nuclear ribonucleoprotein-associated proteins B and B	green	-0.670244	0.631604	0.254837	0.801367	0.773477	0.224442	0.55057	0.0212746	1.45004	-0.0689017	-0.438046	-0.220946	0.678154	-0.425144	0.434784	0.327724	0.0314154	0.263327	-0.905271	0.122606	-0.315328	0.411131	-0.174225	-0.147001	0.323716	-0.317875	1.0942	0.32503	0.0401338	0.579594	0.616295	0.471306	-0.181591	0.335012	0.400028	-0.0373279
SNRPA1	P09661;H0YMA0;H0YLR3;H0YKK0	P09661;H0YMA0;H0YLR3	U2 small nuclear ribonucleoprotein A	salmon	0.0169102	-0.223568	0.208068	0.282419	-0.607841	0.106619	-0.54937	-0.0390478	-0.305777	-1.1414	-0.670565	-0.797371	-0.0617014	-0.366924	-0.208189	0.351032	-1.23811	-0.108521	-0.487527	-0.802786	-0.884048	-0.54194	-0.395757	-1.01928	-1.21775	-0.959688	-1.25704	-0.947526	-0.241154	0.0866743	-0.4778	-0.557171	-0.186308	-0.81092	-0.59824	-0.734967
SNRPA	P09012;M0R268;M0R221;M0R2B8;M0QZG7;M0QXK2;M0R0G9	P09012;M0R268;M0R221;M0R2B8;M0QZG7;M0QXK2	U1 small nuclear ribonucleoprotein A	turquoise	0.692774	-0.0710422	-1.50011	-0.871764	0.0305013	-0.494394	-0.324594	0.0447042	-0.0772657	-0.467696	-0.65214	-0.215201	0.31913	-0.547727	-0.125911	0.447268	-0.00332287	-0.00373176	-0.0607048	0.428535	-0.796917	-0.216607	-0.289468	-0.80626	-0.535715	-0.1807	0.0932454	-0.781435	-0.232764	0.198189	-0.0750198	-0.286167	-0.416777	-0.582136	-0.217641	0.31178
SNRNP70	P08621;P08621-2;P08621-3;M0QYR1;P08621-4;M0QX04	P08621;P08621-2;P08621-3	U1 small nuclear ribonucleoprotein 70 kDa	midnightblue	-0.744498	-0.11347	-0.307616	-0.184428	0.211039	-3.29379	-0.791123	-0.0920293	-0.199789	-0.853992	-0.483525	0.194993	0.0728343	-0.874336	-0.589791	0.307429	-0.48422	-0.110032	-0.0231928	-1.00361	-0.330326	-0.291453	-1.28682	-0.639681	-0.551913	-1.14537	-0.218586	-0.629805	-0.75607	-1.07204	-0.28326	-0.783281	-0.240393	-0.696334	-0.422345	-0.450515
SNRNP40	Q96DI7;Q96DI7-2;Q9NSS8	Q96DI7;Q96DI7-2	U5 small nuclear ribonucleoprotein 40 kDa protein	turquoise	-1.24626	0.147829	-1.45506	-0.232194	-0.000288725	-1.23278	-0.526074	-0.218904	-0.82856	-0.576423	-0.691747	-0.704021	-0.0063473	-1.03242	-0.139284	0.0743655	-0.265157	-0.0688217	-0.795463	-0.230058	0.0162772	0.16774	-0.224471	-0.068163	-0.0310408	-0.86475	-0.39577	-0.7628	-0.216232	-0.0520614	-0.263286	-0.225093	-0.715645	-0.697507	-0.251703	-0.773732
SNRNP200	O75643;O75643-2;B4E0P5	O75643	U5 small nuclear ribonucleoprotein 200 kDa helicase	green	-1.10513	-0.0660653	-0.844702	-0.855945	-0.307956	-1.06322	-0.505346	-0.42252	-0.46196	-1.11608	-0.536775	-0.592471	-0.515662	-1.06498	-0.683043	-0.643463	-0.453432	-0.419309	-0.961874	-0.763499	-1.26149	-0.655256	-1.45349	-0.50791	-0.467691	-1.07045	-0.333132	-0.655806	-0.465677	-0.276509	-1.10204	-0.36151	-0.767193	-1.12334	-0.612226	-1.11576
SND1	Q7KZF4;H7C597	Q7KZF4	Staphylococcal nuclease domain-containing protein 1	yellow	0.168877	-0.232534	0.493319	0.34035	-0.816154	0.214953	0.0319164	-0.450656	-0.21891	0.191586	-0.104539	-0.0754478	-0.139865	0.686602	-0.121774	-0.520446	-0.0787474	-0.829853	-0.360632	-0.169928	-0.0306437	-0.294353	-1.04438	1.17885	-0.12658	-0.0952042	-1.08753	-0.504479	-0.0607728	0.386875	0.267319	0.0218386	-0.345648	-0.511787	-0.724658	-0.475807
SNAPIN	O95295	O95295	SNARE-associated protein Snapin	lightyellow	NaN	1.29678	0.398867	1.28633	0.792714	0.53932	-2.90054	1.18547	-1.54926	NaN	0.874835	1.23386	1.20741	1.36506	1.95123	1.71033	NaN	NaN	1.8774	NaN	1.42901	1.27914	1.18601	0.344182	0.455954	1.03473	0.842893	1.10207	0.391042	NaN	1.277	NaN	0.898467	NaN	0.607792	1.40967
SMYD5	Q6GMV2;C9IYN9;E2QRN5;F8WEJ9	Q6GMV2;C9IYN9	SET and MYND domain-containing protein 5	midnightblue	-0.061036	0.725246	-0.992515	-0.829796	-0.362889	-3.47422	NaN	NaN	0.91498	0.622432	0.277855	-0.415625	0.152485	0.438626	0.194188	0.398697	-0.0168513	NaN	NaN	0.217507	-0.708879	-0.60476	-0.658468	NaN	NaN	-0.454752	-0.761481	-0.0433062	NaN	-0.0866719	-1.131	-0.664077	-1.1657	-0.767934	0.127487	0.266869
SMU1	Q2TAY7;Q2TAY7-2	Q2TAY7;Q2TAY7-2	WD40 repeat-containing protein SMU1;WD40 repeat-containing protein SMU1, N-terminally processed	green	-0.6281	-0.170228	-0.473474	-0.18138	-0.238792	-1.0547	-0.0878109	-0.528565	-0.252659	-1.03108	-0.249387	-0.383215	-0.372822	-0.897658	-0.629096	0.205901	-1.17833	-0.241974	-0.108451	-0.314333	-0.759323	-0.163831	-0.663024	-0.690747	-0.328979	-0.681969	0.110273	-0.457202	-0.435772	-0.642777	-0.465935	-0.304242	-0.585351	-0.900844	-0.186631	-0.483637
SMS	P52788;P52788-2	P52788;P52788-2	Spermine synthase	grey60	-0.0514304	0.130478	-0.0179564	-0.164731	-1.42918	0.285781	-0.511536	-0.639417	-0.934956	0.56487	-0.467222	0.276552	-0.168269	-0.936058	-0.0737039	-0.68488	0.577622	-0.931663	-0.258507	-0.451925	-0.0428981	0.233282	0.673857	0.0450648	-2.87315	0.236072	0.42551	-0.434544	-0.145231	-0.584622	-0.280224	0.31075	0.0871853	0.0268229	-0.566608	-1.2834
SMPD4	B1PBA3;Q9NXE4;Q9NXE4-4;H7BXF4;Q9NXE4-3;Q9NXE4-2;Q9NXE4-6;H7C1Q6;Q9NXE4-8;Q9NXE4-9;Q9NXE4-10;Q9NXE4-7;H7C0W5;Q9NXE4-5;H7C235;H7C2E2;C9J647;F8WF03;F2Z2I0;F2Z2W5	B1PBA3;Q9NXE4;Q9NXE4-4;H7BXF4;Q9NXE4-3;Q9NXE4-2;Q9NXE4-6;H7C1Q6;Q9NXE4-8;Q9NXE4-9;Q9NXE4-10;Q9NXE4-7;H7C0W5	Sphingomyelin phosphodiesterase 4	green	-1.76457	-0.686	0.0756475	-0.631255	-0.678633	-0.368949	-1.52124	-0.426877	-0.163038	-1.20813	-0.251487	-0.251043	-0.0711133	-1.49252	-0.344047	-0.341604	-1.75865	-1.15588	-0.653241	-0.347757	-1.39134	-0.175228	NaN	-1.25105	-0.309167	-0.734925	-0.370152	0.139056	-0.556604	-2.6568	-1.46398	-0.586199	-0.599728	-1.91535	-0.57926	-0.646462
SMCHD1	A6NHR9;A6NHR9-2;J3KTL8;A6NHR9-3;J3QSH1;J3KTK7;J3KRK8	A6NHR9;A6NHR9-2;J3KTL8	Structural maintenance of chromosomes flexible hinge domain-containing protein 1	lightgreen	-1.26116	-1.37878	-0.913481	-1.05444	-0.774573	-1.7609	-1.31568	0.430998	-2.04255	-2.33535	-1.10914	-1.2135	-1.06122	-1.80079	-0.989864	-0.552166	-1.01093	-1.44651	-0.959524	-1.10273	-1.56721	-0.778783	-2.2018	-1.85284	-0.614409	0.469791	-1.44333	0.651044	-1.32421	-2.21696	-1.31992	0.13363	-0.509188	-0.632232	-0.807343	-1.56317
SMC4	Q9NTJ3;E9PD53;Q9NTJ3-2;C9JR83;C9J9E4;C9JVD8;C9J578;C9JWF0;C9IYK2;C9JJ64	Q9NTJ3;E9PD53;Q9NTJ3-2	Structural maintenance of chromosomes protein 4;Structural maintenance of chromosomes protein	blue	-1.66162	-2.71798	-0.150502	-0.685587	-2.39651	-1.75115	-1.03432	-2.40358	-1.83733	-2.95187	-2.5438	-1.05517	-2.34163	-2.66395	-2.30444	-1.36915	-0.872083	-1.95804	-1.63248	-2.27891	-2.36618	-1.69013	-1.86447	-0.690408	-2.2421	-1.22949	-0.368441	-1.4314	-1.16625	-1.83704	-0.497509	-1.60667	-0.667899	-1.52103	-2.07769	-0.556051
SMC3	Q9UQE7	Q9UQE7	Structural maintenance of chromosomes protein 3	brown	-0.110909	-0.871221	-3.99764	-3.00242	0.604261	-0.124321	0.272335	0.22081	-0.0516734	-1.78523	-0.267368	-0.226071	-0.0600414	-0.863909	-0.771042	0.0928874	-0.304027	-0.421295	0.409165	0.151998	-0.304645	0.00417131	-0.670482	-3.31739	-0.258075	-1.55702	-0.153034	-0.288865	-0.165132	-0.849076	-2.7307	-0.583385	-0.512984	-0.549708	-0.0324399	-0.050625
SMC2	O95347;O95347-2;A0A0C4DGE5;Q5T821	O95347;O95347-2	Structural maintenance of chromosomes protein 2	cyan	-1.50666	-2.92211	0.092484	-1.41814	-2.47276	-1.50055	-1.88502	-1.46293	-3.09806	-1.81298	-2.35251	-1.20873	-1.62582	-1.42301	-1.44957	-1.77127	-0.96243	-1.59865	-1.01702	-1.28677	-1.30859	-1.62797	0.606728	-0.650837	-1.8345	-1.85479	-1.7892	-1.75997	-0.523424	-0.0668203	-1.37804	-2.25309	-0.895082	-0.213832	-1.44568	-0.416011
SMC1A	Q14683;G8JLG1;H0Y7K8;V9GY57;V9GYN9	Q14683;G8JLG1	Structural maintenance of chromosomes protein 1A;Structural maintenance of chromosomes protein	green	-1.66292	-0.299881	0.451274	-0.794474	0.586462	-0.0836594	-0.502855	-0.346345	0.0807211	-1.14862	-0.513093	-0.0779618	-0.176912	-0.957109	-0.863415	0.525716	-0.0552424	-0.315666	-0.239992	0.14201	-0.390639	0.386258	-0.704719	-1.25381	0.30887	-0.770123	0.269169	0.0626698	-0.0811622	-0.974053	0.0370477	-0.206043	-0.272456	-1.00467	-0.170003	-0.589033
SMARCD2	J3KMX2;B9EGA3;Q92925-3;Q92925;Q92925-2;J3QWB6;J3QQL7;F8VW95;C9JYI7	J3KMX2;B9EGA3;Q92925-3;Q92925;Q92925-2;J3QWB6	SWI/SNF-related matrix-associated actin-dependent regulator of chromatin subfamily D member 2	green	-1.19743	-0.0611112	-0.105936	0.623633	0.0190308	0.81327	0.0528745	0.113926	0.336848	-0.384144	-0.27404	0.250995	-0.392602	-0.962866	0.0323357	0.090516	0.37782	0.252633	0.0469882	0.171118	-0.137859	-0.0303316	-0.0407757	1.50144	-0.357709	-0.86842	1.09237	0.114774	0.0362559	NaN	0.674835	-0.030975	0.13175	-0.876937	0.163079	-0.37581
SMARCC2	Q8TAQ2;F8VXC8;Q8TAQ2-2;Q8TAQ2-3;F8VZW6	Q8TAQ2;F8VXC8;Q8TAQ2-2;Q8TAQ2-3	SWI/SNF complex subunit SMARCC2	lightcyan	-0.866519	-0.855248	0.00991762	-1.536	-0.23972	-0.281122	-0.988298	-0.0999104	-0.56862	-0.0560985	-0.388611	-0.164233	-0.173967	-0.86574	-0.787846	-0.620602	-0.812325	-0.444041	-2.94952	-1.24622	-1.95961	-1.28004	NaN	-3.45476	-0.365386	0.0895774	-1.36873	-0.24812	-1.49754	0.318052	0.00391209	-0.230518	-2.29524	-0.0585588	-0.419367	-1.30196
SMARCC1	Q92922;F8WE13	Q92922	SWI/SNF complex subunit SMARCC1	brown	-0.67521	-0.605023	-1.65108	-1.24252	-0.675234	-0.584636	-1.1049	-0.639934	-0.121774	-1.11896	-1.47228	0.310335	-0.516577	-0.803348	-0.671503	-0.813751	-1.2852	-1.38414	-0.864371	-0.953657	0.830224	-0.926869	-1.32161	-1.12609	-0.551293	-1.27593	-0.0531037	-0.399608	-0.498034	-0.553789	-1.42157	-1.16725	-1.00929	-0.862598	-0.296348	-1.19146
SMARCA5	O60264	O60264	SWI/SNF-related matrix-associated actin-dependent regulator of chromatin subfamily A member 5	green	-0.909557	-0.962716	0.175293	-0.491652	-0.852124	-0.253477	-0.612104	-0.83016	-1.00469	-1.61119	-1.15559	-0.0696431	-0.498252	-1.01829	-0.371797	0.175373	-0.33669	-1.38436	-1.81713	-0.734973	-1.70175	-0.614525	-0.960481	-1.22119	-0.710286	-1.53366	-0.895181	-0.457313	-1.01301	-1.81015	-0.609799	-0.173262	-0.998474	-1.84545	-0.983423	-0.661963
SMARCA4	Q9HBD4;P51532-5;P51532-2;P51532-3;P51532-4;P51532;A0A0A0MT49;K7EP28	Q9HBD4;P51532-5;P51532-2;P51532-3;P51532-4;P51532;A0A0A0MT49	Transcription activator BRG1	green	-1.18407	-0.422078	-0.55305	-1.34067	-0.315975	-1.01224	-0.694814	-0.458501	-0.371776	-1.89529	-1.41198	-0.513054	-0.750268	-1.91005	-0.682783	0.768568	-1.15919	-0.909731	-0.768472	-1.40691	-1.74936	-0.726257	-0.965963	-0.966916	-0.952278	-1.4357	-0.382067	-0.593132	-0.501204	-1.15238	-1.40558	-1.085	-1.54071	-1.49471	-0.312188	-0.355897
SMAD1	Q15797;D6RD62;D6RAY1;D6REQ3;D6RDN7;H0YAK7;Q15797-2	Q15797	Mothers against decapentaplegic homolog 1	darkolivegreen	-0.860635	-0.186395	-2.31693	-0.962857	0.343494	-0.866357	-0.129639	-0.660482	-0.739251	NaN	0.145993	-0.639238	NaN	-0.234408	-2.08754	-0.404508	-0.137286	0.359594	-3.17686	-0.107655	NaN	-0.851421	-0.176773	-0.777043	-3.86129	NaN	0.351264	NaN	0.592673	-0.470203	-0.311383	0.107677	-2.61419	-0.648855	-3.12966	NaN
SLTM	Q9NWH9;H7C3F4;Q9NWH9-3;H7BXE3;H0YMM0;H0YKH2;H0YL55;H0YLW7;H0YMW8;H0YNF3;H0YMR6;H0YLE6;H0YKU6	Q9NWH9;H7C3F4;Q9NWH9-3	SAFB-like transcription modulator	green	-1.61	-0.705198	-1.0784	-0.755355	-0.0406673	-0.673953	-0.634597	-0.146335	-0.336705	-1.8655	-0.725888	-0.653636	0.156855	-1.38237	-0.582694	-0.0421284	-1.20945	-0.0875511	-0.305263	0.00405455	-1.52632	-0.717782	-1.16115	-1.0479	-0.107685	-0.925929	0.320339	-0.53522	-1.04054	-1.27277	-0.548086	-0.337162	-0.997021	-0.756046	-0.671681	-0.360365
SLIRP	Q9GZT3-2;Q9GZT3;A0A087WUN7;H0YJ40;G3V4X6;G3V2S9;H0YJW7;H0YJ07;H0YJU7;H0YJI1	Q9GZT3-2;Q9GZT3;A0A087WUN7;H0YJ40;G3V4X6;G3V2S9;H0YJW7	SRA stem-loop-interacting RNA-binding protein, mitochondrial	darkturquoise	-0.455831	1.12669	0.114604	-0.327463	-0.123725	0.00141735	-0.721107	-0.591959	0.230958	0.172766	-0.604818	0.208723	-0.258455	-0.698987	-0.255391	1.19088	0.110286	-0.140421	0.34391	-0.85149	-0.908255	-0.805399	1.21375	-0.261456	0.161254	0.591796	0.100574	0.659671	-0.550927	0.0218567	0.237115	-0.612382	0.314161	-0.389583	-0.279088	-0.304181
SLFN5	Q08AF3;B4E128;Q08AF3-2	Q08AF3	Schlafen family member 5	lightcyan	-0.998041	-0.944129	0.977715	-1.35303	0.903718	-0.962196	-0.564557	-0.322729	-2.14926	-0.883268	0.435477	-0.425775	-2.68778	-0.681404	-0.301803	-0.1	-3.1346	-0.382523	0.180719	-1.14273	NaN	1.28575	-0.960436	-3.9298	1.51347	-2.06927	-0.321723	NaN	1.04054	NaN	NaN	-2.38526	-0.818944	-0.110343	-1.12332	-2.20059
SLC9A3R1	O14745;O14745-2;J3QRP6;J3QRA3	O14745;O14745-2;J3QRP6	Na(+)/H(+) exchange regulatory cofactor NHE-RF1	pink	0.162556	0.378269	1.99124	-0.341089	-0.112977	-0.803993	0.192911	-0.921575	1.15063	-0.541054	-0.80244	-1.11827	-0.520196	-0.813427	-0.629102	-0.123422	-1.19895	-0.557139	-1.66703	0.441631	-0.206182	-0.757661	-0.347644	-0.253363	-0.601057	0.574142	0.0678971	1.29931	0.226974	-0.66071	1.05576	-0.34953	-1.30596	0.128227	-0.078708	-3.07464
SLC7A5	Q01650;A0A0C4DGL4;H0YJ95;G3V4Z6;Q9UM01	Q01650	Large neutral amino acids transporter small subunit 1	blue	-2.20754	NaN	NaN	-0.32755	NaN	NaN	-0.933559	-2.74503	-1.55436	-2.5352	-0.220344	-2.22788	-0.480037	-2.01251	-2.05671	NaN	NaN	-2.35857	NaN	NaN	-2.32408	-2.44464	-3.48969	-1.79305	-2.58872	-0.552153	-2.43556	-1.71548	-1.59391	-1.51917	-0.819493	-2.4692	0.599615	-0.593471	NaN	2.30353
SLC44A2	Q8IWA5;Q8IWA5-3;Q8IWA5-2;K7EPV6;K7ESF5;K7ER17;K7EMR2;K7EMN3;K7ESP7	Q8IWA5;Q8IWA5-3;Q8IWA5-2	Choline transporter-like protein 2	darkred	-1.42261	-1.59086	-0.578186	-0.929408	0.118313	-0.746905	0.270791	0.307549	0.185004	-0.495495	-1.08811	-1.47958	-0.720134	-0.827874	-1.35808	-0.692914	-0.409138	-0.718018	0.00631022	-0.0405966	-3.39047	-1.58604	-0.144317	-0.346801	-0.666796	-1.19077	-0.624265	-0.714183	-0.675996	0.249913	-0.61215	-0.241271	0.372891	-1.35186	-0.537276	-0.979336
SLC3A2	F5GZS6;J3KPF3;P08195-2;P08195-3;P08195;P08195-4;H0YFS2;F5H0E2;F5GZI0;F5H867;H0YFX4;F5GZR9	F5GZS6;J3KPF3;P08195-2;P08195-3;P08195;P08195-4	4F2 cell-surface antigen heavy chain	blue	-1.28595	-2.25021	-0.956171	-0.568686	-3.13366	-0.772172	-1.77681	-2.55119	-2.05643	-1.6132	-2.89822	-2.30428	-2.40009	-1.61058	-2.24096	-1.72929	-1.5641	-3.15964	-1.28811	-2.68141	-1.60021	-1.59089	-2.55604	-1.2489	-2.14346	-1.09515	-1.61432	-1.07158	-1.82734	-1.91298	-0.951217	-1.64372	-0.0317397	-0.823751	-2.64318	0.782866
SLC35E1	Q96K37;H7C1I0;Q96K37-2;A0A0C4DGZ3;C9JK45	Q96K37;H7C1I0;Q96K37-2	Solute carrier family 35 member E1	grey	-0.793899	-0.334278	-1.36763	-1.06995	-0.2602	-0.216748	-0.548351	0.388243	0.615437	0.0383389	-0.0606295	0.731331	-3.39366	-0.286066	-0.482471	-0.87882	NaN	-0.674193	-0.595413	-0.101461	-0.532588	-0.141676	-0.18013	-0.872535	NaN	1.7313	NaN	-0.556143	0.634268	-0.514315	-1.12323	-0.274249	-1.18034	-1.16413	0.0929276	NaN
SLC35B2	Q8TB61-3;Q8TB61-2;Q8TB61;Q8TB61-5	Q8TB61-3;Q8TB61-2;Q8TB61;Q8TB61-5	Adenosine 3-phospho 5-phosphosulfate transporter 1	magenta	0.621994	-2.14612	NaN	0.589318	0.653795	-0.905281	-0.636644	-1.12683	0.796918	-2.82509	0.704687	-0.319331	-0.271001	-0.236407	0.171545	NaN	-0.900427	NaN	-0.0386914	-0.445925	NaN	-1.03068	-2.85201	NaN	-0.947214	-1.06453	-0.861441	-1.08142	NaN	-1.84156	2.01296	NaN	-0.997733	0.554078	0.226993	-1.60771
SLC35A4	L0R6Q1	L0R6Q1		darkturquoise	-1.37315	-1.17234	-0.4242	-2.50501	-0.354158	0.34011	-2.92131	-2.11117	-2.80721	-1.74333	-1.48437	-1.52797	-0.868373	-1.58086	-1.52393	NaN	-3.00583	NaN	-2.30559	NaN	-3.58693	NaN	-0.150633	-0.833329	-3.15941	-0.599977	-0.577902	NaN	0.300525	NaN	-0.950868	NaN	-2.28093	NaN	-2.71798	NaN
SLC27A4	Q6P1M0;Q6P1M0-2	Q6P1M0	Long-chain fatty acid transport protein 4	darkmagenta	-0.826734	-0.421324	-0.71929	-1.97147	0.411288	-1.22388	-2.23744	-0.556756	-1.41763	-0.351323	0.114492	-0.502632	-1.10747	-1.18389	0.202185	-1.30687	NaN	-2.18204	-1.06113	-0.314604	-1.37029	-1.02738	-1.2355	-1.4495	0.254785	0.49771	-0.450307	-0.114595	-1.23954	0.0750778	0.0357405	-0.614409	-0.678282	-0.613811	-1.80691	0.785527
SLC27A3	X6R3N0;Q5K4L6;Q5K4L6-2;H7BZH4;Q5K4L6-3;H0YDM5;H0YDP0	X6R3N0;Q5K4L6;Q5K4L6-2	Long-chain fatty acid transport protein 3	lightcyan	1.63648	0.259605	0.813298	-0.541642	1.92004	-0.380726	1.59592	0.708577	0.0934352	0.5316	0.721361	0.422401	0.606001	0.501777	1.01429	NaN	0.268902	-0.0324728	-0.660772	-0.476347	0.521878	-0.353773	NaN	-3.41759	-0.768724	0.662007	-1.07664	-0.658351	0.705543	0.812846	0.373767	0.000721872	-0.352141	0.673367	0.46228	1.55249
SLC25A6	P12236	P12236	ADP/ATP translocase 3;ADP/ATP translocase 3, N-terminally processed	midnightblue	-0.233483	-1.09468	-0.00988507	-0.00278664	-0.652117	-2.53787	-0.883148	-0.715681	0.224631	-0.433969	-0.333924	-0.681638	-0.591946	-1.06519	-1.24224	-0.818108	-1.19913	-0.737901	-0.527124	-0.941746	-2.7069	-1.26123	-2.00793	-0.851196	-0.647671	-1.39952	0.256242	-0.0262995	-0.149211	-3.73536	0.213365	0.590841	-1.00393	-0.768101	-0.819091	0.885702
SLC25A5	P05141	P05141	ADP/ATP translocase 2;ADP/ATP translocase 2, N-terminally processed	yellowgreen	-1.14065	-0.548836	-0.53112	-0.339886	-0.82973	-0.682444	-1.01258	-0.797427	-1.02115	-0.449017	-0.830997	-0.32977	-0.851349	-0.882328	-0.401284	-0.943205	-0.786004	-0.628284	-1.16043	-0.65057	-0.700271	-0.848123	-1.25091	-0.538328	-0.553675	-0.448635	-0.86993	-0.132538	-0.39241	-1.01228	-0.551255	-0.449966	-0.389928	-1.10601	-0.960138	-0.735653
SLC25A4	P12235;V9GYG0	P12235;V9GYG0	ADP/ATP translocase 1	pink	-1.27153	0.692372	-0.39275	-0.19586	0.359569	-0.574717	-0.675488	-1.22045	-0.41675	0.0927396	0.189198	-0.756358	-0.257567	-0.765814	-1.15016	-3.36801	NaN	NaN	-2.16077	NaN	-0.0845496	-0.399504	0.182849	-1.36192	NaN	-0.02326	-0.174771	NaN	-1.49403	NaN	0.631725	0.0530478	-1.07533	-1.93528	-0.914956	-2.32178
SLC25A3	Q00325-2;Q00325;F8VVM2;F8VWQ0;F8VZL5;F8VWR4	Q00325-2;Q00325;F8VVM2	Phosphate carrier protein, mitochondrial	lightgreen	-0.781108	-0.894028	-0.398614	-0.258489	0.185667	-0.733396	-0.966673	-0.396204	-0.924509	-0.496001	0.147699	0.0529245	-0.00859976	-0.259668	0.0761436	-0.456654	-0.698921	-0.786762	-1.25698	-0.454018	-1.32794	-0.461621	-0.454172	-0.449841	-0.462777	-0.706702	-0.875755	-0.110563	-0.554395	-1.07692	-1.23999	-0.476291	-1.29098	-0.88732	-1.0958	-1.10538
SLC25A24	Q6NUK1;Q6NUK1-2;J3KN42;H3BMI3	Q6NUK1;Q6NUK1-2	Calcium-binding mitochondrial carrier protein SCaMC-1	grey	-0.663407	-1.09455	-0.712644	-0.638497	-0.685637	-0.614071	-1.0219	0.752184	-1.6428	-1.26725	-1.49004	-1.19301	-0.680448	-1.20789	-1.29422	-0.792078	-0.863313	-0.64823	-0.364537	-0.530851	-0.865425	-0.624842	-0.683763	-0.976441	-1.77096	-0.88961	-1.49353	-0.161541	-1.16345	-1.16047	-1.19672	-0.0325554	-0.350661	-1.41887	-0.761351	-1.72155
SLC25A22	Q9H936;E9PJH7;A0A0D9SFE1;A0A0D9SEI9;K4DIA8;K4DIB8;E9PS95;K4DIB6;K4DIB3;K4DIA2;A0A0D9SG84;E9PI74;E9PQ36;A0A0D9SFA8;K4DIB0;E9PJY0;A0A0A6YYN8;K4DIB4	Q9H936;E9PJH7;A0A0D9SFE1;A0A0D9SEI9;K4DIA8;K4DIB8;E9PS95	Mitochondrial glutamate carrier 1	grey	-0.365463	0.98153	-0.340947	0.955713	-0.816287	-0.517548	-1.99299	-0.874288	-1.87459	0.0686621	-0.549078	-0.352727	0.09741	-0.470988	0.00141734	-0.717942	-0.874394	0.377312	0.277466	-0.320575	0.202061	-0.831545	-0.681611	-0.958995	-0.192436	-0.458855	-1.27033	-0.945965	-0.58505	-1.38024	-1.20798	-1.1744	-1.11137	-1.61643	-1.21607	-2.33917
SLC25A13	Q9UJS0;Q9UJS0-2;R4GN64	Q9UJS0;Q9UJS0-2	Calcium-binding mitochondrial carrier protein Aralar2	lightcyan	-1.08923	-1.12227	-0.873928	-0.618196	-0.176562	-0.340326	-0.58697	-0.622248	-1.25837	-1.15265	-0.898355	0.292998	0.016382	0.115285	0.1402	-1.77567	-1.7917	-0.133662	-1.23361	-0.263221	-1.72683	-0.135164	0.00308198	-1.48657	0.442797	-0.87225	-0.799038	-0.374643	-0.603704	-0.472846	-0.469709	-0.265671	0.21919	-0.933827	-1.23624	-0.563293
SLC25A11	Q02978;I3L1P8;Q02978-2	Q02978;I3L1P8;Q02978-2	Mitochondrial 2-oxoglutarate/malate carrier protein	red	-1.12896	2.08421	0.332333	-0.291882	1.39304	0.141834	0.292834	0.534927	-0.0584201	0.603305	0.662719	0.638056	0.055497	0.194681	0.353514	0.663258	-0.206307	0.286772	-0.422843	0.851247	0.281276	0.499658	0.24764	-0.589456	0.593739	0.257007	-0.408929	0.571338	-0.0707188	-0.391984	-0.781906	1.01211	-0.0612884	0.113172	-0.564423	0.371123
SLC25A1	P53007;B4DP62	P53007;B4DP62	Tricarboxylate transport protein, mitochondrial	lightgreen	-0.872256	0.764125	-0.466	0.0358832	0.35674	-0.798934	-0.266669	-0.311628	-0.448288	0.169807	0.258042	0.697236	-0.0451575	-0.0586394	-0.530732	-0.960739	-0.120556	-1.14563	-1.65359	-0.93134	-1.34822	-0.593361	-0.578251	-0.337824	0.0104636	1.07597	-0.281361	0.85963	-0.824808	-1.1825	-0.315791	-0.475949	-0.838364	-0.914087	-0.285531	-1.28129
SLC1A5	Q15758;M0QXM4;Q15758-3;Q15758-2	Q15758;M0QXM4;Q15758-3;Q15758-2	Neutral amino acid transporter B(0);Amino acid transporter	blue	NaN	-1.07273	-0.166605	0.0324753	-0.858163	-0.67729	-1.5001	-0.589983	-1.10514	-0.904968	NaN	NaN	-2.5792	NaN	-1.86048	NaN	NaN	NaN	NaN	NaN	-1.42848	-2.19061	-1.68175	-1.68907	NaN	-0.746184	NaN	-1.00744	-1.82507	-0.296567	0.0242138	-1.62912	-0.0631584	-0.744502	-2.20913	-0.378712
SLC12A2	P55011-3;P55011;G3XAL9;H0YMG9;H0YLJ2	P55011-3;P55011;G3XAL9	Solute carrier family 12 member 2	grey	0.138354	0.146356	1.1056	1.07457	1.68101	1.50249	0.93627	1.20075	2.21175	-0.523108	1.06603	1.11734	0.786281	-0.016811	0.999062	-0.889925	1.02733	2.62651	1.46102	1.98159	-1.79661	-0.402199	1.06796	0.503599	0.438304	1.51862	-0.743282	0.304224	-0.128797	1.41341	0.250537	-0.489323	2.48243	1.96839	0.671909	-0.506997
SLAIN2	Q9P270	Q9P270	SLAIN motif-containing protein 2	black	0.648668	0.285689	-3.37064	1.3061	0.582664	NaN	NaN	0.407768	0.0554432	0.504724	-0.432718	0.60657	-0.178001	0.264884	0.032863	0.68168	0.153423	0.451414	0.441468	1.35228	0.818102	0.604655	-0.28869	0.356086	0.491052	0.569618	-0.203938	NaN	0.837939	NaN	0.268049	0.556302	-0.694449	NaN	0.872568	0.212797
SKIV2L2	P42285;H0YAC4;H0Y8U3;D6REC7	P42285	Superkiller viralicidic activity 2-like 2	salmon	0.104384	-0.191525	0.18461	0.245509	0.596887	-0.239358	-1.25592	-0.870662	-0.575572	-0.930682	-0.347346	-0.0191245	-0.917431	-1.98944	-0.339139	-0.587672	-0.816169	-1.35412	-0.365372	-0.26365	-1.87501	-0.768675	-0.717574	-1.57631	-0.524935	-0.965097	-0.144986	-0.995839	-0.567131	-1.24126	0.00343072	-0.572363	0.04405	-0.57843	0.00358897	0.0932376
SKIV2L	Q15477;H7C5N0;H7C4L3;B4E0B4;F8WDE8	Q15477	Helicase SKI2W	lightcyan	-0.0260661	1.44021	-0.544148	-1.31544	2.14703	1.54804	-0.230714	0.700529	1.54667	0.320504	0.90192	1.12307	0.419963	1.17041	0.731296	0.693609	0.499687	0.94906	-2.23219	0.846204	NaN	0.817594	1.55238	-2.47735	0.51643	0.446019	1.30908	0.761139	0.602373	-0.32279	0.941612	0.827659	-1.2645	1.59183	0.736521	0.297561
SIRT5	Q9NXA8;Q9NXA8-3;Q9NXA8-2;Q9NXA8-4	Q9NXA8;Q9NXA8-3;Q9NXA8-2;Q9NXA8-4	NAD-dependent protein deacylase sirtuin-5, mitochondrial	turquoise	NaN	0.173169	-3.03039	-3.69313	-0.0401291	-2.6817	-0.996284	0.290979	-2.49852	-0.547957	-0.472696	-0.0576931	-3.26043	0.364568	0.183012	2.14283	-0.773456	NaN	-2.38715	0.666847	-1.28259	-0.623347	1.32727	-1.78949	NaN	-1.80864	-0.972167	0.164721	-0.757873	-1.2374	-1.34105	-0.490977	-1.04892	-1.54844	-0.572248	-0.944489
SIRT3	E9PK80;Q9NTG7;E9PN58;Q9NTG7-2;E9PNA0;B7WNN4	E9PK80;Q9NTG7;E9PN58;Q9NTG7-2	NAD-dependent protein deacetylase sirtuin-3, mitochondrial	steelblue	1.7764	1.85319	0.253948	-0.260495	2.54674	-3.26461	-2.22352	1.84277	NaN	1.15552	NaN	1.10639	2.95328	1.34994	2.14903	NaN	NaN	NaN	NaN	1.57904	1.60823	0.0179749	1.0543	-3.69172	0.281375	NaN	0.012135	1.59186	-0.183445	NaN	0.546365	0.900961	-1.10121	NaN	0.15441	-1.47768
SIN3A	Q96ST3;H3BP90;H3BNZ3;H3BMA2;H3BT34;H3BQ76;H3BQ88;H3BNA0;H3BQL7	Q96ST3	Paired amphipathic helix protein Sin3a	grey	-1.15447	-1.27107	-0.62298	-0.0929237	-0.548976	-0.896814	-1.00795	-0.697645	-1.16616	-1.53133	-1.8079	-0.754113	-0.457173	-1.46544	-0.62404	0.0360225	-0.270629	-0.564832	-0.498292	0.396823	-1.93872	-0.109946	-0.256827	-0.321987	-0.38063	-0.279737	-0.129529	-0.668137	0.486116	-0.571639	0.331895	-2.10565	1.40003	-1.29702	-0.9029	-0.652494
SIAE	Q9HAT2;Q9HAT2-2	Q9HAT2;Q9HAT2-2	Sialate O-acetylesterase	steelblue	2.87711	-0.26376	-3.01786	NaN	1.1319	-2.95165	2.14587	2.26352	0.223169	-3.5216	1.36619	1.53611	0.493075	0.556377	1.40336	NaN	2.72106	NaN	1.07123	1.38619	NaN	NaN	3.99864	NaN	1.32534	1.29467	0.309824	1.22411	0.847103	NaN	1.46708	0.949958	4.26136	0.581262	0.921207	0.346624
SHMT2	P34897-3;P34897;P34897-2;H0YIZ0;G3V2Y4;G3V5L0;G3V4W5;G3V540;G3V2W0;G3V241;G3V3Y8;G3V4T0;G3V4X0;G3V2E4;G3V2D2	P34897-3;P34897;P34897-2;H0YIZ0	Serine hydroxymethyltransferase, mitochondrial;Serine hydroxymethyltransferase	yellowgreen	-1.33018	-1.09608	-0.407326	-0.585126	-0.973804	-0.945459	-1.21495	-0.479842	-0.688746	-1.22996	-1.02394	-0.736795	-1.1485	-1.23381	-1.33338	-1.11239	-1.80221	-0.934314	-0.820622	-1.88651	-1.30511	-1.47133	-1.52085	-0.577011	-1.69272	-0.0542594	-1.46634	-0.558333	-0.805963	-2.13168	-0.2745	-0.733267	-0.124522	-0.876653	-0.860499	-0.589704
SHMT1	P34896-2;P34896;P34896-3;P34896-4;J3KRZ5;A0A087WTD8	P34896-2;P34896;P34896-3;P34896-4	Serine hydroxymethyltransferase, cytosolic	yellow	-0.648523	-2.24035	-0.429822	-0.0269632	-0.533241	0.185555	-0.0972525	-0.307279	-1.1198	-0.323219	-1.4984	-0.49342	-1.56957	-0.793571	-0.0236508	-0.920545	0.142634	-0.370758	-0.215416	-0.680225	-0.339161	-1.01789	-2.80909	-0.52751	-2.27138	-1.3473	-0.683628	-1.14553	-1.4107	-1.42533	-1.03584	-1.21846	-0.203191	0.137884	0.0154021	-1.7584
SH3PXD2B	A1X283;G3V144	A1X283	SH3 and PX domain-containing protein 2B	turquoise	0.026948	-0.338539	-1.90503	-2.73448	-0.85522	-1.71583	-3.46155	0.026625	0.653691	-4.51632	0.738316	0.169911	-0.313652	0.665773	0.326014	1.15176	-2.86415	-0.618027	-0.881584	-0.862454	NaN	-0.819044	-1.48235	-0.131326	-0.848322	-0.983455	-0.645739	-1.08321	NaN	NaN	NaN	NaN	-0.399921	-1.14157	0.172704	1.91466
SH3KBP1	Q96B97;Q5JPT2;Q96B97-2;Q96B97-3;Q5JPT1;Q5JPT3	Q96B97;Q5JPT2;Q96B97-2;Q96B97-3	SH3 domain-containing kinase-binding protein 1	lightyellow	-0.28975	-0.271458	-1.84503	NaN	-0.323375	-2.14854	-2.70502	0.0231282	-2.58026	-0.933217	-1.18973	0.128902	-0.71272	0.112094	0.152496	-0.130233	-1.95418	-0.505801	-0.305931	NaN	NaN	0.74447	0.444487	-0.748703	0.0280971	-2.62063	NaN	-3.29624	1.28381	0.680488	NaN	1.09562	0.874403	0.316127	-0.853644	-0.852534
SH3GLB2	B7ZC38;Q9NR46;B7ZC39;Q9NR46-2;F8WFB9;G5E9J1;H7C1Z6	B7ZC38;Q9NR46;B7ZC39;Q9NR46-2	Endophilin-B2	green	0.250435	-0.457287	0.137797	-0.249442	0.351247	-1.09858	0.498684	-0.0806009	-0.150703	-0.83311	-0.617071	-0.533159	-0.0130714	-0.740654	-0.165682	0.980587	-1.21511	-0.393661	-0.52106	-0.330812	-0.539633	-0.890725	-0.456422	0.300424	0.366221	0.235859	0.0757562	-0.795214	-0.969818	-0.757868	-0.30293	-0.330193	-0.640107	-1.39107	0.250227	-1.74937
SH3GLB1	A0A087WW40;Q9Y371;Q9Y371-2;Q9Y371-3	A0A087WW40;Q9Y371;Q9Y371-2	Endophilin-B1	grey	-0.946516	0.149065	0.424855	0.977021	-0.357083	-0.157297	0.26327	1.33564	-0.444941	0.273689	1.18867	1.12772	1.02168	-0.280127	0.283935	2.29937	-0.0119623	NaN	1.04773	-0.0511012	-0.334374	0.00746743	-0.142838	-0.277115	0.373874	1.01591	0.442694	-0.991625	0.415641	0.452045	-0.0481487	0.687356	0.793414	-0.0279686	0.360294	-0.0486313
SH3GL1	Q99961;Q99961-3;Q99961-2;M0R0I3;M0QYE0;Q99962;M0R2K6;H3BRH8	Q99961;Q99961-3;Q99961-2;M0R0I3;M0QYE0	Endophilin-A2	darkmagenta	-0.115718	-0.647837	1.08211	0.570841	-0.234965	0.418338	-2.70131	0.0504248	-0.645095	-1.4807	0.710954	0.112896	-0.9337	0.221647	-0.0802963	0.24025	0.140565	0.485341	-0.0244494	0.0449034	-0.0015703	-0.254281	-1.32652	0.385451	-0.401039	0.472103	-0.412335	-0.123087	0.277091	-0.198986	0.221696	0.444939	-0.280895	-0.601607	0.781554	-0.461922
SH3BGRL3	Q5T123;A0A087WV23;Q9H299	Q5T123;A0A087WV23;Q9H299	SH3 domain-binding glutamic acid-rich-like protein 3	white	3.00986	0.290472	1.42407	1.41045	0.588264	1.8784	-1.90141	0.447276	0.941815	0.981809	1.38962	0.857427	0.690638	1.3345	1.88816	6.2098	3.06705	1.20789	3.09138	0.618103	1.92154	1.86782	1.1212	1.71027	1.29504	0.604176	1.58437	1.1156	1.45182	-2.01034	0.720758	1.16769	1.29787	2.2839	1.85582	0.573713
SH3BGRL	O75368	O75368	SH3 domain-binding glutamic acid-rich-like protein	brown	2.28684	2.17602	-0.844451	-0.723592	0.664982	1.6163	0.715133	1.96986	2.82579	1.61957	3.61127	2.36575	3.62603	1.70236	2.6897	2.91288	2.04521	2.383	2.03964	3.3302	3.30155	2.91176	0.815596	1.09916	1.21871	1.15832	4.16479	1.3166	1.90649	2.73002	4.23272	1.29918	1.62956	2.39175	2.78983	0.501524
SGTA	O43765;K7EMD6;K7ERW5	O43765;K7EMD6	Small glutamine-rich tetratricopeptide repeat-containing protein alpha	grey60	0.420801	-0.717216	0.344757	-0.926805	-1.09181	-0.374552	-1.27285	-1.05599	-0.613666	-0.916727	-1.14304	-0.603317	-0.925207	-1.35369	-0.559929	-1.03361	-1.51728	0.583405	0.199886	-0.439266	0.157512	-1.64129	-0.302822	0.546078	-3.18641	-0.0613469	-1.72638	-1.86286	-0.874259	-0.497031	-0.622658	0.0978839	-2.36421	-0.855046	-0.826931	-0.4294
SGSH	P51688;I3NI22;I3L3T3;I3L4B7;I3L2I6;I3L2L4	P51688	N-sulphoglucosamine sulphohydrolase	midnightblue	1.39475	0.981687	1.42586	0.974336	3.45311	-2.54002	-3.04019	1.55014	4.19337	2.14976	1.89484	0.289125	-2.79257	2.40411	1.75827	1.93873	3.61499	1.24455	1.02099	0.491009	2.66754	NaN	2.28985	1.69459	1.90981	NaN	3.07426	3.09818	NaN	NaN	0.48044	1.67697	NaN	2.29112	NaN	NaN
SGPL1	O95470;H0Y3V8;H7BXL7	O95470	Sphingosine-1-phosphate lyase 1	turquoise	-1.14028	-0.918544	-0.300661	-1.20326	0.261624	-1.09341	-0.910567	0.386747	0.276123	-0.195142	-0.150555	-0.38093	-0.467429	0.0577633	0.140935	-0.487806	-0.93362	-0.636052	-0.142887	-1.88624	0.585095	-0.337161	NaN	-1.92711	NaN	0.56693	NaN	NaN	NaN	-0.460472	NaN	NaN	-2.19315	0.774992	-0.398813	0.940513
SFXN3	A0A0A0MS41;Q9BWM7;S4R3N9	A0A0A0MS41;Q9BWM7;S4R3N9	Sideroflexin;Sideroflexin-3	black	1.90999	0.627879	-3.17467	-0.491692	-0.00518954	-0.391122	-2.49283	1.70936	0.755321	1.86974	2.77722	2.45384	1.70707	2.10324	2.12345	2.09825	1.98865	2.2784	0.954087	1.65012	0.586725	0.450807	1.25633	0.192764	0.0997497	1.52599	0.874743	0.366565	2.34356	-1.17643	-0.282248	-0.733166	-1.24432	1.57744	2.13572	0.97327
SFXN1	Q9H9B4;D6RFI0;S4R2X2;D6RDG7;D6RAE9;H0Y9J5	Q9H9B4;D6RFI0;S4R2X2	Sideroflexin-1	grey	0.791209	0.414984	-0.637323	-0.35969	-0.606142	-1.04785	-1.22251	-1.82093	-0.576522	-1.36497	-0.729661	-0.884567	-0.667515	-0.58155	-1.25742	-1.31197	-0.717228	-0.566852	-0.34927	-1.13019	-1.21823	-0.458667	-0.314134	-0.751013	-0.30148	-0.529454	0.452149	-0.21037	-0.512317	-1.07028	-0.88721	-1.14053	-1.86768	-1.30928	-1.45145	0.632108
SFPQ	P23246;P23246-2;H0Y9K7;H0Y9U2	P23246;P23246-2	Splicing factor, proline- and glutamine-rich	brown	-0.257176	-0.136909	-1.21485	-0.505747	0.242708	-0.298398	-0.502187	-0.175939	0.430956	-0.614527	-0.315785	-0.223333	0.326583	-0.825795	-0.36813	0.128549	-0.351238	-0.179911	-1.09481	-0.218834	-0.588512	-0.0685193	-0.823428	-0.489919	-0.307837	-0.851988	0.467093	-0.412529	-0.398061	-0.706052	-0.00472283	-0.0456228	-0.633084	-0.771217	-0.170413	0.159035
SFN	P31947;P31947-2	P31947;P31947-2	14-3-3 protein sigma	turquoise	-0.977224	-2.75791	-2.76196	-1.01033	1.04027	-3.07265	-1.96501	-0.711278	-1.3871	-1.06858	0.441235	0.414938	-1.63491	-1.57189	-1.44727	-2.7019	-1.17095	-2.5812	-0.560652	-0.81615	0.869574	-0.399306	-1.94938	-0.455711	NaN	-0.488019	NaN	-0.643209	0.0410663	0.887582	0.117029	-0.817038	-3.37323	NaN	-1.34955	1.55107
SF3B6	Q9Y3B4	Q9Y3B4	Splicing factor 3B subunit 6	skyblue	-0.876742	-1.20037	-0.668111	-3.31936	-1.24164	-0.660105	-1.05457	-1.44287	-1.14405	-1.20585	-1.63581	-1.80462	-1.34853	-1.841	-1.35902	-0.85839	-1.22753	-1.35757	NaN	-1.27621	-0.0293947	-1.2388	NaN	-1.32251	-3.09593	-1.70619	-0.704394	-0.87419	-1.66334	-2.70612	-1.04352	-1.29885	-0.983335	-1.49583	-1.11458	-0.831266
SF3B5	Q9BWJ5	Q9BWJ5	Splicing factor 3B subunit 5	tan	0.101062	0.691385	0.956099	-0.780508	0.344589	-2.24225	0.4078	0.917601	0.179991	0.552128	-0.0446348	-0.496477	-1.62801	0.0580908	0.638413	0.974459	0.0220948	0.625884	0.755216	0.891246	1.22952	1.35109	1.9348	-0.0119644	0.248973	0.292457	1.04674	0.313336	0.940732	0.773344	0.654796	0.304372	1.20576	0.307588	0.375009	1.16582
SF3B3	Q15393;Q15393-3;Q15393-2;I3L4G7;J3QL37;H3BMB0;J3QRB2;J3QKV4	Q15393	Splicing factor 3B subunit 3	green	-0.641602	-0.229563	-0.679551	-0.312317	-0.00609276	-0.403708	0.0953403	-0.145056	-0.473712	-0.786176	-0.387127	-0.18141	0.0531058	-0.86662	0.238095	-0.198759	-0.187996	0.0822586	-0.0114298	-0.14947	-0.53611	-0.428574	-0.379695	-0.27737	-0.0338624	-0.475	0.428893	-0.366408	-0.624927	-0.80782	-0.906357	-0.217174	-0.111419	-0.635238	-0.0513103	0.0167879
SF3B2	Q13435;A0A087WZZ5;E9PPJ0;H0YCG1;E9PJ04;E9PJT3;H0YEX5;E9PIL8	Q13435;A0A087WZZ5;E9PPJ0	Splicing factor 3B subunit 2	green	-0.67755	-0.120577	-0.425368	-0.217248	-0.084705	-0.057948	0.295923	-0.461042	-0.593103	-0.702299	-0.52771	-0.436136	-0.0133603	-0.790204	-0.657278	0.0282127	0.205811	-0.643291	-0.443083	-0.745322	-1.22243	-0.497207	-0.561192	-0.718048	-0.488526	-0.594261	0.1996	0.370194	-0.161947	-0.842494	-0.676749	-0.493191	-0.111148	-0.803821	-0.386775	-0.170608
SF3B1	O75533;H7C341;B4DGZ4;O75533-2;F8WC19	O75533	Splicing factor 3B subunit 1	green	-1.19015	-0.599336	-0.741004	-0.78884	-0.567634	-0.0783604	-0.278204	-0.749901	-0.860927	-0.742075	-0.742512	-0.407949	-0.234326	-1.07922	-0.631479	-0.431639	-0.247645	-0.572427	-0.51485	-0.609698	-1.03884	-0.44125	-0.726475	-0.826059	-0.31765	-1.19073	-0.282065	-0.323234	-0.721406	-1.17696	-0.52177	-0.5988	-0.591027	-0.897572	-0.362842	-0.411942
SF3A3	Q12874	Q12874	Splicing factor 3A subunit 3	tan	-1.08014	-0.246322	-1.99472	-2.9208	-0.786428	-3.77036	-0.844986	-0.696588	-0.726771	-2.41367	-0.224162	-0.259775	-0.718187	-0.725762	-0.804561	0.68951	-1.28218	-0.527534	-0.198608	-2.43684	-0.951052	-0.382298	-0.959283	-1.53437	-0.787137	-2.1799	0.281071	-2.42638	-0.197524	-0.158617	-0.529115	-1.24337	-1.21045	-0.817967	-0.403073	-0.881925
SF3A2	Q15428;K7EMT0	Q15428;K7EMT0	Splicing factor 3A subunit 2	green	-1.01807	-0.227751	-1.41456	-1.54648	-0.171109	-0.728	-0.376127	-0.69621	-0.34303	-1.03727	-0.317468	-0.511702	-0.0574799	-1.11173	-1.05189	0.501812	-1.02517	-0.934275	-0.837325	-0.172193	-0.71453	-0.302532	-0.805401	-1.43937	-0.559495	-0.610434	-0.5815	-0.533186	-0.25505	-0.685616	-1.1408	-0.53664	-1.06417	-0.977139	-0.278239	-0.263232
SF3A1	Q15459;Q15459-2;F8WB66;H7C1L2;F8WC79	Q15459;Q15459-2	Splicing factor 3A subunit 1	green	-0.722507	-0.346388	-0.331574	-0.34847	-0.561015	-0.606928	-0.112404	-0.567025	-0.265614	-0.610926	-0.441294	-0.695585	-0.0507581	-0.738137	-0.0951978	0.94207	-0.256207	-0.360744	-0.34282	-0.583296	-0.699994	0.00951016	-0.605038	-1.13473	-0.216129	-0.746069	0.12735	-0.324308	0.000580698	-0.376165	-0.266626	-0.415898	-0.296553	-0.420386	-0.209554	-0.233809
SF1	Q15637-6;Q15637-2;Q15637-3;Q15637;F8WEV5;C9J792	Q15637-6;Q15637-2;Q15637-3;Q15637	Splicing factor 1	green	-0.424881	-0.110074	0.284998	-0.161187	0.193322	0.324275	-0.461368	-1.03743	-0.587526	-0.913431	-1.13309	-0.00709456	-0.327159	-1.63568	-0.990858	0.344932	-0.685786	-0.748298	-0.203391	-0.422884	-0.538286	-0.756353	-0.496803	-1.7307	-1.5785	-1.24396	-0.81333	NaN	-0.348845	-2.31031	-0.933252	-0.465602	-0.763052	-1.3643	-0.103483	0.357103
SET	Q01105;A0A0C4DFV9;Q01105-3;Q01105-4;A0A087X027;P0DME0;B2REB7	Q01105;A0A0C4DFV9;Q01105-3;Q01105-4	Protein SET	brown	-0.657464	-1.67615	-2.12834	-4.28826	0.0852939	-3.76078	-3.32159	-1.19791	-0.481839	-0.992104	-0.271099	0.287491	-0.803957	-1.84849	0.491668	2.07397	-0.672866	-0.870341	-1.63224	-1.09167	-3.39587	0.43577	-0.627108	-5.4537	-0.729542	-1.24828	-2.23494	-2.01322	-1.83192	-2.55177	-2.85114	-2.92627	-2.43625	-1.8049	-0.344355	-0.988403
SERPINH1	P50454;E9PPV6;E9PR70;E9PKH2;E9PK86;E9PMI5;E9PNX1;E9PIG2;E9PRS3;E9PJH8;E9PQ34;H0YEP8;E9PLA6	P50454;E9PPV6;E9PR70;E9PKH2	Serpin H1	blue	0.634074	-1.48546	0.80741	0.698344	-1.19513	0.147793	-0.606206	0.321394	0.472065	0.335247	1.07105	0.712493	-0.596485	1.01474	0.253787	1.04095	0.203848	-0.200114	0.153529	-0.847999	-0.258262	-0.693614	-1.35503	1.9617	-0.105036	0.250085	0.293429	-0.153662	0.0311004	-0.0341979	-0.264311	0.865717	1.04497	-0.744495	0.686199	0.342135
SERPING1	P05155;P05155-3;E9PGN7;P05155-2;H9KV48;H0YCA1;C9JZJ9;A0A087WUD9;B5MCB9	P05155;P05155-3;E9PGN7;P05155-2;H9KV48	Plasma protease C1 inhibitor	darkgrey	-2.83791	NaN	3.45601	-3.73696	2.20597	4.29673	5.83184	1.89346	4.7897	7.03539	6.42486	3.68739	3.89679	4.00012	3.03716	4.40098	4.56053	NaN	3.72087	-3.05201	3.77523	6.17253	3.15242	NaN	4.31582	-2.92452	NaN	NaN	4.72844	NaN	NaN	2.03861	5.88503	4.3899	4.12133	3.28689
SERPINC1	P01008;Q8TCE1	P01008	Antithrombin-III	black	6.23229	3.95924	-2.93003	4.92367	4.57033	6.06871	5.61715	3.62907	NaN	3.92903	3.60157	3.26432	4.94822	3.80674	3.375	-2.24719	6.60613	NaN	3.91799	NaN	2.00111	NaN	NaN	NaN	4.87719	4.38336	NaN	NaN	NaN	NaN	NaN	0.819354	4.75415	3.69674	5.25051	4.51679
SERPINB8	P50452;P50452-2;C9JVA8;H7BXK7;P50452-3;C9JTJ8	P50452;P50452-2	Serpin B8	purple	NaN	-0.839601	1.56315	0.226956	-0.307082	1.72814	2.08494	0.347586	-2.24264	1.85118	0.398314	1.07001	-2.28138	NaN	0.251368	NaN	NaN	NaN	-0.421481	NaN	-0.991981	0.00328594	-1.59032	0.867807	-0.523852	0.668716	0.692677	1.28396	0.0315332	2.92214	1.14387	-0.86075	-0.922274	-0.557777	-0.697298	1.19543
SERPINB6	A0A024QZX5;A0A087X1N8;P35237	A0A024QZX5;A0A087X1N8;P35237	Serpin B6	red	1.46036	0.210203	0.539159	0.0784747	0.530529	0.613362	1.15657	0.473745	-0.135997	0.602031	0.691477	0.0119592	0.183476	0.458093	1.01314	-0.0213717	0.994891	0.435983	0.339729	1.32049	0.272397	0.084459	1.64317	0.516923	0.650107	-0.580547	0.182571	1.14853	0.0881802	0.500701	0.921575	0.451874	-0.583087	0.82701	0.392179	-0.567516
SERPINB5	P36952;P36952-2;C9JLM5	P36952	Serpin B5	blue	-0.365872	-3.06345	-0.574852	-0.637845	-3.64305	-0.712921	-0.174115	-1.94326	-2.61152	-1.08012	-2.6344	-2.16477	-2.53146	-2.50783	-1.16287	-1.87054	-0.642807	-2.40531	-1.38747	-2.74213	-1.8792	-2.60872	-3.17439	-0.667964	-0.770299	-2.36841	-1.75618	-1.85688	-1.61675	-1.91705	-1.37923	-1.2109	-0.88058	-2.30218	-2.10313	0.345434
SERPINB1	P30740;P30740-2	P30740;P30740-2	Leukocyte elastase inhibitor	grey	1.0778	1.23858	1.19725	1.16502	1.93548	1.63041	1.32408	2.21736	0.819598	1.56838	1.78136	1.00614	0.498327	1.51577	1.98353	1.88357	0.821788	0.906092	2.89046	0.979308	1.32834	1.73262	2.07653	0.449012	1.93352	-0.02938	0.942375	1.12936	1.32789	0.746111	0.400467	1.13531	0.827883	2.19148	1.44085	1.24105
SERPINA3	P01011;G3V595;G3V3A0;P01011-2;A0A087WY93;P01011-3	P01011;G3V595;G3V3A0	Alpha-1-antichymotrypsin;Alpha-1-antichymotrypsin His-Pro-less	yellow	2.93769	4.42313	5.96839	4.13397	3.47083	3.54934	5.35263	3.69301	3.35437	5.91225	4.35187	3.45558	5.22831	4.48842	4.9064	4.20813	3.24012	5.65276	4.93295	4.06965	5.50971	2.22953	3.32157	4.67676	5.41933	1.52549	5.80629	4.49158	3.13925	3.53098	2.25687	5.06599	3.65538	4.40057	4.76349	5.39501
SERPINA1	P01009;P01009-2;P01009-3	P01009;P01009-2;P01009-3	Alpha-1-antitrypsin;Short peptide from AAT	purple	7.05473	5.77217	5.58022	7.58347	4.8666	7.05798	7.33525	5.49677	5.56673	6.32523	6.373	4.99437	0.710952	6.42238	5.01829	7.40207	8.06429	6.34028	6.11718	5.54951	7.84861	5.61474	5.97162	8.41558	6.74899	4.39948	7.40678	7.59885	5.76382	5.42478	6.45361	6.19212	6.13311	1.74253	5.80972	5.06454
SERBP1	Q8NC51;Q8NC51-3;Q8NC51-2;Q8NC51-4	Q8NC51;Q8NC51-3;Q8NC51-2;Q8NC51-4	Plasminogen activator inhibitor 1 RNA-binding protein	black	-0.11065	-0.80822	-2.13769	-0.456799	-0.855252	-0.252763	1.43037	-0.480375	-0.504026	-0.640585	-0.656777	-0.52795	0.146012	-0.786651	-0.40954	-0.357747	-0.51632	-0.436717	-0.190572	-0.652156	-1.16395	-0.620865	-0.972687	-0.441142	-0.843938	-0.0373857	-0.928954	0.937302	-0.411543	0.35066	-0.295092	-1.02245	-0.389424	-1.6847	-0.135018	-0.156271
SEPT9	Q9UHD8;Q9UHD8-7;Q9UHD8-2;Q9UHD8-5;Q9UHD8-3;Q9UHD8-4;Q9UHD8-9;Q9UHD8-8;K7EL40;K7EK18;K7ER52;K7EIE4;K7EQD7;K7ELJ9;K7ENL0;K7EJ51;K7EJZ2;K7ER14;K7EIR4;K7EKN4;K7EN52;K7ENQ5;K7EJV0;K7EPY1;K7ER34;K7EJL9;K7ERG1;K7EQ08	Q9UHD8;Q9UHD8-7;Q9UHD8-2;Q9UHD8-5;Q9UHD8-3;Q9UHD8-4;Q9UHD8-9;Q9UHD8-8	Septin-9	green	-0.644962	0.283774	0.505028	0.117439	-0.472187	-0.10295	0.149652	0.0348452	0.94098	-0.414044	-0.291722	-0.720445	-0.744815	-0.265317	-0.00133254	1.08269	-0.481642	0.233076	-0.809079	0.377375	-0.420766	0.29602	-0.738964	-0.446796	0.295559	-0.130988	0.0908393	0.231909	0.0557896	0.0702234	-0.560147	-0.336661	-0.152555	-0.170703	-0.0681145	-0.207848
SEPT8	A0A087X142;A6NMH6;A6NFQ9;F8W8I8;Q92599-2;Q92599-4;Q92599;Q92599-3;C9JV02;C9J4G8;A0A0A0MRP8	A0A087X142;A6NMH6;A6NFQ9;F8W8I8;Q92599-2;Q92599-4;Q92599;Q92599-3	Septin-8	turquoise	0.242527	0.743193	-2.26115	0.829771	-0.284443	-1.49487	-0.946546	0.699348	1.00399	0.121643	0.459096	0.713255	0.343062	-0.106032	0.207	-0.629054	0.105325	0.391775	-0.531621	0.619178	-1.90365	-0.131519	-0.41626	-0.395237	0.900352	-1.09626	0.11011	-0.782329	-0.0662927	-1.72902	0.192414	0.297962	-0.440851	-1.18871	1.21646	-0.613104
SEPT7	Q16181;E7ES33;E7EPK1;G3V1Q4;H0Y3Y4;Q5JXL7;J3QRT6;J3KSZ7;O43236-5;Q6ZU15	Q16181;E7ES33;E7EPK1;G3V1Q4;H0Y3Y4	Septin-7	yellow	-0.262204	0.489177	0.604864	-0.385414	-0.132016	0.746006	0.623364	0.200588	0.304881	0.461204	0.530526	-0.0852181	0.186541	0.132591	0.175794	0.275611	-0.644606	0.0239039	-0.128364	0.459076	-0.33577	-0.133138	-1.10855	0.841424	-0.333904	-0.554348	0.102126	-0.335457	0.493078	0.536525	-0.0152981	0.246673	-0.600304	-0.158482	0.641698	-0.203467
SEPT5	C9JM82;B4DJ62;G3XAH0;Q99719;E7EPG2;E7EX32;Q99719-2;F8W9E5;E7EQM7;A0A087WWZ5	C9JM82;B4DJ62;G3XAH0;Q99719;E7EPG2;E7EX32;Q99719-2;F8W9E5;E7EQM7	Septin-5	lightgreen	-0.792961	1.36207	0.630876	-0.235813	0.889712	-0.560428	-0.894325	-0.00699407	-2.22743	-1.00084	0.592348	0.731014	0.732048	0.979472	NaN	-2.20933	NaN	NaN	NaN	NaN	-1.47347	-0.409729	-1.09982	-0.478777	-0.073968	0.296913	-0.279268	0.925599	-0.364803	NaN	-0.523803	-0.298328	-0.433881	-1.48632	0.179619	-0.433312
SEPT2	Q15019;Q15019-2;Q15019-3;B5MCX3;C9J2Q4;C9JB25;C9J938;H7C2Y0;C9IZU3;C9IY94;C9JQJ4;H7C310;C9JZI2;B5MD47;C9JFT1;F8WB65;C9JT15;C9JSE7;H7C1T1	Q15019;Q15019-2;Q15019-3;B5MCX3;C9J2Q4;C9JB25	Septin-2	yellow	0.891466	0.505965	0.643061	0.709845	-0.339747	0.662579	0.668319	0.424963	0.845311	0.738235	0.964366	0.920361	0.942345	0.53825	0.897738	0.592747	0.926447	0.658721	-0.392541	0.792045	-0.0206459	0.570594	-0.168643	0.725069	0.285644	-0.541972	0.458519	0.515927	0.829759	0.577311	0.0139053	0.609127	0.413149	0.0469275	1.07702	0.0445938
SEPT11	D6RGI3;D6RER5;Q9NVA2;Q9NVA2-2;D6RDU5;H0Y961;H0Y9G8;D6RDP1;D6R9Y6	D6RGI3;D6RER5;Q9NVA2;Q9NVA2-2;D6RDU5	Septin-11	yellow	0.188784	-0.167204	0.0622061	0.397848	-0.916126	0.250751	0.688311	0.0911026	0.192564	0.937808	0.8877	0.743334	0.366265	0.665611	0.713198	0.134573	0.115496	0.306337	-0.0336253	0.218805	-0.292807	0.20547	-0.552898	1.38078	0.511922	-1.03617	-0.100683	0.206507	0.593764	-0.0681445	-0.151778	0.845656	0.603335	-0.267429	1.10266	-0.196569
SEPT10	E7EW69;B5ME97;Q9P0V9;Q9P0V9-2;E7EX04;Q9P0V9-3;C9JEW2;C9JNR7;F5GYV2;F5H1W3;F8WC85;C9JEQ7;F5H1F2	E7EW69;B5ME97;Q9P0V9;Q9P0V9-2;E7EX04;Q9P0V9-3	Septin-10	red	-0.00952089	1.16603	0.19606	-0.229696	0.574581	0.423831	0.861181	-0.0467695	0.314122	1.0646	-0.128255	-0.0718108	-0.610687	0.15747	-0.410734	1.10743	-0.408838	0.345854	-1.80858	1.70909	1.28932	-0.835242	-0.639139	0.487302	0.0248263	-1.24661	0.487783	-0.389774	0.277648	-1.80609	-0.0259381	0.229987	0.779196	0.195182	0.627578	0.90945
SEPHS1	P49903;P49903-2;P49903-4;Q5T5U6;P49903-3;Q5T5U7	P49903;P49903-2;P49903-4;Q5T5U6;P49903-3	Selenide, water dikinase 1	darkgreen	1.11844	0.263373	0.651578	-0.0410943	0.0739515	0.558997	0.868264	-0.0925237	0.707763	-0.499355	-0.450809	0.270107	-0.481073	-0.980651	-0.220768	-0.840658	0.272982	NaN	1.33024	0.79626	0.463993	0.0974836	0.564514	-0.688541	-0.158423	-0.0182406	0.235164	-0.331412	0.365613	0.265083	-0.00172423	-0.142501	1.30987	-0.182572	0.161398	-0.035891
SELENBP1	Q13228;Q13228-4;Q13228-3;Q13228-2;A6PVX1;H0Y532;F2Z2W8;F8WCR4;C9JVL0;F8WBA9	Q13228;Q13228-4;Q13228-3;Q13228-2	Selenium-binding protein 1	red	2.19846	0.900495	1.58066	0.953025	3.72769	0.875364	1.97657	2.72967	2.11495	1.63779	1.68011	0.791063	1.97621	1.97836	1.50998	0.874435	2.28237	0.569335	-1.16036	2.22444	2.20898	0.412674	1.65976	0.772158	0.991593	-0.690463	0.76459	0.444898	0.438175	-0.562495	1.51826	0.618608	1.5342	1.40986	1.97963	-1.08676
SEL1L	Q9UBV2;Q9UBV2-2;G3V3B3	Q9UBV2	Protein sel-1 homolog 1	grey	1.22697	1.19376	0.509216	0.677512	1.44441	0.371982	0.57391	1.25511	1.6379	0.514051	1.12425	0.0690266	0.208294	1.934	0.686531	0.782075	0.957643	0.45317	0.0424535	0.846675	-0.228925	0.121126	-0.152318	0.890661	0.570614	0.219184	0.494014	0.744836	-0.0239306	0.0813033	1.04612	-0.324312	-0.120902	0.427141	0.298707	-0.258162
SEH1L	Q96EE3;Q96EE3-1;K7ELV2;K7EP88;K7ENI5;K7EPZ5	Q96EE3;Q96EE3-1;K7ELV2;K7EP88	Nucleoporin SEH1	brown	0.8411	0.868052	-3.24274	-3.28432	1.41605	-0.961197	0.655026	-1.94597	-0.367083	-0.3927	0.435105	1.79316	0.490963	0.522928	0.749406	0.318579	0.907082	0.767313	0.325316	1.54343	-2.2601	0.396541	1.58123	-3.72736	-1.43813	-0.672751	-0.190485	-0.0953031	0.541303	-1.66966	1.12858	-0.0369576	-2.58345	0.447405	0.444129	-0.684398
SEC63	Q9UGP8;A6PVC9	Q9UGP8	Translocation protein SEC63 homolog	greenyellow	-0.998342	-1.01907	-0.491327	-1.03769	-1.87571	-2.03439	-0.981903	-0.353138	-0.445405	-1.25311	-0.233375	0.0890802	-1.17487	-0.194924	-0.412178	-0.721456	-0.220777	-1.14307	-0.893906	0.765603	-1.57359	-0.0960379	-1.35596	0.122002	-1.32783	0.915823	-1.17417	-1.493	0.217308	-2.76564	-0.66411	-0.93497	-0.216372	-0.914856	-0.830312	-0.0533985
SEC61B	P60468;S4R3B5	P60468	Protein transport protein Sec61 subunit beta	white	0.213191	-0.0125831	-2.43354	4.23768	-0.0112158	0.200987	-2.68059	0.0294345	-0.910387	0.152327	0.398737	1.03336	-0.347463	0.907864	0.455466	0.217878	0.6083	-0.150467	0.301604	0.0611349	-0.466931	0.3786	-0.672311	0.10596	-0.117165	2.52859	-0.0294979	-0.701548	0.347282	0.0877543	-0.186693	-2.61959	0.0702842	0.294543	0.12442	0.466742
SEC61A1;SEC61A2	B4DR61;P61619;P61619-3;F8W776;H7C1Q9;C9JXC6;H7C069;A6NK38;F2Z2C7;A6NIF9;H7C1S8	B4DR61;P61619;P61619-3;F8W776	Protein transport protein Sec61 subunit alpha isoform 1	greenyellow	-0.72561	-0.473785	0.0730776	2.46607	-0.615506	0.429409	0.58228	-0.325245	0.156498	0.051561	0.462816	0.417773	0.209101	1.05898	0.296134	0.0369492	0.164982	-0.409833	-0.869352	-0.480693	-0.669548	0.323097	-0.876755	0.145921	-0.291405	1.15982	-0.316807	-0.773781	-0.48367	0.47946	0.448845	0.11467	0.337243	0.179062	-0.0823837	0.30779
SEC31A	D6REX3;O94979;O94979-3;O94979-9;O94979-2;O94979-8;O94979-4;O94979-6;O94979-10;H7BXG7;O94979-7;D6RHZ5;O94979-5;H0YAB3;H0Y8V7;H0Y9K1;H0Y8W8;H0Y9T9;H0YAF5;D6RE64;D6RCQ9;H0Y9V3;D6RBT0;D6RHE8	D6REX3;O94979;O94979-3;O94979-9;O94979-2;O94979-8;O94979-4;O94979-6;O94979-10;H7BXG7;O94979-7;D6RHZ5;O94979-5	Protein transport protein Sec31A	turquoise	-0.0692562	0.768237	-0.439101	0.701968	0.520812	0.151401	0.5252	0.486704	1.45523	0.910234	1.00853	0.569272	0.735004	0.505394	0.41954	0.741441	0.620745	0.412001	0.0819685	0.165552	0.664236	0.748341	0.430183	0.946776	0.738325	1.23605	0.777269	0.105425	0.716367	0.540908	0.872458	0.982744	0.00603545	0.657698	0.897824	0.208132
SEC24D	O94855;O94855-2;E9PDM8;E9PC44	O94855;O94855-2;E9PDM8	Protein transport protein Sec24D	midnightblue	0.985659	1.99909	1.35661	0.0326868	0.490483	-3.62428	-1.2526	1.1304	1.38653	0.89247	2.31838	1.05602	0.856319	1.16712	0.785044	0.214285	0.523017	0.301822	-1.18536	-0.162659	1.3728	0.472272	-0.422076	2.23264	NaN	1.58777	0.351081	0.770563	0.618733	-0.268108	0.844421	1.0082	0.0146734	NaN	1.02274	-3.42986
SEC24C	P53992;G5EA31;P53992-2	P53992;G5EA31	Protein transport protein Sec24C	lightgreen	0.146108	0.565401	0.183077	-0.152793	0.854839	-0.192661	0.414965	0.371048	0.53858	0.249475	-0.109863	1.104	-0.198731	0.0676584	-0.458055	0.530814	0.848745	-0.0727064	0.0343298	0.577532	-0.37289	-0.268806	-0.396871	0.341763	0.0287461	0.333413	-0.364724	0.0393615	0.15894	-0.18979	-0.147711	0.256082	0.12082	-0.0965456	0.590709	0.327329
SEC24B	O95487-2;O95487;O95487-3	O95487-2;O95487;O95487-3	Protein transport protein Sec24B	salmon	-0.629572	-0.0105374	0.620132	-0.131673	0.41107	0.204925	-0.0972609	0.0349808	0.111607	-0.0288065	-0.116039	0.370767	-0.405089	-0.599876	-0.742122	-0.130139	-0.29503	0.284305	-0.320954	0.885836	-1.11505	0.176252	0.0859249	-2.58692	-0.564107	0.420106	-0.187752	0.441412	-0.0332775	NaN	0.302932	-0.0512809	-0.308134	0.332378	-0.480188	-0.882218
SEC24A	O95486;O95486-2;H0Y9J6	O95486	Protein transport protein Sec24A	tan	-0.275717	-0.582668	0.860699	-1.47524	0.155966	-1.87281	-0.498491	-0.886357	0.424505	-0.976089	0.0398828	-0.666972	0.0509708	0.463503	-0.0120344	-0.30141	-3.30364	-0.542689	0.0207667	-0.425167	NaN	-0.0059455	-0.408859	1.7746	0.150778	0.646416	-0.00434911	-0.310689	0.236306	-2.1479	-0.0903661	0.0195065	-0.579692	-0.309284	-0.684629	-0.363126
SEC23IP	Q9Y6Y8;Q9Y6Y8-2;A0A0C4DH82;H7C0V8;REV__H7BYP9;REV__O15068-5;REV__O15068-4;REV__O15068-3;REV__O15068-2;REV__O15068-6;REV__O15068-8;REV__O15068-10;REV__O15068-9;REV__O15068	Q9Y6Y8;Q9Y6Y8-2	SEC23-interacting protein	grey	-0.609397	-1.18161	-0.139842	0.254247	-0.314786	-1.31041	0.067974	0.53479	-0.121984	0.116495	0.0147273	-0.65761	-0.684841	-0.0558375	-0.75047	-0.476133	-0.567345	-0.485323	-1.40208	0.177857	0.179356	-0.310353	-0.485158	-0.167356	0.181727	0.869496	-0.568918	-0.184777	0.426311	0.237382	0.866306	-0.108221	0.304724	0.835211	0.508668	-0.633884
SEC23B	Q15437;Q5QPE2;Q5QPE1;G3V5K1	Q15437	Protein transport protein Sec23B	darkorange	0.73667	1.01449	1.30787	0.354496	1.49148	-0.623431	-0.124445	0.468157	0.642061	-0.0272248	0.596936	0.606803	0.808685	0.692768	-0.0798106	0.488402	0.0220951	-0.244255	0.175303	1.39449	0.616208	-0.139393	0.721472	-0.0750035	0.203207	1.08803	0.722772	0.978232	0.433785	0.269145	0.339164	0.104877	0.570749	1.16813	0.386973	-0.15075
SEC23A	F5H365;Q15436;Q15436-2;G3V4V1;G3V1W4;G3V3G5;G3V2R6;G3V5X8;G3V4Q2	F5H365;Q15436;Q15436-2	Protein transport protein Sec23A	yellow	-0.311625	-0.0698793	0.500436	0.906006	-0.470484	1.70175	-0.368761	0.0230046	1.20934	0.555587	1.05222	0.367359	-0.313115	0.226105	0.299637	0.794474	0.933176	0.314212	0.245041	0.0267877	0.156802	0.767313	-0.414043	1.33083	1.11584	0.1639	1.01587	0.525967	0.394386	-0.235133	0.601894	1.26771	0.0184025	1.19174	0.723924	0.565127
SEC22B	O75396;A0A087X1A9	O75396	Vesicle-trafficking protein SEC22b	greenyellow	0.376541	0.295051	-0.629575	-0.34441	0.203791	-0.754229	-0.146205	1.01868	0.196956	0.402153	1.272	1.1813	0.428908	1.35868	1.0951	-0.527297	0.382314	0.259345	-0.648559	0.550234	-0.803657	0.550877	-0.903731	0.0518725	-0.311593	0.995151	0.173682	-0.521772	0.108977	-0.0886043	-0.0876186	-0.13916	-0.226579	-0.2389	0.0414054	-0.342923
SEC16A	J3KNL6;O15027;O15027-5;O15027-4;A0A0C4DH09;Q8N9G1	J3KNL6;O15027;O15027-5;O15027-4	Protein transport protein Sec16A	red	-0.125279	1.61294	0.50642	-0.0822739	0.650948	-0.19467	-0.180346	0.0776928	-0.0223642	0.552661	0.464489	0.41353	0.394727	-0.31355	-0.137557	0.268177	-0.219409	0.344207	-0.275342	0.711126	-0.219764	-0.182772	-0.259058	0.0993028	0.718756	1.09471	0.174569	-0.385473	-0.592895	-0.451983	0.542061	-0.322752	-0.335678	-0.648494	0.198121	-0.845005
SEC13	P55735;A0A0C4DFR6;P55735-2;P55735-3;A8MXL6;E7ERC8	P55735;A0A0C4DFR6;P55735-2;P55735-3;A8MXL6	Protein SEC13 homolog	darkolivegreen	0.69402	0.979457	-2.55566	1.80513	-0.0640899	-0.414354	0.151443	0.237487	0.578017	0.470762	0.642201	0.411186	0.669484	0.332713	0.346514	-0.0505485	NaN	0.0802002	-0.148667	0.651279	NaN	-2.88283	0.780862	NaN	NaN	0.261359	1.05941	0.579626	NaN	NaN	0.767135	0.278848	-2.11277	0.119991	0.99805	0.179755
SDHB	P21912;A0A087WWT1;A0A087WXX8	P21912;A0A087WWT1;A0A087WXX8	Succinate dehydrogenase [ubiquinone] iron-sulfur subunit, mitochondrial	lightcyan	-1.23958	-0.0712779	0.677776	-0.00335383	-1.29412	-0.237604	-1.53406	-0.770176	-0.249386	-0.833323	-0.0872063	-0.389631	-0.24447	0.448172	-0.0796024	-1.5638	-2.07796	-1.60243	-1.36959	-1.16539	-1.26252	-0.436512	-0.326759	-2.06957	-2.84413	-1.026	-0.75611	-1.15414	-1.49643	NaN	-0.560633	-2.35915	-1.21494	-1.08078	-0.958927	-1.36629
SDHA	P31040;D6RFM5;P31040-2;A0A087X1I3;P31040-3	P31040;D6RFM5;P31040-2;A0A087X1I3;P31040-3	Succinate dehydrogenase [ubiquinone] flavoprotein subunit, mitochondrial	red	-0.475982	0.820688	0.410713	-0.076231	0.18253	-0.181719	0.127082	0.0627502	-0.485276	0.251428	-0.272011	0.254131	-0.538794	0.322277	-0.210755	0.176096	-0.566137	-0.694605	-0.549777	0.131302	0.054276	-0.294557	0.697026	0.183164	-0.324703	-0.0833378	-0.118662	-0.176627	-0.463121	-0.505144	-0.23257	-0.435183	0.130981	-0.767281	-0.0670853	-0.455088
SDF4	Q9BRK5;Q9BRK5-6;G3V1E2;Q9BRK5-4;Q9BRK5-3;H0Y3T6;Q9BRK5-2;Q9BRK5-5	Q9BRK5;Q9BRK5-6;G3V1E2;Q9BRK5-4;Q9BRK5-3;H0Y3T6;Q9BRK5-2	45 kDa calcium-binding protein	yellowgreen	NaN	-0.145603	NaN	-2.46781	NaN	NaN	NaN	NaN	-2.17787	-2.0054	0.888138	-0.0684513	0.0770181	-0.186974	0.237544	NaN	NaN	NaN	NaN	NaN	-0.94567	-1.50803	-0.814718	0.900374	-0.553709	2.29461	-0.00385416	-0.195866	-0.352774	1.62146	1.11929	-0.927717	0.601538	-1.05138	0.113557	0.81695
SDF2L1	Q9HCN8	Q9HCN8	Stromal cell-derived factor 2-like protein 1	grey	0.389379	0.551621	1.43132	0.530042	1.1151	0.70652	1.33384	0.893428	1.62342	0.972402	0.660798	0.285512	0.399031	2.07376	1.03384	2.02316	1.25994	0.750569	1.519	0.984298	0.597595	2.04947	0.158706	-0.276812	0.911384	1.15151	0.391829	0.520716	1.57112	0.721702	2.06387	0.328774	0.793647	-0.0213527	0.138304	0.797741
SDF2	Q99470;K7ELI9	Q99470	Stromal cell-derived factor 2	plum1	-3.10585	0.861122	-0.567716	-1.25949	1.23585	-0.218758	-1.4283	-0.132791	NaN	0.186794	-0.0609843	-0.21222	-2.60172	0.189528	-0.828638	0.979789	2.71911	-0.241093	0.584745	-2.21264	NaN	NaN	0.900611	2.19785	-2.01866	-0.613391	1.09169	NaN	0.0723361	NaN	-0.364045	NaN	-1.80472	NaN	-0.0908846	0.64387
SDCBP	O00560;O00560-3;B4DHN5;E9PBU7	O00560;O00560-3;B4DHN5;E9PBU7	Syntenin-1	darkgrey	-0.160462	-0.248543	0.0400845	-0.324898	-0.840209	0.18596	0.301004	0.507801	-0.243622	-0.429083	0.0677236	-0.708826	0.714891	0.27123	0.28821	-0.50343	0.480798	0.344693	0.851284	0.290667	-0.684624	-0.427771	-0.925278	-0.442144	0.247457	-0.312495	-0.301102	-0.438987	-0.794059	-0.327006	-0.869743	-0.0688043	-0.306478	0.989162	-1.54631	-1.64663
SCYL2	Q6P3W7;F8VSC5;H0YI32;H0YIK6;F8VPW3	Q6P3W7;F8VSC5	SCY1-like protein 2	skyblue	NaN	-0.708772	-0.036719	-2.37715	0.363587	-0.637753	-2.05441	-0.712052	-0.416805	-1.62282	-0.784518	-0.822691	-0.845772	-0.619722	-0.333197	0.106982	-0.852181	-0.460942	-0.76095	0.405757	0.0407213	-0.907247	-1.20281	-1.76443	-0.5149	-0.203301	-0.122963	0.477639	-0.846106	-0.578123	NaN	-0.417498	-0.688338	-0.259748	-0.177639	0.00252628
SCYL1	E9PS17;Q96KG9-3;Q96KG9-2;Q96KG9;E9PK59;Q96KG9-4;Q96KG9-5;Q96KG9-6;E9PPN3;H0YDH0	E9PS17;Q96KG9-3;Q96KG9-2;Q96KG9;E9PK59;Q96KG9-4;Q96KG9-5;Q96KG9-6;E9PPN3	N-terminal kinase-like protein	greenyellow	-0.738791	-0.180531	-0.328272	0.124549	-0.236921	-0.0824504	-0.367436	-0.708015	0.0656699	0.479462	0.282577	0.34092	0.0885673	0.0419519	0.399148	-0.174248	-1.20002	-0.698461	-0.603065	-0.395667	-0.728872	-0.47485	-1.63059	0.41909	-0.216452	1.1083	-0.204481	-0.533547	0.0554192	-0.686256	0.262977	-0.672897	-0.105237	-0.291461	-0.38013	-0.681912
SCRN1	Q12765;Q12765-2;Q12765-3;C9K052;B8ZZP4;C9J7U9	Q12765;Q12765-2;Q12765-3;C9K052	Secernin-1	grey	-0.747001	-0.137893	-1.10872	-0.223512	-1.65312	-0.350447	-0.0947447	-0.852237	-0.706551	-0.773541	0.246352	-0.695456	-0.757521	-0.527935	-0.915797	0.219524	-0.581034	0.481447	0.0329176	-1.06008	1.43107	-0.349402	0.455068	-0.292963	0.10369	-2.16877	0.160199	0.350916	-0.260688	-0.441519	-4.78355	0.241551	0.346786	-0.327422	-0.856954	-0.0979986
SCRIB	A0A0G2JNZ2;A0A0G2JPP5;Q14160;Q14160-3;A0A0G2JMS7;Q14160-2;H0YCG0	A0A0G2JNZ2;A0A0G2JPP5;Q14160;Q14160-3;A0A0G2JMS7;Q14160-2	Protein scribble homolog	orange	0.615673	0.374667	0.0440116	-0.479076	0.0492604	-0.378188	-0.133892	-0.610368	-0.494003	-0.52962	0.105685	0.135941	-0.168278	-1.11701	-0.878698	0.273393	-0.635686	0.67461	-0.393375	0.127628	0.208024	-0.661567	0.159846	-0.464377	-1.0882	-1.82736	-1.26447	0.0683502	-0.0593668	0.0265856	-0.74871	0.0598803	-0.340241	-0.496466	-0.936356	-0.108888
SCP2	P22307-8;P22307;P22307-7;P22307-4;P22307-2;P22307-6;E9PLD1;H0YF61;P22307-3;H0YCB0;H0YD06;P22307-5	P22307-8;P22307;P22307-7;P22307-4;P22307-2;P22307-6	Non-specific lipid-transfer protein	pink	0.230624	-0.195522	-0.0834025	-0.0921154	-0.361261	-0.740743	-0.864791	-0.320621	-0.725752	-0.70554	0.0327436	-0.198544	-0.41817	-0.892359	0.0843103	-0.137349	-0.525011	-0.574977	-0.699242	-0.177059	-0.328091	-0.866584	-1.27115	0.320634	-0.395663	-0.0863066	-0.142456	-0.377531	-0.563266	0.10416	0.747677	-0.65949	-0.234675	0.110503	-0.0831879	-1.39324
SCFD1	Q8WVM8;Q8WVM8-2;Q8WVM8-3;J3KNG4;G3V2M8;H0YJY1;G3V5E2	Q8WVM8;Q8WVM8-2;Q8WVM8-3	Sec1 family domain-containing protein 1	grey	0.810718	-0.410466	0.500302	-0.582379	0.174736	0.144348	0.281402	-0.521348	-0.140022	0.862908	0.525916	0.19666	0.0557061	0.226993	-0.0808244	0.298031	-0.433406	-0.148833	-0.316432	0.319624	-0.250102	0.170712	0.283451	-0.69883	0.288404	0.35597	-0.125519	-0.541008	0.522677	-0.500282	0.362576	0.0375864	-0.380544	-0.177956	0.100514	0.0752478
SCD5	Q86SK9;Q86SK9-2	Q86SK9;Q86SK9-2	Stearoyl-CoA desaturase 5	turquoise	-1.01529	-0.842077	-2.4774	-2.01561	-1.01029	-0.650673	-0.0510914	-0.382378	0.821838	NaN	-0.25406	0.900199	0.126688	-1.23819	0.718552	1.36249	-1.52058	1.61224	-0.117631	NaN	0.0730158	0.168546	-0.43495	1.13552	-3.84811	0.0488656	-0.164662	-1.26512	-0.78448	0.570861	0.121993	-1.11184	0.165971	-1.17818	0.506251	-1.33556
SCCPDH	Q8NBX0	Q8NBX0	Saccharopine dehydrogenase-like oxidoreductase	red	-1.14003	0.867212	0.131992	0.296808	1.6997	0.387697	-1.02141	1.20001	-0.421034	0.0156674	0.750712	-0.213273	1.74836	0.916066	1.36241	-0.646394	1.02225	2.05176	-1.55153	1.09097	0.2434	-0.0981038	0.606285	0.632514	0.576557	-2.47394	0.537921	1.56244	0.174761	0.0880678	-0.768315	-0.79129	-1.06898	0.746108	0.203828	-1.59558
SCAMP4	Q969E2-2;Q969E2;K7EJJ4;C9JWM2;Q969E2-3	Q969E2-2;Q969E2	Secretory carrier-associated membrane protein 4	lightyellow	NaN	0.29373	-1.84977	NaN	0.074614	-0.409013	-2.59018	0.31196	-2.42215	-2.7233	0.885401	-0.520214	0.720292	0.111174	-0.446936	NaN	-3.27765	-0.365566	NaN	0.497079	NaN	NaN	-0.0212606	-1.04322	0.221732	-0.990311	0.227426	-2.14574	-0.0665768	NaN	NaN	NaN	-0.323813	0.741548	0.117652	-1.48807
SCAMP3	O14828;O14828-2	O14828;O14828-2	Secretory carrier-associated membrane protein 3	lightyellow	-1.04294	0.757455	-2.94888	0.199628	0.604447	-1.0697	-1.63732	-0.214864	-3.06854	-0.914305	-0.185386	0.0635614	-0.0141739	0.131083	-0.0354804	-0.613438	-0.779562	-0.364218	-0.41962	-0.577527	-0.296618	0.497602	-0.140475	-2.73333	0.311058	-0.128868	NaN	NaN	0.246919	-0.394559	0.261454	-2.23301	-0.231944	0.446398	-0.170743	-0.229299
SCAMP2	O15127	O15127	Secretory carrier-associated membrane protein 2	grey60	-0.0518416	0.832795	0.121652	1.24495	1.07397	1.37479	0.45143	1.04001	NaN	0.839941	1.10076	-0.203491	0.537873	1.54337	0.772511	1.55947	-2.79543	NaN	-1.2546	0.0763908	1.5728	NaN	1.14566	1.0879	-1.87867	0.752996	2.31404	NaN	NaN	NaN	-0.0410857	NaN	1.12944	0.430904	0.355027	-0.653941
SCAMP1	A0A087WXB0;O15126;A0A087WU14;O15126-2;A0A087WTX8;A0A087WZA6	A0A087WXB0;O15126;A0A087WU14;O15126-2	Secretory carrier-associated membrane protein 1	turquoise	0.147933	0.324011	-3.31773	-0.905236	0.752902	-2.31617	-1.80493	-0.912069	NaN	-1.1549	0.341008	0.173402	-0.528935	-0.414853	-0.532858	0.0487117	0.681917	-0.00450754	-1.79814	0.0851233	-1.16453	-0.8397	0.259577	-1.23295	0.0051437	-0.573964	-0.182091	-0.34111	-0.301174	NaN	NaN	-0.55714	0.629864	-0.461381	1.80423	0.890922
SCAF8	A0A0A0MT33;Q9UPN6;Q9UPN6-2	A0A0A0MT33;Q9UPN6;Q9UPN6-2	Protein SCAF8	salmon	-2.91169	-0.492186	1.51704	0.738919	0.328633	0.657323	-1.10432	-0.340537	-0.292096	0.168717	-0.627627	-1.10882	-0.155753	-0.816869	-2.184	-2.42145	NaN	NaN	-1.08493	NaN	-0.641958	0.103708	-0.062489	-3.13028	-0.544485	-1.01386	-0.285574	NaN	0.111724	NaN	NaN	NaN	-1.00418	NaN	-0.031022	-0.851637
SBDS	Q9Y3A5;A0A087X020;F8WE72	Q9Y3A5;A0A087X020	Ribosome maturation protein SBDS	brown	-0.070919	0.205398	-2.9406	-3.87698	-0.726115	0.784509	0.0324527	-0.770881	1.94087	-0.429199	0.0680856	-0.851587	-0.0381311	-0.18	-0.374922	-0.239874	0.552746	-0.454446	0.300456	1.03636	0.349696	0.167809	-0.708518	0.480435	0.880126	0.240093	-1.20798	-0.139363	-0.388634	-0.327116	0.0217886	0.0742894	-0.0574376	-0.173547	0.836103	-0.330116
SART3	Q15020;Q15020-4;F8VV04;Q15020-2;H0YHU8;F8W667;F8VZM2;F8VVK9;Q15020-3	Q15020;Q15020-4;F8VV04	Squamous cell carcinoma antigen recognized by T-cells 3	green	0.0936462	0.625753	3.22243	-0.356709	1.0419	0.0623985	-0.357197	-0.226248	0.171042	-0.954386	0.0329967	-0.38162	0.354778	-0.7347	0.257331	0.550863	0.421283	0.0572848	-1.04975	0.552654	-0.954925	0.120806	-0.25688	-0.909446	-0.16792	-0.458802	0.0562044	0.128505	-0.842987	-0.457072	-0.665136	-0.135078	-0.271134	-0.411007	0.31682	-0.0926331
SART1	O43290	O43290	U4/U6.U5 tri-snRNP-associated protein 1	green	-1.53288	-0.227062	-0.746099	-0.404362	-1.75135	-0.198404	-0.375868	-0.193495	1.59314	-0.731151	-0.563052	-0.343565	-0.38555	-1.80714	-0.633458	-0.823092	-0.442899	-1.60751	-0.79239	-0.198978	-1.34433	-0.657794	-1.22035	0.820059	-0.154813	-0.715827	-0.344253	1.08656	-0.623619	-0.738795	-0.599503	-1.28096	-0.0225578	-1.08564	-0.972206	-1.25993
SARS2	M0QWZ7;Q9NP81;Q9NP81-2;M0R259;B4DJM9;M0QX29;M0R2H5;M0R1C0	M0QWZ7;Q9NP81;Q9NP81-2;M0R259	Serine--tRNA ligase, mitochondrial	darkorange	-0.136459	1.31772	0.643848	1.05119	0.303452	-0.45305	0.19121	-0.120863	0.256005	-1.29222	-0.254463	0.338882	0.237942	0.198645	-0.184158	1.64893	0.598558	0.514282	0.433013	-0.241093	-1.26446	0.704169	1.13103	0.585199	0.0710898	-0.562154	-0.491976	1.20499	-0.0757265	0.234613	0.51687	0.292119	0.839621	-0.608297	-0.0257326	0.156057
SARS	P49591;Q5T5C7	P49591;Q5T5C7	Serine--tRNA ligase, cytoplasmic	yellow	0.459665	-0.399604	1.35735	-0.309436	-0.462881	0.358454	-0.886808	-0.730143	-0.710076	-0.781762	-0.44399	-0.629572	-0.634594	-0.379853	-0.262707	-0.890757	0.0223911	-0.569133	-1.0965	-0.791983	-0.445426	-0.863783	-0.941791	-1.04535	-0.222367	-0.234973	-1.09285	-1.0626	-0.622501	-0.835357	-1.57367	-0.516045	-0.909366	-0.678479	-0.528892	-0.45273
SARG	Q9BW04;Q9BW04-2	Q9BW04;Q9BW04-2	Specifically androgen-regulated gene protein	grey	-1.10986	-2.31248	-3.08645	0.738155	-2.14023	-0.474256	-0.0218486	-1.77419	NaN	-0.950102	-0.705834	-1.89102	-0.899924	-0.441222	-1.47686	-2.33773	-0.983971	-1.32449	-1.93892	-2.54659	-0.149604	-2.81661	-1.85662	-3.31856	-3.10781	0.017441	0.548945	-0.950317	-1.95498	0.0688509	-0.480444	-1.69027	0.353868	NaN	-0.918756	-2.13771
SAR1B	Q9Y6B6;D6RD69;D6RAA2	Q9Y6B6;D6RD69	GTP-binding protein SAR1b	darkgreen	0.690482	0.389143	0.610157	0.366049	1.47207	1.30942	0.2416	-0.591053	-0.156504	-0.214765	0.322324	0.375084	0.117025	0.64212	0.745661	NaN	NaN	NaN	-0.290208	0.356706	-0.237381	0.250916	0.629141	-0.271203	-0.0537561	0.71818	0.330376	0.0620936	-0.290902	-0.406643	1.48963	-0.633267	-0.926111	-0.116811	-0.1741	-0.0556005
SAR1A	Q9NR31;Q9NR31-2;H0Y5E8;Q5SQT8;X1WI22	Q9NR31;Q9NR31-2;H0Y5E8	GTP-binding protein SAR1a	greenyellow	0.943034	0.043265	0.450064	0.0143268	-0.671882	0.859134	0.18147	-0.000169411	0.230017	0.29622	1.09791	0.788858	-0.0225102	0.910379	1.19547	1.70881	0.983721	-0.0949669	0.15471	-1.0687	-0.136361	0.0424275	0.138193	0.797123	-0.521777	0.673487	0.12947	0.183681	0.501949	-0.06709	0.272875	0.0325032	0.613742	0.162775	-0.291073	0.806693
SAP18	X6RAL5;O00422;H7BZW6;U3KPY7;U3KQ12	X6RAL5;O00422;H7BZW6	Histone deacetylase complex subunit SAP18	sienna3	-1.11277	0.969075	-1.97344	-0.774439	0.660704	-0.216176	0.255104	0.35089	-0.501583	-0.786609	-0.187086	-0.4229	0.0469834	-0.856054	-0.172037	-0.211528	NaN	1.06212	0.607651	-0.67924	-0.362504	-0.104131	-0.631427	-2.0164	-0.818335	-0.521654	-0.576212	-1.01244	-0.48942	-0.322433	-0.348534	-0.762975	-0.492653	-0.981685	0.149111	0.172153
SAMM50	Q9Y512	Q9Y512	Sorting and assembly machinery component 50 homolog	lightyellow	-0.128125	0.914664	0.062333	0.275101	0.530363	-0.328937	0.193834	0.0341036	-0.594502	0.160918	0.241676	0.3193	0.484587	0.0592055	0.25583	-0.058166	-0.0387069	0.37295	0.124249	0.18774	0.552004	0.0042507	0.604439	0.0254196	0.448799	0.899618	-0.324829	0.156458	-0.156121	-0.695323	-0.0289081	-0.172663	0.545345	-0.495482	-0.239389	0.468106
SAMHD1	Q9Y3Z3;Q9Y3Z3-4;Q9Y3Z3-2;Q9Y3Z3-3	Q9Y3Z3;Q9Y3Z3-4;Q9Y3Z3-2;Q9Y3Z3-3	Deoxynucleoside triphosphate triphosphohydrolase SAMHD1	darkgrey	0.684656	1.38283	1.04338	-0.312607	0.236506	0.417206	2.78633	3.3744	2.50324	0.514979	2.19847	0.722107	2.02947	2.76566	2.63073	2.31637	1.28691	1.53606	0.637252	1.80906	1.97314	2.74728	-0.22075	0.207611	2.58524	-0.329855	2.06808	2.11586	2.58316	1.61031	0.614545	1.76593	1.04631	2.91697	1.4918	0.908533
SAMD1	Q6SPF0;E9PIW9;F8WDT5	Q6SPF0;E9PIW9	Atherin	green	-1.58327	-0.333028	1.46849	1.19562	0.183051	2.39372	-1.40897	-0.383901	1.87149	-0.872721	-0.600645	1.1116	0.625764	-1.41666	0.376348	-0.429994	-0.716968	-0.0250423	-0.315378	-0.221912	-0.525149	-0.576211	NaN	NaN	1.07739	NaN	NaN	-0.587387	NaN	NaN	NaN	0.734898	0.728694	NaN	1.81021	-0.280254
SAFB2	Q14151;K7EQU4;K7ERX3;Q14151-2	Q14151	Scaffold attachment factor B2	turquoise	-2.71843	-0.552688	-2.43007	-2.32834	0.0115525	-2.943	-0.441859	-0.361794	-0.0760841	-2.6804	-0.700528	-0.055501	-0.0274044	-1.14654	-1.05355	-0.239682	-0.706821	-0.395237	-0.953101	-0.408268	-0.214298	-0.304733	-0.614914	-2.61362	NaN	-0.304282	0.521691	1.43214	-2.08412	NaN	NaN	NaN	-0.273965	NaN	NaN	-0.156949
SAFB	Q15424;Q15424-4;Q15424-3;Q15424-2;K7EII0;K7ES42	Q15424;Q15424-4;Q15424-3;Q15424-2	Scaffold attachment factor B1	midnightblue	-0.849329	-0.969397	-0.491198	-1.33605	-0.0419264	-3.71509	-0.0355115	-0.0523111	-0.647219	-1.31892	-0.637786	-0.274016	-0.151111	-1.00926	-0.815432	-0.373004	-0.341773	-0.251054	-0.0566559	0.0169516	-1.36667	-0.246879	-1.36396	-0.597046	-0.408058	-0.719992	-0.153196	-0.370676	-0.876085	-0.44407	-1.42207	-0.391965	-0.792025	-1.59308	0.0246916	-0.182497
SAE1	Q9UBE0;B3KNJ4;Q9UBE0-2;Q9UBE0-3;M0QX65;M0QZS6;M0R054;M0QYM8;M0R286;M0R375;M0QYP2	Q9UBE0;B3KNJ4;Q9UBE0-2;Q9UBE0-3;M0QX65;M0QZS6;M0R054	SUMO-activating enzyme subunit 1;SUMO-activating enzyme subunit 1, N-terminally processed	green	-0.126757	-0.0351188	1.42624	-0.916578	-1.08634	0.0305162	-0.471159	-0.606324	0.121487	-0.975159	-0.186472	0.11661	0.135438	-1.01275	-0.206094	-0.115245	-1.68108	-0.0648238	-0.596829	-0.511246	0.465958	-0.495561	-1.18242	-0.375342	-0.66036	-1.28746	-0.491767	0.191957	-0.62361	-1.08287	-0.104123	0.023878	0.191993	-1.18496	-0.0913993	-0.620229
SACM1L	Q9NTJ5;E9PGZ4;Q9NTJ5-2;C9JV50;F8WDN7;F8WCQ2;C9J3E3	Q9NTJ5;E9PGZ4;Q9NTJ5-2	Phosphatidylinositide phosphatase SAC1	turquoise	0.835455	0.436911	-0.343087	-0.478557	0.885788	-0.562164	-0.204626	0.266361	0.546874	0.0687801	1.05704	1.08593	0.611309	0.97418	0.479105	0.445036	0.115736	0.764454	0.114532	-0.0144865	-0.325281	0.159036	-0.431286	0.457329	1.09564	0.351034	0.0122663	0.331935	0.127244	1.23203	-0.588853	0.297681	-0.501885	1.02688	0.000470609	0.218093
SAA2-SAA4;SAA4	A0A096LPE2;P35542;E9PR14;G3V1D9;A0A087X0E2;P0DJI9-2	A0A096LPE2;P35542	Serum amyloid A-4 protein	pink	3.27613	2.38239	5.86892	-0.12872	2.13564	1.19168	6.38486	3.90386	2.03757	3.51948	4.20141	-2.26754	2.74869	-2.16529	2.86405	0.54488	6.62856	3.30604	3.35573	-0.190851	NaN	NaN	NaN	2.72056	1.35954	-0.862076	7.38037	8.44474	-1.70807	NaN	NaN	NaN	-1.78154	NaN	7.13846	2.72509
S100A9	P06702	P06702	Protein S100-A9	blue	2.1022	-0.870864	2.53423	0.593401	-0.843299	-0.0249261	3.2927	-0.34059	-0.285945	1.08584	0.366725	-0.166893	0.295429	1.26867	0.0811236	1.20068	0.221899	1.38206	7.26964	0.274722	1.57996	1.41052	0.305408	0.680321	0.393247	1.60927	0.478757	0.103217	2.24959	0.530593	1.28334	-0.156427	1.33343	3.25868	-0.112907	5.38996
S100A8	P05109	P05109	Protein S100-A8;Protein S100-A8, N-terminally processed	blue	0.318031	-1.64363	-0.331556	-0.29759	-2.11743	0.814386	2.24757	-0.55651	-1.38617	0.405134	-0.763143	-1.8791	-1.78472	-0.261541	-0.354834	-0.320368	-0.240675	0.417423	5.26833	-1.13723	0.491089	-0.0287476	-1.35643	0.316681	-0.878483	0.744163	-0.471845	0.245779	1.13987	0.509045	-0.204623	-0.365282	-0.414055	1.19128	-0.571285	3.19818
S100A7	P31151	P31151	Protein S100-A7	blue	-2.27182	-1.96391	1.59592	-0.297515	-2.61735	-2.86275	-0.70001	-1.64156	-1.18721	-0.694857	-0.452531	-1.11476	-0.658151	-1.3374	-0.0496351	-1.00588	-2.83266	1.03089	6.76125	NaN	-0.408359	-0.226334	-1.20112	0.405721	-0.435256	-1.14309	0.0117235	-0.223272	-0.971065	-0.117839	-1.10965	-0.611163	-1.18983	0.379644	0.148883	5.81548
S100A6	P06703;R4GN98	P06703;R4GN98	Protein S100-A6;Protein S100	yellow	1.56436	0.0451421	1.77995	2.04637	-0.673407	0.183512	2.10934	0.404036	1.09752	1.03464	0.524555	0.283432	1.10589	1.97519	1.66206	0.664966	1.47908	0.17726	1.0304	-0.189203	-0.273764	1.21295	0.701858	1.38074	0.00305659	-0.865659	0.537573	-0.752492	0.129145	0.242206	0.392003	0.295227	0.328734	2.19892	0.411162	0.598965
S100A4	P26447	P26447	Protein S100-A4	yellow	4.88898	4.11576	3.6794	3.95412	4.07226	3.95616	4.47233	4.59487	4.09433	4.69425	4.74501	1.77164	3.93696	4.94645	5.59106	2.03856	4.5722	3.98548	4.36285	3.12385	5.19188	5.50112	2.03053	4.50263	3.84993	2.03597	3.0452	3.97003	4.04581	5.06546	2.81264	3.69895	3.00537	4.50417	3.733	1.69802
S100A2	Q5RHS7	Q5RHS7		blue	-0.787466	-3.84609	-0.384277	-0.00852096	-3.78302	-0.188444	-0.88192	-2.50268	-2.96521	-1.29865	-2.42863	-1.91323	-2.18214	-2.36055	-2.33607	-0.850718	NaN	NaN	NaN	NaN	-3.58354	-2.23955	-2.91247	-0.666327	-3.42883	-2.03923	-1.38155	-1.10233	-2.75991	-1.09722	-1.1167	-2.26931	-0.878546	-2.54568	-2.16993	0.140224
S100A16	Q96FQ6	Q96FQ6	Protein S100-A16	cyan	-0.882158	-1.70784	-0.0143994	-0.152394	-2.43205	-1.42237	-1.38505	-1.68221	-1.4805	2.43299	-1.5405	-1.07586	-2.43619	-3.37276	-1.05275	-1.43311	-0.922147	0.0118362	0.205011	-0.186227	0.175561	-1.62646	-1.26364	-1.0311	NaN	-1.73862	-0.70042	-0.318968	-1.50252	1.13032	-0.33168	-1.20419	-0.910082	-1.09568	-1.01903	-0.103346
S100A14	Q9HCY8	Q9HCY8	Protein S100-A14	grey60	-0.0611161	-1.17976	0.131853	-0.158912	-1.64506	-1.63625	-1.21865	-1.83214	-1.22402	-0.722218	-2.03482	-1.5431	-2.37618	-2.88493	-1.38955	-1.64154	-0.688511	-0.188316	-0.187568	-1.48686	-0.057219	-2.56848	0.45757	-2.22803	-3.3076	-0.265439	-2.14863	NaN	0.891217	-0.0950091	NaN	NaN	-1.46546	0.397222	-0.449071	0.926802
S100A13	Q99584	Q99584	Protein S100-A13	black	1.1403	-0.316941	-1.2351	1.02863	-0.486823	0.610176	0.13874	-0.574486	0.597569	0.795718	0.325361	-0.063717	0.309808	0.217079	0.227145	-0.117328	1.73628	1.98144	1.93453	-0.672302	-0.591397	0.12353	1.00186	-0.0804366	-0.127599	-0.894508	-0.226457	-0.903987	0.089379	-0.198265	0.157847	-0.373603	-0.476443	0.658476	0.348315	-0.662097
S100A11	P31949	P31949	Protein S100-A11;Protein S100-A11, N-terminally processed	cyan	0.126884	-1.34113	-0.0183196	-0.295858	-0.567313	-0.4962	-0.156144	-0.345293	-0.776801	-0.398392	-1.46725	-0.27989	-0.637477	-1.55728	0.0150124	-0.0179831	0.334995	0.247413	-0.779235	-1.04977	0.562455	0.0118104	-1.0422	-0.178594	-0.315152	-1.11997	-0.161755	-0.172198	-1.11653	1.14566	0.734607	-0.769869	0.572195	-0.151781	-1.11658	-0.239175
S100A10	P60903	P60903	Protein S100-A10	grey	-1.28449	-0.970314	-0.266641	0.294586	-1.48696	-1.45107	-0.946687	-0.0302223	-0.452122	-0.710863	-0.21255	-0.838851	-0.5129	-0.511816	0.110144	1.683	0.28645	-0.300605	-0.102032	-1.94567	0.130185	-0.391678	-1.45966	-0.934735	-0.34618	-0.637837	0.0680985	1.1086	-0.432315	-1.17221	0.277407	-0.863948	0.900584	-0.0346668	-0.953373	-0.0279629
RXRA	P19793;P19793-2;A0A087WZ88;P48443	P19793;P19793-2	Retinoic acid receptor RXR-alpha	green	-1.11345	0.744919	0.455692	-0.683844	0.548214	-0.925629	-0.859366	0.16865	-0.656105	-0.0444307	-1.45268	-0.382531	-2.27586	-1.22097	-2.89215	0.288436	-1.36371	NaN	NaN	-0.523904	-1.3162	-0.615872	-0.58298	NaN	NaN	-2.47939	0.0245311	-0.598375	-0.417161	NaN	NaN	-2.33074	-0.391063	NaN	0.0659319	-0.236046
RUVBL2	Q9Y230;Q9Y230-2;M0R0Y3;X6R2L4;M0QXI6;M0R0Z0;M0QXZ7	Q9Y230;Q9Y230-2;M0R0Y3	RuvB-like 2	red	0.200809	0.313069	-0.0869194	-0.333417	0.381079	-0.193042	-0.550197	-0.312307	-0.749315	-0.353823	-0.174465	0.0576688	0.120457	-0.712518	-0.373314	-0.0446138	-0.181075	0.32005	7.37e-05	-0.201749	-0.0632048	-0.150593	1.23647	-0.151653	-0.370492	-0.652968	0.156547	0.0494123	0.123929	-0.730239	-0.257556	-0.315439	-0.255878	-0.403532	-0.292579	0.44773
RUVBL1	Q9Y265;Q9Y265-2;E7ETR0;H7C4I3;J3QLR1	Q9Y265;Q9Y265-2;E7ETR0	RuvB-like 1	darkred	-0.645174	-0.553439	-0.523589	-0.594431	-0.57861	-0.59388	-0.542375	-0.688437	-1.03983	-0.198752	-0.897097	-0.747951	-0.587128	-1.65355	-0.977105	0.134435	-0.779672	-0.383081	-0.57237	-1.0841	-1.24594	-0.652622	0.208663	0.119919	-0.1265	-1.03578	-0.166913	-0.907479	0.0827978	-0.814917	-0.757433	-0.704485	-0.908109	-0.785819	-0.627071	-0.439583
RUFY1	Q96T51;Q96T51-2;Q96T51-3;J3KPP6;H0YAC8;H0Y9Y8	Q96T51;Q96T51-2	RUN and FYVE domain-containing protein 1	lightcyan	0.0239899	-0.302329	0.00343382	-0.777698	-0.281284	-1.01097	-0.319948	-0.195728	-0.170263	-0.0335009	-0.211846	-0.57388	0.190314	-0.34914	-0.487807	-0.396566	0.351332	-0.199579	-0.208353	0.120222	-0.955056	-0.858704	-0.344433	-2.89492	0.882812	0.0173265	-0.552317	-1.01321	1.19515	NaN	-0.879174	-3.03749	-1.54558	-1.39784	-0.307611	-1.4776
RTN4	Q9NQC3-2;Q9NQC3;F8W914;Q9NQC3-4;H7C106;Q9NQC3-6	Q9NQC3-2;Q9NQC3;F8W914;Q9NQC3-4	Reticulon-4;Reticulon	darkgrey	-0.163004	1.34277	0.408535	0.22815	0.719675	0.148622	0.757455	0.859516	1.21679	0.365696	1.57114	0.693895	1.72212	1.1453	0.845945	0.341002	-0.0659627	0.635593	0.404936	0.141086	0.0131831	-0.126313	-0.179866	0.156927	0.487169	-0.624751	0.696406	0.395588	0.304062	0.929135	0.0824888	1.00172	-0.170912	1.70407	0.420378	-0.181382
RTKN	Q9BST9;Q9BST9-2;Q9BST9-3	Q9BST9;Q9BST9-2;Q9BST9-3	Rhotekin	salmon	-2.01159	-0.601208	-0.206838	-0.60795	-1.27037	0.300643	-1.10944	-1.62442	-2.14382	-1.52177	-1.13703	-1.11435	-3.03709	-1.25955	-2.10179	-1.95566	-2.17257	-0.790585	-1.52951	-0.596943	NaN	-1.82097	NaN	-2.94184	NaN	-0.790479	-0.103222	NaN	NaN	-1.83866	0.252432	-0.870284	-0.373894	NaN	-0.753852	0.0552969
RTCB	Q9Y3I0	Q9Y3I0	tRNA-splicing ligase RtcB homolog	green	0.239354	0.937567	0.18722	0.328178	1.07661	0.119622	0.690719	0.518827	0.426693	0.145807	0.318274	-0.0387834	0.357736	0.370663	0.277579	0.726634	-0.293884	0.383918	0.176724	1.20391	0.388491	0.587503	0.413117	0.465715	0.85959	0.5304	0.797402	0.746526	0.393206	0.213113	0.684212	0.405847	-0.346307	0.211334	0.91154	-0.245406
RTCA	O00442;O00442-2;A6NIC1	O00442;O00442-2	RNA 3-terminal phosphate cyclase	tan	-0.730684	1.46148	0.982564	0.37796	1.56264	-1.10122	-0.0381856	0.924876	1.65243	-0.661737	0.783914	0.735856	1.30963	0.543965	0.633126	NaN	NaN	NaN	NaN	2.15214	-0.500563	0.665602	-0.625013	-0.384917	0.440763	1.03408	-0.17533	0.403102	0.437907	0.480374	0.782195	0.180877	0.155333	-0.371863	0.0327319	0.232435
RSU1	Q15404;Q15404-2	Q15404;Q15404-2	Ras suppressor protein 1	yellow	1.5152	0.369263	0.263116	0.714972	-0.865596	-0.999759	0.64933	0.837509	0.51532	1.397	0.834596	0.167467	0.339318	0.849493	0.990585	1.41171	0.594487	0.439968	0.416677	-0.312405	-0.0814546	1.07517	-0.342356	0.856942	0.865236	-0.109707	0.534322	0.0723454	0.914133	0.530203	0.388665	1.03434	1.58017	0.606535	1.04527	0.181955
RSL1D1	O76021;J3QSV6;I3L3U9;O76021-2;I3L3C4;I3L234;I3L1A3;J3KPU7;I3L2F2;I3L4T8;I3L1Y4	O76021;J3QSV6;I3L3U9	Ribosomal L1 domain-containing protein 1	blue	-1.81685	-3.0878	-1.4224	-1.10839	-1.42336	-1.21035	-2.10803	-2.49854	-2.09742	-1.8473	-2.48358	-2.10788	-1.99403	-2.6491	-2.43158	-1.71219	-1.74478	-1.78276	-1.93044	-1.09521	-2.36158	-1.47734	-3.26331	-1.35211	-2.24028	-1.20679	-2.05459	-1.38439	-3.0895	-2.47729	-1.73342	-1.85198	-1.91103	-2.51378	-1.10042	-0.739001
RRP1B	Q14684;Q14684-2	Q14684;Q14684-2	Ribosomal RNA processing protein 1 homolog B	grey	-1.45426	-2.19037	-2.01115	-1.95276	-0.987593	-1.38146	-1.33528	-2.53313	-0.531836	-2.03547	-2.4746	-1.63454	-1.16577	-1.87416	-1.32371	-0.93881	-0.351725	-2.71855	-0.504533	-2.28312	-2.86151	-2.17188	-3.15356	-2.19755	-2.54295	-2.21521	-2.18935	-1.91049	-1.71204	-2.35187	-1.94359	-0.455842	-2.04924	-3.19774	-2.77419	-2.14352
RRP15	Q9Y3B9	Q9Y3B9	RRP15-like protein	cyan	-0.617525	-1.72104	0.30429	0.00817263	-0.846677	0.192944	0.262982	-2.13471	-1.94753	-1.15352	-1.68142	-0.719312	-2.60873	-1.26952	-3.0405	-1.52955	NaN	NaN	0.280814	-0.922254	NaN	-0.797535	-1.02338	1.00985	-1.20034	NaN	NaN	NaN	1.23681	NaN	1.91262	NaN	0.307843	NaN	2.11613	NaN
RRP12	Q5JTH9;Q5JTH9-3;Q5JTH9-2;A0A087X1U8;A0A087WYW2;H7C1M8;A0A087X0G0	Q5JTH9;Q5JTH9-3;Q5JTH9-2	RRP12-like protein	blue	-0.853827	-2.5174	-1.23345	-0.593214	-0.299154	-1.50648	-1.92129	-2.26191	-2.41412	-2.43823	-1.98635	-1.9116	-2.44791	-2.44047	-1.93784	-1.08535	-1.46252	-1.65452	-1.64321	-2.25683	-2.4737	-1.66692	-1.98716	-1.57081	-1.47543	-0.627932	-1.55312	-1.47959	-1.69852	-1.33208	-1.91465	-1.21235	-1.32055	-2.18364	-2.02996	-1.89503
RRM1	P23921;E9PL69;E9PP77;H0YCY7;E9PRY9;E9PJ62	P23921;E9PL69	Ribonucleoside-diphosphate reductase large subunit	darkgreen	-1.77726	-1.40241	-0.428916	-0.676659	0.292686	-0.806689	-1.00471	-1.51541	-1.11327	-0.734851	-1.42773	-0.420511	-1.26294	-1.49461	-1.55073	-1.91565	-0.319953	-1.33695	-0.886709	-0.863024	-1.10597	-2.45705	-1.55043	-1.06813	-2.54566	-1.41918	-0.841665	-0.295736	-0.942261	-0.666775	-0.779822	-1.42895	-0.5154	-1.69326	-1.52143	-0.723867
RRBP1	A0A0A0MRV0;Q9P2E9;Q9P2E9-2;A0A087WVV2;Q9P2E9-3;F8W7S5;A0A087WU26;A2A2S5;V9GY78	A0A0A0MRV0;Q9P2E9;Q9P2E9-2;A0A087WVV2;Q9P2E9-3;F8W7S5	Ribosome-binding protein 1	greenyellow	-0.612443	-0.389688	0.728013	0.462208	-0.696472	0.108097	0.447765	0.733096	0.853787	0.233137	1.14213	0.391148	0.856028	1.92162	0.661685	-0.227271	-0.305854	-0.322622	-0.725182	-0.914078	-0.395612	0.517717	-1.22861	0.159803	0.539408	0.785019	0.439285	-0.204359	0.066607	0.633876	-0.289838	0.663828	-0.399266	0.148447	0.502996	0.33202
RRAS	P10301	P10301	Ras-related protein R-Ras	yellow	2.17079	1.36012	1.30651	-0.769848	0.982364	2.53353	1.45955	1.905	1.21854	2.66813	0.930268	1.19653	1.3271	1.68333	1.46791	1.46711	2.93447	1.44323	1.22516	1.52645	0.94841	1.96247	1.02882	2.35626	1.35938	-0.234479	1.05534	0.424076	1.00985	1.15615	0.288415	1.22516	1.15634	-0.14831	1.97461	-0.345057
RRAGC;RRAGD	Q9HB90;Q9NQL2;Q9NQL2-2	Q9HB90;Q9NQL2	Ras-related GTP-binding protein C;Ras-related GTP-binding protein D	turquoise	1.2891	0.755797	-3.05372	NaN	1.51875	-2.18683	-1.61875	0.494862	1.50158	0.323904	0.602268	1.0529	1.24638	0.695917	0.609532	2.01328	NaN	NaN	NaN	NaN	0.223728	0.166488	0.0411495	0.10364	0.0774248	0.761816	-0.355509	-0.0014368	0.254776	1.04621	0.489566	-0.255394	0.930875	0.991484	0.599809	0.774416
RQCD1	Q92600;Q92600-2;Q92600-3;F8WBZ6;H7C0W0	Q92600;Q92600-2;Q92600-3	Cell differentiation protein RCD1 homolog	turquoise	0.115616	0.808374	-0.206339	-0.409525	0.159227	-1.76787	-1.27749	-0.0913562	0.807445	-0.771551	0.301612	0.860702	-0.0448766	0.0719485	0.23237	0.00497228	3.77166	-0.709109	-0.452657	NaN	-0.432734	0.330333	0.353931	NaN	NaN	-0.480559	NaN	NaN	-0.178392	-0.547777	-0.456646	-0.0709218	0.349564	0.478152	0.897948	0.339468
RPSA;RPSAP58	C9J9K3;P08865;A0A0C4DG17;A6NE09;C9JQR9	C9J9K3;P08865;A0A0C4DG17;A6NE09	40S ribosomal protein SA	magenta	0.21123	-0.168676	0.387105	0.524798	-0.140059	0.0419864	0.414275	0.00952706	0.120881	0.27448	-0.225017	0.524023	0.309432	0.322596	-0.169668	0.379163	0.38206	-0.00932497	0.950059	-0.267586	0.503729	0.447429	0.183569	0.460643	0.222352	0.66169	-0.291115	-0.0366497	0.0817103	0.473187	0.781936	-0.253109	0.331368	-0.100673	-0.328321	-0.0629927
RPS9	P46781;B5MCT8;C9JM19;F2Z3C0;A8MXK4	P46781;B5MCT8;C9JM19	40S ribosomal protein S9	greenyellow	0.514606	0.288428	1.47188	0.713373	0.101139	-0.0994575	0.828678	-0.23493	0.578898	0.189361	0.198969	0.474416	0.22561	0.67505	0.419442	0.0517911	0.387512	-0.191152	0.103888	-0.162742	0.0909946	0.120484	-0.456878	0.331414	0.184199	0.852372	-0.31668	-0.281538	-0.279191	0.755858	0.504853	-0.172594	-0.486839	0.0963258	-0.130606	0.0334859
RPS8	P62241;Q5JR95	P62241;Q5JR95	40S ribosomal protein S8	lightgreen	-0.444085	-0.0978667	0.184109	-0.42478	0.0547588	-0.190366	-0.931824	-0.675364	-0.377156	-1.02832	-0.437585	-0.862508	0.000455618	-0.0152672	0.126248	-0.582724	-0.69531	-0.617061	-0.351812	0.0227877	-1.78424	-0.551343	-1.04668	-0.524183	-0.366967	-0.0876209	-1.23727	-1.04885	-0.290059	-0.563869	-0.830173	-0.645837	-1.09012	-0.33461	-1.04617	-0.302722
RPS7	P62081;B5MCP9	P62081;B5MCP9	40S ribosomal protein S7	magenta	2.07677	0.464066	0.989051	0.760176	-0.0229085	0.220177	-0.434695	0.209765	0.650537	0.135769	0.734376	1.06041	0.612724	1.34833	0.58149	0.994372	0.823779	0.59325	1.11421	0.56907	-0.341562	0.390053	0.0456966	0.0534559	0.244484	1.11419	-0.0501218	0.182521	0.119646	0.835501	0.624531	0.226277	-0.453861	0.566812	-0.152453	0.575237
RPS6KB1	P23443-3;P23443-5;P23443-2;P23443;P23443-4;E9PIP7;K7EIM2;K7ER06	P23443-3;P23443-5;P23443-2;P23443;P23443-4	Ribosomal protein S6 kinase beta-1	darkturquoise	-1.75289	-0.498526	-0.67048	-0.529347	-1.94392	-1.65091	-1.66901	-1.89551	-1.427	-1.27363	-1.08235	-2.27238	-1.6229	-1.95493	-1.55761	-2.12976	-0.832823	-2.6214	-1.99117	-0.64049	-1.50652	-3.77414	-0.966692	-1.02536	-1.04827	-0.889262	-2.29952	-1.38275	-0.799891	-2.03682	-1.45072	-1.6159	-2.18297	-2.09637	-2.2712	-2.27245
RPS6KA4	E9PJN1;O75676-2;O75676;A0A0A6YYC0	E9PJN1;O75676-2;O75676;A0A0A6YYC0	Ribosomal protein S6 kinase;Ribosomal protein S6 kinase alpha-4	turquoise	NaN	0.0881373	-2.76874	-2.03483	-0.983595	-3.16169	-0.23994	0.139852	NaN	-0.834928	-0.277901	0.444983	-0.684902	-1.47285	-0.511941	4.44101	-1.57671	-0.00751126	NaN	NaN	NaN	NaN	-1.58518	NaN	NaN	NaN	-0.821621	NaN	-0.861363	0.0153625	4.14547	-0.19189	0.0610902	-2.48087	3.12338	-1.99982
RPS6KA3	P51812;B1AXG1;B1AXG2;Q9UK32-2;Q9UK32;D6R910;D6RA62;D6RHW7	P51812	Ribosomal protein S6 kinase alpha-3	salmon	-0.533656	-0.77067	-0.67791	-0.165471	-0.83257	0.985394	-0.0326922	0.340554	-0.503172	-0.110996	-0.297587	-1.26834	-0.503785	-0.081912	0.404949	0.00756729	-0.409417	-0.281311	0.95263	-0.650564	-0.0888895	1.00811	-2.15642	-3.00463	0.358983	NaN	-0.331112	-1.0468	0.826838	0.570312	-1.31522	0.0167937	-0.558563	-0.0620472	-0.682111	0.296967
RPS6KA1	E9PGT3;Q15418-4;Q15418;Q15418-2;Q15418-3;Q5SVM6;E9PAN7;Q5SVM7;E9PMM7	E9PGT3;Q15418-4;Q15418;Q15418-2;Q15418-3	Ribosomal protein S6 kinase;Ribosomal protein S6 kinase alpha-1	darkred	-0.769339	-0.421082	2.06505	-0.49755	-0.437304	-1.09547	-0.0559933	-1.09565	-0.195103	-0.580552	-0.417499	0.223252	-0.0581524	-0.507106	-0.299051	-0.511277	-0.827525	-0.532574	-0.324276	-0.305539	NaN	0.348994	-0.973056	0.330582	0.259827	0.103952	0.0982851	-0.138463	0.450817	-0.193927	-1.36807	0.765319	0.557478	1.21277	0.276206	-0.190898
RPS6	P62753;A2A3R5;A2A3R7	P62753;A2A3R5	40S ribosomal protein S6	turquoise	-1.79517	0.568193	-0.37302	-2.87744	-0.107835	-2.23671	-1.13077	-0.168144	-0.737989	-0.870343	-0.505281	0.180417	-0.344797	0.288146	-0.109591	-0.182858	-0.181437	-0.158168	-0.881559	-0.0395434	-0.261546	-0.772564	-0.466937	1.61812	-2.23501	-0.262046	-1.89171	-1.16522	-0.969894	-0.461208	2.8335	-0.661291	-1.42582	-0.475167	-0.717223	0.0579906
RPS5	M0R0F0;P46782;M0R0R2;M0QZN2	M0R0F0;P46782;M0R0R2;M0QZN2	40S ribosomal protein S5;40S ribosomal protein S5, N-terminally processed	magenta	-0.516504	-0.622017	-0.555193	-0.0119495	-0.879834	-0.456243	-0.303652	-0.670508	-0.30752	-0.687748	-0.506746	-0.396803	-0.489321	-0.1675	-0.567318	-0.612304	-0.548442	-0.187408	0.707319	-0.581116	-0.654141	-0.0196797	-0.478035	-0.281168	-0.573859	0.265932	-0.660739	0.122455	-0.392698	0.224104	-0.115596	-0.369094	-0.336486	-0.194332	-0.750189	-0.218979
RPS4X	P62701;A6NH36;Q8TD47	P62701	40S ribosomal protein S4, X isoform	magenta	-0.0559637	0.157858	0.232303	0.292064	-0.140903	0.0453691	0.0344215	-0.178662	-0.166414	-0.355719	-0.0903785	-0.0561888	-0.350122	0.402317	0.0268337	-0.480566	0.252703	0.221557	0.542734	-0.365833	-0.0124054	0.199562	-0.409116	0.402055	-0.0760115	0.0150269	-0.553554	-0.270183	-0.390505	-0.00944334	0.0902138	-0.284577	0.276997	-0.328071	-0.151257	-0.121169
RPS3A	P61247;D6RAT0;D6RG13;E9PFI5;H0Y9Y4;H0Y8L7;D6RB09;D6R9B6;D6RAS7;D6RED7;D6RI02;D6RGE0	P61247;D6RAT0;D6RG13;E9PFI5;H0Y9Y4;H0Y8L7;D6RB09	40S ribosomal protein S3a	magenta	-0.333001	-0.251865	-0.680918	-0.493722	-0.264549	-0.437722	-0.591694	-0.744392	-0.262749	-0.933859	-0.468992	-0.412937	-0.575353	-0.229944	-0.698129	-0.55741	-0.997239	-0.683184	-0.226386	-0.924858	-0.947565	-0.462065	-1.53665	-0.52294	-1.49826	-0.127107	0.00216657	-1.37471	0.0928021	-0.671859	-0.0749692	-0.558277	-1.55808	0.0477685	-0.774932	-0.334016
RPS3	P23396;P23396-2;E9PL09;E9PPU1;F2Z2S8;H0YCJ7;H0YF32;E9PQ96;E9PJH4;E9PK82;E9PSF4;E9PQX2;H0YES8	P23396;P23396-2;E9PL09;E9PPU1;F2Z2S8;H0YCJ7	40S ribosomal protein S3	magenta	0.285591	0.326446	0.226314	-0.0553502	0.308045	-0.27235	-0.345617	-0.096792	0.282921	0.116408	0.165651	0.513062	0.236979	0.805954	0.557738	-0.465062	0.234421	0.200656	0.696288	-0.376482	-0.229436	0.310221	-0.16546	-0.22606	-0.0301901	0.780096	-0.384299	-0.556514	0.0819791	0.489628	0.210726	0.0954546	0.0980689	0.55389	-0.121692	0.357736
RPS29	P62273;P62273-2;A0A087WTT6	P62273;P62273-2;A0A087WTT6	40S ribosomal protein S29	magenta	-1.16856	-0.150513	-0.962474	-0.164348	-0.403625	-0.608728	-1.30553	-1.04067	-1.06592	-1.02324	-0.953315	-1.48309	-0.93714	-0.101739	-0.778071	-1.76568	-1.40164	-0.806115	0.499322	-1.23766	-1.73787	-1.13305	-1.99103	-1.15976	-1.97593	-0.85699	-1.72281	-1.72919	-1.83159	-0.225946	-0.962713	-1.7889	-0.937319	-0.800846	-1.62551	-0.9253
RPS27A	P62979	P62979	Ubiquitin-40S ribosomal protein S27a;Ubiquitin;40S ribosomal protein S27a	cyan	-0.229904	-0.220326	0.169608	0.776911	-0.913455	-0.0605361	0.288241	0.211237	-0.622503	-0.618656	-0.341085	-0.397752	0.207644	0.0189538	0.454081	0.384949	0.854504	0.26661	-0.122308	0.124738	1.0909	0.191524	-8.73e-05	0.842021	-0.320457	-0.4023	0.392409	-0.0367915	0.348538	0.064669	0.090173	-0.250444	0.343319	-0.0581739	0.260316	0.250777
RPS27	P42677;Q5T4L4	P42677;Q5T4L4	40S ribosomal protein S27	magenta	-0.463816	-0.911366	-0.209747	-0.499572	-1.43393	-0.492957	-1.52883	-1.01415	-0.85399	-0.566239	-0.614904	-0.893285	-0.263646	0.405983	-0.385151	-1.30614	-0.301977	-0.926273	-0.232073	0.100694	NaN	-0.474782	-1.1616	-0.841561	-1.0747	-0.512533	-0.600421	-1.13667	-1.01789	-0.285197	-0.505622	-0.589652	-0.853046	-0.492907	-0.735312	-0.887832
RPS26;RPS26P11	P62854;Q5JNZ5	P62854;Q5JNZ5	40S ribosomal protein S26;Putative 40S ribosomal protein S26-like 1	magenta	0.0558475	-0.446771	NaN	0.498857	-2.18254	0.820789	-0.178247	-0.73715	-0.623017	-0.771086	-0.204846	-0.223775	-0.16625	0.654473	0.0751613	-0.77127	-0.0481433	-0.280772	0.561144	-0.9037	-2.31297	-0.882046	-0.764509	-0.45323	-1.58185	0.272204	-1.06398	-0.94246	-1.80084	-0.184966	-0.177512	-0.886155	-1.07903	-0.671232	-1.00021	-1.69474
RPS25	P62851	P62851	40S ribosomal protein S25	magenta	0.993127	-0.462961	0.0572151	0.0762862	-0.506672	-0.15945	-0.325016	-0.321457	-0.389152	-0.566212	-0.390764	-0.110294	-0.0123668	0.310118	-0.0354226	-0.476155	-1.03687	-0.255385	0.750114	-0.492631	-0.872423	0.038436	-0.467139	0.122209	-0.773482	0.435839	-0.806992	-0.489047	-0.371045	0.412154	0.115823	0.442856	-0.0612768	0.301686	-0.389317	-0.339742
RPS24	E7ETK0;A0A087WUS0;P62847-2;P62847-3;P62847;P62847-4	E7ETK0;A0A087WUS0;P62847-2;P62847-3;P62847;P62847-4	40S ribosomal protein S24	turquoise	0.304248	0.309025	-3.16367	-3.20871	-0.121094	-3.3754	-0.978475	0.544699	0.369774	-0.464455	0.517016	0.700541	0.304665	0.485629	0.928279	-0.394145	-0.726107	0.160931	0.674544	-0.0512107	-0.662147	-0.100717	-0.698181	-0.0147539	0.564233	0.476181	-0.590096	-1.4579	-0.357648	0.214964	0.351198	-0.587115	-1.01751	-0.334878	-0.0932902	0.930434
RPS23	P62266;D6RD47;D6RDJ2;D6RIX0;D6R9I7	P62266;D6RD47;D6RDJ2;D6RIX0;D6R9I7	40S ribosomal protein S23	magenta	1.82338	1.56885	0.801577	0.712567	1.73642	0.112187	1.63355	1.79818	1.47428	0.63546	1.19434	1.43738	1.23963	1.57689	1.9743	0.705955	0.677579	1.08562	2.50917	0.978178	1.26464	0.743785	-0.411395	0.454322	-0.18738	1.64463	0.0648768	-0.0964963	-0.0408451	2.07359	1.33762	0.819543	0.148982	0.787627	0.461475	0.27933
RPS21	Q8WVC2;P63220;Q9BYK1;Q9BYK2	Q8WVC2;P63220;Q9BYK1	40S ribosomal protein S21	grey60	-0.404299	-0.153056	0.0671332	-0.642566	-0.553353	-0.242335	-0.379648	-0.413975	-2.73122	-0.22519	-0.822806	-0.343106	-0.646635	0.116146	0.386572	-0.606369	-0.353552	-0.235041	1.06661	-0.797541	-0.255836	0.0989007	-0.213188	-0.654022	-1.61741	-0.116389	-0.937512	-1.41468	-0.981047	0.448352	-0.040145	-1.61867	-0.479507	-1.47838	-0.914711	-0.131294
RPS20	P60866;P60866-2;E5RJX2;E5RIP1;G3XAN0	P60866;P60866-2;E5RJX2;E5RIP1	40S ribosomal protein S20	white	0.355994	0.123524	-2.91987	-0.372784	-0.872716	0.398941	-2.56686	-1.26466	0.460617	1.05022	-0.276323	0.0333151	-0.361253	0.442028	-0.0893929	-1.60852	0.960769	0.661799	0.953538	-1.61447	-0.0647395	-1.13064	-0.892067	-0.806442	-0.00685541	-0.824914	-0.0202778	-0.499247	NaN	-0.546491	1.00036	-1.27959	-0.870925	-0.384721	0.245681	-0.261391
RPS2	P15880;H0YEN5;E9PMM9;E9PQD7;I3L404;E9PPT0;E9PM36;H3BNG3;H0YE27	P15880;H0YEN5;E9PMM9;E9PQD7;I3L404;E9PPT0;E9PM36	40S ribosomal protein S2	magenta	0.287798	0.146335	0.246929	-0.11669	0.235102	-0.0985496	-0.440912	-0.0918051	0.128096	-0.283145	-0.414207	-0.177278	-0.632309	0.10154	0.379954	-0.331184	-0.422319	-0.573996	0.198198	-0.305136	-0.555711	-0.599941	-0.52228	-0.148479	-0.858579	0.0163143	-0.821538	-1.00674	-0.349407	0.407856	-0.466268	-0.443638	-0.455207	-0.262762	-0.37637	-0.563998
RPS19	P39019;A0A075B6E2;M0R2L9;M0QXK4;M0QYF7;M0R140	P39019;A0A075B6E2	40S ribosomal protein S19	turquoise	0.375754	-0.664079	-1.5111	-0.0761285	-0.394228	-2.33804	-0.745051	-0.535199	-0.472086	0.0982196	-0.274986	0.252075	-0.418547	-0.0662994	0.0572111	0.392394	0.127921	-0.266806	0.0860312	-0.569205	-0.364939	-0.261209	-0.525993	-0.312625	-0.403877	0.376115	-0.604734	-0.0978041	-0.375271	0.0397793	0.611372	-0.244466	-0.3232	-0.188093	-0.367523	-0.122611
RPS18	P62269;J3JS69;A0A0G2JQH2;Q5GGW2	P62269	40S ribosomal protein S18	magenta	-0.175947	0.10419	0.307425	0.865219	0.281084	-0.0395251	0.575705	0.832816	0.452732	-0.0956879	-0.295516	0.269929	0.679291	0.642027	0.78559	-0.148318	-0.40617	0.453092	1.04301	0.529762	-0.15562	0.661146	0.358837	-0.194679	-0.0670223	0.817016	-0.359389	-0.564764	0.285927	0.734586	0.659114	0.154401	-0.137784	0.657962	0.423936	0.640779
RPS17L;RPS17	P0CW22;P08708	P0CW22;P08708	40S ribosomal protein S17-like;40S ribosomal protein S17	magenta	0.505302	-0.446817	0.0705353	-0.0761385	-0.512585	-0.427279	-0.122599	-0.420841	0.226017	0.19964	0.289869	-0.295507	0.0840199	0.485164	0.0517311	0.874237	0.032678	0.564639	1.69953	0.620547	0.38079	0.159602	-0.42691	-0.584488	-0.634349	0.703233	-0.254045	-0.468741	-0.288837	0.913502	0.739478	-0.00818962	0.387953	0.333622	0.389251	-0.0470263
RPS16;ZNF90	P62249;M0R210;A0A087WZ27;M0R3H0;M0R1M5;Q6IPX4;M0QX76	P62249;M0R210;A0A087WZ27;M0R3H0;M0R1M5	40S ribosomal protein S16	magenta	1.06705	0.509632	0.978066	1.08489	0.769465	0.0341567	0.201904	0.755182	0.789123	0.34689	0.867568	1.00981	0.0617604	0.753989	0.387301	0.410903	0.564643	0.570237	1.48287	0.692498	0.430006	0.646364	0.189956	0.322093	0.081887	1.57603	0.0080027	-0.241547	0.370142	0.992881	0.85515	0.574003	0.438543	0.835509	0.273889	0.557105
RPS15A	P62244;I3L3P7;I3L246;H3BV27;H3BT37;I3L303;H3BVC7	P62244;I3L3P7;I3L246	40S ribosomal protein S15a	magenta	0.0879887	-0.135291	0.636433	0.530202	-0.255386	0.223719	-0.312279	-0.879134	-0.435894	-0.0622677	-0.427901	-0.219311	-0.0732034	0.0335171	-0.512478	-0.671867	0.0635278	0.184103	1.1024	-0.792766	-0.292134	-0.165981	-0.751007	-0.275464	-1.13513	0.153749	-0.378551	-0.152108	-0.121107	0.092654	0.639099	-0.232325	-0.531832	-0.173878	-0.840198	-0.189019
RPS15	P62841;K7EQJ5;K7ELC2;K7EM56;A0A0B4J2B4;K7EJ78;S4R417;S4R456	P62841;K7EQJ5;K7ELC2;K7EM56;A0A0B4J2B4;K7EJ78;S4R417;S4R456	40S ribosomal protein S15	grey	-2.4783	-1.78537	-3.75488	-3.60245	-1.76995	-1.8421	-5.0765	-2.6122	-3.2691	-0.594372	-1.93908	-0.539389	-0.415615	-0.203618	-0.896849	NaN	NaN	-1.62598	-2.8843	NaN	-3.31586	-3.39077	-1.12558	-1.3791	-4.5223	-2.23507	-4.62838	NaN	NaN	0.730806	-2.77239	-3.50679	-4.54393	-2.75562	0.280954	-1.98827
RPS14	P62263;E5RH77;H0YB22	P62263;E5RH77;H0YB22	40S ribosomal protein S14	magenta	0.235073	-0.327318	0.0199469	0.0606709	-0.46778	-0.360131	-0.823215	-0.165196	-0.0336194	-0.373359	-0.00982116	-0.351527	-0.212883	-0.113641	0.231542	0.198878	-0.0380226	-0.223638	-0.0965406	0.410708	-0.315429	-0.0977862	-0.531386	-0.481235	-0.342577	-0.0103255	-0.517854	0.66507	-0.451485	0.683075	0.220711	0.076134	-0.333365	-0.871373	-0.453367	-0.0762042
RPS13	P62277;J3KMX5;E9PS50	P62277;J3KMX5	40S ribosomal protein S13	magenta	0.504725	-0.630946	-0.243427	-0.142568	-0.163248	-0.238329	-0.234968	-0.337363	-0.406598	-0.231069	0.189162	0.132841	0.104208	0.5628	0.00867784	-0.49794	-0.524435	-0.23521	0.749343	-0.256194	-0.980175	-0.366206	-0.583656	-0.00344872	-0.720692	0.632921	-0.526367	-0.535231	-0.356137	0.428275	0.237775	-0.549279	-0.191593	-0.108038	-0.654961	-0.342036
RPS12	P25398	P25398	40S ribosomal protein S12	blue	0.390615	-0.546729	-0.206251	-0.519872	-1.25391	-0.25225	-0.0484601	-0.774733	-0.452857	0.82359	-0.654728	-0.493928	-0.818764	0.147977	-0.532199	0.610457	-0.143048	-0.972474	-0.00831354	-0.748943	0.00395984	0.102117	-0.501896	0.359674	-0.957985	-0.337315	-0.064252	-0.35281	-0.422771	-1.06859	0.345034	-0.592763	-0.098741	-0.0633894	-0.802594	-0.769575
RPS11	P62280;M0QZC5;M0R1H6;M0R1H5	P62280;M0QZC5	40S ribosomal protein S11	magenta	0.788347	-0.181367	-0.0593862	0.14643	-0.293423	0.00462944	0.772337	-0.333495	0.0506305	0.437138	0.0711021	0.588812	0.145004	0.336873	0.58552	0.733174	0.179367	-0.105697	0.17304	0.00222846	0.632854	-0.0550183	-0.626459	-0.340341	-0.930327	0.341737	-0.556227	-0.186309	-0.237876	0.0589788	0.651667	-0.193968	-0.0813674	0.311526	0.0461861	-0.134019
RPS10	P46783;F6U211	P46783;F6U211	40S ribosomal protein S10	purple	0.290572	-0.588611	0.872131	0.207985	-0.625297	-0.499233	-0.371776	-0.761955	-0.724275	-0.363037	-0.322425	-0.345595	-0.555306	-0.0685406	-0.468161	-0.872769	1.33272	-0.344556	-0.0604827	-0.622079	-0.512159	-0.570827	-0.410589	0.00197777	0.849374	-0.067838	-1.33998	1.17501	-0.698543	-0.0850749	-0.196573	-0.512358	-0.459025	-0.00195806	-0.569187	-0.302226
RPRD2	Q5VT52-3;Q5VT52;Q5VT52-2;Q5VT52-5;Q5VT52-4	Q5VT52-3;Q5VT52;Q5VT52-2;Q5VT52-5	Regulation of nuclear pre-mRNA domain-containing protein 2	grey60	0.281757	-0.289321	-0.157868	0.0465816	0.380824	-0.240964	-1.17787	-0.182138	-0.147707	-0.612509	-0.561974	-0.309117	-0.350393	-0.986995	-0.409662	-0.482679	-0.441981	-0.257472	-0.848777	-0.462531	0.134345	0.0173941	-0.608006	-0.165529	-0.989082	-1.42262	-0.00519574	-0.213007	0.145337	-0.625512	-0.805052	-0.417019	-0.0146127	-0.437333	-0.289052	-0.0825832
RPRD1B	Q9NQG5;E9PIQ9;A2A2M0;E9PQF3;A0A087X2D2;A0A087WUK3	Q9NQG5	Regulation of nuclear pre-mRNA domain-containing protein 1B	royalblue	-0.861644	0.340996	-0.113453	0.0875241	-0.936533	-1.37224	-1.75951	0.421702	-1.2524	-1.20532	0.0537171	-0.313703	0.179535	-0.681009	-0.222522	0.391959	-0.41186	0.0865383	-1.06386	-0.612078	-0.627438	-0.337138	-0.959235	-2.03027	-0.448689	-1.13958	-0.405431	-0.153382	-0.80215	-0.335651	-0.972834	-0.880903	-0.345118	-1.03884	-0.296755	-0.303413
RPP30	P78346;P78346-2;Q5VU10;Q5VU11	P78346;P78346-2;Q5VU10;Q5VU11	Ribonuclease P protein subunit p30	brown	-2.82497	-1.06717	-1.76993	-1.80864	0.301304	0.603375	-0.8193	1.1239	0.566214	-0.655385	0.414445	0.554992	1.89615	-0.790555	1.72968	0.537906	NaN	0.323013	1.48252	NaN	-0.551171	-0.991867	-0.286167	0.567691	NaN	NaN	-0.197051	-0.699256	1.28228	-0.0814063	2.18766	0.41103	0.954225	NaN	0.494603	0.395437
RPN2	P04844;P04844-2;Q5JYR7;Q5JYR4;Q5JYR3;F2Z3K5;H0Y5M1	P04844;P04844-2	Dolichyl-diphosphooligosaccharide--protein glycosyltransferase subunit 2	orangered4	-0.571191	-0.34115	-0.312289	-1.06694	-0.411331	0.102461	0.524965	0.276338	0.362864	0.0220149	0.537795	0.984723	0.276494	1.31684	0.325102	0.125687	0.223669	-0.200444	-0.00108091	-0.11884	-0.910245	0.413806	-0.0541723	-0.245522	0.162737	0.297957	-0.322728	-0.249396	0.413799	-0.819952	0.249592	0.380201	0.270636	0.208027	0.0224053	0.380685
RPN1	P04843;B7Z4L4;F8WF32	P04843;B7Z4L4	Dolichyl-diphosphooligosaccharide--protein glycosyltransferase subunit 1	greenyellow	0.0426198	-0.153946	0.399667	-0.0229309	-0.347527	-0.170796	0.235903	0.0633566	0.124042	0.0523	0.124025	0.140883	-0.217189	0.816296	-0.0255494	-0.374394	0.0817071	-0.662645	-0.147475	-0.49762	-0.183809	-0.0143397	-0.55219	0.565	-0.445816	0.451226	-0.125618	-0.771923	-0.169967	-0.210101	-0.144487	-0.406164	-0.156941	0.132298	0.131634	0.0397232
RPLP2	P05387;H0YDD8	P05387	60S acidic ribosomal protein P2	orange	0.928178	-0.849806	-0.94546	-0.543284	-1.61412	-0.841456	-1.06711	-1.10379	0.010532	-0.557632	-2.0251	-0.166854	-0.535292	-0.799934	-1.04998	0.731052	-0.15387	-2.28718	0.625021	0.0802792	-1.41515	0.182446	-0.670276	-0.590568	-0.728393	0.462423	-0.477239	-1.15532	-0.873859	0.892829	-0.416979	-0.483099	0.247805	-2.31685	-0.0496625	-0.0265411
RPLP1	P05386;P05386-2	P05386	60S acidic ribosomal protein P1	magenta	1.87444	-0.46448	1.10269	1.10221	-0.154453	0.761856	1.088	0.324245	0.441317	0.0392095	-0.261439	0.838609	NaN	1.0462	-0.398232	-2.15333	1.06218	0.766688	3.00476	NaN	1.54886	0.893096	0.488072	1.41656	0.638573	1.52429	0.857404	0.157152	0.944382	0.919374	2.50813	-0.371548	0.924365	-0.980172	-0.129634	0.959945
RPLP0	P05388;F8VWS0;P05388-2;F8VW21;F8VU65;F8VPE8;G3V210;F8VZS0;F8VQY6;F8VRK7;Q8NHW5;F8VWV4;F8VS58;F8W1K8	P05388;F8VWS0;P05388-2;F8VW21;F8VU65;F8VPE8;G3V210;F8VZS0;F8VQY6;F8VRK7	60S acidic ribosomal protein P0	grey	-0.0594438	-0.254662	0.353349	0.228822	-0.50611	-0.385704	-0.241004	-0.471087	-0.110303	-0.21077	-0.237385	-0.392028	-0.135401	-0.0630977	-0.151846	0.327095	-0.0974097	-0.19734	0.319646	-0.300469	0.315648	-0.0609006	-0.269179	-0.521906	-0.559305	0.0814421	-0.448718	0.0722355	-0.317956	-0.52574	-0.295914	-0.551251	0.307967	-0.282841	-0.424187	-0.145176
RPL9	P32969;H0Y9V9;D6RAN4;E7ESE0;H0Y9R4	P32969;H0Y9V9;D6RAN4;E7ESE0	60S ribosomal protein L9	turquoise	0.983342	1.35341	0.445712	-0.265388	0.94039	0.0307571	0.0448621	0.324752	0.706353	0.415683	0.703661	1.04432	0.984882	1.15752	0.858286	0.215792	0.663819	0.906057	1.58371	-0.0847563	-1.34951	0.168092	-0.342308	-0.685895	-0.211759	0.602733	0.900458	-0.108526	0.149339	0.869172	-0.492193	0.44811	-0.509237	0.697646	-0.0216476	0.288979
RPL8	P62917;E9PKZ0;E9PKU4;G3V1A1;E9PP36	P62917;E9PKZ0;E9PKU4;G3V1A1;E9PP36	60S ribosomal protein L8	magenta	0.592757	0.463504	0.551557	0.801898	0.228512	-0.58596	0.0555476	0.340802	0.383706	-0.165048	0.226455	0.281988	0.255282	1.0423	0.474207	0.0478967	0.376681	0.711513	1.41005	-0.501768	-0.235796	0.0318739	-0.754003	-0.028774	-0.807217	0.968375	-0.134393	-0.526187	0.163209	0.596099	0.373782	0.508559	0.336605	0.220225	-0.335512	0.366596
RPL7A	P62424;Q5T8U3;Q5T8U2	P62424;Q5T8U3;Q5T8U2	60S ribosomal protein L7a	blue	-0.218358	-0.242531	-0.138799	-0.141159	-0.253499	-0.293237	0.231283	-0.543937	-0.567727	-0.111572	-0.0987224	-0.196588	0.103404	-0.0501611	-0.26865	-0.108124	0.331493	-0.0287438	0.0209546	-0.174888	-1.00475	-0.551187	-1.33941	0.509533	-0.949993	0.163988	0.0433838	-0.0164031	-0.221904	0.133478	0.686146	-0.724271	0.399466	-0.446231	-0.495297	-0.260403
RPL7	P18124;A8MUD9;C9JIJ5;C9JZ88	P18124;A8MUD9	60S ribosomal protein L7	yellowgreen	-0.0717284	-0.126259	-0.23491	-0.628218	-0.237566	-0.706056	-0.199301	-0.193828	-0.543267	-0.407293	-0.272969	-0.25701	-0.163618	0.155078	-0.0388004	-0.977415	-0.0868279	-0.139036	-0.0150325	-0.513883	-0.70914	-0.942797	-1.42982	-0.222921	-0.000677466	0.0891795	-0.482734	1.34656	-0.536743	0.168817	-0.243224	-1.02111	-0.42148	-0.330133	-0.653831	-0.213527
RPL6	Q02878;F8VZ45;U3KQR5;F8VR69;F8VZA3;F8VWR1;F8VU16	Q02878	60S ribosomal protein L6	greenyellow	-0.330516	-0.593717	-0.348102	-0.00881946	-0.487956	0.405989	-0.0352898	-0.361824	-0.0422699	-0.566741	-0.680838	-0.222386	-0.224058	-0.139614	-0.446967	-1.15067	-0.730923	-0.806796	-0.529369	-0.868581	-0.803164	-0.408456	-1.23489	-0.339484	-1.02614	-0.219309	-0.989186	-1.03453	-0.379121	-0.0139026	-0.394906	-0.377635	-0.602189	-0.13534	-0.488402	-0.0114115
RPL5	P46777;Q5T7N0;R4GNJ2	P46777	60S ribosomal protein L5	magenta	-0.300855	-0.684147	-0.189436	-0.733177	-0.535266	-0.851552	-0.967213	-1.06589	-0.837699	-0.77694	-0.116081	-0.267733	-0.504032	-0.311345	-0.310669	-0.6783	-0.183003	-0.501724	-0.490205	-0.890738	-1.13615	-0.627248	-1.02716	-0.581679	-1.04744	-0.404114	-0.857421	-0.946298	-0.473064	-0.789211	-0.0921696	-0.790612	-1.01234	-0.479674	-0.882158	-0.189362
RPL4	P36578;H3BM89;H3BTP7;H3BU31	P36578;H3BM89	60S ribosomal protein L4	magenta	-0.607408	-0.166424	-0.404714	-0.269596	-0.419498	-0.396282	-0.410096	-0.40241	-0.898337	-0.463232	-0.486196	-0.495561	-0.409035	-0.0961457	-0.436902	-0.332064	-0.529422	-0.580926	-0.574508	-0.452995	-0.960277	-0.466184	-1.11004	-0.260357	-0.989061	0.122734	-1.13965	-0.699357	-0.21839	-0.147263	-0.218702	-0.456008	-1.03764	-0.435455	-0.563702	-0.276545
RPL38	P63173;J3KT73;J3QL01;J3KSP2	P63173;J3KT73;J3QL01	60S ribosomal protein L38	turquoise	0.281529	-1.22339	-3.64593	-1.61774	-1.07042	-2.65051	-0.870104	-1.51776	-1.19904	-0.719075	0.562598	0.444979	0.646893	-0.0694529	-0.370769	-0.887309	-0.639486	-1.30147	-0.665224	-1.35003	-5.95872	-0.735702	-2.27366	-2.91772	-4.61567	2.98545	-0.335618	-0.938987	0.360382	1.10014	1.00035	0.425348	-0.834128	-0.211377	-1.44916	-0.30768
RPL37A	P61513;Q6P4E4;E9PEL3;G5E9R3;C9J4Z3;A6NKH3	P61513;Q6P4E4;E9PEL3;G5E9R3;C9J4Z3	60S ribosomal protein L37a	magenta	0.349164	0.929442	-0.0912683	-0.0320832	0.88923	-0.0763424	-0.257373	0.0348358	0.313132	-0.264037	0.256913	-0.101645	-0.162214	0.731078	0.487344	-0.454603	-0.171608	0.317638	1.36371	-0.267205	0.0777516	-0.360881	-1.29533	-0.298655	-0.939812	0.615303	-1.07756	-0.816103	-1.54077	0.71313	-0.0340586	-0.581324	-1.10295	-0.078544	-0.688571	-0.678376
RPL36A;RPL36A-HNRNPH2	J3KQN4;P83881;H0Y5B4;H7BZ11;H7BY91;H0Y3V9;R4GN19	J3KQN4;P83881;H0Y5B4;H7BZ11	60S ribosomal protein L36a	magenta	0.904	0.4129	0.204736	0.961816	-0.378891	0.591071	-0.694096	0.304216	-0.374021	-1.35071	0.685211	0.136427	-0.140861	0.144094	1.03108	-0.843613	-3.54567	-0.406259	0.165799	0.0140425	-0.815438	0.0557407	-0.968999	0.085188	-0.815945	0.394964	-0.762314	-0.687599	-0.334991	0.432804	-0.216544	0.789006	-0.310977	-1.21938	-0.479755	-0.121546
RPL36	Q9Y3U8;J3QSB5;J3KTD3	Q9Y3U8;J3QSB5	60S ribosomal protein L36	magenta	0.223647	-1.00577	-0.499231	-0.347718	-0.592462	-0.252001	-1.19346	-1.03444	-0.715602	-0.654743	-0.765284	-0.364249	-0.312731	-0.0926332	-0.303624	-0.526272	-0.19651	-0.691548	0.0871601	-0.880066	-0.848811	-0.668728	-1.72378	-0.457267	-1.23313	0.230847	-1.0056	-0.968523	-0.851066	-0.767726	-0.115917	-0.456681	-1.12339	-0.73771	-0.616622	-0.803094
RPL35A	P18077;C9K025;F8WBS5;F8WB72	P18077;C9K025;F8WBS5;F8WB72	60S ribosomal protein L35a	magenta	-0.239253	-0.449756	-0.13557	0.219913	0.403401	-0.324234	0.154245	-0.171756	-0.360925	-0.335635	-0.0222742	0.134902	-0.368442	1.19456	0.171316	-0.417716	0.0961977	1.12478	1.49628	-1.1697	-0.265594	0.232062	-1.04983	0.0639652	-0.404367	0.756957	-0.502172	-0.477723	-0.432918	0.58833	0.106684	-0.0412386	-0.172112	0.176572	-0.452985	-0.334515
RPL35	P42766;F2Z388	P42766;F2Z388	60S ribosomal protein L35	magenta	0.572428	0.287077	0.521532	-1.32311	0.23932	0.352108	0.25056	0.343798	0.294969	-0.974119	0.152351	-0.632782	0.0010578	0.417445	-0.270428	0.749634	-0.882434	-0.598584	0.720942	0.230649	0.724353	-0.194608	-1.02926	-1.96684	-0.448644	0.882802	-1.10741	-1.03744	-0.196142	0.79008	0.289173	-0.193437	-0.368152	0.160905	-0.333682	0.372659
RPL34	P49207	P49207	60S ribosomal protein L34	magenta	-0.19078	-0.10758	-0.328413	-0.299724	-0.56961	-0.897913	-0.641886	-0.519575	-0.444519	-0.865992	0.0257511	-0.471277	-0.258356	0.238686	-0.473986	-0.882984	-0.224295	-0.0135256	0.575773	-0.440186	-0.983894	-0.544695	-1.35794	-0.68305	-0.973561	0.260485	-0.900468	-0.264434	-0.678053	0.178384	0.142584	-0.28896	-0.857954	-0.253958	-1.23005	-0.652123
RPL32	D3YTB1;F8W727;P62910;D3YTI8	D3YTB1;F8W727;P62910	60S ribosomal protein L32	magenta	0.582958	0.163142	-0.0365358	0.237295	-0.0076577	0.90113	0.283487	-0.292679	0.25297	-0.0928095	0.533309	0.44669	-0.00751236	0.826537	0.0185724	-0.000390414	0.524754	0.252928	1.32153	0.171395	-1.24872	0.0107028	-0.673713	-0.207844	-0.793512	0.385897	-0.451451	-0.40514	-0.479397	1.02335	0.669337	-0.0953408	-0.530301	0.173274	-0.239006	-0.460295
RPL31	P62899;C9JU56;B7Z4E3;B7Z4C8;P62899-3;P62899-2;H7C2W9;B8ZZK4	P62899;C9JU56;B7Z4E3;B7Z4C8;P62899-3;P62899-2;H7C2W9;B8ZZK4	60S ribosomal protein L31	magenta	1.21638	0.245117	0.210813	0.862547	0.170583	-0.259147	-0.311471	0.0411746	0.307653	0.0112732	0.0663382	-0.0513173	-0.108622	0.808984	0.305473	0.676827	0.259065	0.565912	1.41058	-0.239647	-0.167101	-0.0330077	-0.634737	-0.0476423	-0.312717	0.95013	-0.646446	-0.749242	-0.48484	0.518808	-0.136818	-0.134265	0.388822	0.00102483	-0.511085	-0.109407
RPL30	P62888;E5RI99;A0A0C4DH44;E5RJH3;A0A0B4J213	P62888;E5RI99;A0A0C4DH44	60S ribosomal protein L30	magenta	-0.717777	0.588387	0.910727	-0.211207	0.352971	-0.791222	-0.396952	-0.172504	0.818307	0.594716	-0.571567	0.660074	-0.195173	0.614418	0.282884	-0.164747	-1.16086	0.662734	0.553595	-0.157175	-1.44993	-0.331974	-1.53903	-0.480656	-0.822732	0.402252	-1.89448	-1.0108	-0.65118	-0.0767468	-0.347913	-1.00684	-1.18638	-0.612903	-0.734698	0.0872111
RPL3	P39023;G5E9G0;H7C422;B5MCW2;F8WCR1	P39023;G5E9G0;H7C422;B5MCW2	60S ribosomal protein L3	magenta	-0.770886	-0.0317597	-0.350831	-0.231796	0.00928377	-0.594073	-0.577638	-0.133193	0.128205	-0.192296	-0.624167	-0.131028	-0.158559	0.197359	-0.0657202	-0.111482	-0.326796	0.0503203	0.00621311	-1.07273	-0.581352	0.0820151	-0.849618	-0.443037	-0.521926	0.260366	-0.591522	-0.549494	-0.0987248	0.320854	0.082471	0.182766	-0.320802	0.22264	-0.311981	-0.089529
RPL29	P47914;F8WF43;C9IYI4	P47914	60S ribosomal protein L29	magenta	0.797559	-0.33271	0.1643	0.284272	-0.237404	0.0804175	0.0804816	-0.0781427	0.0163544	0.0612556	0.0520051	-0.422722	-0.227586	0.525042	0.213156	0.158403	-0.0991734	-0.11022	0.171281	0.029013	-0.352646	0.178104	-0.634199	0.0509999	-0.680329	0.452693	-0.426928	-0.570254	-0.0600976	0.186302	0.169421	0.20622	-0.280774	0.368875	-0.0626378	-0.295731
RPL28	P46779;H0YKD8;P46779-2;P46779-3;H0YMF4;P46779-4;P46779-5;H0YLP6	P46779;H0YKD8;P46779-2;P46779-3;H0YMF4;P46779-4;P46779-5;H0YLP6	60S ribosomal protein L28	magenta	0.38102	0.167084	-0.287273	-0.0974708	-0.110633	-0.0748766	-0.0220223	-0.245171	-0.407525	0.0866984	-0.0759784	-0.119842	-0.151703	0.276158	-0.0766846	-0.186374	-0.0883811	-0.178531	0.265465	-0.187818	-0.904082	-0.311322	-0.952021	-0.695046	-1.16725	0.0669415	-1.29532	-0.392684	-0.736511	0.59842	-0.561692	-0.639509	-0.83333	-0.537557	-1.29938	0.0631529
RPL27A	P46776;E9PLL6;E9PJD9;E9PLX7	P46776;E9PLL6;E9PJD9	60S ribosomal protein L27a	black	-0.187746	-0.295672	-3.38566	-1.31388	-0.264402	-0.63812	-0.102286	-0.330019	-0.879211	-0.632101	-0.404386	-0.33786	-0.664145	0.0972602	-0.454083	-0.277896	-0.625899	-0.253296	0.48009	1.20703	0.0422531	-0.319202	-1.43209	0.669973	-0.844301	0.0858335	-1.26013	-0.877226	-0.91321	0.26274	-0.0320561	-0.54457	-0.972264	-0.179759	0.157897	-0.828331
RPL27	P61353;K7ELC7;K7EQQ9;K7ERY7	P61353;K7ELC7;K7EQQ9	60S ribosomal protein L27	magenta	-0.635441	0.410926	-0.0147025	0.730548	-0.187487	-0.161642	-0.953921	0.360385	-0.237739	-0.696882	-0.177754	-0.767442	-0.628922	-0.0497079	-0.747741	-0.159392	0.00412554	-0.729062	1.01649	-0.650622	0.370696	0.313579	-1.19614	-0.679095	-1.04805	0.121288	-1.17641	-0.0924171	-0.902664	0.484379	0.657874	-0.422955	-0.979883	-0.173728	-0.495655	-0.663095
RPL26	P61254;J3QRI7;J3QQQ9;J3QQV1;J3KTJ8;J3QRC4;J3KSS0;J3KS10	P61254;J3QRI7;J3QQQ9;J3QQV1;J3KTJ8;J3QRC4	60S ribosomal protein L26	turquoise	-1.38226	-0.0379099	-1.14252	-0.140426	-0.214239	-1.61123	-0.494558	-0.510914	-0.220923	-0.31811	-0.232336	-0.299944	0.335319	0.338068	0.217878	-0.277226	-0.671025	-0.157086	0.232378	0.0523321	-0.15201	-0.127459	-1.07094	-0.964442	-0.91011	-0.00845584	-1.48976	-1.13059	-0.385478	-0.127695	-1.0695	-0.525588	-1.4597	-0.530567	-0.734677	-0.148007
RPL24	C9JXB8;C9JNW5;P83731	C9JXB8;C9JNW5;P83731	60S ribosomal protein L24	magenta	-0.0250221	-0.468661	-0.234098	-0.143079	0.0196216	-0.20931	0.161364	0.163985	0.18816	-0.472716	-0.534598	-0.930866	-0.331251	0.295785	-0.216588	-0.666105	-0.239913	-0.345452	-0.0720326	-0.368919	-1.5766	0.34065	-1.23355	-0.00188011	-0.846613	0.634022	-0.815846	-0.793634	-0.448689	0.215325	0.0529498	-0.319235	-1.32959	-0.467921	-0.540315	-0.326564
RPL23A	P62750;H7BY10;K7EJV9;K7ERT8;A8MUS3;K7EMA7	P62750;H7BY10;K7EJV9;K7ERT8;A8MUS3	60S ribosomal protein L23a	brown	-0.600533	-0.350196	-4.22929	-5.06296	-0.492733	-1.72271	-2.25153	-0.743973	-0.961616	-0.74331	-0.67487	-0.412551	-0.00140071	0.0355236	0.225776	-0.906923	-1.23298	-0.499266	-0.158315	-0.639387	-0.443647	-0.957302	-2.16947	-2.79797	-2.78669	0.119728	-0.964077	-4.52886	1.78407	0.416135	-0.42996	0.558362	-3.03146	-0.396414	0.470836	-0.400116
RPL23	P62829;C9JD32;J3KT29;B9ZVP7;J3KTJ3;J3QQT9	P62829;C9JD32;J3KT29;B9ZVP7	60S ribosomal protein L23	magenta	0.0410843	0.0313071	-0.315181	0.194958	0.122733	-0.294622	-0.0813299	-0.316525	-0.256075	-0.292261	-0.216182	-0.0541192	-0.193298	0.470456	-0.333268	-0.188061	0.00197998	0.0982723	0.82994	-0.166036	-0.447276	-0.124515	-0.930277	-0.400487	-0.792579	0.618146	-1.17627	-0.715038	0.0403853	0.434801	0.27916	-0.352912	-0.470794	-0.217409	-0.412278	-0.495418
RPL22	K7ERI7;P35268;K7EMH1;K7EP65;K7EKS7;K7ELC4;K7EJT5	K7ERI7;P35268;K7EMH1;K7EP65;K7EKS7;K7ELC4;K7EJT5	60S ribosomal protein L22	magenta	0.197156	1.06575	0.465286	0.258032	0.666063	0.565157	2.20307	0.886144	1.47685	0.522852	0.387034	0.471912	0.572806	1.1238	1.00451	0.394849	1.23849	0.629499	2.38523	1.18536	0.034668	0.393559	-0.378274	-0.158754	-0.0534195	1.27821	-0.0662822	1.8178	-0.155238	0.916856	0.812997	-0.0260769	-0.0718622	-0.339976	-0.212044	0.26505
RPL21	P46778;M0R181;G3V1B3	P46778;M0R181;G3V1B3	60S ribosomal protein L21	magenta	0.211302	0.415331	0.026469	0.158741	0.120379	0.310682	-0.0480674	0.477524	-0.232395	-0.329734	0.227053	0.205071	0.199563	1.16557	0.371059	-0.0294084	0.179733	0.58691	0.570418	0.117023	-1.18686	0.00882855	-0.679024	0.141604	0.0473999	1.21788	-0.869895	-0.886621	0.0574524	0.830625	0.300878	-0.139598	-0.685347	0.860831	-0.191187	-0.195298
RPL19	J3QR09;J3KTE4;P84098;J3QL15	J3QR09;J3KTE4;P84098	Ribosomal protein L19;60S ribosomal protein L19	turquoise	0.256854	-0.269558	-0.364504	-0.297085	-0.574409	-1.05965	-0.338419	0.1059	0.36897	-0.112822	0.17257	0.0669163	-0.217618	0.16225	0.274653	0.498938	0.00712177	-0.669659	0.350719	-0.62369	-0.377151	0.119033	-0.876719	-0.438201	-1.13559	-0.226257	-0.31805	-0.881401	-0.413748	0.811459	0.0302793	0.409689	0.0995029	-0.0214721	0.302235	-0.536533
RPL18A	Q02543;M0R3D6;M0R1A7;M0R117;M0R0P7	Q02543;M0R3D6;M0R1A7;M0R117;M0R0P7	60S ribosomal protein L18a	magenta	0.692809	1.01525	0.0415925	0.183847	1.0105	0.386884	0.0703573	0.445899	-0.12258	0.406282	0.582923	0.30525	0.462702	0.176582	0.652922	0.480892	-0.407991	-0.00935099	0.307013	0.111601	0.341348	0.393226	-0.59658	-0.130784	0.135303	1.33618	-0.539168	0.0079388	0.414461	1.01435	0.85035	0.497978	-0.606493	0.358436	-0.251051	0.861728
RPL18	J3QQ67;Q07020;G3V203;H0YHA7;Q07020-2;F8VYV2;F8VUA6;A0A075B7A0;F8VXR6	J3QQ67;Q07020;G3V203;H0YHA7;Q07020-2;F8VYV2;F8VUA6;A0A075B7A0	60S ribosomal protein L18	turquoise	0.833019	-0.26619	0.494512	-3.71275	-0.0911843	-2.58806	-0.880001	-0.220547	0.108896	-0.0830414	-0.509836	-0.472287	-0.167275	0.155868	-0.0378043	-1.11611	-0.83249	-0.203533	0.653857	-0.470981	-1.68663	-0.26376	-0.866955	-0.778852	-0.900733	0.642596	-0.654284	-0.753595	-0.487482	0.383124	-0.63907	-0.582239	-0.800601	-0.529489	-1.36963	-0.20757
RPL17;RPL17-C18orf32	A0A087WXM6;J3QQT2;J3KRX5;A0A0A6YYL6;P18621;P18621-3;J3QLC8;A0A0A0MRF8;P18621-2;J3KRB3;A0A087WWH0;J3QS96;A0A087WY81;J3KSJ0	A0A087WXM6;J3QQT2;J3KRX5;A0A0A6YYL6;P18621;P18621-3;J3QLC8;A0A0A0MRF8;P18621-2;J3KRB3;A0A087WWH0;J3QS96	60S ribosomal protein L17	grey60	0.842536	-0.404808	0.0355534	0.738129	0.352336	0.27076	-0.772213	-0.00984064	-0.532981	0.793225	0.267927	-0.72826	0.0295096	-0.298371	0.135566	-0.202206	0.0694939	0.0240574	-0.146431	-0.474749	0.78272	0.200909	-0.614735	0.476415	-1.02087	-0.344274	0.00888257	-0.533173	-0.0940493	-0.382024	0.652077	0.336328	0.470823	0.423066	0.203953	0.0969444
RPL15	P61313;E7EQV9;E7ENU7;E7EX53;P61313-2;E7ERA2	P61313;E7EQV9;E7ENU7;E7EX53;P61313-2	60S ribosomal protein L15;Ribosomal protein L15	magenta	0.800212	0.139736	-0.482333	0.816779	0.0415815	-0.186322	0.0258002	-0.0942783	-0.0451957	-0.460427	0.0504072	0.0989708	-0.127321	0.577582	0.0738717	-0.00796103	0.197938	0.488056	1.1389	0.491477	0.405694	-0.221906	-0.823602	0.354857	-1.03782	0.799894	-0.47259	-0.265047	0.548391	0.670972	0.494435	0.72733	0.0102876	0.0240326	0.055232	0.103028
RPL14	P50914;E7EPB3	P50914;E7EPB3	60S ribosomal protein L14	grey	-0.321764	-0.68495	0.24102	-0.854577	-0.620092	-0.392264	0.277207	-0.736736	-0.548196	0.142726	-0.530978	-0.453	-0.518521	0.195746	-0.417112	-1.15109	-1.11686	0.184895	-0.513475	0.105784	0.260161	-0.646318	-0.797347	0.0480468	-0.0130408	0.0576195	0.041736	-1.11365	-0.761127	0.197904	-0.691321	-0.85395	-0.792575	-0.519645	-1.01302	0.0950887
RPL13A;RPL13a	P40429;M0QYS1;Q8J015;Q6NVV1;M0QZU1;A0A096LPE0	P40429;M0QYS1;Q8J015	60S ribosomal protein L13a	grey	0.397496	0.0915233	-0.38327	-0.221457	-0.12619	-0.0907194	0.302776	0.502565	0.301973	-0.138528	0.959239	0.379415	1.23216	0.945891	0.428224	0.104457	0.302995	0.211158	0.58083	0.0774253	-0.969001	0.200559	2.15257	-0.112055	-0.430731	0.838457	-0.499915	-0.939769	0.25683	-0.0461838	0.163152	0.288619	-0.302639	0.33954	-0.796014	-0.304795
RPL13	P26373;P26373-2;J3QSB4;J3KS98;H3BUK8;H3BTH3	P26373;P26373-2	60S ribosomal protein L13	grey	-0.122428	-0.345977	-0.931114	0.00100551	-0.00563875	-0.229306	-1.13305	-0.200518	-0.174153	-0.79715	-0.153524	-0.0346408	-0.200869	0.214583	-0.0937564	0.0597963	-0.0362588	0.174634	0.277185	-0.821298	-1.24067	-0.0155042	-0.907927	-0.193697	-0.256848	0.49297	-0.288955	0.446724	-0.105508	0.190026	-0.541152	-0.138505	-0.848052	-0.11074	-0.450191	0.119405
RPL12	P30050;P30050-2	P30050;P30050-2	60S ribosomal protein L12	magenta	0.148346	0.0357635	0.365027	0.416779	0.132528	0.235383	-0.122301	0.0065735	0.388047	-0.140553	-0.462127	-0.0711747	-0.0701961	-0.134431	0.00746328	0.451401	0.300287	-0.0413594	1.17414	-0.0773259	-0.509829	-0.0127482	-0.645793	-0.712411	-0.552208	0.693811	-0.518461	-0.616478	-0.370881	0.495945	0.245382	-0.212382	0.116649	-0.268878	-0.357344	-0.0214981
RPL11	P62913;Q5VVC8;Q5VVC9	P62913;Q5VVC8;Q5VVC9	60S ribosomal protein L11	darkred	-0.154217	0.295542	0.57274	0.6889	0.0294059	0.142941	0.279066	-0.273341	-0.467539	0.402174	-0.0840156	-0.0608113	-0.319324	0.557777	-0.0521667	0.578637	0.124726	0.535011	0.216332	0.603769	-1.03845	-0.226588	-0.437394	-0.132137	-0.0156584	0.261908	0.0472582	-0.722778	-0.327486	0.0643764	-0.0724439	-0.390701	-0.241074	0.474712	-0.14915	-0.442072
RPL10A	P62906	P62906	60S ribosomal protein L10a	yellow	0.00217834	-0.386987	-0.19763	-0.377567	-0.669617	-0.308421	-0.0575763	-0.497673	0.0605578	1.10803	-0.470207	-0.253353	-0.539931	-0.00656331	-0.0946117	-0.0493915	-0.294421	-0.768015	0.342228	-1.33407	-0.769349	-0.723015	-1.15235	-0.184127	-1.20248	-0.264783	-0.469976	0.33749	-0.558286	-0.962854	-0.0489282	0.0399112	-0.5151	-0.784709	0.483373	-0.479793
RPL10	P27635;X1WI28;F8W7C6;A0A087WV22;H7C123;B8A6G2;H7C2C5;A6QRI9;Q96L21;H7C2U2	P27635;X1WI28;F8W7C6;A0A087WV22	60S ribosomal protein L10	magenta	0.109256	-0.636884	0.0788973	0.383117	0.0191208	0.196382	-0.274729	-0.316258	0.202409	-0.417044	-0.0748883	-0.208407	-0.468302	0.276098	0.173657	0.117623	0.21994	0.0618998	0.441203	-0.378975	0.476159	0.301948	-0.483395	0.463519	-0.399336	-0.281176	-0.47612	-0.506336	0.000628643	0.505162	0.321481	-0.350989	-0.0880179	0.0683072	-0.628793	-0.566616
RPIA	P49247	P49247	Ribose-5-phosphate isomerase	violet	-0.184257	0.240452	0.372622	0.183044	-0.418274	1.1972	0.350074	-0.0147494	-2.6904	0.215376	-0.122883	-0.0709692	-2.41033	0.0292472	0.338912	-0.125755	0.859225	NaN	0.459504	-0.0301892	NaN	0.557179	1.03023	-0.0914276	0.205898	-0.669652	NaN	NaN	0.336208	-0.265119	-2.0054	0.516969	0.481216	0.507426	0.676693	0.425904
RPF2	Q9H7B2;Q5VXN0	Q9H7B2;Q5VXN0	Ribosome production factor 2 homolog	grey	-1.53466	-3.19347	-2.74941	-4.50896	-2.07482	-1.54241	0.577469	-2.48998	-4.32777	-3.13195	-2.48508	-2.2373	-2.14985	-2.70883	-2.75343	-4.50981	-3.35504	-4.33385	-1.80835	-0.252378	NaN	-2.27924	-2.81651	NaN	-2.83251	-1.65742	NaN	NaN	-1.24209	-2.36997	-3.08912	-1.55043	-2.96444	NaN	-2.97074	-1.84082
RPE	Q96AT9;Q96AT9-4;Q96AT9-2;C9J6A7;Q96AT9-5;Q96AT9-3;C9J9T0;C9IZU8;C9IYE8;E7ESZ6;C9J8S0;Q2QD12;F8WBT4;C9JCL8	Q96AT9;Q96AT9-4;Q96AT9-2;C9J6A7;Q96AT9-5;Q96AT9-3;C9J9T0;C9IZU8	Ribulose-phosphate 3-epimerase	darkgreen	1.0239	-1.24813	0.584952	1.60073	-0.0005873	0.593824	1.14993	0.614753	0.48226	0.72635	-0.477339	-0.0843279	-0.448506	-0.402171	0.0424297	-0.207863	NaN	NaN	0.786247	NaN	0.460509	-0.296932	-0.0535844	-0.837071	-0.085308	0.903933	-0.579328	0.00445431	0.0407763	0.358328	0.109317	-0.707475	0.910735	-0.424749	-0.30107	0.118126
RPA2	P15927-3;P15927;P15927-2;Q5TEJ7;Q5TEJ0	P15927-3;P15927;P15927-2;Q5TEJ7	Replication protein A 32 kDa subunit	green	0.215342	0.515507	0.47122	0.744264	0.340094	0.178653	-0.060656	-0.7726	-0.90299	-1.18389	-0.566671	-0.451037	-0.134994	-0.408357	-0.0929027	0.732948	0.0151908	0.276516	-0.159714	0.631474	0.1706	0.486566	0.648008	-0.532827	-0.624469	-0.385169	-0.0994282	-0.440592	0.173909	-0.606227	-0.812319	0.586422	-0.812348	-1.00577	0.0730756	-0.0405497
RPA1	P27694;I3L4R8;I3L2M5;I3L524	P27694	Replication protein A 70 kDa DNA-binding subunit;Replication protein A 70 kDa DNA-binding subunit, N-terminally processed	green	-0.86508	0.245534	-0.143552	-0.431451	0.999291	0.129668	0.0722051	-0.0511572	0.708351	-0.511816	-0.425649	-0.0157515	-0.115863	-0.894191	-0.655876	0.273989	-0.57393	0.126181	-0.428336	0.532507	-0.479258	0.380405	-0.128211	-0.951032	-1.00445	-0.88563	-0.495997	-0.654215	-0.282981	-0.601809	-0.57704	0.13993	-0.343772	-0.4277	0.210652	0.441937
RP2	O75695	O75695	Protein XRP2	grey60	0.311048	1.25126	0.838481	1.01195	0.626592	0.25523	-2.48699	1.31302	1.66612	-0.327823	0.133074	0.623749	-2.59797	1.58299	0.822637	1.01547	NaN	2.55271	0.711028	NaN	NaN	1.7518	0.910645	1.03228	-3.17814	-1.99996	NaN	NaN	NaN	NaN	0.500623	NaN	1.4097	2.76852	1.01635	0.802352
RNPS1	H3BV80;H3BMM9;H3BTC0;Q15287;Q15287-3;Q15287-2;H3BPG5;H3BMS0;H3BRK4;H3BTV0;H3BNI3;H3BP82;H3BTR6;H3BUG0;H3BTY0;H3BNU7;H3BUL0	H3BV80;H3BMM9;H3BTC0;Q15287;Q15287-3;Q15287-2;H3BPG5;H3BMS0	RNA-binding protein with serine-rich domain 1	brown	-1.58079	-0.157326	-0.915068	-4.82359	-0.630739	-1.48181	-1.34837	-0.482707	-0.0117604	-1.14346	-0.90913	-0.720071	-0.823408	-1.08027	-0.951174	-1.18621	-3.27905	-0.571011	-1.49124	-1.52367	-4.13563	-0.305188	-1.10776	-2.55464	-0.0909718	-1.00438	0.0195376	-0.135854	-0.67796	-1.41014	-0.812723	-1.99154	-0.46265	-2.15242	-0.289493	-0.533478
RNPEP	Q9H4A4;A6NKB8;A0A087WU27;A0A087WUS4;C9JMZ3;H7C2T3	Q9H4A4;A6NKB8	Aminopeptidase B	pink	1.10586	0.0917628	1.11621	0.152048	1.55056	0.452499	0.523565	0.487284	0.590031	0.789226	0.893562	0.338542	0.944469	0.0153474	0.681859	0.345302	1.24548	0.963236	-0.251655	0.960488	0.858641	0.0551572	0.76317	-0.081344	1.20356	-0.304168	2.42669	0.931909	-0.0396671	0.198121	0.836281	-0.230684	-0.0277203	1.29912	1.03661	0.646378
RNH1	P13489;H0YCR7;E9PIM9;E9PMJ3;E9PLZ3;E9PIK5;E9PMN0;E9PMA9;E9PR82;E9PMI1	P13489	Ribonuclease inhibitor	yellow	0.524455	0.489658	-0.184117	-1.63216	-0.142759	0.47313	0.362439	0.191226	0.139167	1.19161	0.466578	0.254199	0.693694	-0.0554429	0.486446	0.170183	0.790477	-0.0492306	-0.0988571	0.570325	0.871505	0.228184	0.120168	0.621811	0.447741	-0.74689	0.175214	0.198656	0.229659	0.487303	-1.06985	0.21928	0.593075	0.725448	0.519634	-1.08516
RNF213	A0A0A0MTR7;A0A0A0MTC1;Q63HN8-5;Q63HN8-6;I3L3H9	A0A0A0MTR7;A0A0A0MTC1		tan	-1.28922	2.15353	0.839421	-0.711736	1.20787	-1.17987	0.729496	1.45155	1.09638	-0.35732	0.467297	0.680859	1.18242	1.42224	1.60861	1.92023	0.853672	2.68225	-1.57709	1.26959	0.633983	1.41921	0.0535792	-0.978571	1.063	1.47397	1.04877	1.32668	1.79976	1.80479	0.396864	1.57694	0.179327	1.30409	0.364068	0.656735
RNASET2	D6RHI9;A0A087WZM2;O00584;D6REQ6;H0YAE9;J3QQ64;A0A087WWI1;O00584-2	D6RHI9;A0A087WZM2;O00584;D6REQ6;H0YAE9	Ribonuclease T2	turquoise	2.29646	0.533499	-3.63807	-1.17346	0.799793	-0.726051	1.0621	1.15416	0.773964	-0.877209	-0.425979	1.77379	0.0679602	0.930042	1.60823	0.202204	1.66099	-0.661833	0.268879	-0.151788	-0.603473	-0.165281	2.29095	-4.02928	-0.320092	0.466155	-1.7397	-0.514112	-2.64269	NaN	NaN	-3.42638	1.65056	-0.483321	0.46444	0.496301
RMDN3	Q96TC7;H0YMB1;Q96TC7-2;H0YLG5;H0YNE5;H0YLV7	Q96TC7;H0YMB1;Q96TC7-2	Regulator of microtubule dynamics protein 3	lightyellow	0.11691	0.999868	-0.668673	-0.896152	0.195387	0.920559	-2.32915	-0.573069	-0.468929	-0.535859	-0.742712	0.303217	1.20932	0.666787	0.747605	0.968463	-1.21764	-0.0940503	-0.895708	1.18143	-0.154091	0.374101	0.485388	-1.00276	0.533434	0.387776	0.399306	0.890103	-0.168021	-0.0392818	0.266362	0.0153541	-0.636153	0.990336	-0.179694	-0.0840081
RMDN1	Q96DB5;E5RH53;Q96DB5-2;H0YB83;Q96DB5-3;H0YB03;H0YC67;E5RGC8	Q96DB5;E5RH53;Q96DB5-2;H0YB83;Q96DB5-3;H0YB03	Regulator of microtubule dynamics protein 1	grey60	-0.346977	-1.30532	1.36084	-0.562964	-1.35268	0.131797	-1.582	-1.21928	-1.48022	-2.47845	-1.10822	-1.69502	-0.961362	-0.930404	-0.822916	0.0904848	-1.48988	0.937329	-0.959873	-0.658629	-0.234231	-0.213315	-0.265583	-0.330924	-2.75069	-1.24344	-1.30248	-0.45459	-1.31196	-1.16383	1.08013	0.339139	-1.30608	-0.340652	-0.271398	-1.8942
RING1	Q06587;Q06587-2	Q06587;Q06587-2	E3 ubiquitin-protein ligase RING1	brown	-1.04018	0.2868	-3.15666	-3.05973	0.897979	-0.707596	0.203207	-0.0893952	-1.10285	-0.361462	-0.44192	0.255634	0.197099	-0.24415	-0.699662	-0.453104	NaN	-0.529128	-0.450229	-0.423197	0.364957	0.579835	0.190723	-1.7529	NaN	-0.523865	0.771171	NaN	-0.10291	NaN	-0.438712	-1.24458	-2.1633	-3.03313	-0.0115726	-0.424538
RIC8A	Q9NPQ8-4;Q9NPQ8;Q9NPQ8-2;Q9NPQ8-3;H0YEN0;H0YE35;E9PSI0;E9PI04;REV__E9PNP5	Q9NPQ8-4;Q9NPQ8;Q9NPQ8-2;Q9NPQ8-3;H0YEN0	Synembryn-A	grey	0.644226	-0.0815768	0.254436	0.322984	0.399864	-0.0764809	-0.345411	-0.0583732	-0.991563	0.4913	-0.0380991	0.533356	0.886096	-0.629605	-0.275724	0.270876	-0.738969	0.456379	-0.217809	-0.69329	-0.333579	-0.724724	-1.19341	-0.091403	0.147836	-0.238414	-0.343805	0.186195	-0.291808	0.864537	-0.421462	-0.0709903	0.153322	0.463975	0.0624357	-0.604564
RHPN2;RHPN2P1	Q8IUC4;Q8IUC4-2;A8MT19;K7EL35	Q8IUC4;Q8IUC4-2;A8MT19	Rhophilin-2;Putative rhophilin-2-like protein RHPN2P1	saddlebrown	-1.23611	-0.641544	-2.1642	-1.59049	-2.23349	-1.56206	-0.0969226	-0.368148	-2.71107	-0.841701	-1.26814	-1.28272	-2.2368	-1.20926	-1.95526	-1.40223	-0.0263635	-2.07592	-1.38684	-1.31006	NaN	-1.56492	NaN	-0.685057	-2.0631	-2.64982	-0.558765	-1.53751	NaN	-1.87675	NaN	NaN	-0.511673	-0.728348	-0.905411	-2.96141
RHOT2	Q8IXI1;H3BST5;I3L2C6;Q8IXI1-2;H3BUX4;H3BU27;H3BMP9;H3BVI5	Q8IXI1;H3BST5	Mitochondrial Rho GTPase 2	red	0.619567	0.26398	-0.125653	0.130927	-0.312891	-0.576978	-0.793039	-0.227257	-1.10645	-0.648463	0.240703	-0.153348	-0.27829	-1.25309	-0.363477	0.275652	-0.402049	-0.0100402	-1.55987	0.780425	0.319494	-1.24311	-0.973178	-1.20879	-0.862997	-0.761421	-0.957862	-0.0604066	-0.714054	-0.99102	-0.408449	-0.874362	-1.63852	-0.882766	-0.897032	-0.649848
RHOT1	Q8IXI2-4;Q8IXI2;Q8IXI2-5;Q8IXI2-2;Q8IXI2-7;Q8IXI2-3;H7BXZ6;Q8IXI2-6;K7EIQ7;J3QLG2;K7EP86;J3KSR5	Q8IXI2-4;Q8IXI2;Q8IXI2-5;Q8IXI2-2;Q8IXI2-7;Q8IXI2-3;H7BXZ6	Mitochondrial Rho GTPase 1;Mitochondrial Rho GTPase	darkturquoise	-0.70508	1.92087	-0.614345	0.376249	1.06298	-0.695359	NaN	-0.89083	-0.398795	-2.52064	0.230532	0.314296	-2.91591	-0.592469	-1.05887	NaN	NaN	NaN	NaN	NaN	-3.72854	-0.268683	-0.117613	-2.72524	0.269888	0.294571	0.212396	-0.13692	NaN	-2.40175	NaN	-0.355789	-0.876364	-1.53953	-1.56256	-0.27339
RHOG	P84095	P84095	Rho-related GTP-binding protein RhoG	darkgrey	-0.285769	0.483934	-0.729422	-0.957772	0.478599	-1.39051	0.34323	0.193193	1.54594	0.845994	0.749209	0.0693623	1.26251	1.11655	1.12446	0.823869	0.244779	0.607405	0.333256	0.0345303	0.758993	1.84535	0.143783	-1.19109	NaN	-0.655696	0.784717	-0.517128	1.82301	-0.0586081	1.69803	0.830819	0.0130799	0.960213	0.591302	-0.0352365
RHOC	Q5JR08;P08134;E9PQH6;Q5JR07;Q5JR05;Q5JR06;E9PN11;E9PLA2;C9JRM1	Q5JR08;P08134;E9PQH6	Rho-related GTP-binding protein RhoC	lightyellow	1.03853	1.38427	-3.5989	-0.265268	1.04379	0.67797	-0.0239148	1.0534	-3.49504	0.363812	0.859613	-0.283217	-0.338282	-0.34979	0.154987	-1.87785	1.77266	0.248263	-0.142685	0.601262	-0.0128612	-0.503701	-0.979085	0.638061	0.365115	0.30209	0.833065	0.964023	-0.607665	-0.495934	0.213467	-2.70875	-0.708882	-0.0234826	0.0759187	-1.26116
RHOA	P61586;C9JNR4;C9JX21	P61586;C9JNR4;C9JX21	Transforming protein RhoA	yellow	0.653832	0.550958	0.423372	0.543727	0.0908611	0.299609	0.115898	0.591482	-0.130158	0.795335	0.620739	0.646033	0.437586	0.244159	0.119881	-1.68971	0.691784	-0.292226	0.178098	0.31416	0.193653	0.445526	-0.310539	1.1149	0.322011	-0.064767	0.250547	0.726492	-0.0829516	1.15794	0.208947	0.725326	-0.0995292	0.425964	0.50658	-0.278483
RHEB	Q15382;C9J931;C9J469;F8WBL3	Q15382;C9J931	GTP-binding protein Rheb	black	-1.77758	-1.09725	-3.5813	NaN	-0.207766	-2.06847	-2.43407	NaN	0.309142	-1.41436	-0.13907	0.455285	-1.2471	-0.476653	0.0757619	NaN	NaN	NaN	1.13287	-0.219655	-1.35039	-1.71952	-1.32331	-2.09312	-1.14303	-0.022508	0.073863	-1.86415	-0.546779	-0.475418	-2.70824	-0.739361	-0.469321	-0.337597	NaN	0.926723
RFX1	P22670;H0Y7W5;F6USP3	P22670	MHC class II regulatory factor RFX1	black	-0.645261	0.399764	-4.08341	0.177917	1.20538	-0.443093	0.446351	0.152688	0.061226	-0.530935	-0.307557	0.502524	1.01629	-0.626937	-0.423949	0.608132	0.116848	0.59182	1.02313	0.850421	-0.463385	-0.150334	0.414992	-0.941001	-0.00417629	-0.819553	0.374736	-0.0527326	0.271627	1.45103	NaN	-0.574637	0.00888836	-0.744196	-0.492003	-0.494866
RFC5	P40937-2;P40937;C9JH72;F5H304;F5H0U6	P40937-2;P40937	Replication factor C subunit 5	salmon	-0.951901	-0.930432	-0.802863	0.742054	0.0885871	-1.24838	-0.456663	-1.25213	-0.925821	-1.4981	-2.03139	-1.68902	NaN	0.0289141	-1.0814	-0.162913	NaN	-0.649961	-0.732243	-0.128327	-1.60835	-0.817006	-1.17573	-1.4502	-1.00204	-1.02154	-0.745713	-1.43679	-0.701894	-1.16122	-1.18839	-1.15163	-0.630499	-1.22884	-1.21456	0.182712
RFC4	P35249;C9JZI1;P35249-2;C9J8M3;C9JTT7;C9JXZ7;C9JGY5;F8WE44;H7C1P0;C9JW34	P35249;C9JZI1;P35249-2;C9J8M3;C9JTT7	Replication factor C subunit 4	darkred	-1.81901	-1.16996	-0.774593	-0.583993	-0.953886	-0.856339	-0.962248	-1.23606	-1.15153	-1.34437	-0.492705	-0.55081	0.436045	-2.1778	-1.37521	-0.981697	-2.02105	-2.23461	-1.37737	-1.34654	-2.39611	-2.35795	-2.37199	0.676733	-2.89059	-1.64057	-1.17694	-1.16364	-2.10732	-2.02831	-1.14146	-1.29941	-1.25004	-1.41018	-1.31083	-0.812926
RFC2	P35250;P35250-2;A0A087WVY3;H7C5P4;F8WC37;H7C5G4;H7C5Q7;H7C5A0;F8WDC9;H7C596	P35250;P35250-2;A0A087WVY3	Replication factor C subunit 2	grey	-0.691663	-1.25477	-0.921922	-1.08418	-0.141503	-1.08605	-0.856517	-1.1598	-0.0658854	-1.40987	-1.53922	-0.372339	-1.23526	-0.386082	-1.50568	-1.23978	-1.21827	-0.0483103	-0.593511	-2.11581	NaN	-1.27181	-1.28851	-1.39087	NaN	-1.7136	0.106134	0.0719242	-0.620794	-1.50653	-0.740142	NaN	-0.070821	-0.53358	-1.25501	-0.788582
RETSAT	Q6NUM9;Q6NUM9-2;H7C3J0;H7BZ16;H7BZ81;H0YGU3	Q6NUM9;Q6NUM9-2;H7C3J0	All-trans-retinol 13,14-reductase	black	-0.522054	-0.448578	-3.63621	-1.49229	-0.599171	-0.23476	0.261808	-0.55078	-0.763441	-0.440782	-0.0229433	-0.770347	-0.604154	-1.22095	-0.355471	-0.407394	-0.811997	0.117369	NaN	NaN	NaN	NaN	-0.54731	0.247088	-0.536326	0.118537	0.451322	0.384149	NaN	0.188498	-0.811585	0.375031	-2.02979	-2.01775	-0.512004	-1.32258
RER1	Q9P0H9;O15258;Q5T092;A0A0A0MR06;Q5T091;Q5T093	Q9P0H9;O15258;Q5T092;A0A0A0MR06;Q5T091	Protein RER1	grey	1.84059	0.380742	-0.34285	-0.525294	-0.321974	-0.437568	-0.0791027	-0.30206	0.23304	0.350794	0.123851	0.736539	0.546233	0.546658	0.353579	-0.184235	-0.357943	-0.826104	-1.11689	-0.528272	NaN	0.644746	-0.692405	0.236238	-1.51056	0.813889	0.0368557	NaN	0.332873	0.0544196	0.243942	0.444893	0.164868	0.609895	-0.117721	-0.11289
REPS1	Q96D71-3;Q96D71;Q96D71-2;Q96D71-4;E9PMG1;H0YDT0;F2Z3L2;H0YE89;H0YE73;H0YCR2;H7C225;H0YCF0;H7C1V2	Q96D71-3;Q96D71;Q96D71-2;Q96D71-4;E9PMG1;H0YDT0	RalBP1-associated Eps domain-containing protein 1	orange	NaN	-0.637906	-1.7822	-0.495934	-0.645404	-2.12368	-1.24656	-1.05464	-0.355282	-1.18894	-0.452186	-0.601958	-0.666882	-3.57182	-0.140402	-2.25631	-2.68967	-0.197468	-0.0300968	-0.0216556	-0.409613	-3.14195	-0.00489771	NaN	NaN	-1.67273	-0.300527	-0.306457	0.109496	-0.572407	-0.77023	-0.901332	-0.680706	-0.769052	-0.318729	-0.179655
RELA	Q2TAM5;A0A087X0W8;Q04206-2;Q04206;E9PKH5;Q04206-3;Q04206-4;E9PI38;E9PQS6;E9PKV4;A0A087WVP0;E9PMD5;E9PRX2;E9PJR1;E9PNV4;E9PJZ9;E9PM47;H0YCB4;E9PNK5;E9PN69	Q2TAM5;A0A087X0W8;Q04206-2;Q04206;E9PKH5;Q04206-3;Q04206-4;E9PI38;E9PQS6;E9PKV4;A0A087WVP0	Transcription factor p65	black	-0.345492	0.655435	-2.38207	0.775628	1.17748	0.762672	0.523631	0.599943	0.303694	1.86737	0.758622	0.740654	0.426624	0.703623	0.519804	NaN	-0.0980892	1.49719	0.883794	2.02796	1.38954	0.592987	-0.0574314	0.419656	0.448628	0.681902	0.225631	0.482833	1.09998	0.726696	0.567074	0.38088	0.694818	0.353052	0.39683	-0.403529
REEP5	Q00765;E2QRG8;B7Z332;B7Z510;H0Y8J8;Q00765-2	Q00765	Receptor expression-enhancing protein 5	turquoise	-0.60635	-0.769184	-2.15687	-2.16574	-0.760519	-3.72992	0.192189	-1.57566	0.564866	0.688788	-0.560788	-0.524777	0.433593	0.508053	0.715412	-2.16569	0.131702	-0.668792	0.17308	-2.11683	-2.17617	NaN	-0.510916	-3.24857	NaN	NaN	0.31933	0.0197487	NaN	NaN	NaN	NaN	-2.25143	0.717931	NaN	-2.56551
RECQL	P46063;F8WA66;F8WD97;F5H2L2;F5H4P4;F5H3W0;F5GYB7	P46063	ATP-dependent DNA helicase Q1	orangered4	-0.603182	-1.31486	-0.739741	-3.42588	0.0878555	-0.111996	-1.14486	-0.059023	-1.02414	-0.831591	0.451635	-0.318374	-0.260148	-0.51895	-0.214403	0.505562	-0.393997	-0.862807	-0.678474	-0.767868	-3.22607	0.0968212	-1.72415	-0.517774	-0.14317	-0.595765	-0.318896	-0.686297	-0.05764	-0.941148	-1.37397	-0.383658	-0.435817	-0.325947	-0.0232395	-0.0236089
RDX	P35241;P35241-5;P35241-2;P35241-3;E9PNV3;E9PQ82;E9PKN5	P35241;P35241-5	Radixin	grey	-1.87043	-1.56706	-1.95626	-1.83352	-1.66269	-2.01395	-1.52345	-1.5657	-2.76205	-1.34442	-1.76679	-1.69853	-2.01775	-1.33863	-1.27988	-1.33963	-1.43401	-4.38137	-3.13296	-2.6776	-2.3713	-1.57773	NaN	-1.8065	-2.34973	-1.79737	-2.33879	NaN	NaN	-1.59056	NaN	-1.44399	-1.85514	-1.5026	-1.5287	-1.02217
RDH14	Q9HBH5;C9J2C7	Q9HBH5	Retinol dehydrogenase 14	red	-1.26508	1.64285	-1.34463	-0.199373	0.216526	0.625737	-0.669236	0.111385	-0.523503	0.657839	0.489368	-0.00187129	1.59639	0.616406	0.523813	0.437376	NaN	0.825855	-2.29951	0.705995	-0.272765	-0.524181	-0.108089	-0.666467	0.00260043	0.601894	-0.35933	-0.420474	-0.782962	NaN	-1.23764	-0.210813	-0.796222	-0.425396	-0.603956	-0.927004
RDH13	Q8NBN7;G8JLA1;Q8NBN7-2;K7EMY5	Q8NBN7;G8JLA1;Q8NBN7-2	Retinol dehydrogenase 13	darkturquoise	-0.536179	0.254103	NaN	-1.70334	0.318488	-2.24367	-2.16499	NaN	1.61786	-1.02871	0.140975	0.240326	-1.57123	-2.10593	-0.00767338	0.554065	NaN	NaN	1.05789	-1.80965	-3.11468	NaN	-0.417717	-0.999157	NaN	1.17241	-1.07139	1.78854	-0.959317	NaN	NaN	NaN	1.04614	-2.64892	0.0770404	-0.743409
RDH11	Q8TC12;G3V2G6;G3V234;Q8TC12-2;H0YIZ8;H0YJ46;Q8TC12-3	Q8TC12;G3V2G6;G3V234;Q8TC12-2	Retinol dehydrogenase 11	blue	0.413451	0.748619	-0.200929	0.0470499	-0.189929	-0.271401	0.0696659	-0.62948	-0.367545	0.333748	-1.17668	0.00745052	-0.994856	0.2383	0.214781	-0.274386	-0.684486	-0.859413	-0.204916	-0.2073	-0.771199	-0.0194844	-0.169103	0.219175	-0.982813	0.856432	0.176179	-0.118242	0.0818389	-1.14451	-0.233	-1.17676	-0.107639	-0.520673	-0.83116	0.456059
RCN1	Q15293;Q15293-2;E9PP27	Q15293;Q15293-2	Reticulocalbin-1	brown	0.52624	-0.950831	-2.72916	-2.81615	NaN	-0.375289	-0.485165	-0.906157	-1.77174	0.385756	0.590912	-0.0314075	0.433273	1.22366	0.258404	0.160638	0.0152225	-1.03763	-0.756794	-1.19237	NaN	1.18868	1.02584	-2.64115	-0.146002	0.17814	-1.13802	NaN	1.52333	NaN	NaN	-0.00434148	0.540579	-1.25286	0.675579	-0.199661
RCC2	Q9P258	Q9P258	Protein RCC2	grey	-1.08734	-0.842005	-0.646001	-0.114423	-0.453938	-0.77256	-0.549974	-0.00650382	-1.00783	-1.05459	-0.210392	-0.142194	-0.269081	-1.62397	-0.492702	-0.680516	-1.68639	-0.794082	0.316621	-1.00318	-0.550837	-0.292961	-1.06412	-0.888625	-0.745581	-0.86455	-0.0869912	-0.68534	-0.36095	-0.833807	-0.74206	-0.331972	-0.213065	-0.910212	0.310976	-0.0417609
RCC1	P18754;P18754-2;C9JW69;C9JRH2;C9JMJ4;C9J3R0;C9JQZ4;M0R1Q8	P18754;P18754-2;C9JW69;C9JRH2;C9JMJ4;C9J3R0;C9JQZ4	Regulator of chromosome condensation	green	-0.355657	-1.66333	-0.445633	0.249465	-0.0513353	-0.49092	-0.679588	-0.8983	-0.489047	-0.659229	-0.619658	0.222531	0.310572	-0.643003	-0.314141	-0.779292	-1.07698	0.226038	-0.254252	-0.923072	-1.07835	0.399357	-0.0147187	-0.949368	-0.178985	-1.28325	1.09584	0.253566	-0.676184	-0.339676	-0.568516	-0.121022	-0.852438	-0.676132	-0.141572	-0.148139
RBPMS	Q93062-3;B4E3T4;Q93062-4;Q93062-5;Q93062;Q93062-2;H0YBU9;H0YC46;E5RFP4;E5RJD7;E5RJ31	Q93062-3;B4E3T4;Q93062-4;Q93062-5;Q93062;Q93062-2;H0YBU9	RNA-binding protein with multiple splicing	darkred	NaN	-0.182249	0.220914	-0.168855	-1.69982	-0.392296	0.94523	1.50141	0.575711	0.283666	-0.163869	1.98887	1.5331	NaN	0.529875	NaN	1.42424	NaN	NaN	NaN	-1.6389	-4.03152	-0.0984779	-0.619338	-1.68383	-1.95544	0.6929	-0.617785	-0.849029	-0.827963	-2.03925	-0.857062	-0.0761906	-1.16269	0.887631	-1.41734
RBP4	Q5VY30;A0A0C4DGV7;P02753	Q5VY30;A0A0C4DGV7;P02753	Retinol-binding protein 4;Plasma retinol-binding protein(1-182);Plasma retinol-binding protein(1-181);Plasma retinol-binding protein(1-179);Plasma retinol-binding protein(1-176)	yellow	6.59858	3.10706	7.57942	4.83715	3.59112	5.79763	6.49266	3.62138	4.38294	5.23744	4.31526	4.52554	3.74378	4.32941	4.89731	NaN	4.92024	4.97286	2.87201	-2.50094	NaN	NaN	NaN	4.55679	-1.75375	-1.50703	NaN	NaN	NaN	NaN	-1.48926	6.51458	3.73254	-2.65122	5.91511	3.86467
RBMX	P38159;P38159-2;H3BT71;H0Y6E7;H3BUY5;H3BR27;P38159-3;H3BNC1;Q8N7X1	P38159;P38159-2;H3BT71;H0Y6E7;H3BUY5	RNA-binding motif protein, X chromosome;RNA-binding motif protein, X chromosome, N-terminally processed	black	0.615566	-0.227241	-3.1136	-1.04435	0.592564	-0.143666	-0.750493	-0.529194	0.210275	0.562209	-0.344024	-0.27404	0.242155	0.233439	-0.284619	0.0770253	-0.0686062	-0.0585261	-0.113558	-0.572345	0.145957	-0.183259	-0.711084	-0.0625355	-0.650909	-0.682646	0.00993061	-0.436344	-0.448775	-0.440012	0.428366	0.246266	-0.911424	-0.999269	0.0154824	-0.670396
RBM47	A0AV96;A0AV96-2;D6R9D6;B7Z8Z7;D6RBS9;D6REZ6;D6R9M7;D6RA49;D6RFL5;D6RBP6;D6RCT1	A0AV96;A0AV96-2;D6R9D6;B7Z8Z7;D6RBS9;D6REZ6	RNA-binding protein 47	black	-2.85337	1.41465	-2.7443	-0.684859	1.18319	-1.25867	-0.884791	0.525575	-2.50791	-0.593496	-0.798627	1.02066	0.227809	-0.643216	-0.482825	0.227707	-2.53096	-0.117203	-1.40159	0.0855126	-0.527678	-0.315031	0.542303	-0.445613	NaN	0.351445	0.0617656	0.101117	NaN	-0.77537	0.207705	-0.820465	-1.01226	-1.18239	-0.231616	-1.73255
RBM4	Q9BWF3;E9PB51;Q9BWF3-4;D6R9K7;J3QRR5;Q9BWF3-3;Q9BWF3-2	Q9BWF3;E9PB51;Q9BWF3-4;D6R9K7;J3QRR5;Q9BWF3-3;Q9BWF3-2	RNA-binding protein 4	grey60	-0.844425	-0.345799	-0.111854	-0.71971	-0.942822	-0.878256	-0.792848	-0.904371	-1.01487	-0.651778	-0.91877	-0.686347	-0.916989	-1.50493	-1.18399	-0.508234	-0.813075	-0.66725	-0.94126	-0.124683	-1.64875	-0.578114	-0.74406	-1.01479	-2.02041	-1.00643	-0.0432146	-0.913284	-0.0976673	-0.78628	-0.639044	-1.25694	-1.3064	-2.32881	-0.389871	-0.44262
RBM39	Q14498-2;Q14498;Q14498-3;G3XAC6;H0Y4X3;Q5QP23;Q5QP22;G3V5Z6;F8WF24;F2Z3E6;F2Z2Z5;A0A087X122;F8WF73	Q14498-2;Q14498;Q14498-3;G3XAC6;H0Y4X3	RNA-binding protein 39	green	-0.638144	-0.497759	-0.113761	0.0281056	-0.321968	-0.516119	-0.620643	0.0153165	-0.283054	-0.532084	-0.0685733	-0.367099	0.45353	-1.31307	-0.45758	0.0115771	-0.685274	-0.704906	-0.264106	-0.0519719	0.191625	-0.553515	-1.2385	-0.66186	0.132158	-0.702905	-0.607464	-0.0859946	-0.180611	-0.784638	-0.0322747	0.00736666	-0.535501	0.0314267	-0.544277	-0.550174
RBM3	P98179	P98179	RNA-binding protein 3	pink	2.019	1.15887	1.44413	0.746114	0.921075	1.95957	1.26134	1.78375	2.56457	1.04853	1.84967	1.92316	1.76181	0.458715	1.79979	3.02175	1.25835	1.8809	0.0848569	0.845986	3.59881	2.33783	1.91624	0.799541	0.294141	0.34443	2.09035	1.59508	0.568272	1.47764	1.90613	1.51264	1.47151	1.04296	0.912497	-0.452661
RBM27	Q9P2N5;U3KPZ7	Q9P2N5;U3KPZ7	RNA-binding protein 27	turquoise	-0.711393	-0.667056	-1.3136	-3.20851	0.412946	-2.9536	-2.41695	-0.64297	-2.95536	-0.460764	-0.950284	-1.74573	0.112824	-1.40693	-0.293297	-0.0134765	-1.80032	-0.416821	-1.34991	-1.09284	-0.283648	0.108207	-1.64134	-2.09083	-2.80626	-1.68914	-0.386966	-0.120623	-0.477253	-2.04257	-1.5764	-0.796134	-0.802882	-1.08468	-1.17091	-1.99876
RBM25	P49756;P49756-2;P49756-3;E9PQU5;H0YE46;E9PSE8;P49756-4	P49756	RNA-binding protein 25	brown	-1.3324	-0.174831	-2.9473	-5.23894	-0.625625	0.223675	-2.73139	-0.449917	-0.515503	-1.7044	-0.792996	-1.0188	-0.370534	-1.30071	-0.842796	-0.134221	-1.43096	-0.443369	-0.307068	-1.58456	-1.75054	-0.577936	-1.52033	-1.95075	-1.19707	-1.59858	-1.02745	-1.66673	-0.775724	-1.38317	-1.4356	-0.974745	-1.13591	-1.20212	-0.398258	-0.42151
RBM22	Q9NW64;Q9NW64-2;E5RJW4;E5RHA8	Q9NW64;Q9NW64-2;E5RJW4	Pre-mRNA-splicing factor RBM22	tan	-1.50986	0.269967	-0.619027	-2.30271	-0.251197	-3.55655	0.206538	0.202464	-1.57738	-2.32161	0.316215	0.437538	-0.387233	-0.375889	0.348828	0.42539	-0.258101	-0.0711374	0.381892	-2.59846	NaN	NaN	0.698653	-0.746344	NaN	-2.46906	1.0087	-0.484726	NaN	-0.161532	NaN	NaN	-2.04087	NaN	-2.79084	0.383549
RBM17	Q96I25;Q5W011;Q5W010;Q5W012;H0Y6J6	Q96I25	Splicing factor 45	black	-1.9419	-0.229835	-3.97139	-0.566333	-0.44603	-0.664516	-1.60258	-0.574409	-1.88671	-1.64939	-1.03786	-1.09474	-0.555699	-1.90559	-1.2733	-0.930443	-3.56464	-0.889	-0.776283	-1.00791	-2.79601	-0.590543	-0.315176	-1.46575	-1.61181	-0.874232	-0.562517	NaN	-0.434176	-2.53874	NaN	NaN	-2.42404	-1.49731	-0.638484	-0.602501
RBM15	A0A087WWP4;Q96T37-4;Q96T37-2;Q96T37-3;Q96T37	A0A087WWP4;Q96T37-4;Q96T37-2;Q96T37-3;Q96T37	Putative RNA-binding protein 15	darkred	-1.92592	-0.476545	-1.09208	0.696025	-0.0305467	-0.770155	-2.46275	-0.482118	-0.121744	-0.0748925	-1.18192	-0.729891	-0.0992876	-1.53601	-0.870526	-0.365158	-1.61978	-0.653149	-0.903594	-0.947867	-2.44469	-0.563352	-1.61443	0.221274	-0.461708	-1.10806	-0.539575	-0.555898	0.100114	-0.636885	-0.954752	-1.09749	-0.658274	0.0401646	-0.0497805	-0.773294
RBM14	Q96PK6;Q96PK6-2;A0A0A6YYI9;F8WDX3;A0A0A0MSL8;B8ZZ74;Q96PK6-3;Q96PK6-4	Q96PK6	RNA-binding protein 14	green	-1.35639	-0.374282	-0.671376	-0.682073	0.0788027	-0.308953	-0.436457	-0.160614	0.00310546	-0.932678	-0.559338	-0.73656	-0.101974	-1.24497	-0.620357	0.165195	-0.295553	-0.4702	-0.980044	0.0622467	-0.77205	-0.130521	-0.782474	-0.646091	-0.232027	-0.716726	-0.072443	-0.206244	-0.823294	-0.74078	-0.791631	-0.277673	-0.760166	-0.98464	-0.371187	-0.921565
RBM12B	Q8IXT5;B9ZVT1;E5RJW8;E5RHG1;E5RJ83;E5RJV8	Q8IXT5;B9ZVT1	RNA-binding protein 12B	black	-1.16305	-0.766325	-3.60196	0.483517	-0.513938	-1.06745	0.794354	-0.359244	NaN	-1.07503	-0.709553	0.315514	-0.203686	-1.13875	-0.975337	NaN	-1.10321	0.342223	NaN	NaN	-0.173536	-0.0348649	-0.559723	-1.85889	NaN	-1.68519	-0.871791	NaN	-0.908986	NaN	-0.375153	-0.650334	-1.36991	-0.148625	-0.658275	-0.651292
RBM12	Q9NTZ6;A6PVI1;A6PVI0;Q5JX62	Q9NTZ6	RNA-binding protein 12	salmon	0.23297	0.0564821	0.0275262	-0.0995222	0.133199	-0.749207	-0.404472	-0.202357	-0.0797944	0.00870115	0.0645534	0.0270357	0.0133458	-0.568986	-0.414404	0.698015	0.123765	0.343458	0.47599	-0.25341	0.796658	0.0578131	-0.344741	-2.49442	-0.616613	-0.958827	-0.262616	0.707715	0.204204	-0.339543	0.492902	-0.411019	0.0861899	-0.0517833	0.0690123	-0.397514
RBM10	A0A0A0MR66;P98175-2;P98175;P98175-4;P98175-3	A0A0A0MR66;P98175-2;P98175;P98175-4;P98175-3	RNA-binding protein 10	violet	-2.66785	-0.0459498	-0.493302	-0.864765	-0.0243686	-0.871537	-0.122919	-0.480699	-2.41555	-0.114584	-0.364483	-0.287908	-0.520208	-0.344639	-0.870552	-0.614612	-0.545452	-0.371335	0.374207	-0.137118	-1.17172	-0.449037	-0.665949	-0.709284	0.215845	-0.965006	0.584283	-0.218542	-0.745952	-0.00587821	-0.595409	0.301964	-0.986908	-0.787883	-0.658504	-1.35004
RBBP9	O75884;A0A087WYQ5;O75884-2	O75884;A0A087WYQ5;O75884-2	Putative hydrolase RBBP9	salmon	0.398509	1.68916	1.71254	0.710971	1.98943	-1.05012	1.11951	0.382698	-2.55588	1.25989	0.814709	0.562097	2.05012	0.41546	-2.40413	NaN	2.02285	2.28874	0.648778	2.17923	1.2325	1.27301	0.993502	-3.87897	0.66023	0.345413	0.745982	0.363155	0.389116	2.27005	1.18122	0.375623	-0.0477274	0.849829	1.25322	0.784415
RBBP7	Q16576;E9PC52;Q16576-2;Q5JP02;Q5JNZ6;C9J7L0	Q16576;E9PC52;Q16576-2	Histone-binding protein RBBP7	blue	0.212901	-0.558278	-0.0647888	-0.214919	-0.489831	-0.00163746	-0.596576	-0.443051	-0.400363	-0.723457	-0.974408	-0.102559	0.243152	-1.26824	-0.663914	0.449634	0.276871	-0.256543	-0.129075	-0.706303	-0.405444	0.163066	-0.248019	-0.195739	-0.118005	-0.281265	-0.0759543	-0.24031	0.347915	-0.0518628	0.300842	0.00392625	0.678714	-0.386625	-0.150929	0.0551676
RBBP4	Q09028-3;Q09028;Q09028-4;H0YF10;H0YCT5;H0YDK2;H0YEU5;E9PNS6;E9PNS2;E9PIC4;C9JAJ9;C9JPP3;E9PND5	Q09028-3;Q09028;Q09028-4	Histone-binding protein RBBP4	salmon	0.285914	-0.54965	-0.481232	-0.300142	-0.229231	-0.809871	-0.169839	-0.609172	-3.11785	-0.443494	-0.772543	-0.710842	-1.05981	-0.45387	-0.86007	0.290739	-0.534164	-2.04679	0.52028	-0.202026	-0.763636	-0.363139	-0.785195	-2.24329	-2.9247	-0.957016	-0.18413	-0.438	0.520666	-0.567092	-0.265976	-0.30495	-0.362368	-1.21709	-0.361952	-0.313218
RAVER1	A0A087WZ13;E9PAU2;Q8IY67-2;Q8IY67;K7EKR9;K7EQG2;Q8IY67-3	A0A087WZ13;E9PAU2;Q8IY67-2;Q8IY67	Ribonucleoprotein PTB-binding 1	green	-1.35137	0.144273	-0.280494	-0.780801	-0.475999	-0.00252062	-0.287526	0.0057686	0.148537	-0.627641	-0.964423	-0.778871	0.196956	-1.37087	-0.694012	-0.101002	-0.453614	-0.430521	-0.340491	0.0143877	-0.93111	-0.0121584	-0.76134	-0.551408	-0.63788	-0.826801	-0.0712458	-0.313428	-0.531652	-0.688598	-0.675073	-0.494275	-0.607172	-0.822113	-0.486836	-0.515147
RASA1	P20936;E9PGC0;P20936-2;P20936-4;P20936-3	P20936;E9PGC0;P20936-2;P20936-4	Ras GTPase-activating protein 1	darkmagenta	-0.58618	-0.488043	-1.58336	-0.341149	-0.522419	-0.781132	-1.94673	-0.876969	-0.225775	-2.59881	-0.407016	-0.336569	-1.89238	-0.450363	-1.16017	1.22754	-0.997783	0.0114064	-1.51615	0.403315	NaN	-1.20613	-1.20653	0.148786	-0.772541	-0.880685	0.271126	NaN	0.0237479	-0.420996	0.168439	-0.847397	-0.755254	0.467158	-0.677707	-1.30524
RARS	P54136;E5RJM9;E5RH09;E5RI24	P54136	Arginine--tRNA ligase, cytoplasmic	darkturquoise	-0.427784	-0.462022	-0.645116	-0.319108	-0.653454	-0.418872	-0.665183	-1.06258	-1.21735	-0.748344	-0.736407	-0.832685	-0.593618	-1.15343	-0.42678	-1.11179	-1.11977	-0.793927	-1.77984	-0.762683	-0.660414	-0.885389	-0.266413	-0.736513	-0.704602	-0.585948	-1.09105	-0.808032	-0.496613	-0.906586	-0.165756	-1.32216	-0.936246	-0.624558	-1.11367	-0.120238
RAPH1	Q70E73;C9K0J5;C9J164;Q70E73-5;Q70E73-2;Q70E73-8;Q70E73-7;Q70E73-4;Q70E73-3;Q70E73-9;Q70E73-6;C9JLG4;C9J0R8	Q70E73;C9K0J5;C9J164;Q70E73-5;Q70E73-2;Q70E73-8;Q70E73-7;Q70E73-4;Q70E73-3;Q70E73-9;Q70E73-6	Ras-associated and pleckstrin homology domains-containing protein 1	white	-0.443889	-1.03026	-2.91066	-0.383232	-1.09652	-0.132351	-2.39138	-0.47694	-2.28254	0.014088	-0.97072	-0.834469	NaN	-0.567989	0.522407	-0.430183	0.121851	-0.250628	-1.52145	-0.430061	-0.17058	-0.404595	NaN	-0.865387	0.344439	-1.59112	NaN	NaN	NaN	NaN	NaN	-0.217532	-1.30274	-0.973962	NaN	-0.0193586
RAP2C;RAP2A	Q9Y3L5;F6U784;P10114;A0A087X2C3	Q9Y3L5;F6U784;P10114	Ras-related protein Rap-2c;Ras-related protein Rap-2a	grey60	0.616433	0.844544	0.170698	0.82086	1.19319	0.241949	-1.87125	0.518362	0.861068	NaN	-1.00835	0.810877	1.42815	-0.0217814	0.640096	NaN	NaN	-1.665	-0.520051	NaN	0.325969	-0.309104	0.00252982	-0.357589	-3.21632	0.664742	-0.214778	-0.126724	0.221537	-0.0693041	1.04839	0.244144	-0.265572	-0.117873	0.142915	0.72155
RAP2B	P61225	P61225	Ras-related protein Rap-2b	blue	0.0832829	0.35571	0.802651	0.499502	-1.18339	1.00418	0.844931	0.284601	0.017244	0.0715762	0.468686	-0.100241	-0.354275	0.881651	-0.1596	1.38151	1.11987	0.688055	1.49346	0.439537	1.15842	0.46109	-0.521647	0.954868	0.036864	0.446529	0.217741	0.274248	0.105051	1.18614	0.296015	0.698198	-0.486398	0.74748	0.469944	0.233583
RAP1GDS1	P52306;P52306-5;P52306-2;P52306-4;P52306-6;P52306-3;H0Y8M2;D6RHH8;D6RBC6;D6REZ0;D6RB97;D6RHZ7;D6RC12	P52306;P52306-5;P52306-2;P52306-4;P52306-6;P52306-3	Rap1 GTPase-GDP dissociation stimulator 1	grey	2.48404	-1.40559	-0.163726	-0.0998329	0.934555	3.31387	3.34004	-0.928191	-2.23502	-0.651362	-0.931575	-0.0092344	-0.724063	-1.24618	0.165591	-0.0156518	0.379838	-0.0801801	-0.844951	-0.729485	-0.350753	-1.33087	-0.542095	-0.888977	0.816318	-0.144128	0.666003	0.631731	-0.0650948	-0.0519651	-0.754809	0.00634259	-0.203347	0.489819	-1.49409	0.0967975
RAP1B	P61224-3;P61224;E7ESV4;F5H7Y6;F5GX62;P61224-2;A6NIZ1;P61224-4;F5H823;B7ZB78;F5GZG1;F5H004;F5H6R7;F5H4H0;F5GYH7;F5H077;F5GWU8;F5H491;F5H0B7;F5H500;F5GYB5;F8WBC0	P61224-3;P61224;E7ESV4;F5H7Y6;F5GX62;P61224-2;A6NIZ1;P61224-4;F5H823;B7ZB78;F5GZG1;F5H004	Ras-related protein Rap-1b;Ras-related protein Rap-1b-like protein	paleturquoise	0.699854	0.626283	1.24807	1.31072	0.634422	0.79909	0.990493	0.93753	1.15241	1.51501	0.931418	0.532011	0.57139	0.69981	0.932796	0.215276	0.0103819	0.906901	0.604453	0.77281	0.700759	1.19584	0.142958	1.16946	0.507152	0.109757	1.01341	0.352024	0.931413	0.681828	0.694953	1.34272	0.334833	1.59298	0.745032	-0.0270751
RANGAP1	P46060;H0Y4Q3;B0QYT5;B0QYT4;B0QYT6	P46060	Ran GTPase-activating protein 1	blue	-0.593463	-1.29052	-0.447204	-0.641748	-1.19258	-0.477984	-0.822063	-1.02008	-0.310406	-0.676682	-0.759937	-0.725088	-0.91226	-1.12542	-0.793791	0.0201338	-0.747815	-0.711837	-0.555349	-1.11064	-1.54994	-1.05358	-0.802987	1.63059	-1.05769	-0.0825818	-0.568578	-0.497761	-0.414398	-1.24648	0.224989	-0.503398	-0.426841	-0.8896	-0.344154	-0.241574
RANBP3	B7Z7F3;Q9H6Z4-3;Q9H6Z4-2;Q9H6Z4;K7EIJ4;K7ESQ0;K7EN31;K7EMH9;K7ENJ2;K7EID7;K7ENB9;K7EPW1	B7Z7F3;Q9H6Z4-3;Q9H6Z4-2;Q9H6Z4;K7EIJ4	Ran-binding protein 3	tan	-0.711815	0.614382	-0.0517292	-1.84991	0.271133	-1.75347	0.827786	0.283389	0.678551	-0.604455	0.310004	-0.493631	-0.00323905	-1.09493	-0.259513	0.760367	-0.677668	0.917755	0.569387	0.128598	0.122606	0.435914	0.592712	-0.361388	0.774967	0.132116	0.609838	0.824313	0.452818	0.0220918	0.501854	0.373442	0.655798	0.158602	0.354391	0.0907057
RANBP2	P49792;C9J6W1;H0YBN8;C9J1W9;C9JF75;H7BZ48;F8WBP7;C9J1P2	P49792	E3 SUMO-protein ligase RanBP2	brown	-1.68059	-0.486959	-1.672	-0.918711	-0.0465807	-0.767853	-0.865558	-0.544954	-1.03681	-0.740854	-0.595604	-0.402318	-0.290373	-0.814982	-0.610468	-0.94245	-0.272635	-0.344851	-0.860836	-0.480331	-1.02965	-0.377818	-0.783631	-0.290521	-0.677891	-0.432346	0.0291352	-0.781432	-0.355752	-0.897251	-0.432133	-0.468229	-0.920297	-1.32448	-0.459932	-0.461308
RANBP1	P43487-2;P43487;F6WQW2;C9JXG8;C9JJ34;C9JGV6;C9JDM3;C9JIC6	P43487-2;P43487;F6WQW2;C9JXG8;C9JJ34;C9JGV6	Ran-specific GTPase-activating protein	turquoise	0.0770051	-0.921397	-2.09704	-0.617365	-0.310362	-2.40079	-1.53567	-2.0273	-1.83327	-2.32955	-1.54571	-0.987355	-0.384671	-0.962789	-0.580864	-1.43934	-0.0450356	-1.4765	-0.0474549	-0.654146	NaN	-0.471282	-1.87132	-0.534797	-0.159098	0.0973104	-0.984043	-1.24889	0.419552	-1.67426	-1.29838	-1.50863	-0.950409	-0.72424	-0.651071	-0.83434
RAN	B5MDF5;P62826;J3KQE5;F5H018;H0YFC6;B4DV51;A0A087X0W0	B5MDF5;P62826;J3KQE5;F5H018;H0YFC6	GTP-binding nuclear protein Ran	cyan	-0.442513	-0.977259	-0.313233	-0.199968	-1.03325	0.0576231	-0.511274	-0.937882	-0.7332	0.0324809	0.021228	-0.807221	-0.715205	-0.733836	-0.0047257	-0.165643	-0.328632	-0.701779	-0.202761	-0.661175	0.579667	-0.356732	-0.841794	-0.732195	-0.919367	-1.15215	-0.664205	-0.622912	-0.454381	0.244764	-0.596827	-0.34514	-0.803904	-0.774761	-0.60198	-0.166802
RALY	Q9UKM9-2;Q9UKM9;Q5QPL9;Q5QPM0;Q5QPM1;Q5QPM2	Q9UKM9-2;Q9UKM9;Q5QPL9;Q5QPM0;Q5QPM1	RNA-binding protein Raly	green	0.115781	0.880433	0.487635	-0.0943784	0.688008	0.22045	0.617291	1.50664	1.12435	-0.100746	0.232411	0.694675	0.302523	0.0353533	0.517193	0.346552	0.143909	1.1226	-0.0125126	0.962476	-0.712374	0.473458	-0.959191	-0.313427	0.158697	-0.579132	0.473672	0.692617	-0.216715	0.983963	-0.236748	0.431464	0.505776	0.0630079	0.501755	0.311502
RALGAPB	Q86X10-3;Q86X10;A2A2F0;Q86X10-2;Q86X10-4	Q86X10-3;Q86X10;A2A2F0;Q86X10-2;Q86X10-4	Ral GTPase-activating protein subunit beta	tan	-0.753252	1.6916	0.524496	-0.875544	1.09085	-3.44382	2.14724	0.997211	0.204149	0.01414	-2.62329	0.239181	NaN	-0.157613	1.02767	0.201641	-0.615059	1.28686	-0.487688	1.32351	1.14532	1.06783	1.01635	-0.571028	1.11701	-0.150656	0.32671	0.0205845	-0.101957	NaN	NaN	1.29231	-1.09947	0.921749	1.47276	0.201007
RALB	P11234;P11234-3;P11234-2;C9J6B1;C9JQB3;F8WEQ6;C9JYR1	P11234;P11234-3;P11234-2;C9J6B1;C9JQB3	Ras-related protein Ral-B	turquoise	-0.21556	0.495734	-0.451545	1.45105	1.05302	-0.784822	0.33622	0.420648	0.626362	0.581376	0.857746	0.33169	0.851261	0.446101	1.24589	-0.279523	0.491147	-0.0288501	1.2011	1.92724	0.382295	0.194315	0.640478	-0.0417558	0.449857	0.193518	1.4594	0.453292	-0.042024	0.431474	0.303963	0.938348	0.519962	0.803457	0.368057	0.230355
RAE1	P78406;E9PQ57;E9PPG9;B0QZ36;B0QZ37	P78406;E9PQ57	mRNA export factor	turquoise	2.34933	-0.344651	-1.83169	-2.40456	-0.435469	-2.46187	-1.22297	-0.521932	0.399173	-1.00964	-0.292562	-0.364646	-0.0989496	-0.472575	-0.182509	0.28315	-1.22597	-0.384771	0.552545	0.302246	-0.62632	-0.543203	-0.953544	-1.2166	-0.632662	-0.714296	-1.29979	-1.01801	-0.824635	1.53844	0.258559	-0.0137184	-0.895479	-1.15528	-0.891905	-0.765051
RAD50	Q92878;Q92878-2;Q92878-3;E7EN38;E7ESD9;H7C0P8;C9JNH8;E9PM98;H7C0V2	Q92878;Q92878-2;Q92878-3	DNA repair protein RAD50	black	-1.48195	-0.109181	-2.70291	-1.17596	-0.705249	0.32012	-0.580074	-0.218976	-0.564515	-1.15541	-0.260659	-0.999832	-1.34693	-1.78831	-0.152648	-0.830983	-0.640118	-0.0677662	-1.55524	-0.685424	-1.03	-1.06299	-0.205701	-0.782739	-0.496977	-1.73793	-0.707343	0.0580518	-1.01291	-2.25163	-1.11849	-0.23481	-1.19261	-0.661721	-1.47004	-1.09852
RAD23B	P54727;Q5W0S5;Q5W0S4;P54727-2;H0Y579	P54727;Q5W0S5;Q5W0S4	UV excision repair protein RAD23 homolog B	grey	0.319977	-0.234413	-0.772933	-0.360341	-1.47634	0.0711005	-1.5734	0.715264	-0.128773	-0.10341	1.05275	-0.361711	0.13812	-0.185362	-0.367121	0.399062	0.420071	-0.245469	0.376669	0.363173	1.12161	0.11157	1.22041	-1.19166	0.750015	1.02496	1.16783	-2.57037	0.50112	0.763014	1.3357	1.20527	1.69107	-0.0104248	0.315288	0.291528
RAD21	O60216;E5RJW1;E5RJK5;E5RI01;E5RFZ5;E5RFV8;E5RIN7;E5RG18;Q9H4I0-2	O60216	Double-strand-break repair protein rad21 homolog	green	-1.96212	-0.597143	-0.681077	-1.10459	-0.215643	-0.836498	-0.667353	-1.00065	0.100358	-1.177	-1.07481	-0.590757	-0.174638	-0.489327	-0.466922	-0.0191467	-0.686431	-0.625532	-0.41933	-0.817645	-1.34146	-0.832607	-1.46494	-1.68458	-1.25661	-1.24748	-0.705141	-1.13883	-0.714283	-1.51144	-1.05858	-1.20784	-1.69426	-1.1929	-0.484178	-0.559839
RACGAP1	Q9H0H5;H0YIK5;F8VRD2;F8VWX0;F8W0L1;F8VZ66;F8VV47;F8VWY4;F8VVE5;F8VUW9;F8VV39;F8VS54;F8VV37;F8W1E5;F8VXH1;F8VYH6;F8VZ41;F8VQZ5;F8W1T4;F8VRL2;F8VQF5	Q9H0H5	Rac GTPase-activating protein 1	blue	1.00468	-2.71803	-0.616848	-1.27945	-1.62417	-0.589584	-1.18643	-1.68007	-3.36615	-2.12275	-2.32222	-1.25383	-2.09562	-2.15699	-3.17022	-1.58818	-2.9341	-4.3706	0.879974	NaN	NaN	NaN	-2.39207	NaN	NaN	-1.28809	-1.10781	NaN	NaN	-2.12976	-1.31281	-2.33417	-2.17755	NaN	-1.04497	-0.988371
RAC2	P15153;B1AH77;B1AH80;B1AH78;F8WET9;B1AH79;G3V4H1;G3V476;A0A0C4DH03;Q9H4E5-2;P17081;Q9H4E5	P15153;B1AH77;B1AH80;B1AH78	Ras-related C3 botulinum toxin substrate 2	darkgrey	2.01099	1.25473	1.37752	1.0648	1.22729	1.31875	2.3068	1.63475	0.579288	1.48652	1.61629	0.473083	1.18357	2.87599	1.76368	2.46104	2.16733	1.52707	2.77428	1.85032	0.112399	3.55236	0.0736633	0.655434	2.1168	0.222223	0.672586	1.07168	2.39114	2.88526	-0.575946	2.03943	0.577505	2.66122	0.38659	1.53826
RAC1	P63000-2;P63000	P63000-2;P63000	Ras-related C3 botulinum toxin substrate 1	pink	0.423264	0.687363	0.414599	0.258296	0.137304	0.00596292	0.525847	0.555656	-0.0181523	0.275086	0.548697	-0.179786	0.747392	0.101306	0.217099	0.542678	0.557897	0.00444557	-0.509423	0.01532	1.17493	0.246982	-0.388411	0.867923	0.0486095	-0.0915627	0.547319	0.163902	0.0626642	0.674898	0.0761085	-0.0632001	-0.106009	0.359052	-0.0774207	-0.0279929
RABL6	Q3YEC7;Q3YEC7-2;F2Z2T0;Q3YEC7-3;Q3YEC7-4;G3V154;Q3YEC7-5;B1AMX5;H0Y7H6;Q8WYT4	Q3YEC7;Q3YEC7-2;F2Z2T0;Q3YEC7-3;Q3YEC7-4;G3V154	Rab-like protein 6	salmon	0.0704272	1.84801	-0.745488	0.85018	0.865886	2.92234	2.09857	-0.216257	-2.11369	-0.304093	0.312228	-0.322891	-0.923193	-0.2133	0.162284	0.642897	-2.69263	-2.41413	-0.378998	0.54115	-3.47563	-0.0912402	-0.806245	-2.12973	-0.57615	0.096769	0.173826	-0.97586	0.150973	0.484106	-0.109643	-0.430445	-0.13428	-0.26797	-0.295877	-1.24872
RABIF	P47224	P47224	Guanine nucleotide exchange factor MSS4	orange	1.3248	0.618794	2.19236	2.2479	2.38944	1.08069	1.05484	1.06672	1.45741	0.81223	1.285	1.1615	0.525629	0.157056	0.945836	0.72148	0.283613	2.34177	1.78134	1.49097	2.64887	0.972984	0.98296	0.178667	0.313198	0.302799	2.01953	1.44931	0.108169	NaN	1.28909	0.208722	0.759628	0.73626	0.208323	0.790304
RABGGTA	Q92696;H0YLH3;H0YLG7;H0YKP6;H0YKZ8;H0YMG5	Q92696;H0YLH3	Geranylgeranyl transferase type-2 subunit alpha	white	-0.38268	-0.219987	-0.358225	0.0134528	-0.726784	0.160892	-1.0266	-0.958436	-0.16646	-0.749995	-0.586064	-0.742424	-0.542878	-0.0980317	0.107663	-0.172578	-0.130659	-0.578371	-0.883475	0.252896	0.0976158	-0.237376	-0.512337	-0.531976	-0.663863	-0.266407	-0.652308	-0.479679	-0.466194	-1.07563	-0.276617	-0.520539	-1.27554	-0.306302	-1.29801	-0.191852
RABGAP1	Q9Y3P9;Q9Y3P9-2;Q9Y3P9-3;Q9Y3P9-4;C9JGR5;B5MCD9	Q9Y3P9;Q9Y3P9-2	Rab GTPase-activating protein 1	greenyellow	0.806567	-1.34077	-0.0725615	0.086884	-0.912015	-0.783138	-1.24256	-0.338331	-1.44687	-0.274797	-0.905495	-0.448912	-0.946748	-0.164793	-0.685767	-1.74472	-1.1463	-1.3147	-1.70543	-0.906012	-1.88157	NaN	-0.856671	0.23413	-0.919245	-0.491556	-0.22564	NaN	-1.05961	NaN	0.617664	0.0106308	-2.31475	-0.531171	-0.465864	-0.570056
RABEPK	Q7Z6M1;Q5T1S5;Q7Z6M1-2;Q5T1S4	Q7Z6M1;Q5T1S5;Q7Z6M1-2;Q5T1S4	Rab9 effector protein with kelch motifs	red	-3.46904	-1.31083	-0.281977	0.656595	-0.091983	-0.864706	-1.90555	0.783709	-1.66861	0.273462	-0.656532	0.726458	NaN	-2.76698	NaN	-0.562879	0.467536	-0.516056	-3.52696	1.25629	NaN	-0.397244	0.00850153	-2.7202	NaN	-2.38272	0.280977	1.07185	NaN	NaN	NaN	NaN	0.64526	-0.161401	-0.39116	-0.238912
RAB8A	P61006;P61006-2	P61006;P61006-2	Ras-related protein Rab-8A	royalblue	0.273188	-0.0115185	0.496355	0.621612	0.228813	0.615764	-3.24858	0.256429	0.0916114	0.597183	0.154674	0.731348	-0.172471	1.03299	0.362789	3.27162	-0.859636	3.56727	-1.42932	NaN	2.04429	0.691046	1.2653	1.57375	1.23313	2.56017	1.19345	-2.89199	0.929388	2.44287	2.44684	-0.085615	0.954968	2.07931	1.86567	2.42719
RAB7A	P51149;C9J592;C9J8S3;C9IZZ0	P51149;C9J592;C9J8S3;C9IZZ0	Ras-related protein Rab-7a	grey	0.776278	1.1911	0.06218	-0.310555	0.756146	1.00009	-0.0201727	0.433118	0.122243	0.165761	0.401428	0.331485	0.374275	0.666516	0.466094	-0.629974	0.686582	-0.256873	1.12776	0.179217	0.292833	0.157125	0.108714	0.366769	0.412599	0.603316	-0.151392	0.186365	0.224821	0.119827	0.0638243	-0.318195	-0.128278	0.771765	0.298623	0.0300683
RAB6A	P20340-2;P20340;P20340-4;P20340-3;F5H3K7;J3KR73;C9JU14;F5GX61;C9JB90;C9J0I2	P20340-2;P20340;P20340-4	Ras-related protein Rab-6A	magenta	1.332	0.188751	1.16765	1.35482	1.26725	0.468738	-0.617722	0.366448	0.496026	-0.00619948	0.99741	1.07334	0.493028	1.20669	1.00962	-0.957961	0.153424	0.493168	1.29816	-0.00757897	0.0482046	-0.0106308	0.0645745	-0.0863143	0.991286	1.39257	0.307758	0.622394	0.126284	1.231	0.815123	0.9612	0.279143	0.710751	0.732936	0.851385
RAB5C	P51148;P51148-2;K7EIP6	P51148;P51148-2	Ras-related protein Rab-5C	pink	1.88286	1.52097	1.31331	1.32808	1.4567	0.652946	0.87793	0.573306	1.0085	0.894048	0.986949	1.38595	0.787567	0.807836	0.994118	0.433173	0.897926	1.01616	1.14388	1.09124	0.991651	1.0914	1.41438	0.789811	1.50194	0.474211	0.960191	1.03905	0.646143	0.961142	1.12124	1.42886	0.55274	1.98572	1.20328	0.486051
RAB5B	P61020;P61020-2;F8VUA5	P61020;P61020-2;F8VUA5	Ras-related protein Rab-5B	sienna3	1.5472	1.26357	-2.15983	1.66786	2.2646	2.10245	NaN	1.37846	1.01103	1.43136	1.1316	1.72044	0.985939	0.44167	0.869344	1.0737	1.55008	1.84988	-2.27216	2.66428	NaN	0.702865	0.61362	-1.77164	0.38644	0.920914	0.688792	1.04792	0.446607	NaN	1.74814	0.867062	0.406463	0.659449	0.738906	0.570803
RAB5A	P20339-2;P20339;F8WCY6;F8WD79	P20339-2;P20339	Ras-related protein Rab-5A	violet	0.226409	-0.378058	0.277657	0.135789	0.320707	-0.492141	-3.61174	0.138518	-2.34611	-0.0871755	0.0871894	0.941542	-0.0172266	0.77982	NaN	0.219298	0.290471	0.319683	-0.167846	0.366152	-0.711955	NaN	NaN	NaN	0.0941458	-2.46447	NaN	NaN	0.300939	NaN	NaN	NaN	-2.85153	0.521403	0.226728	-2.62562
RAB3GAP2	Q9H2M9;Q9H2M9-2;F8WDJ2;K7ES43;H7C4Y9;K7ELI4;P13994	Q9H2M9	Rab3 GTPase-activating protein non-catalytic subunit	grey	-0.533539	-0.259478	0.0322568	-0.779541	0.153165	-0.785003	-0.110684	-0.241253	-0.374315	0.306863	0.0656344	0.404629	-0.155416	-0.42648	0.151953	-0.0440485	0.114943	-0.0908528	-0.922518	-0.326678	-0.467048	-0.349443	-0.00939843	-0.705454	-0.139154	-0.136172	0.225235	-0.110661	0.482781	-0.5878	-1.24317	-0.287615	-0.384793	0.320194	-0.0646972	-0.281083
RAB3GAP1	Q15042;Q15042-3;Q15042-4;C9J1R5	Q15042;Q15042-3;Q15042-4	Rab3 GTPase-activating protein catalytic subunit	orangered4	-0.173801	-0.893446	-0.459044	-1.31921	-1.14106	-0.259316	0.272537	-0.305803	-1.25168	0.0727031	-0.264861	0.0212786	-0.454108	-0.460608	0.593963	-0.412691	-0.440591	-0.245883	-0.523091	NaN	-1.42687	-0.571957	-1.08399	-1.23756	NaN	-0.249222	-1.02756	-1.23623	-0.313358	-1.40842	-0.219953	-0.365621	-0.318441	-0.398463	-0.872668	-0.45051
RAB3D	O95716;M0R257	O95716	Ras-related protein Rab-3D	lightyellow	8.89599	3.12577	0.542309	0.714618	1.39555	1.71035	2.9122	2.65486	-2.75867	NaN	2.59143	3.4128	3.98933	0.295624	-0.321797	NaN	1.85222	0.434934	3.3339	3.25347	2.84419	-2.82897	1.07069	3.0276	0.854473	2.82324	0.753508	2.22947	-0.117329	1.41468	1.78674	0.0647539	-0.120228	0.834478	1.86071	0.942115
RAB35	Q15286;F5H157;Q15286-2;F5H7F8	Q15286;F5H157	Ras-related protein Rab-35	brown	0.134898	0.520814	-3.07408	-3.44616	0.13449	0.811828	NaN	-2.4386	NaN	-0.394216	-0.0571832	-0.266179	0.0107096	-0.30782	-0.644509	-0.550501	1.05584	NaN	-0.215903	1.80558	2.85963	2.28238	0.499576	-3.43406	1.1459	1.36555	NaN	NaN	0.606467	1.31606	NaN	NaN	0.472911	2.97566	NaN	NaN
RAB31	Q13636;J3QR51	Q13636;J3QR51	Ras-related protein Rab-31	grey	-2.55912	-0.4609	1.58572	1.41203	-0.881258	NaN	NaN	0.68272	1.10173	0.664281	1.45625	1.73623	NaN	1.41747	0.51902	NaN	NaN	NaN	2.39015	NaN	-0.0607494	0.791599	2.80169	0.144349	0.187141	0.584079	-0.374475	0.857507	0.0835986	0.882292	0.519832	0.353036	0.153268	1.20408	1.23895	1.74941
RAB2B;DKFZp313C1541	Q8WUD1;Q5HYI5;Q8WUD1-2	Q8WUD1;Q5HYI5;Q8WUD1-2	Ras-related protein Rab-2B	turquoise	0.295211	1.03717	-3.05594	-2.59838	1.04257	-3.58656	0.439663	0.588127	0.533316	0.941011	1.42548	1.06042	NaN	0.564131	NaN	0.651993	NaN	0.855196	0.786463	1.16532	0.639605	0.899224	1.16241	NaN	0.737511	3.49622	NaN	0.341119	NaN	NaN	NaN	1.12676	-0.0416341	NaN	0.781518	0.505388
RAB2A	P61019;P61019-2;H7C125	P61019;P61019-2	Ras-related protein Rab-2A	grey	1.01624	0.705415	0.83074	0.739231	-0.177106	-0.0295192	0.719164	1.05888	0.349948	0.667398	0.675831	0.519983	0.859445	0.944708	0.235255	1.33097	0.382443	0.978593	0.578026	1.00407	1.81348	0.0170562	1.05998	0.322226	1.27765	3.1955	0.441907	1.99487	0.541764	0.856518	0.655546	0.446276	1.19314	1.1256	0.741596	0.245094
RAB27B	O00194;K7ES41	O00194;K7ES41	Ras-related protein Rab-27B	midnightblue	1.50514	1.42527	1.76476	2.3102	3.78976	-2.49959	3.68155	2.42146	2.75517	1.59901	3.24553	0.584663	2.58429	NaN	1.19954	NaN	2.31823	1.67922	NaN	NaN	1.20737	0.0824831	0.756098	1.56123	0.327769	1.01784	1.48243	0.675973	0.531803	3.13933	1.88891	2.07408	-0.178492	1.1093	1.70546	1.29564
RAB22A	Q9UL26	Q9UL26	Ras-related protein Rab-22A	tan	-0.312224	0.583757	3.23919	-2.61249	-0.202325	-4.2828	-0.183152	0.483155	-0.300782	-3.2101	0.62831	0.309869	0.25784	0.145243	0.315904	-0.226777	-0.997634	NaN	-0.563675	0.649448	NaN	0.621176	1.10491	0.594285	NaN	NaN	-0.672843	NaN	NaN	-1.6403	-0.501232	-0.715364	0.0491737	0.608336	0.86786	0.646918
RAB21	Q9UL25	Q9UL25	Ras-related protein Rab-21	brown	0.995554	-0.525958	-2.0485	-2.81395	0.817575	0.893525	0.142383	-0.32596	-0.618568	-1.55385	0.0576171	0.173431	1.11782	0.366786	0.319482	NaN	NaN	NaN	NaN	0.762995	-0.724812	-0.463998	-0.641978	-0.751533	-0.540234	-0.290401	-2.22624	-0.886258	-0.395481	0.280683	0.798837	-1.0612	-1.41081	0.199668	-1.23051	0.336838
RAB1B;RAB1C	Q9H0U4;E9PLD0;Q92928;A0A087WTI1	Q9H0U4;E9PLD0;Q92928	Ras-related protein Rab-1B;Putative Ras-related protein Rab-1C	tan	0.167088	-0.229192	3.06972	-0.185862	0.13512	-3.21929	-0.188431	-0.872843	0.64515	-1.46485	0.707212	0.49748	0.154407	0.245558	0.116384	-0.465402	0.243144	0.218859	0.260675	0.0626999	-0.476212	-0.138507	-0.296189	-1.23599	-0.128038	0.15814	-0.0962828	-0.113236	-0.105452	0.0148419	0.8719	-0.556068	0.17852	0.639621	-0.598468	-0.60616
RAB1A	P62820;E7END7;P62820-2;P62820-3	P62820;E7END7;P62820-2	Ras-related protein Rab-1A	grey	1.10997	-0.0178774	0.634293	1.01789	-0.344084	0.307089	0.984444	0.297402	0.167378	0.682818	0.390517	-0.0415228	-0.084934	0.734791	0.49976	-0.203795	0.571742	-1.26146	1.48964	-0.570782	0.182003	-0.0104231	0.147783	0.0903808	0.580543	0.885207	-0.312373	0.177462	0.0718835	0.902842	0.415992	0.286879	0.158578	0.231829	-0.225974	-0.427171
RAB18	Q9NP72;A0A087X163;Q9NP72-2;Q5W0J0;H0Y6T8;Q9NP72-3	Q9NP72;A0A087X163;Q9NP72-2;Q5W0J0;H0Y6T8;Q9NP72-3	Ras-related protein Rab-18	black	1.80734	1.07359	-1.80665	0.818498	0.689127	0.445067	0.0173597	0.311408	0.63882	0.500062	0.907238	1.96563	1.07347	0.57979	1.12501	0.984733	-0.500258	0.259939	1.0545	0.103406	1.00214	0.628515	1.63373	-0.286315	0.794506	1.73575	0.797102	0.217346	0.0544791	1.34255	0.627716	0.524974	1.37791	1.16179	0.155406	0.532812
RAB14	P61106;X6RFL8	P61106;X6RFL8	Ras-related protein Rab-14	grey	1.39614	0.0678891	0.0267088	0.497983	0.807796	0.577756	0.296282	0.417899	0.255533	1.21966	0.969509	0.737371	0.641751	0.766383	0.438345	0.379185	1.23508	0.378405	1.00815	0.635066	1.00822	0.684719	0.591918	0.536235	0.193731	0.464886	-0.227017	0.345476	0.10582	0.370827	0.7722	0.401115	0.306097	-0.0566752	0.350523	0.518814
RAB12	Q6IQ22	Q6IQ22	Ras-related protein Rab-12	darkmagenta	NaN	-0.419478	1.52496	-0.438105	0.432592	NaN	-1.99085	0.197829	-0.183562	-0.731675	0.904209	0.536486	NaN	-0.399675	NaN	1.4264	NaN	NaN	NaN	NaN	-1.07426	0.0201608	-0.644058	-0.720371	0.0049898	0.161532	-0.154216	-0.699391	1.22538	1.50351	NaN	-0.86904	0.459864	-0.19178	-1.09563	1.56077
RAB11FIP1	Q6WKZ4;Q6WKZ4-3;E7EX40;Q6WKZ4-2;Q6WKZ4-5;Q6WKZ4-1	Q6WKZ4;Q6WKZ4-3;E7EX40;Q6WKZ4-2	Rab11 family-interacting protein 1	brown	-0.852418	0.399495	-0.783208	-2.37935	2.53417	-1.16343	-1.05013	-0.80854	-0.223945	0.142128	-0.115859	0.816758	NaN	0.506632	0.204498	-1.41006	NaN	1.99129	NaN	-0.051389	-0.60458	-0.231433	-1.10345	-3.90017	NaN	-0.719815	-0.640711	NaN	NaN	-0.498508	NaN	1.24197	0.177787	NaN	0.165371	-1.48528
RAB11B	Q15907	Q15907	Ras-related protein Rab-11B	cyan	1.31642	0.0913348	1.22628	0.615473	0.00736791	0.531254	0.488265	0.463192	0.0428583	0.749606	0.28747	0.0371931	0.311937	0.660002	0.737076	-0.144885	0.700722	0.206049	0.412478	0.394037	1.1228	0.19942	0.544217	0.721257	-0.167613	0.755664	0.821108	0.510528	0.644509	0.974579	1.864	0.40805	0.649373	0.568668	0.791622	0.417308
RAB10	P61026	P61026	Ras-related protein Rab-10	turquoise	1.25247	0.640052	-1.86836	-0.268681	0.169534	-1.4345	-1.92075	0.185192	0.373373	-2.42509	0.902865	1.34349	1.10554	0.684536	1.56535	0.381348	0.850742	1.34729	1.51544	1.27462	-0.151258	0.14436	-0.282403	-0.722583	0.0918475	0.546832	0.832921	0.180042	0.087902	0.424954	0.872603	0.314843	-0.0979875	1.65275	0.0517221	-0.512413
QTRT1	Q9BXR0;Q9BXR0-2;K7EL95;K7ESP6;K7EJ21;K7EPI1	Q9BXR0	Queuine tRNA-ribosyltransferase	tan	-2.94751	-0.1467	0.169583	-0.112163	0.689583	-3.38596	0.131532	-0.861983	4.78e-05	-0.306301	-0.358379	-0.340041	0.413593	-0.573373	-0.842	-0.305478	-0.41474	NaN	0.696367	0.721927	NaN	0.510828	0.717536	-0.466478	-0.234002	-0.32559	-0.813389	NaN	NaN	-2.4695	0.869798	0.3718	0.0690796	-0.224605	-0.165075	-0.170506
QSOX1	O00391-2;O00391;A8MXT8	O00391-2;O00391	Sulfhydryl oxidase 1	steelblue	2.19482	1.4274	1.26061	2.39008	2.72385	-2.74158	NaN	3.63123	3.31499	2.72639	4.1679	1.95044	4.00252	2.00006	1.0242	2.02033	-2.42994	2.74612	NaN	3.20913	2.89452	-0.105367	0.335876	1.32916	1.90173	2.04356	2.52521	1.12131	0.775248	0.41895	2.63966	1.65849	2.57207	1.3266	2.64487	-1.82306
QRICH1	Q2TAL8;C9JAL2;C9JIA8	Q2TAL8	Glutamine-rich protein 1	violet	-0.196576	-0.473513	-1.40379	-1.2027	-0.217343	-1.05719	-1.47294	-1.11014	-2.86702	-0.328499	-0.304996	-0.312002	-0.496513	-0.798924	-1.62185	-0.216262	-1.30746	-0.605115	-1.25221	-0.642039	NaN	NaN	NaN	-2.54418	NaN	-1.86085	-0.468215	NaN	-0.06829	-0.837762	NaN	NaN	-2.56448	NaN	-0.873877	-1.01977
QPRT	Q15274;C9JCJ5	Q15274;C9JCJ5	Nicotinate-nucleotide pyrophosphorylase [carboxylating]	midnightblue	-0.771774	-1.33323	0.22913	0.0455626	-2.04679	-3.13397	-0.828735	-1.55918	-1.18145	-0.241851	-0.660976	-0.699161	-1.44271	0.177383	-0.198437	-0.433057	-0.372891	-0.814792	-0.387973	-1.72125	-1.76171	-1.29549	-2.25896	0.165129	-1.6592	-0.168324	0.157542	-1.21762	-1.24747	-0.682287	-0.718986	-1.04351	-0.0796986	-0.990893	-1.00472	-2.6644
QKI	Q96PU8-9;Q96PU8-8;Q96PU8-6;Q96PU8;Q96PU8-5;Q96PU8-3;H0YG47;F5GXS8;F5GYM3;F5H5U6;F5H8C8;H0YFB7;F5GYT7	Q96PU8-9;Q96PU8-8;Q96PU8-6;Q96PU8;Q96PU8-5;Q96PU8-3;H0YG47	Protein quaking	yellow	-2.07076	-0.757635	-0.144278	-0.260029	-1.25017	0.223241	1.74847	0.679224	0.525567	-0.740143	0.474753	0.564681	-0.165525	0.223071	0.583023	0.504157	0.322542	0.565914	-0.714047	-0.274366	-0.605767	0.183223	-0.237537	-0.529298	0.284186	-0.987877	0.33326	-0.512431	0.673381	-0.116692	-0.320987	-0.0678971	-0.449568	0.154569	-0.267134	-0.0838605
QDPR	P09417;P09417-2;B7Z415;D6RGG7;H0Y8F7;D6RHJ7	P09417;P09417-2;B7Z415;D6RGG7	Dihydropteridine reductase	red	2.53636	1.8147	0.45239	0.259467	1.402	-0.562661	0.678602	0.59519	-0.513043	1.49741	0.77601	0.309737	1.18109	0.483549	0.898072	0.0985263	2.13858	-0.285093	0.772846	1.78314	-0.480552	0.401584	0.198839	0.00190562	2.10005	-1.26141	2.92659	0.187536	-0.12836	0.0259983	-0.394632	-0.540006	-0.591514	2.57557	0.732955	-1.17278
QARS	P47897;P47897-2;H7C0R3;C9J165;F2Z2V6	P47897;P47897-2	Glutamine--tRNA ligase	blue	-0.336925	-0.190698	0.0565249	-0.0570022	-0.354695	-0.299749	-0.294428	-0.0266016	-0.0600393	-0.180684	-0.444908	-0.519947	-0.537818	-0.496567	-0.38888	-0.911212	-1.1844	-0.454061	-0.351111	-0.359199	-0.0326751	-0.487178	-0.787206	-0.283614	-0.160204	-0.358672	-0.924466	-0.213015	-0.457095	0.22865	0.473864	-0.521783	-0.207219	-0.171611	-0.437565	0.249858
PYGL	P06737-2;P06737;E9PK47	P06737-2;P06737;E9PK47	Glycogen phosphorylase, liver form;Alpha-1,4 glucan phosphorylase	greenyellow	0.367327	-0.040395	-0.657961	-0.167123	-1.33861	0.207723	-0.320889	0.323636	-0.447312	0.773457	-0.0845886	-0.690621	0.652667	-0.14593	0.364486	-0.9532	0.186853	-0.38448	-0.899092	-1.22515	-0.652175	-0.132485	0.311637	0.00911386	-0.484132	0.167424	-0.24874	0.474033	-0.101774	-1.02807	-0.196529	-0.266749	-0.335888	0.0828745	-0.645488	0.65324
PYGB	P11216;H0Y4Z6	P11216	Glycogen phosphorylase, brain form	yellow	0.776502	-0.258613	0.923951	-0.466759	-0.507584	0.249739	0.682723	0.445395	0.0855432	0.11981	0.326145	-0.0977351	0.457614	0.14019	0.235908	-0.47645	0.294799	-0.324829	-0.379813	-0.113023	-0.609279	-0.89041	-0.433079	0.715455	-0.372343	-0.492051	-0.275547	0.195573	-0.156951	-0.249071	-0.202849	-0.302308	0.103569	0.181332	-0.250051	1.10972
PYCRL	Q53H96;A0A0A0MQS1;Q53H96-2;B5MD87;F8WEI0;A0A087WTU2	Q53H96;A0A0A0MQS1;Q53H96-2	Pyrroline-5-carboxylate reductase 3;Pyrroline-5-carboxylate reductase	pink	-0.942816	0.66727	0.148353	0.921709	-0.257544	-0.237031	-0.692684	0.285334	-0.566288	-0.710557	0.241033	0.0401351	0.810696	-1.73525	-0.659982	1.03563	-0.759782	0.650504	-1.3359	-0.555164	0.936285	0.0212736	0.69774	-0.118696	-1.1181	-0.439355	-1.53213	1.48934	-0.172099	-0.305014	0.971974	-1.14661	-0.817319	-1.13224	-0.79878	-0.406613
PYCR2	Q96C36;A0A087WTV6;A0A087WZR9;J3KR12;A0A087WX69;A0A087WZF0	Q96C36;A0A087WTV6;A0A087WZR9;J3KR12	Pyrroline-5-carboxylate reductase 2;Pyrroline-5-carboxylate reductase	darkturquoise	-0.230825	1.44616	-0.290711	0.184248	-0.175222	-0.653131	-1.07521	-0.366838	0.419432	0.099309	0.487912	-0.000793457	-0.507069	-1.27415	-0.705777	-0.519878	-2.32597	0.768432	-0.279759	-1.06451	-0.176979	-0.717983	1.11716	0.057579	-0.530462	-0.190264	-0.164133	-0.140333	-0.861934	-1.16633	-0.125474	-0.943116	0.205068	-0.531846	-0.300464	-1.23033
PYCR1	P32322;E2QRB3;P32322-3;P32322-2;J3KQ22;J3QL24;J3QKT4;J3QLK9;J3QL32;J3QL23;J3QRZ0;J3QR88;J3KTA8;J3QKT3;J3KSA9	P32322;E2QRB3;P32322-3;P32322-2;J3KQ22;J3QL24;J3QKT4	Pyrroline-5-carboxylate reductase 1, mitochondrial;Pyrroline-5-carboxylate reductase	yellowgreen	-0.0427394	1.85181	0.315532	0.422527	0.232304	-0.378815	0.30958	0.325953	0.777216	-0.654608	1.45509	0.120175	0.185359	-0.606718	-0.328251	-0.480372	-0.229814	0.885464	-0.521935	-0.78099	-0.885913	-1.06336	1.16684	0.347727	-0.502171	3.02041	-0.669668	-0.993122	-0.763374	1.25195	1.37411	-1.60502	1.04996	-1.34486	-0.0181982	-1.19348
PYCARD	Q9ULZ3;Q9ULZ3-3;H3BP42	Q9ULZ3;Q9ULZ3-3	Apoptosis-associated speck-like protein containing a CARD	darkgrey	-0.803531	-0.553894	0.317696	0.0255427	-1.26933	-0.135854	-0.382625	0.906899	-0.217985	-0.388169	-1.02594	-1.75769	0.578697	-0.648655	0.588677	2.36041	-0.18707	-0.309387	0.528853	NaN	0.551294	0.65935	-1.21021	-0.678965	-0.311338	-2.86509	-0.736939	-0.882034	0.635998	1.08436	0.339853	0.0925286	-0.546646	0.694043	-0.00520387	-0.209295
PXN	F5GZ78;P49023;P49023-2;P49023-3;P49023-4;H0YIE4;F5H836;REV__D6RBA6	F5GZ78;P49023;P49023-2;P49023-3;P49023-4	Paxillin	grey	-0.555052	-1.03904	-2.35831	-0.406469	-0.959193	-0.292978	-0.928626	-0.489472	0.450835	-0.369617	-0.390086	-0.909297	-1.50006	-0.587301	-0.663616	-0.0513564	-0.00234956	-0.423076	-1.49417	-1.01595	-0.245995	-0.234519	-0.773957	0.400447	0.00782466	0.0484601	0.628218	0.26526	-0.413841	1.39391	-2.41009	-1.04594	-0.112644	-0.387426	-0.848608	-1.32652
PXDN	Q92626;H7C1W1;Q92626-2;C9J4I9;H7C3W2;H7C300	Q92626	Peroxidasin homolog	darkmagenta	-0.385519	-1.57082	0.474767	-1.50943	-0.832962	-1.85347	-1.32196	-0.231682	1.71137	-0.486594	1.16891	-0.00749701	-2.03299	1.22027	-0.381524	-1.08871	-0.977078	-0.0709777	0.491602	-2.05421	-1.27725	-0.257619	-0.894098	-0.374793	-0.314216	1.37746	0.170454	-0.466728	NaN	0.386686	0.205271	0.789602	1.00928	-1.04106	0.530199	-0.447303
PVRL4	Q96NY8;Q96NY8-2	Q96NY8	Nectin-4;Processed poliovirus receptor-related protein 4	plum1	-0.781097	-1.90325	-2.60295	-0.65436	0.268361	-1.06031	-1.26957	-0.517781	-3.40435	-1.27604	-2.02958	-2.4809	-1.51791	-1.04421	-2.13588	-1.17743	-0.871093	-0.881984	-0.141871	NaN	-0.379245	NaN	1.47287	1.82204	NaN	-0.417207	NaN	NaN	NaN	NaN	NaN	NaN	1.36615	0.296191	-0.614664	0.805339
PUS7	Q96PZ0;E7EUH7;H0Y863	Q96PZ0;E7EUH7	Pseudouridylate synthase 7 homolog	blue	-1.24048	-2.20697	0.5108	-0.871	-1.34736	-0.118312	0.0811877	-1.34541	-0.504568	-0.208163	-1.43211	-1.57524	-0.567218	-1.88674	-0.0243405	-1.67696	-0.803016	-1.07782	-0.991122	-1.42888	-1.61928	-1.27513	-0.872753	-0.202116	-0.308063	-1.02374	-1.7227	-0.84977	-0.358697	-0.458557	-0.54384	-0.867926	-0.97847	-0.601692	-1.7905	-0.931416
PUS1	G8JLB3;Q9Y606-2;Q9Y606;F5GXL3;F5GY32;F5H168;F8W9U5;F5H1B2	G8JLB3;Q9Y606-2;Q9Y606	tRNA pseudouridine synthase;tRNA pseudouridine synthase A, mitochondrial	grey	1.35697	-0.0662571	0.913901	-0.674781	-0.0894284	-1.54693	-0.000590444	-0.190679	-2.29861	-1.18116	-0.239896	-0.853252	-0.310552	-0.360865	-0.0691824	NaN	0.580783	NaN	-0.601705	-0.560251	-0.332219	-0.548342	-0.344867	NaN	-1.83949	0.0142322	-1.2433	-0.694857	-0.924814	NaN	-1.40914	-0.00634956	-1.79963	-0.555695	-1.30006	-0.447428
PURB	Q96QR8;Q9UJV8-2;Q9UJV8	Q96QR8	Transcriptional activator protein Pur-beta	turquoise	0.987049	1.97641	-0.884013	-0.113398	-0.115789	-0.892772	0.367057	0.459835	1.07039	0.333384	0.148765	0.728538	0.278195	0.0423599	0.454122	-0.104284	-0.539377	-0.0289605	0.164025	0.676806	-2.47444	0.65618	0.98626	0.00915939	-0.340927	0.309957	0.464563	-0.260211	-0.231132	0.700179	-0.0894028	-0.0735267	0.591176	-0.280326	0.131613	0.782049
PURA	Q00577	Q00577	Transcriptional activator protein Pur-alpha	grey	-0.0996531	1.05368	1.52525	0.106086	2.63838	2.45938	2.14824	1.35323	1.95801	0.668379	0.890043	0.266555	2.5613	0.659783	0.147063	-0.735323	1.04819	0.116042	2.38701	-0.794657	1.62741	1.80145	2.4967	1.3609	1.35697	0.360282	1.61113	1.09729	-0.481645	NaN	1.12796	1.26277	0.923105	0.874476	1.28775	0.321991
PUM1	H0YEH2;Q14671;Q5T1Z4;Q5T1Z8;Q14671-2;Q14671-3;E9PR38;Q14671-4;H0YDK8;H0YC97;H0YDC5;E9PMX1;E9PM68;E9PL65;H0YDQ6	H0YEH2;Q14671;Q5T1Z4;Q5T1Z8;Q14671-2;Q14671-3;E9PR38;Q14671-4;H0YDK8	Pumilio homolog 1	brown	-1.0487	-0.434172	-0.653556	-1.17576	0.0389458	-1.00753	-0.439486	-0.408891	0.289167	-1.02851	-1.16209	0.000791729	-0.5564	-0.920395	-0.756196	-0.107214	-0.388928	-0.775085	-0.512231	-0.65521	-2.30464	-0.2087	0.188001	-2.06739	-0.185114	-0.781107	-0.280415	-0.904147	0.378366	-0.789993	-0.100539	-0.289593	0.167415	-0.805014	-0.69762	-0.0468226
PTRH2	J3KQ48;Q9Y3E5	J3KQ48;Q9Y3E5	Peptidyl-tRNA hydrolase 2, mitochondrial	red	-0.205657	-0.14071	-0.950746	-0.836436	-1.98603	-1.48185	-1.92666	-1.34987	-1.01619	-0.962696	1.26585	-1.41531	-0.889042	NaN	-0.699646	-0.98702	0.274383	-1.69848	-1.84076	-0.713815	-1.20192	-1.5989	0.153392	-1.33041	-1.54657	-1.26322	-1.66737	-0.678576	-1.74315	-2.46408	-0.647025	-0.634979	-2.21877	-1.73351	-1.77475	-1.18996
PTRF	Q6NZI2;Q6NZI2-2;Q6NZI2-3	Q6NZI2;Q6NZI2-2;Q6NZI2-3	Polymerase I and transcript release factor	yellow	0.214375	0.400092	-1.69379	0.484705	-0.937073	1.6821	0.872022	0.598169	-0.930717	1.75705	1.35678	0.460633	0.64328	1.19517	0.913719	-0.729312	1.80773	0.440468	-2.70722	-1.78825	-1.22081	-0.24881	-2.6634	0.358621	NaN	-1.86459	-0.245219	-1.26687	-0.265684	-0.0079554	-2.22978	-0.0650873	-1.16634	-2.58339	1.14877	-1.61935
PTPRK	Q15262-2;Q15262-3;Q5TG12;E9PGC5;Q15262;Q15262-4;H0Y6P5;H0YDP9;H0Y6V4;A0A0G2JQF6;E9PRW2	Q15262-2;Q15262-3;Q5TG12;E9PGC5;Q15262;Q15262-4	Receptor-type tyrosine-protein phosphatase kappa;Protein-tyrosine-phosphatase	grey60	-0.431865	-0.273334	-0.480799	0.386042	0.739557	-0.645283	-0.278104	-1.11394	-1.2327	-0.568618	-1.58657	-1.52848	-0.656546	-1.19727	-0.686158	-1.22337	0.0912363	0.959815	-0.617609	-0.992022	-0.904226	-1.21867	-0.407403	-0.447305	-2.50735	1.57501	-1.02089	-0.98043	0.103244	-1.1264	-0.97034	-1.6553	0.515273	-1.86318	-1.11374	-1.86164
PTPRF	P10586-2;P10586;H0Y6Z7;H0Y7Z9;A2A437	P10586-2;P10586;H0Y6Z7;H0Y7Z9	Receptor-type tyrosine-protein phosphatase F	royalblue	0.677697	-0.064398	0.0118125	0.503197	1.70539	-0.429994	-1.34388	0.109323	0.498042	-0.438592	-1.25006	0.44974	0.971639	-1.05351	-1.23944	1.02897	0.298766	-0.138286	-0.38237	0.345219	-0.157082	-0.909458	0.878433	-0.640401	-0.234685	-0.124991	-0.568038	0.191672	0.142472	0.566299	0.316732	-0.110488	0.29089	0.0730626	0.0401725	0.744311
PTPN6	P29350;P29350-3;P29350-4;P29350-2;F5H0N8;F5H5H9;F5GY79;F5H1Z8;F5H1V7;F5H4Z1;F5GXD4;U3KQS1	P29350;P29350-3;P29350-4;P29350-2	Tyrosine-protein phosphatase non-receptor type 6	brown	1.10146	1.49221	-2.89059	-3.0809	2.40959	-2.90034	2.70885	1.3572	0.75837	0.843839	1.29568	1.34914	1.18101	1.90244	1.92093	1.94431	-0.229941	1.18925	2.37154	1.58287	1.86727	2.63814	0.824541	-3.47558	1.79629	-0.00894576	0.87158	0.976093	2.3239	1.72255	-0.165102	2.06311	0.790118	2.91787	0.66604	0.579309
PTPN23	Q9H3S7;C9JD91;R4GMM7	Q9H3S7	Tyrosine-protein phosphatase non-receptor type 23	lightgreen	-0.927969	0.279321	0.872237	-0.358856	0.571687	0.281026	0.686995	-0.374058	0.345957	-1.17603	0.501981	-0.226891	0.76503	0.202445	-0.531181	0.0998947	0.359099	-0.00525308	-0.14245	0.732977	-0.138953	-0.222004	0.140987	0.0904533	0.704001	0.442225	-0.823391	0.0611623	-0.722866	0.845812	-0.0799031	-0.463922	0.109758	-0.834794	0.257219	-0.347521
PTPN11	Q06124;Q06124-2;Q06124-3;H0YF12	Q06124;Q06124-2;Q06124-3	Tyrosine-protein phosphatase non-receptor type 11	midnightblue	-0.112219	0.0848207	0.724585	0.821854	0.831009	-3.72849	0.118778	-0.385588	-0.182685	-1.42169	-0.752041	-0.732549	-1.14229	-0.201025	0.000248	0.330113	-0.0381528	0.175751	0.289904	0.444062	-0.814594	-0.40529	-0.345194	0.335545	-0.883994	-0.0387528	-0.377727	0.119595	-0.578835	0.201462	-0.217837	-0.339721	-0.545379	-0.481444	-0.218635	0.0103976
PTPN1	P18031;B4DSN5	P18031;B4DSN5	Tyrosine-protein phosphatase non-receptor type 1;Tyrosine-protein phosphatase non-receptor type	violet	-0.974909	0.571333	0.765873	-0.579005	-1.11374	0.088995	-0.781711	-0.825123	-1.61815	0.191221	-0.933069	-0.41133	0.0418857	-0.148721	-0.488801	-0.558652	-1.26002	-1.52385	-1.5028	1.01497	-0.620868	-0.274377	-0.607967	-0.706516	-0.725146	-1.22157	-1.2786	0.615076	-0.737148	-0.830442	-0.500546	-0.419345	-1.10557	-0.0265394	-1.35992	-0.862145
PTP4A2	Q12974;Q12974-4;E9PMY3;E9PML8;E9PJC0;E9PRR9;Q12974-2;Q12974-3;E9PL34	Q12974;Q12974-4;E9PMY3;E9PML8;E9PJC0;E9PRR9;Q12974-2;Q12974-3	Protein tyrosine phosphatase type IVA 2	blue	1.11422	0.573019	1.06474	1.16347	0.360931	0.243594	1.69177	0.50391	0.943955	1.39	0.675802	0.575612	0.982272	-0.44217	0.761532	NaN	NaN	-1.99661	1.10343	NaN	NaN	-2.68591	-0.040454	1.77298	NaN	0.544723	0.602341	NaN	-0.37642	NaN	1.95048	-0.0136531	0.0642169	-2.79784	0.821442	0.782341
PTK7	Q13308;Q13308-6;Q13308-4;Q13308-2;Q13308-3;Q13308-5;H0Y8F1;Q86X91;C9JQR6;F8WDG7;H7C5L0;C9J9E8	Q13308;Q13308-6;Q13308-4;Q13308-2;Q13308-3;Q13308-5	Inactive tyrosine-protein kinase 7	plum1	-0.223317	-0.732096	-2.7098	-1.85177	NaN	-0.119455	1.08922	-0.244805	-2.34799	0.748667	0.577179	0.659121	-1.59062	-0.0308029	0.29152	-1.03921	0.294347	0.281355	0.503073	-0.326701	-0.566017	NaN	0.136769	-0.0894441	NaN	0.49255	0.130465	NaN	0.664538	NaN	0.575218	0.305659	0.870637	-2.64034	0.00568387	0.521833
PTK2	Q05397-7;Q05397;H0YBP1;E7ESA6;Q05397-5;Q05397-2;H0YB16;H0YBZ1;E9PEI4;B4DWJ1;Q05397-6;Q05397-3;Q05397-4;E5RHD8;H0YB99;E5RGA6;E5RH01;E5RG66;E5RI03;E5RI72;E5RFW9;E5RH48;E5RIK4;E5RG54;E5RJP0;E5RJI4;E5RH08;H0YAS0;H0YB33;E5RJQ2;E5RG80;E5RG86;E5RHK7	Q05397-7;Q05397;H0YBP1;E7ESA6;Q05397-5;Q05397-2;H0YB16;H0YBZ1;E9PEI4	Focal adhesion kinase 1	grey	-0.720341	0.220673	-1.24703	-1.51475	-0.526955	-0.54772	-0.79612	-0.332493	-1.44266	-0.246521	-0.779171	-0.609102	0.0441326	-0.7231	-0.540444	-0.429995	-1.30693	-0.0339279	0.338798	-1.26144	-1.12558	-2.84128	-1.27949	-0.283972	-2.26242	-1.90831	-1.12872	-0.860532	-0.266538	-1.37979	-1.79432	-0.348532	-1.50755	-0.391134	-1.29984	-0.803813
PTGR1	Q14914-2;Q14914;F2Z3J9;Q5JVP2;F6XGT7	Q14914-2;Q14914	Prostaglandin reductase 1	violet	-1.5649	-0.607273	-1.80868	-0.261104	-0.4978	3.1327	0.503021	0.358782	-3.53487	0.721217	-0.14628	-0.294474	0.757398	-0.907908	0.347239	-0.122895	-0.425701	-0.610206	0.607128	1.43213	-2.9669	0.341931	-0.0767134	-0.0048272	1.1927	1.42484	-2.38427	0.765919	0.237796	-0.48028	NaN	NaN	-2.54878	1.77594	0.07262	1.25309
PTGIS	Q16647	Q16647	Prostacyclin synthase	yellow	0.707372	-1.80665	0.591243	1.75434	-0.646673	1.09494	1.00216	1.16555	1.96597	1.57163	1.36624	0.534295	1.62086	2.50475	1.86594	-0.0569109	1.10398	0.852568	-1.83113	-1.95471	-0.336902	2.22245	-3.05647	0.080004	0.467056	-0.227496	1.00524	-0.0663542	2.10875	0.508437	-1.54349	1.82944	0.000747085	-0.257652	2.07621	-2.33468
[truncated: 2,019 more rows]

## Sheet: EV5B
Dataset EV5B: WGCNA Eigengene vectors for cluster modules in Post-treatment samples
Eigengene module	1B	2B	3B	4B	5B	6B	7B	8B	9B	10B	11B	12B	13B	14B	15B	16B	17B	18B	19B	20B	21B	22B	23B	24B	25B	26B	27aB	27bB	28B	29B	30B	31B	32B	33B	39B	40B
[truncated: 39 more rows]

## Sheet: EV5C
Dataset EV5C: Processes enriched in Post-treatment WGCNA clusters. Fisher Exact test ( q<0.02)
[truncated: 1,465 more rows]

[truncated: 1 more sheets: EV5D]
